# Supplementary material for: Validation of Fuscoporia (Hymenochaetales, Basidiomycota) ITS sequences and five new species based on multi-marker phylogenetic and morphological analyses
Source: IMA Fungus. 2023 Jun 28;14:12. doi: 10.1186/s43008-023-00117-6 (PMC10308793; doi:10.1186/s43008-023-00117-6)
Supplement: Supplementary file 1 — Additional file 1. ITS sequence alignments of all assessed GenBank accessions. [file 43008_2023_117_MOESM1_ESM.fasta]

>KJ940023_Fuscoporia_sp._JV-2014b
AGT-GAGTT---------------------GC-TTCG-A-GCT-GGC-------A---T-----------TGC-A-GGTGC-TCGGCAA------CATCA----C--TCTC----TC------ATCCATTA-AA---CCCCCATGTGCAC---TGTGAAGCGA-------------------------------------GGTT--------------------GA--------------ATCAAAAGTTGTAAT----------------GATTTTTGAG-TAGA--------CTAAGC---------TTT-CT----------------------------------------------T--TAT-ACAAACTCATTCA------TTG-TCTTGGAGAATGT----------A-AT-AG-C-------CTC-TTTGTGGGC-G-AAAAG-TTAA-----------TACAACTTTCAACAACGGATCTCTTGGCTCTCGCATCG-ATGAAGAACGCAGCGAAATGCGATAAGTAATGT-GAATTGCAGA-ATTCAGTGAATCATCGAATCTTTGAACGCACCTTGCGCTCCTTGGTATTCCGAGGAGCATGCC-TGTTTGAGTGTCATG-ATATTCTCAATCTTATTGA----TTTCTTGT-TAA--------TAA--------------------------------------GATTGGAG-TTGGAGG-----T-CTGCTGG--------TTCG-----------------TCTTGAATCGGCTCCTCTCGAATGCATTAGCTGGGC---------TTATGCTCGATGCA-A-C-GGTGTA----------------------------------------------------------------------------------------------------------------------------------------------------------------------------------------------------------AT--------------------------------------------------------AAT---------CA-TTTA-TCACTGG---------------------------------------------------------------------------------------TGTAA-CTTGCA-TGATG-GGTCCG-CTT----CT-AATCGTC---------------------------------------T-CTG--T-CCGAGACA-----------------------TTAT-GGGA-----------------------------------------ACTT----------------------------------------------------------------------------------------------------------------------------------GGTTCTCTGA---------------------------------------------------------------------------------------------TC-----------------------T------------------------------------------------CTTTGACCT
>NR_173723_Fuscoporia_americana_BJFC_020644
AGT-GAGTT---------------------GC-TTCG-A-GCT-GGC-------A---T-----------TGC-A-GGTGC-TCGGCAA------CATCA----C--TCTC----TC------ATCCATTA-AA---CCCCCATGTGCAC---TGTGAAGCGA-------------------------------------GGTT--------------------GA--------------ATCAAAAGTTGTAAT----------------GATTTTTGAG-TAGA--------CTAAGC---------TTT-CT----------------------------------------------T--TAT-ACAAACTCATTCA------TTG-TCTTGGAGAATGT----------A-AT-AG-C-------CTC-TTTGTGGGC-G-AAAAG-TTAA-----------TACAACTTTCAACAACGGATCTCTTGGCTCTCGCATCG-ATGAAGAACGCAGCGAAATGCGATAAGTAATGT-GAATTGCAGA-ATTCAGTGAATCATCGAATCTTTGAACGCACCTTGCGCTCCTTGGTATTCCGAGGAGCATGCC-TGTTTGAGTGTCATG-ATATTCTCAATCTTATTGA----TTTCTTGT-TAA--------TAA--------------------------------------GATTGGAG-TTGGAGG-----T-CTGCTGG--------TTCG-----------------TCTTGAATCGGCTCCTCTCGAATGCATTAGCTGGGC---------TTATGCTCGATGCA-A-C-GGTGTA----------------------------------------------------------------------------------------------------------------------------------------------------------------------------------------------------------AT--------------------------------------------------------AAT---------CA-TTTA-TCACTGG---------------------------------------------------------------------------------------TGTAA-CTTGCA-TGATG-GGTCCG-CTT----CT-AATCGTC---------------------------------------T-CTG--T-CCGAGACA-----------------------TTAT-GGGA-----------------------------------------ACTT----------------------------------------------------------------------------------------------------------------------------------GGTTCTCTGA---------------------------------------------------------------------------------------------TC-----------------------T------------------------------------------------CTTTGACCT
>JQ794553_Fuscoporia_sp._JV1109_92_haplotype_1
AGT-GAGTT---------------------GC-TTCG-A-GCT-GGC-------A---T-----------TGC-A-GGTGC-TCGGCAA------CATCA----C--TCTC----TC------ATCCATTA-AA---CCCCCATGTGCAC---TGTGAAGCGA-------------------------------------GGTT--------------------GA--------------ATCAAAAGTTGTAAT----------------GATTTTTGAG-GAGA--------CTAAGC---------TTT-CT----------------------------------------------T--TAT-ACAAACTCATTCA------TTG-TCTTGGAGAATGT----------A-AT-AG-CC-----TCTC-TTTGTGGGC-G-AAAAG-TTAA-----------TACAACTTTCAACAACGGATCTCTTGGCTCTCGCATCG-ATGAAGAACGCAGCGAAATGCGATAAGTAATGT-GAATTGCAGA-ATTCAGTGAATCATCGAATCTTTGAACGCACCTTGCGCTCCTTGGTATTCCGAGGAGCATGCC-TGTTTGAGTGTCATG-ATATTCTCAATCTTATTGA----TTTCTTGT-TAA--------TAA--------------------------------------GATTGGAG-TTGGAGG-----T-CTGCTGG--------TTCG-----------------TCTTGGGTCGGCTCCTCTCGAATGCATTAGCTGGGC---------TTATGCTCGATGCA-A-C-GGTGTA----------------------------------------------------------------------------------------------------------------------------------------------------------------------------------------------------------AT--------------------------------------------------------AAT---------CA-TTTA-TCACTGG---------------------------------------------------------------------------------------TGTAA-CTTGCA-TGATG-GGTCCG-CTT----CT-AATCGTC---------------------------------------T-CTG--T-TCGAGACA-----------------------TTAT-GGGA-----------------------------------------ACTT----------------------------------------------------------------------------------------------------------------------------------GGTTCTCTGA---------------------------------------------------------------------------------------------TC-----------------------T------------------------------------------------CTTTGACCT
>MG008425_Fuscoporia_sp._JV_1109_92-J1
AGT-GAGTT---------------------GC-TTCG-A-GCT-GGC-------A---T-----------TGC-A-GGTGC-TCGGCAA------CATCA----C--TCTC----TC------ATCCATTA-AA---CCCCCATGTGCAC---TGTGAAGCGA-------------------------------------GGTT--------------------GA--------------ATCAAAAGTTGTAAT----------------GATTTTTGAG-GAGA--------CTAAGC---------TTT-CT----------------------------------------------T--TAT-ACAAACTCATTCA------TTG-TCTTGGAGAATGT----------A-AT-AG-CC-----TCTC-TTTGTGGGC-G-AAAAG-TTAA-----------TACAACTTTCAACAACGGATCTCTTGGCTCTCGCATCG-ATGAAGAACGCAGCGAAATGCGATAAGTAATGT-GAATTGCAGA-ATTCAGTGAATCATCGAATCTTTGAACGCACCTTGCGCTCCTTGGTATTCCGAGGAGCATGCC-TGTTTGAGTGTCATG-ATATTCTCAATCTTATTGA----TTTCTTGT-TAA--------TAA--------------------------------------GATTGGAG-TTGGAGG-----T-CTGCTGG--------TTCG-----------------TCTTGGGTCGGCTCCTCTCGAATGCATTAGCTGGGC---------TTATGCTCGATGCA-A-C-GGTGTA----------------------------------------------------------------------------------------------------------------------------------------------------------------------------------------------------------AT--------------------------------------------------------AAT---------CA-TTTA-TCACTGG---------------------------------------------------------------------------------------TGTAA-CTTGCA-TGATG-GGTCCG-CTT----CT-AATCGTC---------------------------------------T-CTG--T-TCGAGACA-----------------------TTAT-GGGA-----------------------------------------ACTT----------------------------------------------------------------------------------------------------------------------------------GGTTCTCTGA---------------------------------------------------------------------------------------------TC-----------------------T------------------------------------------------CTTTGACCT
>KJ940021_Fuscoporia_sp._JV_1209_4J
AGT-GAGTT---------------------GC-TTCG-A-GCT-GGC-------A---T-----------TGC-A-GGTGC-TCGGCAA------CATCA----C--TCTC----TC------ATCCATTA-AA---CCCCCATGTGCAC---TGTGAAGCGA-------------------------------------GGTT--------------------GA--------------ATCAAAAGTTGTAAT----------------GATTTTTGAG-GAGA--------CTAAGC---------TTT-CT----------------------------------------------T--TAT-ACAAACTCATTCA------TTG-TCTTG--GAATGT----------A-AT-AG-C-------CTC-TTTGTGGGC-G-AAAAG-TTAA-----------TACAACTTTCAACAACGGATCTCTTGGCTCTCGCATCG-ATGAAGAACGCAGCGAAATGCGATAAGTAATGT-GAATTGCAGA-ATTCAGTGAATCATCGAATCTTTGAACGCACCTTGCGCTCCTTGGTATTCCGAGGAGCATGCC-TGTTTGAGTGTCATG-ATATTCTCAATCTTATTGA----TTTCTTGT-TAA--------TAA--------------------------------------GATTGGAG-TTGGAGG-----T-CTGCTGG--------TTCG-----------------TCTTGAATCGGCTCCTCTTGAATGCATTAGCTGGGC---------TTATGCTCGATGCA-A-C-GGTGTA----------------------------------------------------------------------------------------------------------------------------------------------------------------------------------------------------------AT--------------------------------------------------------AAT---------CATTTTA-TCACTGG---------------------------------------------------------------------------------------TGTAA-CTTGCA-TGACG-GGTCCG-CTT----CT-AATCGTC---------------------------------------T-CTG--T-CCGAGACA-----------------------TTAT-GGGA-----------------------------------------ACTT----------------------------------------------------------------------------------------------------------------------------------GGTTCTCTGA---------------------------------------------------------------------------------------------TC-----------------------T------------------------------------------------CTTTGACCT
>KJ940020_Fuscoporia_sp._JV_1109_26
AGT-GAGTT---------------------GC-TTCG-A-GCT-GGC-------A---C-----------TGC-A-GGTGC-TCGGCAA------CATCA----C--TCTC----TC------ATCCATTA-AA---CCCCCATGTGCAC---TGTGAAGCGA-------------------------------------GGTT--------------------GA--------------ATCAAAAGTTGTAAT----------------GATTTTTGAG-GAGA--------CTAAGC---------TTT-CT----------------------------------------------T--TAT-ACAAACTCATTCA------TTG-TCTTG--GAATGT----------A-AT-AG-C-------CTC-TTTGTGGGC-G-AAAAGTTTAA-----------TACAACTTTCAACAACGGATCTCTTGGCTCTCGCATCG-ATGAAGAACGCAGCGAAATGCGATAAGTAATGT-GAATTGCAGA-ATTCAGTGAATCATCGAATCTTTGAACGCACCTTGCGCTCCTTGGTATTCCGAGGAGCATGCC-TGTTTGAGTGTCATG-ATATTCTCAATCTTATTGA----TTTCTTGT-TAA--------TAA--------------------------------------GATTGGAG-TTGGAGG-----T-CTGCTGG--------TTCG-----------------TCTTGAATCGGCTCCTCTCGAATGCATTAGCTGGGC---------TTATGCTCGATGCA-A-C-GGTGTA----------------------------------------------------------------------------------------------------------------------------------------------------------------------------------------------------------AT--------------------------------------------------------AAT---------CA-TTTA-TCACTGG---------------------------------------------------------------------------------------TGTAA-CTTGCA-TGATG-GGTCCG-CTT----CT-AATCGTC---------------------------------------T-CTG--T-CCGAGACA-----------------------TTAT-GGGA-----------------------------------------ACTT----------------------------------------------------------------------------------------------------------------------------------GGTTCTCTGA---------------------------------------------------------------------------------------------TC-----------------------T------------------------------------------------CTTTGACCT
>JQ794552_Fuscoporia_sp._JV1109_93
AGT-GAGTT---------------------GC-TTCG-A-GCT-GGC-------A---C-----------TGC-A-GGTGC-TCGGCAA------CATCA----C--TCTC----TC------ATCCATTA-AA---CCCCCATGTGCAC---TGTGAAGCGA-------------------------------------GGTT--------------------GA--------------ATCAAAAGTTGTAAT----------------GATTTTTGAG-GAGA--------CTAAGC---------TTT-CT----------------------------------------------T--TAT-ACAAACTCATTCA------TTG-TCTTG--GAATGT----------A-AT-AG-C-------CTC-TTTGTGGGC-G-AAAAGTTTAA-----------TACAACTTTCAACAACGGATCTCTTGGCTCTCGCATCG-ATGAAGAACGCAGCGAAATGCGATAAGTAATGT-GAATTGCAGA-ATTCAGTGAATCATCGAATCTTTGAACGCACCTTGCGCTCCTTGGTATTCCGAGGAGCATGCC-TGTTTGAGTGTCATG-ATATTCTCAATCTTATTGA----TTTCTTGT-TAA--------TAA--------------------------------------GATTGGAG-TTGGAGG-----T-CTGCTGG--------TTCG-----------------TCTTGAATCGGCTCCTCTCGAATGCATTAGCTGGGC---------TTATGCTCGATGCA-A-C-GGTGTA----------------------------------------------------------------------------------------------------------------------------------------------------------------------------------------------------------AT--------------------------------------------------------AAT---------CA-TTTA-TCACTGG---------------------------------------------------------------------------------------TGTAA-CTTGCA-TGATG-GGTCCG-CTT----CT-AATCGTC---------------------------------------T-CTG--T-CCGAGACA-----------------------TTAT-GGGA-----------------------------------------ACTT----------------------------------------------------------------------------------------------------------------------------------GGTTCTCTGA---------------------------------------------------------------------------------------------TC-----------------------T------------------------------------------------CTTTGACCT
>JQ794554_Fuscoporia_sp._JV1109_92_haplotype_2
AGT-GAGTT---------------------GC-TTCG-A-GCT-GGC-------A---C-----------TGC-A-GGTGC-TCGGCAA------CATCA----C--TCTC----TC------ATCCATTA-AA---CCCCCATGTGCAC---TGTGAAGCGA-------------------------------------GGTT--------------------GA--------------ATCAAAAGTTGTAAT----------------GATTTTTGAG-GAGA--------CTAAGC---------TTT-CT----------------------------------------------T--TAT-ACAAACTCATTCA------TTG-TCTTG--GAATGT----------A-AT-AG-CC-----TCTC-TTTGTGGGC-G-AAAAGTTTAA-----------TACAACTTTCAACAACGGATCTCTTGGCTCTCGCATCG-ATGAAGAACGCAGCGAAATGCGATAAGTAATGT-GAATTGCAGA-ATTCAGTGAATCATCGAATCTTTGAACGCACCTTGCGCTCCTTGGTATTCCGAGGAGCATGCC-TGTTTGAGTGTCATG-ATATTCTCAATCTTATTGA----TTTCTTGT-TAA--------TAA--------------------------------------GATTGGAG-TTGGAGG-----T-CTGCTGG--------TTCG-----------------TCTTGAATCGGCTCCTCTCGAATGCATTAGCTGGGC---------TTATGCTCGATGCA-A-C-GGTGTA----------------------------------------------------------------------------------------------------------------------------------------------------------------------------------------------------------AT--------------------------------------------------------AAT---------CA-TTTA-TCACTGG---------------------------------------------------------------------------------------TGTAA-CTTGCA-TGATG-GGTCCG-CTT----CT-AATCGTC---------------------------------------T-CTG--T-CCGAGACA-----------------------TTAT-GGGA-----------------------------------------ACTT----------------------------------------------------------------------------------------------------------------------------------GGTTCTCTGA---------------------------------------------------------------------------------------------TC-----------------------T------------------------------------------------CTTTGACCT
>MG008426_Fuscoporia_sp._JV_1109_92-J2
AGT-GAGTT---------------------GC-TTCG-A-GCT-GGC-------A---C-----------TGC-A-GGTGC-TCGGCAA------CATCA----C--TCTC----TC------ATCCATTA-AA---CCCCCATGTGCAC---TGTGAAGCGA-------------------------------------GGTT--------------------GA--------------ATCAAAAGTTGTAAT----------------GATTTTTGAG-GAGA--------CTAAGC---------TTT-CT----------------------------------------------T--TAT-ACAAACTCATTCA------TTG-TCTTG--GAATGT----------A-AT-AG-CC-----TCTC-TTTGTGGGC-G-AAAAGTTTAA-----------TACAACTTTCAACAACGGATCTCTTGGCTCTCGCATCG-ATGAAGAACGCAGCGAAATGCGATAAGTAATGT-GAATTGCAGA-ATTCAGTGAATCATCGAATCTTTGAACGCACCTTGCGCTCCTTGGTATTCCGAGGAGCATGCC-TGTTTGAGTGTCATG-ATATTCTCAATCTTATTGA----TTTCTTGT-TAA--------TAA--------------------------------------GATTGGAG-TTGGAGG-----T-CTGCTGG--------TTCG-----------------TCTTGAATCGGCTCCTCTCGAATGCATTAGCTGGGC---------TTATGCTCGATGCA-A-C-GGTGTA----------------------------------------------------------------------------------------------------------------------------------------------------------------------------------------------------------AT--------------------------------------------------------AAT---------CA-TTTA-TCACTGG---------------------------------------------------------------------------------------TGTAA-CTTGCA-TGATG-GGTCCG-CTT----CT-AATCGTC---------------------------------------T-CTG--T-CCGAGACA-----------------------TTAT-GGGA-----------------------------------------ACTT----------------------------------------------------------------------------------------------------------------------------------GGTTCTCTGA---------------------------------------------------------------------------------------------TC-----------------------T------------------------------------------------CTTTGACCT
>MG008423_Fuscoporia_sp._JV_1109_93
AGT-GAGTT---------------------GC-TTCG-A-GCT-GGC-------A---C-----------TGC-A-GGTGC-TCGGCAA------CATCA----C--TCTC----TC------ATCCATTA-AA---CCCCCATGTGCAC---TGTGAAGCGA-------------------------------------GGTT--------------------GA--------------ATCAAAAGTTGTAAT----------------GATTTTTGAG-GAGA--------CTAAGC---------TTT-CT----------------------------------------------T--TAT-ACAAACTCATTCA------TTG-TCTTG--GAATGT----------A-AT-AG-C-------CTC-TTTGTGGGC-G-AAAAGTTTAA-----------TACAACTTTCAACAACGGATCTCTTGGCTCTCGCATCG-ATGAAGAACGCAGCGAAATGCGATAAGTAATGT-GAATTGCAGA-ATTCAGTGAATCATCGAATCTTTGAACGCACCTTGCGCTCCTTGGTATTCCGAGGAGCATGCC-TGTTTGAGTGTCATG-ATATTCTCAATCTTATTGA----TTTCTTGT-TAA--------TAA--------------------------------------GATTGGAG-TTGGAGG-----T-CTGCTGG--------TTCG-----------------TCTTGAATCGGCTCCTCTCGAATGCATTAGCTGGGC---------TTATGCTCGATGCA-A-C-GGTGTA----------------------------------------------------------------------------------------------------------------------------------------------------------------------------------------------------------AT--------------------------------------------------------AAT---------CA-TTTA-TCACTGG---------------------------------------------------------------------------------------TGTAA-CTTGCA-TGATG-GGTCCG-CTT----CT-AATCGTC---------------------------------------T-CTG--T-CCGAGACA-----------------------TTAT-GGGA-----------------------------------------ACTT----------------------------------------------------------------------------------------------------------------------------------GGTTCTCTGA---------------------------------------------------------------------------------------------TC-----------------------T------------------------------------------------CTTTGACCT
>KJ940019_Fuscoporia_sp._JV_0309_126
AGT-GAGTT---------------------GC-TTCG-A-GCT-GGC-------A---T-----------TGC-A-GGTGC-TCGGCAA------CATCA----C--TCTC----TC------ATCCATTA-AAC--CCCCCATGTGCAC---TGTGAAGCGA-------------------------------------GGTT--------------------GA--------------ATCAAAAGTTGTAAT----------------GATTTTTGAG-GAGA--------CTAAGC---------TTT-CT----------------------------------------------T--TAT-ACAAACTCATTCA------TTG-TCTTG--GAATGC----------A-AT-AG-C-------CTC-TTTGTGGGC-G-AAAAG-TTAA-----------TACAACTTTCAACAACGGATCTCTTGGCTCTCGCATCG-ATGAAGAACGCAGCGAAATGCGATAAGTAATGT-GAATTGCAGA-ATTCAGTGAATCATCGAATCTTTGAACGCACCTTGCGCTCCTTGGTATTCCGAGGAGCATGCC-TGTTTGAGTGTCATG-ATATTCTCAATCTTATTGA----TTTCTTGT-TAA--------TAA--------------------------------------GATTGGAG-TTGGAGG-----T-CTGCTGG--------TTCG-----------------TCTTGAATCGGCTCCTCTCGAATGCATTAGCTGGGC---------TTATGCTCGATGCA-A-C-GGTGTA----------------------------------------------------------------------------------------------------------------------------------------------------------------------------------------------------------AT--------------------------------------------------------AAT---------CA-TTTA-TCACTGG---------------------------------------------------------------------------------------TGTAA-CTTGCA-TGATG-GGTCCG-CTT----CT-AATCGTC---------------------------------------T-CTG--T-CCGAGACA-----------------------TTAT-GGGA-----------------------------------------ACTT----------------------------------------------------------------------------------------------------------------------------------GGTTCTCTGA---------------------------------------------------------------------------------------------TC-----------------------T------------------------------------------------CTTTGACCT
>JQ794551_Fuscoporia_sp._JV0309_127
AGT-GAGTT---------------------GC-TTCG-A-GCT-GGC-------A---T-----------TGC-A-GGTGC-TCGGCAA------CATCA----C--TCTC----TC------ATCCATTA-AAC--CCCCCATGTGCAC---TGTGAAGCGA-------------------------------------GGTT--------------------GA--------------ATCAAAAGTTGTAAT----------------GATTTTTGAG-GAGA--------CTAAGC---------TTT-CT----------------------------------------------T--TAT-ACAAACTCATTCA------TTG-TCTTG--GAATGC----------A-AT-AG-C-------CTC-TTTGTGGGC-G-AAAAG-TTAA-----------TACAACTTTCAACAACGGATCTCTTGGCTCTCGCATCG-ATGAAGAACGCAGCGAAATGCGATAAGTAATGT-GAATTGCAGA-ATTCAGTGAATCATCGAATCTTTGAACGCACCTTGCGCTCCTTGGTATTCCGAGGAGCATGCC-TGTTTGAGTGTCATG-ATATTCTCAATCTTATTGA----TTTCTTGT-TAA--------TAA--------------------------------------GATTGGAG-TTGGAGG-----T-CTGCTGG--------TTCG-----------------TCTTGAATCGGCTCCTCTCGAATGCATTAGCTGGGC---------TTATGCTCGATGCA-A-C-GGTGTA----------------------------------------------------------------------------------------------------------------------------------------------------------------------------------------------------------AT--------------------------------------------------------AAT---------CA-TTTA-TCACTGG---------------------------------------------------------------------------------------TGTAA-CTTGCA-TGATG-GGTCCG-CTT----CT-AATCGTC---------------------------------------T-CTG--T-CCGAGACA-----------------------TTAT-GGGA-----------------------------------------ACTT----------------------------------------------------------------------------------------------------------------------------------GGTTCTCTGA---------------------------------------------------------------------------------------------TC-----------------------T------------------------------------------------CTTTGACCT
>MG008422_Fuscoporia_sp._JV_0309_127
AGT-GAGTT---------------------GC-TTCG-A-GCT-GGC-------A---T-----------TGC-A-GGTGC-TCGGCAA------CATCA----C--TCTC----TC------ATCCATTA-AAC--CCCCCATGTGCAC---TGTGAAGCGA-------------------------------------GGTT--------------------GA--------------ATCAAAAGTTGTAAT----------------GATTTTTGAG-GAGA--------CTAAGC---------TTT-CT----------------------------------------------T--TAT-ACAAACTCATTCA------TTG-TCTTG--GAATGC----------A-AT-AG-C-------CTC-TTTGTGGGC-G-AAAAG-TTAA-----------TACAACTTTCAACAACGGATCTCTTGGCTCTCGCATCG-ATGAAGAACGCAGCGAAATGCGATAAGTAATGT-GAATTGCAGA-ATTCAGTGAATCATCGAATCTTTGAACGCACCTTGCGCTCCTTGGTATTCCGAGGAGCATGCC-TGTTTGAGTGTCATG-ATATTCTCAATCTTATTGA----TTTCTTGT-TAA--------TAA--------------------------------------GATTGGAG-TTGGAGG-----T-CTGCTGG--------TTCG-----------------TCTTGAATCGGCTCCTCTCGAATGCATTAGCTGGGC---------TTATGCTCGATGCA-A-C-GGTGTA----------------------------------------------------------------------------------------------------------------------------------------------------------------------------------------------------------AT--------------------------------------------------------AAT---------CA-TTTA-TCACTGG---------------------------------------------------------------------------------------TGTAA-CTTGCA-TGATG-GGTCCG-CTT----CT-AATCGTC---------------------------------------T-CTG--T-CCGAGACA-----------------------TTAT-GGGA-----------------------------------------ACTT----------------------------------------------------------------------------------------------------------------------------------GGTTCTCTGA---------------------------------------------------------------------------------------------TC-----------------------T------------------------------------------------CTTTGACCT
>KJ940022_Fuscoporia_sp._JV_1209_100
AGT-GAGTT---------------------GC-TTCG-A-GCT-GGC-------A---T-----------TGC-A-GGTGC-TCGGCAA------CATCA----C--TCTC----TC------ATCCATTA-AA---CCCCCATGTGCAC---TGTGAAGCGA-------------------------------------GGTT--------------------GA--------------ATCAAAAGTTGTAAT----------------GATTTTTGAG-GAGA--------CTAAGC---------TTT-CT----------------------------------------------T--TAT-ACAAACTCAATCA------TTG-TCTTGGAGAATGT----------A-AT-AG-C-------CTC-TTTGTGGGC-G-AAAAAGTTAA-----------TACAACTTTCAACAACGGATCTCTTGGCTCTCGCATCG-ATGAAGAACGCAGCGAAATGCGATAAGTAATGT-GAATTGCAGA-ATTCAGTGAATCATCGAATCTTTGAACGCACCTTGCGCTCCTTGGTATTCCGAGGAGCATGCC-TGTTTGAGTGTCATG-ATATTCTCAATCTTATTGA----TTTCTTGT-TAA--------TAA--------------------------------------AGTTGGAG-TTGGAGG-----T-CTGCTGG--------TTCG-----------------TCTTGAATCGGCTCCTCTTGAATGCATTAGCTGGGC---------TTATGCTCGATGCA-A-C-GGTGTA----------------------------------------------------------------------------------------------------------------------------------------------------------------------------------------------------------AT--------------------------------------------------------AAT---------CATTTTA-TCACTGG---------------------------------------------------------------------------------------TGTAA-CTTGCA-TGACG-GGTCCG-CTT----CT-AATCGTC---------------------------------------T-CTG--T-CCGAGACA-----------------------TTAT-GGGA-----------------------------------------ACTT----------------------------------------------------------------------------------------------------------------------------------GGTTCTCTGA---------------------------------------------------------------------------------------------TC-----------------------T------------------------------------------------C-TTGACCT
>KJ940027_Fuscoporia_contigua_JV_0905_3J
AGT-GGGTT---------------------GC-TT-G-A-GCT-GGC-------A---T-----------TGC-A-GGTGC-TCGGCGA------CTTCA----C--TCTC----TC------ATCCATTA-CA----CCCCTTGTGCAC---TATGAAGCGA-------------------------------------GGTT--------------------GA--------------ATC--GAGTTGTAAT----------------GA-CTCTGAG-GAGA--------CTAAGC---------TTT-CT----------------------------------------------T--TAT-ATAAACTCATTTA------TTG-TCTTGGAGAATGT----------G-AT-AG-C-------CTC-TTTGTGGGC-G-AAAAAGTTAA-----------TACAACTTTCAACAACGGATCTCTTGGCTCTCGCATCG-ATGAAGAACGCAGCGAAATGCGATAAGTAATGT-GAATTGCAGA-ATTCAGTGAATCATCGAATCTTTGAACGCACCTTGCGCTCCTTGGTATTCCGAGGAGCATGCC-TGTTTGAGTGTCATG-ATATTCTCAATCTTATTGA----TTTCTTGT-TAA--------TAA--------------------------------------GATTGGAG-TTGGAGG-----T-CTGCTGG--------TTCG-----------------TCTTGAATCGGCTCCTCTTGAATGCATTAGCTGGGC---------TTATGCTCGATGCA-A-C-AGTGTA----------------------------------------------------------------------------------------------------------------------------------------------------------------------------------------------------------AT--------------------------------------------------------AAT---------TGTTTTA-CCACTGG---------------------------------------------------------------------------------------TGTGA-CTTGCA-TGATG-GGTCCG-CTT----CT-AATCG-----------------------------------------T-CTC--TGTCGAGACA-----------------------TTAT-GGGAA---------------------------------------CACTT----------------------------------------------------------------------------------------------------------------------------------CGTTCTCTGA---------------------------------------------------------------------------------------------TC-----------------------T------------------------------------------------CTTTGACCT
>KJ940025_Fuscoporia_contigua_JV_0109_1CJ
AGT-GGGTT---------------------GC-TT-G-A-GCT-GGC-------A---T-----------TGC-A-GGTGC-TCGGCGA------CTTCA----C--TCTC----TC------ATCCATTA-CA----CCCCTTGTGCAC---TATGAAGCGA-------------------------------------GGTT--------------------GA--------------ATC--GAGTTGTAAT----------------GA-CTCTGAG-GAGA--------CTAAGC---------TTT-CT----------------------------------------------T--TAT-ATAAACTCATTTA------TTG-TCTTGGAGAATGT----------G-AT-AG-C-------CTC-TTTGTGGGC-G-AAAAAGTTAA-----------TACAACTTTCAACAACGGATCTCTTGGCTCTCGCATCG-ATGAAGAACGCAGCGAAATGCGATAAGTAATGT-GAATTGCAGA-ATTCAGTGAATCATCGAATCTTTGAACGCACCTTGCGCTCCTTGGTATTCCGAGGAGCATGCC-TGTTTGAGTGTCATG-ATATTCTCAATCTTATTGA----TTTCTTGT-TAA--------TAA--------------------------------------GATTGGAG-TTGGAGG-----T-CTGCTGG--------TTCG-----------------TCTTGAATCGGCTCCTCTTGAATGCATTAGCTGGGC---------TTATGCTCGATGCA-A-C-AGTGTA----------------------------------------------------------------------------------------------------------------------------------------------------------------------------------------------------------AT--------------------------------------------------------AAT---------TGTTTTA-CCACTGG---------------------------------------------------------------------------------------TGTGA-CTTGCA-TGATG-GGTCCG-CTT----CT-AATCG-----------------------------------------T-CTC--TGTCGAGACA-----------------------TTAT-GGGAA---------------------------------------CACTT----------------------------------------------------------------------------------------------------------------------------------CGTTCTCTGA---------------------------------------------------------------------------------------------TC-----------------------T------------------------------------------------CTTTGACCT
>KJ940024_Fuscoporia_contigua_JV_0509_11
AGT-GGGTT---------------------GC-TT-G-A-GCT-GGC-------A---T-----------TGC-A-GGTGC-TCGGCGA------CTTCA----C--TCTC----TC------ATCCATTA-CA----CCCCTTGTGCAC---TATGAAGCGA-------------------------------------GGTT--------------------GA--------------ATC--GAGTTGTAAT----------------GA-CTCTGAG-GAGA--------CTAAGC---------TTT-CT----------------------------------------------T--TAT-ATAAACTCATTTA------TTG-TCTTGGAGAATGT----------G-AT-AG-C-------CTC-TTTGTGGGC-G-AAAAAGTTAA-----------TACAACTTTCAACAACGGATCTCTTGGCTCTCGCATCG-ATGAAGAACGCAGCGAAATGCGATAAGTAATGT-GAATTGCAGA-ATTCAGTGAATCATCGAATCTTTGAACGCACCTTGCGCTCCTTGGTATTCCGAGGAGCATGCC-TGTTTGAGTGTCATG-ATATTCTCAATCTTATTGA----TTTCTTGT-TAA--------TAA--------------------------------------GATTGGAG-TTGGAGG-----T-CTGCTGG--------TTCG-----------------TCTTGAATCGGCTCCTCTTGAATGCATTAGCTGGGC---------TTATGCTCGATGCA-A-C-AGTGTA----------------------------------------------------------------------------------------------------------------------------------------------------------------------------------------------------------AT--------------------------------------------------------AAT---------TGTTTTA-CCACTGG---------------------------------------------------------------------------------------TGTGA-CTTGCA-TGATG-GGTCCG-CTT----CT-AATCG-----------------------------------------T-CTC--TGTCGAGACA-----------------------TTAT-GGGAA---------------------------------------CACTT----------------------------------------------------------------------------------------------------------------------------------CGTTCTCTGA---------------------------------------------------------------------------------------------TC-----------------------T------------------------------------------------CTTTGACCT
>JQ794547_Fuscoporia_contigua_JV0907_2A
AGT-GGGTT---------------------GC-TT-G-A-GCT-GGC-------A---T-----------TGC-A-GGTGC-TCGGCGA------CTTCA----C--TCTC----TC------ATCCATTA-CA----CCCCTTGTGCAC---TATGAAGCGA-------------------------------------GGTT--------------------GA--------------ATC--GAGTTGTAAT----------------GA-CTCTGAG-GAGA--------CTAAGC---------TTT-CT----------------------------------------------T--TAT-ATAAACTCATTTA------TTG-TCTTGGAGAATGT----------G-AT-AG-C-------CTC-TTTGTGGGC-G-AAAAAGTTAA-----------TACAACTTTCAACAACGGATCTCTTGGCTCTCGCATCG-ATGAAGAACGCAGCGAAATGCGATAAGTAATGT-GAATTGCAGA-ATTCAGTGAATCATCGAATCTTTGAACGCACCTTGCGCTCCTTGGTATTCCGAGGAGCATGCC-TGTTTGAGTGTCATG-ATATTCTCAATCTTATTGA----TTTCTTGT-TAA--------TAA--------------------------------------GATTGGAG-TTGGAGG-----T-CTGCTGG--------TTCG-----------------TCTTGAATCGGCTCCTCTTGAATGCATTAGCTGGGC---------TTATGCTCGATGCA-A-C-AGTGTA----------------------------------------------------------------------------------------------------------------------------------------------------------------------------------------------------------AT--------------------------------------------------------AAT---------TGTTTTA-CCACTGG---------------------------------------------------------------------------------------TGTGA-CTTGCA-TGATG-GGTCCG-CTT----CT-AATCG-----------------------------------------T-CTC--TGTCGAGACA-----------------------TTAT-GGGAA---------------------------------------CACTT----------------------------------------------------------------------------------------------------------------------------------CGTTCTCTGA---------------------------------------------------------------------------------------------TC-----------------------T------------------------------------------------CTTTGACCT
>JQ794548_Fuscoporia_contigua_JV0309_118_haplotype_1
AGT-GGGTC---------------------GC-TT-G-A-GCT-GGC-------A---T-----------TGC-A-GGTGC-TCGGCGA------CTTCA----C--TCTC----TC------ATCCATTA-CA----CCCCTTGTGCAC---TATGAAGCGA-------------------------------------GGTT--------------------GA--------------ATC--GAGTTGTAAT----------------GA-CTCTGAG-GAGA--------CTAAGC---------TTT-CT----------------------------------------------T--TAT-ATAAACTCATTTA------TTG-TCTTGGAGAATGT----------G-AT-AG-C-------CTC-TTTGTGGGC-G-AAAAAGTTAA-----------TACAACTTTCAACAACGGATCTCTTGGCTCTCGCATCG-ATGAAGAACGCAGCGAAATGCGATAAGTAATGT-GAATTGCAGA-ATTCAGTGAATCATCGAATCTTTGAACGCACCTTGCGCTCCTTGGTATTCCGAGGAGCATGCC-TGTTTGAGTGTCATG-ATATTCTCAATCTTATTGA----TTTCTTGT-TAA--------TAA--------------------------------------GATTGGAG-TTGGAGG-----T-CTGCTGG--------TTCG-----------------TCTTGAATCGGCTCCTCTTGAATGCATTAGCTGGGC---------TTATGCTCGATGCA-A-C-AGTGTA----------------------------------------------------------------------------------------------------------------------------------------------------------------------------------------------------------AT--------------------------------------------------------AAT---------TGTTTTA-CCACTGG---------------------------------------------------------------------------------------TGTGA-CTTGCA-TGATG-GGTCCG-CTT----CT-AATCG-----------------------------------------T-CTC--TGTCGAGACA-----------------------TTAT-GGGAA---------------------------------------CACTT----------------------------------------------------------------------------------------------------------------------------------CGTTCTCTGA---------------------------------------------------------------------------------------------TC-----------------------T------------------------------------------------CTTTGACCT
>KJ940026_Fuscoporia_contigua_JV_0209_3AJ
AGT-GGGGT---------------------GC-TT-G-A-GCT-GGC-------A---T-----------TGC-A-GGTGC-TCGGCGA------CTTCA----C--TCTC----TC------ATCCATTA-CA----CCCCTTGTGCAC---TATGAAGCGA-------------------------------------GGTT--------------------GA--------------ATC--GAGTTGTAAT----------------GA-CTCTGAG-GAGA--------CTAAGC---------TTT-CT----------------------------------------------T--TAT-ATAAACTCATTTA------TTG-TCTTGGAGAATGT----------G-AT-AG-C-------CTC-TTTGTGGGC-G-AAAAAGTTAA-----------TACAACTTTCAACAACGGATCTCTTGGCTCTCGCATCG-ATGAAGAACGCAGCGAAATGCGATAAGTAATGT-GAATTGCAGA-ATTCAGTGAATCATCGAATCTTTGAACGCACCTTGCGCTCCTTGGTATTCCGAGGAGCATGCC-TGTTTGAGTGTCATG-ATATTCTCAATCTTATTGA----TTTCTTGT-TAA--------TAA--------------------------------------GATTGGAG-TTGGAGG-----T-CTGCTGG--------TTCG-----------------TCTTGAATCGGCTCCTCTTGAATGCATTAGCTGGGC---------TTATGCTCGATGCA-A-C-AGTGTA----------------------------------------------------------------------------------------------------------------------------------------------------------------------------------------------------------AT--------------------------------------------------------AAT---------TGTTTTA-CCACTGG---------------------------------------------------------------------------------------TGTGA-CTTGCA-TGATG-GGTCCG-CTT----CT-AATCG-----------------------------------------T-CTC--TGTCGAGACA-----------------------TTAT-GGGAA---------------------------------------CACTT----------------------------------------------------------------------------------------------------------------------------------CGTTCTCTGA---------------------------------------------------------------------------------------------TC-----------------------T------------------------------------------------CTTTGACCT
>KY935109_Uncultured_eukaryote_HMPStoolITS2OTU625
----------------------------------------------------------------------------------------------------------------------------------------------------------------------------------------------------------------------------------------------------------------------------------------------------------------------------------------------------------------------------------------------------------------------------------------------------------------------------------------------------------------------------------------GAAATGCGATAAGTAATGT-GAATTGCAGA-ATTCAGTGAATCATCGAATCTTTGAACGCACCTTGCGCTCCTTGGTATTCCGAGGAGCATGCC-TGTTTGAGTGTCATG-ATATTCTCAATCTTATTGA----TTTCTTGT-TAA--------TAA--------------------------------------GATTGGAG-TTGGAGG-----T-CTGCTGG--------TTCG-----------------TCTTGAATCGGCTCCTCTTGAATGCATTAGCTGGGC---------TTATGCTCGATGCA-A-C-AGTGTA----------------------------------------------------------------------------------------------------------------------------------------------------------------------------------------------------------AT--------------------------------------------------------AAT---------TGTTTTA-CCACTGG---------------------------------------------------------------------------------------TGTGA-CTTGCA-TGATG-GGTCCG-CTT----CT-AATCG-----------------------------------------T-CTC--TGTCGAGACA-----------------------TTAT-GGGAA---------------------------------------CACTT----------------------------------------------------------------------------------------------------------------------------------CGTTCTCTGA---------------------------------------------------------------------------------------------TC-----------------------T------------------------------------------------CTTTGACCT
>MT594632_Fuscoporia_contigua_OTU1030
-------------------------------------------------------------------------------------------------------------------------------------------------------------------------------------------------------------------------------------------------------------------------------------------------------------------------------------------------------------------------------------------------------------------------------------------------------------------------------------------------------------------------------------------------TAAGTAATGT-GAATTGCAGA-ATTCAGTGAATCATCGAATCTTTGAACGCACCTTGCGCTCCTTGGTATTCCGAGGAGCATGCC-TGTTTGAGTGTCATG-ATATTCTCAATCTTATTGA----TTTCTTGT-TAA--------TAA--------------------------------------GATTGGAG-TTGGAGG-----T-CTGCTGG--------TTCG-----------------TCTTGAATCGGCTCCTCTTGAATGCATTAGCTGGGC---------TTATGCTCGATGCA-A-C-AGTGTA----------------------------------------------------------------------------------------------------------------------------------------------------------------------------------------------------------AT--------------------------------------------------------AAT---------TGTTTTA-CCACTGG---------------------------------------------------------------------------------------TGTGA-CTTGCA-TGATG-GGTCCG-CTT----CT-AATCG-----------------------------------------T-CTC--TGTCGAGACA-----------------------TTAT-GGGAA---------------------------------------CACTT----------------------------------------------------------------------------------------------------------------------------------CGTTCTCTGA---------------------------------------------------------------------------------------------TC-----------------------T------------------------------------------------CTTTGACCT
>MT277656_Uncultured_fungus_TER_OTU199
-------------------------------------------------------------------------------------------------------------------------------------------------------------------------------------------------------------------------------------------------------------------------------------------------------------------------------------------------------------------------------------------------------------------------------------------------------------------------------------------------------------------------------------------------TAAGTAATGT-GAATTGCAGA-ATTCAGTGAATCATCGAATCTTTGAACGCACCTTGCGCTCCTTGGTATTCCGAGGAGCATGCC-TGTTTGAGTGTCATG-ATATTCTCAATCTTATTGA----TTTCTTGT-TAA--------TAA--------------------------------------GATTGGAG-TTGGAGG-----T-CTGCTGG--------TTCG-----------------TCTTGAATCGGCTCCTCTTGAATGCATTAGCTGGGC---------TTATGCTCGATGCA-A-C-AGTGTA----------------------------------------------------------------------------------------------------------------------------------------------------------------------------------------------------------AT--------------------------------------------------------AAT---------TGTTTTA-CCACTGG---------------------------------------------------------------------------------------TGTGA-CTTGCA-TGATG-GGTCCG-CTT----CT-AATCG-----------------------------------------T-CTC--TGTCGAGACA-----------------------TTAT-GGGAA---------------------------------------CACTT----------------------------------------------------------------------------------------------------------------------------------CGTTCTCTGA---------------------------------------------------------------------------------------------TC-----------------------T------------------------------------------------CTTTGACCT
>ON963516_Fuscoporia_contigua_5425_1253
-----------------------------------------------------------------------------------------------------------------------------------------------------------------------------------------------------------------------------------------------------------------------------------------------------------------------------------------------------------------------------------------------------------------------------------------------------------------------------------------------------------------------------------------------------------------------------------------------AACGCACCTTGCGCTCCTTGGTATTCCGAGGAGCATGCC-TGTTTGAGTGTCATG-ATATTCTCAATCTTATTGA----TTTCTTGT-TAA--------TAA--------------------------------------GATTGGAG-TTGGAGG-----T-CTGCTGG--------TTCG-----------------TCTTGAATCGGCTCCTCTTGAATGCATTAGCTGGGC---------TTATGCTCGATGCA-A-C-AGTGTA----------------------------------------------------------------------------------------------------------------------------------------------------------------------------------------------------------AT--------------------------------------------------------AAT---------TGTTTTA-TCACTGG---------------------------------------------------------------------------------------TGTGA-CTTGCA-TGATG-GGTCCG-CTT----CT-AATCG-----------------------------------------T-CTC--TGTCGAGACA-----------------------TTAT-GGGAA---------------------------------------CACTT----------------------------------------------------------------------------------------------------------------------------------CGTTCTCTGA---------------------------------------------------------------------------------------------TC-----------------------T------------------------------------------------CTTTGACCT
>MF161193_Fuscoporia_contigua_BHI-F190b
AGT-GGGTC---------------------GC-TT-G-A-GCT-GGC-------A---T-----------TGC-A-GGTGC-TCGGCGA------CTTCA----C--TCTC----TC------ATCCATTA-CA----CCCCTTGTGCAC---TATGAAGCGA-------------------------------------GGTT--------------------GA--------------ATC--GAGTTGTAAT----------------GA-CTCTGAG-GAGA--------CTAAGC---------TTT-CT----------------------------------------------T--TAT-ATAAACTCATTTA------TTG-TCTTGGAGAATGT----------G-AT-AG-C-------CTC-TTTGTGGGC-G-AAAAAGTTAA-----------TACAACTTTCAACAACGGATCTCTTGGCTCTCGCATCG-ATGAAGAACGCAGCGAAATGCGATAAGTAATGT-GAATTGCAGA-ATTCAGTGAATCATCGAATCTTTGAACGCACCTTGCGCTCCTTGGTATTCCGAGGAGCATGCC-TGTTTGAGTGTCATG-ATATTCTCAATCTTATTGA----TTTCTTGT-TAA--------TAA--------------------------------------GATTGGAG-TTGGAGG-----T-CTGCTGG--------TTCG-----------------TCTTGAATCGGCTCCTCTTGAATGCATTAGCTGGGC---------TTATGCTCGATGCA-A-C-AGTGTA----------------------------------------------------------------------------------------------------------------------------------------------------------------------------------------------------------AT--------------------------------------------------------AAT---------TGTTTTA-CCACTGG---------------------------------------------------------------------------------------TGTGA-CTTGCA-TGATG-GGTCCG-CTT----CT-AATCG-----------------------------------------T-CTC--TGTCGAGACA-----------------------TTAT-GGGAA---------------------------------------CACTT----------------------------------------------------------------------------------------------------------------------------------CGTTCTCTGA---------------------------------------------------------------------------------------------TC-----------------------T------------------------------------------------CTTTGACCT
>ON866260_Fuscoporia_sp._clone_ASV02509
----------------------------------------------------------------------------------------------------------------------------------------------------------------------------------------------------------------------------------------------------------------------------------------------------------------------------------------------------------------------------------------------------------------------------------------------------------------------------------------------------------------------------------------------------------------------------GTGAATCATCGAATCTTTGAACGCACCTTGCGCTCCTTGGTATTCCGAGGAGCATGCC-TGTTTGAGTGTCATG-ATATTCTCAATCTTATTGA----TTTCTTGT-TAA--------TAA--------------------------------------GATTGGAG-TTGGAGG-----T-CTGCTGG--------TTCG-----------------TCTTGAATCGGCTCCTCTTGAATGCATTAGCTGGGC---------TTATGCTCGATGCA-A-C-AGTGTA----------------------------------------------------------------------------------------------------------------------------------------------------------------------------------------------------------AT--------------------------------------------------------AAT---------TGTTTTA-CCACTGG---------------------------------------------------------------------------------------TGTGA-CTTGCA-TGATG-GGTCCG-CTT----CT-AATCG-----------------------------------------T-CTC--TGTCGAGACA-----------------------TTAT-GGGAA---------------------------------------CACTT----------------------------------------------------------------------------------------------------------------------------------CGTTCTCTGA---------------------------------------------------------------------------------------------TC-----------------------T------------------------------------------------CTTTGACCT
>ON866197_Fuscoporia_sp._clone_ASV02064
----------------------------------------------------------------------------------------------------------------------------------------------------------------------------------------------------------------------------------------------------------------------------------------------------------------------------------------------------------------------------------------------------------------------------------------------------------------------------------------------------------------------------------------------------------------------------GTGAGTCATCGAATCTTTGAACGCACCTTGCGCTCCTTGGTATTCCGAGGAGCATGCC-TGTTTGAGTGTCATG-ATATTCTCAATCTTATTGA----TTTCTTGT-TAA--------TAA--------------------------------------GATTGGAG-TTGGAGG-----T-CTGCTGG--------TTCG-----------------TCTTGAATCGGCTCCTCTTGAATGCATTAGCTGGGC---------TTATGCTCGATGCA-A-C-AGTGTA----------------------------------------------------------------------------------------------------------------------------------------------------------------------------------------------------------AT--------------------------------------------------------AAT---------TGTTTTA-CCACTGG---------------------------------------------------------------------------------------TGTGA-CTTGCA-TGATG-GGTCCG-CTT----CT-AATCG-----------------------------------------T-CTC--TGTCGAGACA-----------------------TTAT-GGGAA---------------------------------------CACTT----------------------------------------------------------------------------------------------------------------------------------CGTTCTCTGA---------------------------------------------------------------------------------------------TC-----------------------T------------------------------------------------CTTTGACCT
>JQ794550_Fuscoporia_contigua_JV0309_171
AGT-GGGTC---------------------GC-TT-G-A-GCT-GGC-------A---T-----------TGC-A-GGTGC-TCGGCGA------CTTCA----C--TCTC----TC------ATCCATTA-AA----CCCCTTGTGCAC---TATGAAGCGA-------------------------------------GGTT--------------------GA--------------ATC--GAGTTGTAAT----------------GA-CTCTGAG-GAGA--------CTAAGC---------TTT-CT----------------------------------------------T--TAT-ATAAACTCATTTA------TTG-TCTTGGAGAATGT----------G-AT-AG-C-------CTC-TTTGTGGGC-G-AAAAAGTTAA-----------TACAACTTTCAACAACGGATCTCTTGGCTCTCGCATCG-ATGAAGAACGCAGCGAAATGCGATAAGTAATGT-GAATTGCAGA-ATTCAGTGAATCATCGAATCTTTGAACGCACCTTGCGCTCCTTGGTATTCCGAGGAGCATGCC-TGTTTGAGTGTCATG-ATATTCTCAATCTTATTGA----TTTCTTGT-TAA--------TAA--------------------------------------GATTGGAG-TTGGAGG----CT-TTGCTGG--------TTCG-----------------TCTTGAATCGGCTCCTCTTGAATGCATTAGCTGGGC---------TTATGCTCGATGCA-A-C-AGTGTA----------------------------------------------------------------------------------------------------------------------------------------------------------------------------------------------------------AT--------------------------------------------------------AAT---------TGTTTTA-CCACTGG---------------------------------------------------------------------------------------TGTGA-CTTGCA-TGATG-GGTCCG-CTT----CT-AATCGTC---------------------------------------T-CTC--TGTCGAGACA-----------------------TTAT-GGGAA---------------------------------------CACTT----------------------------------------------------------------------------------------------------------------------------------CGTTCTCTGA---------------------------------------------------------------------------------------------TC-----------------------T------------------------------------------------CTTTGACCT
>JQ794549_Fuscoporia_contigua_JV0309_118_haplotype_2
AGT-GGGTT---------------------GC-TT-G-A-GCT-GGC-------A---T-----------TGC-A-GGTGC-TCGGCGA------CTTCA----C--TCTC----TC------ATCCATTA-AA----CCCCTTGTGCAC---TATGAAGCGA-------------------------------------GGTT--------------------GA--------------ATC--GAGTTGTAAT----------------GA-CTCTGAG-GAGA--------CTAAGC---------TTT-CT----------------------------------------------T--TAT-ATAAACTCATTTA------TTG-TCTTGGAGAATGT----------G-AT-AG-C-------CTC-TTTGTGGGC-G-AAAAAGTTAA-----------TACAACTTTCAACAACGGATCTCTTGGCTCTCGCATCG-ATGAAGAACGCAGCGAAATGCGATAAGTAATGT-GAATTGCAGA-ATTCAGTGAATCATCGAATCTTTGAACGCACCTTGCGCTCCTTGGTATTCCGAGGAGCATGCC-TGTTTGAGTGTCATG-ATATTCTCAATCTTATTGA----TTTCTTGT-TAA--------TAA--------------------------------------GATTGGAG-TTGGAGG----CT-TTGCTGG--------TTCG-----------------TCTTGAATCGGCTCCTCTTGAATGCATTAGCTGGGC---------TTATGCTCGATGCA-A-C-AGTGTA----------------------------------------------------------------------------------------------------------------------------------------------------------------------------------------------------------AT--------------------------------------------------------AAT---------TGTTTTA-CCACTGG---------------------------------------------------------------------------------------TGTGA-CTTGCA-TGATG-GGTCCG-CTT----CT-AATCGTC---------------------------------------T-CTC--TGTCGAGACA-----------------------TTAT-GGGAA---------------------------------------CACTT----------------------------------------------------------------------------------------------------------------------------------CGTTCTCTGA---------------------------------------------------------------------------------------------TC-----------------------T------------------------------------------------CTTTGACCT
>MG008420_Fuscoporia_sp._JV_0905_3-J
AGT-GGGTT---------------------GC-TT-G-A-GCT-GGC-------A---T-----------TGC-A-GGTGC-TCGGCGA------CTTCA----C--TCTC----TC------ATCCATTA-CA----CCCCTTGTGCAC---TATGAAGCGA-------------------------------------GGTT--------------------GA--------------ATC--GAGTTGTAAT----------------GA-CTCTGAG-GAGA--------CTAAGC---------TTT-CT----------------------------------------------T--TAT-ATAAACTCATTTA------TTG-TCTTGGAGAATGT----------G-AT-AG-C-------CTC-TTTGTGGGC-GAAAAAAGTTAA-----------TACAACTTTCAACAACGGATCTCTTGGCTCTCGCATCG-ATGAAGAACGCAGCGAAATGCGATAAGTAATGT-GAATTGCAGA-ATTCAGTGAATCATCGAATCTTTGAACGCACCTTGCGCTCCTTGGTATTCCGAGGAGCATGCC-TGTTTGAGTGTCATG-ATATTCTCAATCTTATTGA----TTTCTTGT-TAA--------TAA--------------------------------------GATTGGAG-TTGGAGG-----T-CTGCTGG--------TTCG-----------------TCTTGAATCGGCTCCTCTTGAATGCATTAGCTGGGC---------TTATGCTCGATGCA-A-C-AGTGTA----------------------------------------------------------------------------------------------------------------------------------------------------------------------------------------------------------AT--------------------------------------------------------AAT---------TGTTTTA-CCACTGG---------------------------------------------------------------------------------------TGTGA-CTTGCA-TGATG-GGTCCG-CTT----CT-AATCG-----------------------------------------T-CTC--TGTCGAGACA-----------------------TTAT-GGGAA---------------------------------------CACTT----------------------------------------------------------------------------------------------------------------------------------CGTTCTCTGA---------------------------------------------------------------------------------------------TC-----------------------T------------------------------------------------CTTTGACCT
>MG008419_Fuscoporia_sp._JV_0209_3A-J
AGT-GGGGT---------------------GC-TT-G-A-GCT-GGC-------A---T-----------TGC-A-GGTGC-TCGGCGA------CTTCA----C--TCTC----TC------ATCCATTA-CA----CCCCTTGTGCAC---TATGAAGCGA-------------------------------------GGTT--------------------GA--------------ATC--GAGTTGTAAT----------------GA-CTCTGAG-GAGA--------CTAAGC---------TTT-CT----------------------------------------------T--TAT-ATAAACTCATTTA------TTG-TCTTGGAGAATGT----------G-AT-AG-C-------CTC-TTTGTGGGC-G-AAAAAGTTAA-----------TACAACTTTCAACAACGGATCTCTTGGCTCTCGCATCG-ATGAAGAACGCAGCGAAATGCGATAAGTAATGT-GAATTGCAGA-ATTCAGTGAATCATCGAATCTTTGAACGCACCTTGCGCTCCTTGGTATTCCGAGGAGCATGCC-TGTTTGAGTGTCATG-ATATTCTCAATCTTATTGA----TTTCTTGT-TAA--------TAA--------------------------------------GATTGGAG-TTGGAGG-----T-CTGCTGG--------TTCG-----------------TCTTGAATCGGCTCCTCTTGAATGCATTAGCTGGGC---------TTATGCTCGATGCA-A-C-AGTGTA----------------------------------------------------------------------------------------------------------------------------------------------------------------------------------------------------------AT--------------------------------------------------------AAT---------TGTTTTA-CCACTGG---------------------------------------------------------------------------------------TGTGA-CTTGCA-TGATG-GGTCCG-CTT----CT-AATCG-----------------------------------------T-CTC--TGTCGAGACA-----------------------TTAT-GGGAA---------------------------------------CACTT----------------------------------------------------------------------------------------------------------------------------------CGTTCTCTGA---------------------------------------------------------------------------------------------TC-----------------------T------------------------------------------------CTTTGACCT
>MG008418_Fuscoporia_sp._JV_0109_C1-J
AGT-GGGTT---------------------GC-TT-G-A-GCT-GGC-------A---T-----------TGC-A-GGTGC-TCGGCGA------CTTCA----C--TCTC----TC------ATCCATTA-CA----CCCCTTGTGCAC---TATGAAGCGA-------------------------------------GGTT--------------------GA--------------ATC--GAGTTGTAAT----------------GA-CTCTGAG-GAGA--------CTAAGC---------TTT-CT----------------------------------------------T--TAT-ATAAACTCATTTA------TTG-TCTTGGAGAATGT----------G-AT-AG-C-------CTC-TTTGTGGGC-G-AAAAAGTTAA-----------TACAACTTTCAACAACGGATCTCTTGGCTCTCGCATCG-ATGAAGAACGCAGCGAAATGCGATAAGTAATGT-GAATTGCAGA-ATTCAGTGAATCATCGAATCTTTGAACGCACCTTGCGCTCCTTGGTATTCCGAGGAGCATGCC-TGTTTGAGTGTCATG-ATATTCTCAATCTTATTGA----TTTCTTGT-TAA--------TAA--------------------------------------GATTGGAG-TTGGAGG-----T-CTGCTGG--------TTCG-----------------TCTTGAATCGGCTCCTCTTGAATGCATTAGCTGGGC---------TTATGCTCGATGCA-A-C-AGTGTA----------------------------------------------------------------------------------------------------------------------------------------------------------------------------------------------------------AT--------------------------------------------------------AAT---------TGTTTTA-CCACTGG---------------------------------------------------------------------------------------TGTGA-CTTGCA-TGATG-GGTCCG-CTT----CT-AATCG-----------------------------------------T-CTC--TGTCGAGACA-----------------------TTAT-GGGAA---------------------------------------CACTT----------------------------------------------------------------------------------------------------------------------------------CGTTCTCTGA---------------------------------------------------------------------------------------------TC-----------------------T------------------------------------------------CTTTGACCT
>MG008415_Fuscoporia_sp._JV_0504_11
AGT-GGGTT---------------------GC-TT-G-A-GCT-GGC-------A---T-----------TGC-A-GGTGC-TCGGCGA------CTTCA----C--TCTC----TC------ATCCATTA-CA----CCCCTTGTGCAC---TATGAAGCGA-------------------------------------GGTT--------------------GA--------------ATC--GAGTTGTAAT----------------GA-CTCTGAG-GAGA--------CTAAGC---------TTT-CT----------------------------------------------T--TAT-ATAAACTCATTTA------TTG-TCTTGGAGAATGT----------G-AT-AG-C-------CTC-TTTGTGGGC-G-AAAAAGTTAA-----------TACAACTTTCAACAACGGATCTCTTGGCTCTCGCATCG-ATGAAGAACGCAGCGAAATGCGATAAGTAATGT-GAATTGCAGA-ATTCAGTGAATCATCGAATCTTTGAACGCACCTTGCGCTCCTTGGTATTCCGAGGAGCATGCC-TGTTTGAGTGTCATG-ATATTCTCAATCTTATTGA----TTTCTTGT-TAA--------TAA--------------------------------------GATTGGAG-TTGGAGG-----T-CTGCTGG--------TTCG-----------------TCTTGAATCGGCTCCTCTTGAATGCATTAGCTGGGC---------TTATGCTCGATGCA-A-C-AGTGTA----------------------------------------------------------------------------------------------------------------------------------------------------------------------------------------------------------AT--------------------------------------------------------AAT---------TGTTTTA-CCACTGG---------------------------------------------------------------------------------------TGTGA-CTTGCA-TGATG-GGTCCG-CTT----CT-AATCG-----------------------------------------T-CTC--TGTCGAGACA-----------------------TTAT-GGGAA---------------------------------------CACTT----------------------------------------------------------------------------------------------------------------------------------CGTTCTCTGA---------------------------------------------------------------------------------------------TC-----------------------T------------------------------------------------CTTTGACCT
>MG008414_Fuscoporia_sp._JV_0907_2A
AGT-GGGTT---------------------GC-TT-G-A-GCT-GGC-------A---T-----------TGC-A-GGTGC-TCGGCGA------CTTCA----C--TCTC----TC------ATCCATTA-CA----CCCCTTGTGCAC---TATGAAGCGA-------------------------------------GGTT--------------------GA--------------ATC--GAGTTGTAAT----------------GA-CTCTGAG-GAGA--------CTAAGC---------TTT-CT----------------------------------------------T--TAT-ATAAACTCATTTA------TTG-TCTTGGAGAATGT----------G-AT-AG-C-------CTC-TTTGTGGGC-G-AAAAAGTTAA-----------TACAACTTTCAACAACGGATCTCTTGGCTCTCGCATCG-ATGAAGAACGCAGCGAAATGCGATAAGTAATGT-GAATTGCAGA-ATTCAGTGAATCATCGAATCTTTGAACGCACCTTGCGCTCCTTGGTATTCCGAGGAGCATGCC-TGTTTGAGTGTCATG-ATATTCTCAATCTTATTGA----TTTCTTGT-TAA--------TAA--------------------------------------GATTGGAG-TTGGAGG-----T-CTGCTGG--------TTCG-----------------TCTTGAATCGGCTCCTCTTGAATGCATTAGCTGGGC---------TTATGCTCGATGCA-A-C-AGTGTA----------------------------------------------------------------------------------------------------------------------------------------------------------------------------------------------------------AT--------------------------------------------------------AAT---------TGTTTTA-CCACTGG---------------------------------------------------------------------------------------TGTGA-CTTGCA-TGATG-GGTCCG-CTT----CT-AATCG-----------------------------------------T-CTC--TGTCGAGACA-----------------------TTAT-GGGAA---------------------------------------CACTT----------------------------------------------------------------------------------------------------------------------------------CGTTCTCTGA---------------------------------------------------------------------------------------------TC-----------------------T------------------------------------------------CTTTGACCT
>MG008416_Fuscoporia_sp._JV_0309_1181
AGT-GGGTC---------------------GC-TT-G-A-GCT-GGC-------A---T-----------TGC-A-GGTGC-TCGGCGA------CTTCA----C--TCTC----TC------ATCCATTA-CA----CCCCTTGTGCAC---TATGAAGCGA-------------------------------------GGTT--------------------GA--------------ATC--GAGTTGTAAT----------------GA-CTCTGAG-GAGA--------CTAAGC---------TTT-CT----------------------------------------------T--TAT-ATAAACTCATTTA------TTG-TCTTGGAGAATGT----------G-AT-AG-C-------CTC-TTTGTGGGC-G-AAAAAGTTAA-----------TACAACTTTCAACAACGGATCTCTTGGCTCTCGCATCG-ATGAAGAACGCAGCGAAATGCGATAAGTAATGT-GAATTGCAGA-ATTCAGTGAATCATCGAATCTTTGAACGCACCTTGCGCTCCTTGGTATTCCGAGGAGCATGCC-TGTTTGAGTGTCATG-ATATTCTCAATCTTATTGA----TTTCTTGT-TAA--------TAA--------------------------------------GATTGGAG-TTGGAGG-----T-CTGCTGG--------TTCG-----------------TCTTGAATCGGCTCCTCTTGAATGCATTAGCTGGGC---------TTATGCTCGATGCA-A-C-AGTGTA----------------------------------------------------------------------------------------------------------------------------------------------------------------------------------------------------------AT--------------------------------------------------------AAT---------TGTTTTA-CCACTGG---------------------------------------------------------------------------------------TGTGA-CTTGCA-TGATG-GGTCCG-CTT----CT-AATCG-----------------------------------------T-CTC--TGTCGAGACA-----------------------TTAT-GGGAA---------------------------------------CACTT----------------------------------------------------------------------------------------------------------------------------------CGTTCTCTGA---------------------------------------------------------------------------------------------TC-----------------------T------------------------------------------------CTTTGACCT
>MG008401_Fuscoporia_contigua_Dai_16025
AGT-GGGTC---------------------GC-TT-G-A-GCT-GGC-------A---T-----------TGC-A-GGTGC-TCGGCGA------CTTCA----C--TCTC----TC------ATCCATTA-AA----CCCCTTGTGCAC---TATGAAGCGA-------------------------------------GGTT--------------------GA--------------ATC--GAGTTGTAAT----------------GA-CTCTGAG-GAGA--------CTAAGC---------TTT-CT----------------------------------------------T--TAT-ATAAACTCATTTA------TTG-TCTTGGAGAATGT----------G-AT-AG-C-------CTC-TTTGTGGGC-G-AAAAAGTTAA-----------TACAACTTTCAACAACGGATCTCTTGGCTCTCGCATCG-ATGAAGAACGCAGCGAAATGCGATAAGTAATGT-GAATTGCAGA-ATTCAGTGAATCATCGAATCTTTGAACGCACCTTGCGCTCCTTGGTATTCCGAGGAGCATGCC-TGTTTGAGTGTCATG-ATATTCTCAATCTTATTGA----TTTCTTGT-TAA--------TAA--------------------------------------GATTGGAG-TTGGAGG-----T-CTGCTGG--------TTCG-----------------TCTTGAATCGGCTCCTCTTGAATGCATTAGCTGGGC---------TTATGCTCGATGCA-A-C-AGTGTA----------------------------------------------------------------------------------------------------------------------------------------------------------------------------------------------------------AT--------------------------------------------------------AAT---------TGTTTTA-CCACTGG---------------------------------------------------------------------------------------TGTGA-CTTGCA-TGATG-GGTCCG-CTT----CT-AATCG-----------------------------------------T-CTC--TGTCGAGACA-----------------------TTAT-GGGAA---------------------------------------CACTT----------------------------------------------------------------------------------------------------------------------------------CGTTCTCTGA---------------------------------------------------------------------------------------------TC-----------------------T------------------------------------------------CTTTGACCT
>KX961105_Fuscoporia_contigua_Dai_16045
AGT-GGGTT---------------------GC-TT-G-A-GCT-GGC-------A---T-----------TGC-A-GGTGC-TCGGCGA------CTTCA----C--TCTC----TC------ATCCATTA-CA----CCCCTTGTGCAC---TATGAAGCGA-------------------------------------GGTT--------------------GA--------------ATC--GAGTTGTAAT----------------GA-CTCTGAG-GAGA--------CTAAGC---------TTT-CT----------------------------------------------T--TAT-ATAAACTCATTTA------TTG-TCTTGGAGAATGT----------G-AT-AG-C-------CTC-TTTGTGGGC-G-AAAAAGTTAA-----------TACAACTTTCAACAACGGATCTCTTGGCTCTCGCATCG-ATGAAGAACGCAGCGAAATGCGATAAGTAATGT-GAATTGCAGA-ATTCAGTGAATCATCGAATCTTTGAACGCACCTTGCGCTCCTTGGTATTCCGAGGAGCATGCC-TGTTTGAGTGTCATG-ATATTCTCAATCTTATTGA----TTTCTTGT-TAA--------TAA--------------------------------------GATTGGAG-TTGGAGG-----T-CTGCTGG--------TTCG-----------------TCTTGAATCGGCTCCTCTTGAATGCATTAGCTGGGC---------TTATGCTCGATGCA-A-C-AGTGTA----------------------------------------------------------------------------------------------------------------------------------------------------------------------------------------------------------AT--------------------------------------------------------AAT---------TGTTTTA-CCACTGG---------------------------------------------------------------------------------------TGTGA-CTTGCA-TGATG-GGTCCG-CTT----CT-AATCG-----------------------------------------T-CTC--TGTCGAGACA-----------------------TTAT-GGGAA---------------------------------------CACTT----------------------------------------------------------------------------------------------------------------------------------CGTTCTCTGA---------------------------------------------------------------------------------------------TC-----------------------T------------------------------------------------CTTTGACCT
>KX961104_Fuscoporia_contigua_JV_1204_22.3a,b-J
AGT-GGGTT---------------------GC-TT-G-A-GCT-GGC-------A---T-----------TGC-A-GGTGC-TCGGCGA------CTTCA----C--TCTC----TC------ATCCATTA-CA----CCCCTTGTGCAC---TATGAAGCGA-------------------------------------GGTT--------------------GA--------------ATC--GAGTTGTAAT----------------GA-CTCTGAG-GAGA--------CTAAGC---------TTT-CT----------------------------------------------T--TAT-ATAAACTCATTTA------TTG-TCTTGGAGAATGT----------G-AT-AG-C-------CTC-TTTGTGGGC-G-AAAAAGTTAA-----------TACAACTTTCAACAACGGATCTCTTGGCTCTCGCATCG-ATGAAGAACGCAGCGAAATGCGATAAGTAATGT-GAATTGCAGA-ATTCAGTGAATCATCGAATCTTTGAACGCACCTTGCGCTCCTTGGTATTCCGAGGAGCATGCC-TGTTTGAGTGTCATG-ATATTCTCAATCTTATTGA----TTTCTTGT-TAA--------TAA--------------------------------------GATTGGAG-TTGGAGG-----T-CTGCTGG--------TTCG-----------------TCTTGAATCGGCTCCTCTTGAATGCATTAGCTGGGC---------TTATGCTCGATGCA-A-C-AGTGTA----------------------------------------------------------------------------------------------------------------------------------------------------------------------------------------------------------AT--------------------------------------------------------AAT---------TGTTTTA-CCACTGG---------------------------------------------------------------------------------------TGTGA-CTTGCA-TGATG-GGTCCG-CTT----CT-AATCG-----------------------------------------T-CTC--TGTCGAGACA-----------------------TTAT-GGGAA---------------------------------------CACTT----------------------------------------------------------------------------------------------------------------------------------CGTTCTCTGA---------------------------------------------------------------------------------------------TC-----------------------T------------------------------------------------CTTTGACCT
>MG008402_Fuscoporia_sp._Dai_13567A
AGT-GGGTT---------------------GC-TT-G-A-GCT-GGC-------A---T-----------TGC-A-GGTGC-TCGGCGA------CTTCA----C--TCTC----TC------ATCCATTA-AA----CCCCTTGTGCAC---TATGAAGCGA-------------------------------------GGTT--------------------GA--------------ATC--GAGTTGTAAT----------------GA-CTCTGAG-GAGA--------CTAAGC---------TTT-CT----------------------------------------------T--TAT-ATAAACTCATTTA------TTG-TCTTGGAGAATGT----------G-AT-AG-C-------CTC-TTTGTGGGC-G-AAAAAGTTAA-----------TACAACTTTCAACAACGGATCTCTTGGCTCTCGCATCG-ATGAAGAACGCAGCGAAATGCGATAAGTAATGT-GAATTGCAGA-ATTCAGTGAATCATCGAATCTTTGAACGCACCTTGCGCTCCTTGGTATTCCGAGGAGCATGCC-TGTTTGAGTGTCATG-ATATTCTCAATCTTATTGA----TTTCTTGT-TAA--------TAA--------------------------------------GATTGGAG-TTGGAGG-----T-CTGCTGG--------TTCG-----------------TCTTGAATCGGCTCCTCTTGAATGCATTAGCTGGGC---------TTATGCTCGATGCA-A-C-AGTGTA----------------------------------------------------------------------------------------------------------------------------------------------------------------------------------------------------------AT--------------------------------------------------------AAT---------TGTTTTA-CCACTGG---------------------------------------------------------------------------------------TGTGA-CTTGCA-TGATG-GGTCCG-CTT----CT-AATCGTC---------------------------------------T-CTC--TGTCGAGACA-----------------------TTAT-GGGAA---------------------------------------CACTT----------------------------------------------------------------------------------------------------------------------------------CGTTCTCTGA---------------------------------------------------------------------------------------------TC-----------------------T------------------------------------------------CTTTGACCT
>MG008417_Fuscoporia_sp._JV_0309_171
AGT-GGGTC---------------------GC-TT-G-A-GCT-GGC-------A---T-----------TGC-A-GGTGC-TCGGCGA------CTTCA----C--TCTC----TC------ATCCATTA-AA----CCCCTTGTGCAC---TATGAAGCGA-------------------------------------GGTT--------------------GA--------------ATC--GAGTTGTAAT----------------GA-CTCTGAG-GAGA--------CTAAGC---------TTT-CT----------------------------------------------T--TAT-ATAAACTCATTTA------TTG-TCTTGGAGAATGT----------G-AT-AG-C-------CTC-TTTGTGGGC-G-AAAAAGTTAA-----------TACAACTTTCAACAACGGATCTCTTGGCTCTCGCATCG-ATGAAGAACGCAGCGAAATGCGATAAGTAATGT-GAATTGCAGA-ATTCAGTGAATCATCGAATCTTTGAACGCACCTTGCGCTCCTTGGTATTCCGAGGAGCATGCC-TGTTTGAGTGTCATG-ATATTCTCAATCTTATTGA----TTTCTTGT-TAA--------TAA--------------------------------------GATTGGAG-TTGGAGG----CT-TTGCTGG--------TTCG-----------------TCTTGAATCGGCTCCTCTTGAATGCATTAGCTGGGC---------TTATGCTCGATGCA-A-C-AGTGTA----------------------------------------------------------------------------------------------------------------------------------------------------------------------------------------------------------AT--------------------------------------------------------AAT---------TGTTTTA-CCACTGG---------------------------------------------------------------------------------------TGTGA-CTTGCA-TGATG-GGTCCG-CTT----CT-AATCGTC---------------------------------------T-CTC--TGTCGAGACA-----------------------TTAT-GGGAA---------------------------------------CACTT----------------------------------------------------------------------------------------------------------------------------------CGTTCTCTGA---------------------------------------------------------------------------------------------TC-----------------------T------------------------------------------------CTTTGACCT
>MG008403_Fuscoporia_contigua_JV_1204_22.6-J
AGT-GGGTT---------------------GC-TT-G-A-GCT-GGC-------A---T-----------TGC-A-GGTGC-TCGGCGA------CTTCA----C--TCTC----TC------ATCCATTA-CA----CCCCTTGTGCAC---TATGAAGCGA-------------------------------------GGTT--------------------GA--------------ATC--GAGTTGTAAT----------------GA-CTCTGAG-GAGA--------CTAAGC---------TTT-CT----------------------------------------------T--TAT-ATAAACTCATTTA------TTG-TCTTGGAGAATGT----------G-AT-AG-C-------CTC-TTTGTGGGC-G-AAAAAGTTAA-----------TACAACTTTCAACAACGGATCTCTTGGCTCTCGCATCG-ATGAAGAACGCAGCGAAATGCGATAAGTAATGT-GAATTGCAGA-ATTCAGTGAATCATCGAATCTTTGAACGCACCTTGCGCTCCTTGGTATTCCGAGGAGCATGCC-TGTTTGAGTGTCATG-ATATTCTCAATCTTATTGA----TTTCTTGT-TAA--------TAA--------------------------------------GATTGGAG-TTGGAGG----CT-TTGCTGG--------TTCG-----------------TCTTGAATCGGCTCCTCTTGAATGCATTAGCTGGGC---------TTATGCTCGATGCA-A-C-AGTGTA----------------------------------------------------------------------------------------------------------------------------------------------------------------------------------------------------------AT--------------------------------------------------------AAT---------TGTTTTA-CCACTGG---------------------------------------------------------------------------------------TGTGA-CTTGCA-TGATG-GGTCCG-CTT----CT-AATCGTC---------------------------------------T-CTC--TGTCGAGACA-----------------------TTAT-GGGAA---------------------------------------CACTT----------------------------------------------------------------------------------------------------------------------------------CGTTCTCTGA---------------------------------------------------------------------------------------------TC-----------------------T------------------------------------------------CTTTGACCT
>MG231513_Fuscoporia_contigua_CLZhao_126
AGT-GGGTT---------------------GC-TT-G-A-GCT-GGC-------A---T-----------TGC-A-GGTGC-TCGGCGA------CTTCA----C--TCTC----TC------ATCCATTA-CA----CCCCTTGTGCAC---TATGAAGCGA-------------------------------------GGTT--------------------GA--------------ATC--GAGTTGTAAT----------------GA-CTCTGAG-GAGA--------CTAAGC---------TTT-CT----------------------------------------------T--TAT-ATAAACTCATTTA------TTG-TCTTGGAGAATGT----------G-AT-AG-C-------CTC-TTTGTGGGC-G-AAAAAGTTAA-----------TACAACTTTCAACAACGGATCTCTTGGCTCTCGCATCG-ATGAAGAACGCAGCGAAATGCGATAAGTAATGT-GAATTGCAGA-ATTCAGTGAATCATCGAATCTTTGAACGCACCTTGCGCTCCTTGGTATTCCGAGGAGCATGCC-TGTTTGAGTGTCATG-ATATTCTCAATCTTATTGA----TTTCTTGT-TAA--------TAA--------------------------------------GATTGGAG-TTGGAGG-----T-CTGCTGG--------TTCG-----------------TCTTGAATCGGCTCCTCTTGAATGCATTAGCTGGGC---------TTATGCTCGATGCA-A-C-AGTGTA----------------------------------------------------------------------------------------------------------------------------------------------------------------------------------------------------------AT--------------------------------------------------------AAT---------TGTTTTA-CCACTGG---------------------------------------------------------------------------------------TGTGA-CTTGCA-TGATG-GGTCCG-CTT----CT-AATCG-----------------------------------------T-CTC--TGTCGAGACA-----------------------TTAT-GGGAA---------------------------------------CACTT----------------------------------------------------------------------------------------------------------------------------------CGTTCTCTGA---------------------------------------------------------------------------------------------TC-----------------------T------------------------------------------------CTTTGACCT
>MG231512_Fuscoporia_contigua_CLZhao_64
AGT-GGGTC---------------------GC-TT-G-A-GCT-GGC-------A---T-----------TGC-A-GGTGC-TCGGCGA------CTTCA----C--TCTC----TC------ATCCATTA-AA----CCCCTTGTGCAC---TATGAAGCGA-------------------------------------GGTT--------------------GA--------------ATC--GAGTTGTAAT----------------GA-CTCTGAG-GAGA--------CTAAGC---------TTT-CT----------------------------------------------T--TAT-ATAAACTCATTTA------TTG-TCTTGGAGAATGT----------G-AT-AG-C-------CTC-TTTGTGGGC-G-AAAAAGTTAA-----------TACAACTTTCAACAACGGATCTCTTGGCTCTCGCATCG-ATGAAGAACGCAGCGAAATGCGATAAGTAATGT-GAATTGCAGA-ATTCAGTGAATCATCGAATCTTTGAACGCACCTTGCGCTCCTTGGTATTCCGAGGAGCATGCC-TGTTTGAGTGTCATG-ATATTCTCAATCTTATTGA----TTTCTTGT-TAA--------TAA--------------------------------------GATTGGAG-TTGGAGG-----T-CTGCTGG--------TTCG-----------------TCTTGAATCGGCTCCTCTTGAATGCATTAGCTGGGC---------TTATGCTCGATGCA-A-C-AGTGTA----------------------------------------------------------------------------------------------------------------------------------------------------------------------------------------------------------AT--------------------------------------------------------AAT---------TGTTTTA-CCACTGG---------------------------------------------------------------------------------------TGTGA-CTTGCA-TGATG-GGTCCG-CTT----CT-AATCG-----------------------------------------T-CTC--TGTCGAGACA-----------------------TTAT-GGGAA---------------------------------------CACTT----------------------------------------------------------------------------------------------------------------------------------CGTTCTCTGA---------------------------------------------------------------------------------------------TC-----------------------T------------------------------------------------CTTTGACCT
>MT644864_Fuscoporia_contigua_DM1178
AGT-GGGTT---------------------GC-TT-G-A-GCT-GGC-------A---T-----------TGC-A-GGTGC-TCGGCGA------CTTCA----C--TCTC----TC------ATCCATTA-CA----CCCCTTGTGCAC---TATGAAGCGA-------------------------------------GGTT--------------------GA--------------ATC--GAGTTGTAAT----------------GA-CTCTGAG-GAGA--------CTAAGC---------TTT-CT----------------------------------------------T--TAT-ATAAACTCATTTA------TTG-TCTTGGAGAATGT----------G-AT-AG-C-------CTC-TTTGTGGGC-G-AAAAAGTTAA-----------TACAACTTTCAACAACGGATCTCTTGGCTCTCGCATCG-ATGAAGAACGCAGCGAAATGCGATAAGTAATGT-GAATTGCAGA-ATTCAGTGAATCATCGAATCTTTGAACGCACCTTGCGCTCCTTGGTATTCCGAGGAGCATGCC-TGTTTGAGTGTCATG-ATATTCTCAATCTTATTGA----TTTCTTGT-TAA--------TAA--------------------------------------GATTGGAG-TTGGAGG----NT-YTGCTGG--------TTCG-----------------TCTTGAATCGGCTCCTCTTGAATGCATTAGCTGGGC---------TTATGCTCGATGCA-A-C-AGTGTA----------------------------------------------------------------------------------------------------------------------------------------------------------------------------------------------------------AT--------------------------------------------------------AAT---------TGTTTTA-CCACTGG---------------------------------------------------------------------------------------TGTGA-CTTGCA-TGATG-GGTCCG-CTT----CT-AATCGTC---------------------------------------T-CTN--NGTCGAGACA-----------------------TTAT-GGGAA---------------------------------------CACTT----------------------------------------------------------------------------------------------------------------------------------CGTTCTCTGA---------------------------------------------------------------------------------------------TC-----------------------T------------------------------------------------CTTTGACCT
>MN899102_Fuscoporia_contigua_clone_ASV1220
AGT-GGGTT---------------------GC-TT-G-A-GCT-GGC-------A---T-----------TGC-A-GGTGC-TCGGCGA------CTTCA----C--TCTC----TC------ATCCATTA-CA----CCCCTTGTGCAC---TATGAAGCGA-------------------------------------GGTT--------------------GA--------------ATC--GAGTTGTAAT----------------GA-CTCTGAG-GAGA--------CTAAGC---------TTT-CT----------------------------------------------T--TAT-ATAAACTCATTTA------TTG-TCTTGGAGAATGT----------G-AT-AG-C-------CTC-TTTGTGGGC-G-AAAAAGTTAA-----------TACAACTTTCAACAACGGATCTCTTG-----------------------------------------------------------------------------------------------------------------------------------------------------------------------------------------------------------------------------------------------------------------------------------------------------------------------------------------------------------------------------------------------------------------------------------------------------------------------------------------------------------------------------------------------------------------------------------------------------------------------------------------------------------------------------------------------------------------------------------------------------------------------------------------------------------------------------------------------------------------------------------------------------------------------------------------------------------------------------------------------------------------------------------------------------------------------------------------------------------------------------------------------------------------------------------------------------------------------------------------------------------------
>AY558616_Fuscoporia_ferruginosa_KCTC_6652
AGT-GGGTT---------------------GC-TT-G-A-GCT-GGC-------A---T-----------TGC-A-GGTGC-TCGGCGA------CTACA----C--TCTC----TC------ATCCATTA-AA----CCCCTTGTGCAC---TATGAAGCGA-------------------------------------GGYT--------------------GA--------------ATC--GAGTTGTCAT----------------GA-CTCTGAG-GAGA--------CTAAGC---------TTT-CT----------------------------------------------T--TAT-ATAAACTCATTTA------TTG-TCTTGGAGAATGT----------G-AT-AGCC-------CTC-TTTGTGGGC-G-AAAAAGTTAA-----------TACAACTTTCAACAACGGATCTCTTGGCTCTCGCATCG-ATGAAGAACGCAGCGAAATGCGATAAGTAATGT-GAATTGCAGA-ATTCAGTGAATCATCGAATCTTTGAACGCACCTTGCGCTCCTTGGTATTCCGAGGAGCATGCC-TGTTTGAGTGTCATG-ATATTCTCAATCTTATTGA----TTTCTTGT-TAA--------TAA--------------------------------------GATTGGAG-TTGGAGG---CCT-TTGCTGG--------TTCG-----------------TCTTGAATCGGCTCCTCTTGAATGCATTAGCTGGGC---------TTATGCTCGATGCA-A-C-AGTGTA----------------------------------------------------------------------------------------------------------------------------------------------------------------------------------------------------------AT--------------------------------------------------------AAT---------TGTTTTA-TCACTGG---------------------------------------------------------------------------------------TGTGA-CTTGCA-TGATG-GGTCCG-CTT----CT-AATCGTC---------------------------------------T-CTC--TGTCGAGACA-----------------------TTAT-GGGAA---------------------------------------CACTT----------------------------------------------------------------------------------------------------------------------------------CGTTCTCTGA---------------------------------------------------------------------------------------------TC-----------------------T------------------------------------------------CTTTGACCT
>JQ794546_Fuscoporia_contigua_JV1007_3_haplotype_2
AGTGGGGTT---------------------GC-TT-G-A-GCTGGGC-------A---T-----------TGC-AGGGTGC-TCGGCGA------CTTCA----C--TCTC----TC------ATCCATTA-CA----CCCCTTGTGCAC---TATGAAGCGA-------------------------------------GGTT--------------------GA--------------ATC--GAGTTGTAAT----------------GA-CTCTGAG-GAGA--------CTAAGC---------TTT-CT----------------------------------------------T--TAT-ATAAACTCATTTA------TTG-TCTTGGAGAATGT----------G-AT-AG-C-------CTC-TTTGTGGGC-G-AAAAAGTTAA-----------TACAACTTTCAACAACGGATCTCTTGGCTCTCGCATCG-ATGAAGAACGCAGCGAAATGCGATAAGTAATGT-GAATTGCAGA-ATTCAGTGAATCATCGAATCTTTGAACGCACCTTGCGCTCCTTGGTATTCCGAGGAGCATGCC-TGTTTGAGTGTCATG-ATATTCTCAATCTTATTGA----TTTCTTGT-TAA--------TAA--------------------------------------GATTGGAG-TTGGAGG-----C-TTGCTGG--------TTCG-----------------TCTTGAATCGGCTCCTCTTGAATGCATTAGCTGGGC---------TTATGCTCGATGCA-A-C-AGTGTA----------------------------------------------------------------------------------------------------------------------------------------------------------------------------------------------------------AT--------------------------------------------------------AAT---------TGTTTTA-CCACTGG---------------------------------------------------------------------------------------TGTGA-CTTGCA-TGATG-GGTCCG-CTT----CT-AATCGTC---------------------------------------T-CTC--TGTCGAGACA-----------------------TTAT-GGGAA---------------------------------------CACTT----------------------------------------------------------------------------------------------------------------------------------CGTTCTCTGA---------------------------------------------------------------------------------------------TC-----------------------T------------------------------------------------CTTTGACCT
>JQ794545_Fuscoporia_contigua_JV1007_3_haplotype_1
AGTGGGGTT---------------------GC-TT-G-A-GCTGGGC-------A---T-----------TGC-AGGGTGC-TCGGCGA------CTTCA----C--TCTC----TC------ATCCATTA-CA----CCCCTTGTGCAC---TATGAAGCGA-------------------------------------GGTT--------------------GA--------------ATC--GAGTTGTAAT----------------GA-CTCTGAG-GAGA--------CTAAGC---------TTT-CT----------------------------------------------T--TAT-ATAAACTCATTTA------TTG-TCTTGGAGAATGT----------G-AT-AG-C-------CTC-TTTGTGGGC-G-AAAAAGTTAA-----------TACAACTTTCAACAACGGATCTCTTGGCTCTCGCATCG-ATGAAGAACGCAGCGAAATGCGATAAGTAATGT-GAATTGCAGA-ATTCAGTGAATCATCGAATCTTTGAACGCACCTTGCGCTCCTTGGTATTCCGAGGAGCATGCC-TGTTTGAGTGTCATG-ATATTCTCAATCTTATTGA----TTTCTTGT-TAA--------TAA--------------------------------------GATTGGAG-TTGGAGG----TC-TTGCTGG--------TTCG-----------------TCTTGAATCGGCTCCTCTTGAATGCATTAGCTGGGC---------TTATGCTCGATGCA-A-C-AGTGTA----------------------------------------------------------------------------------------------------------------------------------------------------------------------------------------------------------AT--------------------------------------------------------AAT---------TGTTTTA-CCACTGG---------------------------------------------------------------------------------------TGTGA-CTTGCA-TGATG-GGTCCG-CTT----CT-AATCGTC---------------------------------------T-CTC--TGTCGAGACA-----------------------TTAT-GGGAA---------------------------------------CACTT----------------------------------------------------------------------------------------------------------------------------------CGTTCTCTGA---------------------------------------------------------------------------------------------TC-----------------------T------------------------------------------------CTTTGACCT
>AY189700_Fuscoporia_ferruginosa
AGT-GGGTT---------------------GC-TT-G-A-GCT-GGC-------A---T-----------TGC-A-GGTGC-TCGGCGA------CTACA----C--TCTC----TC------ATCCATTA-AA----CCCCTTGTGCAC---TATGAAGCGA-------------------------------------GGTT--------------------GA--------------ATC--GAGTTGTCAT----------------GA-CTCTGAG-GAGA--------CTAAGC---------TTT-CT----------------------------------------------T--TAT-ATAAACTCATTTA------TTG-TCTTGGAGAATGT----------G-AT-AGCC-------CTC-TTTGTGGGC-G-AAAAAGTTAA-----------TACAACTTTCAACAACGGATCTCTTGGCTCTCGCATCG-ATGAAGAACGCAGCGAAATGCGATAAGTAATGT-GAATTGCAGA-ATTCAGTGAATCATCGAATCTTTGAACGCACCTTGCGCTCCTTGGTATTCCGAGGAGCATGCC-TGTTTGAGTGTCATG-ATATTCTCAATCTTATTGA----TTTCTTGT-TAA--------TAA--------------------------------------GATTGGAG-TTGGAGG---CCT-TTGCTGG--------TTCG-----------------TCTTGAATCGGCTCCTCTTGAATGCATTAGCTGGGC---------TTATGCTCGATGCA-A-C-AGTGTA----------------------------------------------------------------------------------------------------------------------------------------------------------------------------------------------------------AT--------------------------------------------------------AAT---------TGTTTTA-TCACTGG---------------------------------------------------------------------------------------TGTGA-CTTGCA-TGATG-GGTCCG-CTT----CT-AATCGTC---------------------------------------T-CTC--TGTCGAGACA-----------------------TTAT-GGGAA---------------------------------------CACTT----------------------------------------------------------------------------------------------------------------------------------CGTTCTCTGA---------------------------------------------------------------------------------------------TC-----------------------T------------------------------------------------CTTTGACCT
>ON427788_Fuscoporia_dolichoseta_SFC20140723-58
AGC-CC-GT----------------------C-TT-G-A-GCT-GGC-------A---C-----------TGC-A-GGTGC-TCGGTCGGGT---C-------------TT----TC------ATCCATTC-TA-----CCCCTGTGCAC---TTTGAAACGTA----GG---TCT-----------------G------GGTT--------------------GA--------------GGTATTCGCTGT-AT------------------GCGTGTGC-TTCG--------CTTAG----------CCT-CGTT----------------------------------------TT-AT--TAC-AAACAC-CATTTA------TTG-TCTTGTAGAATGC----------A-TT--G-C-------TCA-GTCATGAGC-T-AAAA-GTTAA-----------TACAACTTTCAACAACGGATCTCTTGGCTCTCGCATCG-ATGAAGAACGCAGCGAAATGCGATAAGTAATGT-GAATTGCAGA-ATTCAGTGAATCATCGAATCTTTGAACGCACCTTGCGCTCCTTGGTATTCCGAGGAGCATGCC-TGTTTGAGTGTCATG-TTATTCTCAATCCCTTCTG-----CTT-TGC-GGC-AGTC----GG--------------------------------------GTTTGGAT-TTGGAGG---CTT-GTGCTGG---------CCC-----------------CTCGCGGTCGGCTCCTCTTGAATGCATTAGCTGGGC---------TTATGCTCGATGCA-A-C-GGTGTA----------------------------------------------------------------------------------------------------------------------------------------------------------------------------------------------------------AT--------------------------------------------------------AAT----------GTCTTT-TCACCGG---------------------------------------------------------------------------------------AGTAA-CTTGCAATTGAA-AGTCCG-CTT----CT-AATCGTC---------------------------------------T-CGC----ATGAGACA-----------------------TTAT-AAAGGGA------------------------------------TTGA-T----------------------------------------------------------------------------------------------------------------------------------TTCTCTTTGA---------------------------------------------------------------------------------------------CA-----------------------C------------------------------------------------TTTTGACCT
>ON427790_Fuscoporia_dolichoseta_SFC20190731-26
AGC-CC-GT----------------------C-TT-G-A-GCT-GGC-------A---C-----------TGC-A-GGTGC-TCGGTCGGGT---C-------------TT----TC------ATCCATTC-TA-----CCCCTGTGCAC---TTTGAAACGTA----GG---TCT-----------------G------GGTT--------------------GA--------------GGTATTCGCTGT-AT------------------GCGTGTGC-TTCG--------CTTAG----------CCT-CGTT----------------------------------------TT-AT--TAC-AAACAC-CATTTA------TTG-TCTTGTAGAATGC----------A-TT--G-C-------TCA-GTCATGAGC-T-AAAA-GTTAA-----------TACAACTTTCAACAACGGATCTCTTGGCTCTCGCATCG-ATGAAGAACGCAGCGAAATGCGATAAGTAATGT-GAATTGCAGA-ATTCAGTGAATCATCGAATCTTTGAACGCACCTTGCGCTCCTTGGTATTCCGAGGAGCATGCC-TGTTTGAGTGTCATG-TTATTCTCAATCCCTTCTG-----CTT-TGC-GGC-AGTC----GG--------------------------------------GTTTGGAT-TTGGAGG---CTT-GTGCTGG---------CCC-----------------CTCGCGGTCGGCTCCTCTTGAATGCATTAGCTGGGC---------TTATGCTCGATGCA-A-C-GGTGTA----------------------------------------------------------------------------------------------------------------------------------------------------------------------------------------------------------AT--------------------------------------------------------AAT----------GTCTTT-TCACCGG---------------------------------------------------------------------------------------AGTAA-CTTGCAATTGAA-AGTCCG-CTT----CT-AATCGTC---------------------------------------T-CGC----ATGAGACA-----------------------TTAT-AAAGGGA------------------------------------TTRA-T----------------------------------------------------------------------------------------------------------------------------------TTCTCTTTGA---------------------------------------------------------------------------------------------CA-----------------------C------------------------------------------------TTTTGACCT
>ON427765_Fuscoporia_dolichoseta_SFC20191015-23_TYPE
AGC-CC-GT----------------------C-TT-G-A-GCT-GGC-------A---Y-----------TGC-A-GGTGC-TCGGTCGGGT---C-------------TT----TC------ATCCATTC-TA-----CCCCTGTGCAC---TTTGAAACGTA----GG---TCT-----------------G------GGTT--------------------GA--------------GGTATTCGCTGT-AT------------------GCGTGTGC-TTCG--------CTTAG----------CCT-CGTT----------------------------------------TT-AT--TAC-AAACAC-CATTTA------TTG-TCTTGTAGAATGT----------A-TT--G-C-------TCA-GTCATGAGC-T-AAAA-GTTAA-----------TACAACTTTCAACAACGGATCTCTTGGCTCTCGCATCG-ATGAAGAACGCAGCGAAATGCGATAAGTAATGT-GAATTGCAGA-ATTCAGTGAATCATCGAATCTTTGAACGCACCTTGCGCTCCTTGGTATTCCGAGGAGCATGCC-TGTTTGAGTGTCATG-TTATTCTCAATCCCTTCTG-----CTT-TGC-GGC-AGTC----GG--------------------------------------GTTTGGAT-TTGGAGG---CTT-GTGCTGG---------CCC-----------------CTCGCGGTCGGCTCCTCTTGAATGCATTAGCTGGGC---------TTATGCTCGATGCA-A-C-GGTGTA----------------------------------------------------------------------------------------------------------------------------------------------------------------------------------------------------------AT--------------------------------------------------------AAT----------GTCTTT-TCACCGG---------------------------------------------------------------------------------------AGTAA-CTTGCAATTGAA-AGTCCG-CTT----CT-AATCGTC---------------------------------------T-CGC----ATGAGACA-----------------------TTAT-AAAGGGA------------------------------------TTGA-T----------------------------------------------------------------------------------------------------------------------------------TTCTCTTTGA---------------------------------------------------------------------------------------------CA-----------------------C------------------------------------------------TTTTGACCT
>ON427789_Fuscoporia_dolichoseta_SFC20161006-16
AGC-CC-GT----------------------C-TT-G-A-GCT-GGC-------A---C-----------TGC-A-GGTGC-TCGGTCGGGT---C-------------TT----TC------ATCCATTC-TA-----CCCCTGTGCAC---TTTGAAACGTC----GG---TCT-----------------G------GGTT--------------------GA--------------GGTATTCGCTGT-AT------------------GCGTGTGC-TTCG--------CTTAG----------CCT-CGTT----------------------------------------TT-AT--TAC-AAACAC-CATTTA------TTG-TCTTGTAGAATGT----------A-TT--G-C-------TCA-GTCATGAGC-T-AAAA-GTTAA-----------TACAACTTTCAACAACGGATCTCTTGGCTCTCGCATCG-ATGAAGAACGCAGCGAAATGCGATAAGTAATGT-GAATTGCAGA-ATTCAGTGAATCATCGAATCTTTGAACGCACCTTGCGCTCCTTGGTATTCCGAGGAGCATGCC-TGTTTGAGTGTCATG-TTATTCTCAATCCCTTCTG-----CTT-TGC-GGC-AGTC----GG--------------------------------------GTTTGGAT-TTGGAGG---CTT-GTGCTGG---------CCC-----------------CTCGCGGTCGGCTCCTCTTGAATGCATTAGCTGGGC---------TTATGCTCGATGCA-A-C-GGTGTA----------------------------------------------------------------------------------------------------------------------------------------------------------------------------------------------------------AT--------------------------------------------------------AAT----------GTCTTT-TCACCGG---------------------------------------------------------------------------------------AGTAA-CTTGCAATTGAA-AGTCCG-CTT----CT-AATCGTC---------------------------------------T-CGC----ATGAGACA-----------------------TTAT-AAAGGGA------------------------------------TTGA-T----------------------------------------------------------------------------------------------------------------------------------TTCTCTTTGA---------------------------------------------------------------------------------------------CA-----------------------C------------------------------------------------TTTTGACCT
>MN816712_Fuscoporia_plumeriae_Dai_18858
AGC-CC-GT----------------------C-TT-G-A-GCT-GGC-------A---T-----------TGC-A-GGTGC-TCGGTCGGGT---C-------------TT----TC------ATCCATTC-TA-----CCCCTGTGCAC---TTTGAAACGTA----GG---TCT-----------------G------GGTT--------------------GA--------------GGTATTCGCTGT-AT------------------GCGTGTGC-TTCG--------CTTAG----------CCT-CGTT----------------------------------------TT-AT--TAC-AAACAC-CATTTA------TTG-TCTTGTAGAATGT----------A-TT--G-C-------TCA-GTCATGAGC-T-AAAA-GTTAA-----------TACAACTTTCAACAACGGATCTCTTGGCTCTCGCATCG-ATGAAGAACGCAGCGAAATGCGATAAGTAATGT-GAATTGCAGA-ATTCAGTGAATCATCGAATCTTTGAACGCACCTTGCGCTCCTTGGTATTCCGAGGAGCATGCC-TGTTTGAGTGTCATG-TTATTCTCAATCCCTTCTG-----CTT-TGC-GGC-AGTC----GG--------------------------------------GTTTGGAT-TTGGAGG---CTT-GTGCTGG---------CCC-----------------CTCGCGGTCGGCTCCTCTTGAATGCATTAGCTGGGC---------TTATGCTCGATGCA-A-C-GGTGTA----------------------------------------------------------------------------------------------------------------------------------------------------------------------------------------------------------AT--------------------------------------------------------AAT----------GTCTTT-TCACCGG---------------------------------------------------------------------------------------AGTAA-CTTGCAATTGAA-AGTCCG-CTT----CT-AATCGTC---------------------------------------T-CGC----ATGAGACA-----------------------TTAT-AAAGGGA------------------------------------TTGA-T----------------------------------------------------------------------------------------------------------------------------------TTCTCTTTGA---------------------------------------------------------------------------------------------CA-----------------------C------------------------------------------------TTTTGACCT
>MN816711_Fuscoporia_bambusae_Dai_16599
AGC-CC-GT----------------------C-TT-G-A-GCT-GGC-------A---T-----------TGC-A-GGTGC-TCGGTCGGGT---C-------------TT----TC------ATCCATTC-TA-----CCCCTGTGCAC---TTTGAAACGTA----GG---TCT-----------------G------GGTT--------------------GA--------------GGTATTCGCTGT-AT------------------GCGTGTGC-TTCG--------CTTAG----------CCT-CGTT----------------------------------------TT-AT--TAC-AAACAC-CATTTA------TTG-TCTTGTAGAATGT----------A-TT--G-C-------TCA-GTCATGAGC-T-AAAA-GTTAA-----------TACAACTTTCAACAACGGATCTCTTGGCTCTCGCATCG-ATGAAGAACGCAGCGAAATGCGATAAGTAATGT-GAATTGCAGA-ATTCAGTGAATCATCGAATCTTTGAACGCACCTTGCGCTCCTTGGTATTCCGAGGAGCATGCC-TGTTTGAGTGTCATG-TTATTCTCAATCCCTTCTG-----CTT-TGC-GGC-AGTC----GG--------------------------------------GTTTGGAT-TTGGAGG---CTT-GTGCTGG---------CCC-----------------CTCGCGGTCGGCTCCTCTTGAATGCATTAGCTGGGC---------TTATGCTCGATGCA-A-C-GGTGTA----------------------------------------------------------------------------------------------------------------------------------------------------------------------------------------------------------AT--------------------------------------------------------AAT----------GTCTTT-TCACCGG---------------------------------------------------------------------------------------AGTAA-CTTGCAATTGAA-AGTCCG-CTT----CT-AATCGTC---------------------------------------T-CGC----ATGAGACA-----------------------TTAT-AAAGGGA------------------------------------TTGA-T----------------------------------------------------------------------------------------------------------------------------------TTCTCTTTGA---------------------------------------------------------------------------------------------CA-----------------------C------------------------------------------------TTTTGACCT
>MN816713_Fuscoporia_bambusae_Dai_16607
AGC-CC-GT----------------------C-TT-G-A-GCT-GGC-------A---C-----------TGC-A-GGTGC-TCGGTCGGGT---C-------------TT----TC------ATCCATTC-TA-----CCCCTGTGCAC---TTTGAAACGTA----GG---TCT-----------------G------GGTT--------------------GA--------------GGTATTCGCTGT-AT------------------GCGTGTGC-TTCG--------CTTAG----------CCT-CGTT----------------------------------------TT-AT--TAC-AAACAC-CATTTA------TTG-TCTTGTAGAATGT----------A-TT--G-C-------TCA-GTCATGAGC-T-AAAA-GTTAA-----------TACAACTTTCAACAACGGATCTCTTGGCTCTCGCATCG-ATGAAGAACGCAGCGAAATGCGATAAGTAATGT-GAATTGCAGA-ATTCAGTGAATCATCGAATCTTTGAACGCACCTTGCGCTCCTTGGTATTCCGAGGAGCATGCC-TGTTTGAGTGTCATG-TTATTCTCAATCCCTTCTG-----CTT-TGC-GGC-AGTC----GG--------------------------------------GTTTGGAT-TTGGAGG---CTT-GTGCTGG---------CCC-----------------CTCGCGGTCGGCTCCTCTTGAATGCATTAGCTGGGC---------TTATGCTCGATGCA-A-C-GGTGTA----------------------------------------------------------------------------------------------------------------------------------------------------------------------------------------------------------AT--------------------------------------------------------AAT----------GTCTTT-TCACCGG---------------------------------------------------------------------------------------AGTAA-CTTGCAATTGAA-AGTCCG-CTT----CT-AATCGTC---------------------------------------T-CGC----ATGAGACA-----------------------TTAT-AAAGGGA------------------------------------TTGA-T----------------------------------------------------------------------------------------------------------------------------------TTCTCTTTGA---------------------------------------------------------------------------------------------CA-----------------------C------------------------------------------------TTTTGACCT
>JQ794575_Fuscoporia_ferruginosa_O906066
AGT-CC-GT----------------------C-TT-G-A-GCT-GGC-------A---C-----------TGC-A-GGTGC-TCGGTCGGGT---C-------------TT----TC------ATCCATTC-TA-----CCCCTGTGCAC---TTTGAAACGTC----GG---TCT-----------------G------GGTT--------------------GG--------------GGTGCTCGCTGT-AT------------------GCGTGTGC-TTCG--------CTTAG----------CCT-CGTT----------------------------------------TT-AT--TAC-AAACAC-CCTTTA------TTG-TCTTGTAGAATGT----------A-TT--G-C-------TCA-GTTATGAGC-T-AAAA-GTTAA-----------TACAACTTTCAACAACGGATCTCTTGGCTCTCGCATCG-ATGAAGAACGCAGCGAAATGCGATAAGTAATGT-GAATTGCAGA-ATTCAGTGAATCATCGAATCTTTGAACGCACCTTGCGCTCCTTGGTATTCCGAGGAGCATGCC-TGTTTGAGTGTCATG-TTATTCTCAATCCCTTCGG-----CTT-TGC-GGC-CGTT----GG--------------------------------------GTTTGGAT-GTGGAGG---CTT-GTGCTGG---------CCC-----------------CTCGCGGTCGGCTCCTCTTGAATGCATTAGCTGGGC---------TTATGCTCGATGCA-A-C-GGTGTA----------------------------------------------------------------------------------------------------------------------------------------------------------------------------------------------------------AT--------------------------------------------------------AAT----------GTCTTT-TCACCGG---------------------------------------------------------------------------------------GGTAA-CTTGCAATTGAA-AGTCCG-CTT----CT-AATCGTC---------------------------------------T-CGC----ATGAGACA-----------------------TTGT-AAAGGGA------------------------------------TTGA-T----------------------------------------------------------------------------------------------------------------------------------TTCTCTTTGA---------------------------------------------------------------------------------------------CA-----------------------C------------------------------------------------CTTTGACCT
>JQ794568_Fuscoporia_ferruginosa_JV0509_151
AGT-CC-GT----------------------C-TT-G-A-GCT-GGC-------A---C-----------TGC-A-GGTGC-TCGGTCGGGT---C-------------TT----TC------ATCCATTC-TA-----CCCCTGTGCAC---TTTGAAACGTC----GG---TCT-----------------G------GGTT--------------------GA--------------GGTGCTCGCTGT-AT------------------GCGTGTGC-TTCG--------CTTAG----------CCT-CGTT----------------------------------------TT-AT--TAC-AAACAC-CCTTTA------TTG-TCTTGTAGAATGT----------A-TT--G-C-------TCA-GTTATGAGC-T-AAAA-GTTAA-----------TACAACTTTCAACAACGGATCTCTTGGCTCTCGCATCG-ATGAAGAACGCAGCGAAATGCGATAAGTAATGT-GAATTGCAGA-ATTCAGTGAATCATCGAATCTTTGAACGCACCTTGCGCTCCTTGGTATTCCGAGGAGCATGCC-TGTTTGAGTGTCATG-TTATTCTCAATCCCTTCGG-----CTT-TGC-GGC-CGTT----GG--------------------------------------GTTTGGAT-GTGGAGG---CTT-GTGCTGG---------CCC-----------------CTCGCGGTCGGCTCCTCTTGAATGCATTAGCTGGGC---------TTATGCTCGATGCA-A-C-GGTGTA----------------------------------------------------------------------------------------------------------------------------------------------------------------------------------------------------------AT--------------------------------------------------------AAT----------GTCTTT-TCACCGG---------------------------------------------------------------------------------------GGTAA-CTTGCAATTGAA-AGTCCG-CTT----CT-AATCGTC---------------------------------------T-CGC----ATGAGACA-----------------------TTGT-AAAGGGA------------------------------------TTGA-T----------------------------------------------------------------------------------------------------------------------------------TTCTCTTTGA---------------------------------------------------------------------------------------------CA-----------------------C------------------------------------------------CTTTGACCT
>JQ794567_Fuscoporia_ferruginosa_JV0309_185
AGT-CC-GT----------------------C-TT-G-A-GCT-GGC-------A---T-----------TGC-A-GGTGC-TCGGTCGGGT---C-------------TT----TC------ATCCATTC-TA-----CCCCTGTGCAC---TTTGAAACGTC----GG---TCT-----------------G------GGTT--------------------GA--------------GGTGCTCGCTGT-AT------------------GCGTGTGC-TTCG--------CTTAG----------CCT-CGTT----------------------------------------TT-AT--TAC-AAACAC-CTTTTA------TTG-TCTTGTAGAATGT----------A-TT--G-C-------TCA-ATTATGAGC-T-AAAA-GTTAA-----------TACAACTTTCAACAACGGATCTCTTGGCTCTCGCATCG-ATGAAGAACGCAGCGAAATGCGATAAGTAATGT-GAATTGCAGA-ATTCAGTGAATCATCGAATCTTTGAACGCACCTTGCGCTCCTTGGTATTCCGAGGAGCATGCC-TGTTTGAGTGTCATG-TTATTCTCAATCCCTTCGG-----CTT-TGC-GGC-CGTT----GG--------------------------------------GTTTGGAT-GTGGAGG---TTT-GTGCTGG---------CCC-----------------CTCGCGGTCGGCTCCTCTTGAATGCATTAGCTGGGC---------TTATGCTCGATGCA-A-C-GGTGTA----------------------------------------------------------------------------------------------------------------------------------------------------------------------------------------------------------AT--------------------------------------------------------AAT----------GTCTTT-TCACCGG---------------------------------------------------------------------------------------GGTAA-CTTGCAATTGAA-AGTCCG-CTT----CT-AATCGTC---------------------------------------T-CGC----ATGAGACA-----------------------TTGT-AAAGGGA------------------------------------TTGA-T----------------------------------------------------------------------------------------------------------------------------------TTCTCTTTGA---------------------------------------------------------------------------------------------CA-----------------------C------------------------------------------------CTTTGACCT
>JQ794569_Fuscoporia_ferruginosa_JV0509_179
AGT-CC-GT----------------------C-TT-G-A-GCT-GGC-------A---T-----------TGC-A-GGTGC-TCGGTCGGGT---C-------------TT----TC------ATCCATTC-TA-----CCCCTGTGCAC---TTTGAAACGTC----GG---TCT-----------------G------GGTT--------------------GG--------------GGTGCTCGCTGT-AT------------------GCGTGTGC-TTCG--------CTTAG----------CCT-CGTT----------------------------------------TT-AT--TAC-AAACAC-CCTTTA------TTG-TCTTGTAGAATGT----------A-TT--G-C-------TCA-GTTATGAGC-T-AAAA-GTTAA-----------TACAACTTTCAACAACGGATCTCTTGGCTCTCGCATCG-ATGAAGAACGCAGCGAAATGCGATAAGTAATGT-GAATTGCAGA-ATTCAGTGAATCATCGAATCTTTGAACGCACCTTGCGCTCCTTGGTATTCCGAGGAGCATGCC-TGTTTGAGTGTCATG-TTATTCTCAATCCCTTCTG-----CTT-TGC-GGC-AGTC----GG--------------------------------------GTTTGGAT-GTGGAGG---CTT-GTGCTGG---------CCC-----------------CTCGCGGTCGGCTCCTCTTGAATGCATTAGCTGGGC---------TTATGCTCGATGCA-A-C-GGTGTA----------------------------------------------------------------------------------------------------------------------------------------------------------------------------------------------------------AT--------------------------------------------------------AAT----------GTCTTT-TCACCGG---------------------------------------------------------------------------------------GGTAA-CTTGCAATGGAA-AGTCCG-CTT----CT-AATCGTC---------------------------------------T-CGC----ATGAGACA-----------------------TTGT-AAAGGGA------------------------------------TTGA-T----------------------------------------------------------------------------------------------------------------------------------TTCTCTTTGA---------------------------------------------------------------------------------------------CA-----------------------C------------------------------------------------CTTTGACCT
>JQ794566_Fuscoporia_ferruginosa_JV0309_183
AGT-CC-GT----------------------C-TT-G-A-GCT-GGC-------A---T-----------TGC-A-GGTGC-TCGGTCGGGT---C-------------TT----TC------ATCCATTC-TA-----CCCCTGTGCAC---TTTGAAACGTC----GG---TCT-----------------G------GGTT--------------------GA--------------GGTGCTCGCTGT-AT------------------GCGTGTGC-TTCG--------CTTAG----------CCT-CGTT----------------------------------------TT-AT--TAC-AAACAC-CTTTTA------TTG-TCTTGTAGAATGT----------A-TT--G-C-------TCA-GTTATGAGC-T-AAAA-GTTAA-----------TACAACTTTCAACAACGGATCTCTTGGCTCTCGCATCG-ATGAAGAACGCAGCGAAATGCGATAAGTAATGT-GAATTGCAGA-ATTCAGTGAATCATCGAATCTTTGAACGCACCTTGCGCTCCTTGGTATTCCGAGGAGCATGCC-TGTTTGAGTGTCATG-TTATTCTCAATCCCTTCTG-----CTT-TGC-GGC-AGTC----GG--------------------------------------GTTTGGAT-GTGGAGG---CTT-GTGCTGG---------CCC-----------------CTCGCGGTCGGCTCCTCTTGAATGCATTAGCTGGGC---------TTATGCTCGATGCA-A-C-GGTGTA----------------------------------------------------------------------------------------------------------------------------------------------------------------------------------------------------------AT--------------------------------------------------------AAT----------GTCTTT-TCACCGG---------------------------------------------------------------------------------------AGTAA-CTTGCAATTGAA-AGTCCG-CTT----CT-AATCGTC---------------------------------------T-CGC----ATGAGACA-----------------------TTGT-AAAGGGA------------------------------------TTGA-T----------------------------------------------------------------------------------------------------------------------------------TTCTCTTTGA---------------------------------------------------------------------------------------------CA-----------------------C------------------------------------------------CTTTGACCT
>KU139194_Fuscoporia_sp._DLL2011-211
AGT-CC-GT----------------------C-TT-G-A-GCT-GGC-------A---C-----------TGC-A-GGTGC-TCGGTCGGGT---C-------------TT----TC------ATCCATTC-TA-----CCCCTGTGCAC---TTTGAAACGTC----GG---TCT-----------------G------GGTT--------------------GA--------------GGTGCTCGCTGT-AT------------------GCGTGTGC-TTCG--------CTTAG----------CCT-CGTT----------------------------------------TT-AY--TAC-AAACAC-CCTTTA------TTG-TCTTGTAGAATGT----------A-TT--G-C-------TCA-GTTATGAGC-T-AAAA-GTTAA-----------TACAACTTTCAACAACGGATCTCTTGGCTCTCGCATCG-ATGAAGAACGCAGCGAAATGCGATAAGTAATGT-GAATTGCAGA-ATTCAGTGAATCATCGAATCTTTGAACGCACCTTGCGCTCCTTGGTATTCCGAGGAGCATGCC-TGTTTGAGTGTCATG-TTATTCTCAATCCCTTCGG-----CTT-TGC-GGC-MGTY----GG--------------------------------------GTTTGGAT-GTGGAGG---CTT-GTGCTGG---------CCC-----------------CTCGCGGTCGGCTCCTCTTGAATGCATTAGCTGGGC---------TTATGCTCGATGCA-A-C-GGTGTA----------------------------------------------------------------------------------------------------------------------------------------------------------------------------------------------------------AT--------------------------------------------------------AAT----------GTCTTT-TCACCGG---------------------------------------------------------------------------------------GGTAA-CTTGCAATTGAA-AGTCCG-CTT----CT-AATCGTC---------------------------------------T-CGC----ATGAGACA-----------------------TTGT-AAAGGGA------------------------------------TTGA-T----------------------------------------------------------------------------------------------------------------------------------TTCTCTTTGA---------------------------------------------------------------------------------------------CA-----------------------C------------------------------------------------CTTTGACCT
>KU139193_Fuscoporia_sp._DLL2009-025
AGT-CC-GT----------------------C-TT-G-A-GCT-GGC-------A---Y-----------TGC-A-GGTGC-TCGGTCGGGT---C-------------TT----TC------ATCCATTC-TA-----CCCCTGTGCAC---TTTGAAACGTC----GG---TCT-----------------G------GGTT--------------------GR--------------GGTGCTCGCTGT-AT------------------GCGTGTGC-TTCG--------CTTAG----------CCT-CGTT----------------------------------------TT-AT--TAC-AAACAC-CCTTTA------TTG-TCTTGTAGAATGT----------A-TT--G-C-------TCA-GTTATGAGC-T-AAAA-GTTAA-----------TACAACTTTCAACAACGGATCTCTTGGCTCTCGCATCG-ATGAAGAACGCAGCGAAATGCGATAAGTAATGT-GAATTGCAGA-ATTCAGTGAATCATCGAATCTTTGAACGCACCTTGCGCTCCTTGGTATTCCGAGGAGCATGCC-TGTTTGAGTGTCATG-TTATTCTCAATCCCTTCKG-----CTT-TGC-GGC-MGTY----GG--------------------------------------GTTTGGAT-GTGGAGG---CTT-GTGCTGG---------CCC-----------------CTCGCGGTCGGCTCCTCTTGAATGCATTAGCTGGGC---------TTATGCTCGATGCA-A-C-GGTGTA----------------------------------------------------------------------------------------------------------------------------------------------------------------------------------------------------------AT--------------------------------------------------------AAT----------GTCTTT-TCACCGG---------------------------------------------------------------------------------------GGTAA-CTTGCAATGGAA-AGTCYG-CTT----CT-AATCGTC---------------------------------------T-CGC----ATGAGACA-----------------------TTGT-AAAGGGA------------------------------------TTGA-T----------------------------------------------------------------------------------------------------------------------------------TTCTCTTTGA---------------------------------------------------------------------------------------------CA-----------------------C------------------------------------------------CTTTGACCT
>KP814521_Fuscoporia_ferruginosa_UC2023220
AGT-CC-GT----------------------C-TT-G-A-GCT-GGC-------A---T-----------TGC-A-GGTGC-TCGGTCGGGT---C-------------TT----TC------ATCCATTC-TA-----CCCCTGTGCAC---TTTGAAACGTC----GG---TCT-----------------G------GGTT--------------------GG--------------GGTGCTCGCTGT-AT------------------GCGTGTGC-TTCG--------CTTAG----------CCT-CGTT----------------------------------------TT-AT--TAC-AAACAC-CCTTTA------TTG-TCTTGTAGAATGT----------A-TT--G-C-------TCA-GTTATGAGC-T-AAAA-GTTAA-----------TACAACTTTCAACAACGGATCTCTTGGCTCTCGCATCG-ATGAAGAACGCAGCGAAATGCGATAAGTAATGT-GAATTGCAGA-ATTCAGTGAATCATCGAATCTTTGAACGCACCTTGCGCTCCTTGGTATTCCGAGGAGCATGCC-TGTTTGAGTGTCATG-TTATTCTCAATCCCTTCTG-----CTT-TGC-GGC-AGTC----GG--------------------------------------GTTTGGAT-GTGGAGG---CTT-GTGCTGG---------CCC-----------------CTCGCGGTCGGCTCCTCTTGAATGCATTAGCTGGGC---------TTATGCTCGATGCA-A-C-GGTGTA----------------------------------------------------------------------------------------------------------------------------------------------------------------------------------------------------------AT--------------------------------------------------------AAT----------GTCTTT-TCACCGG---------------------------------------------------------------------------------------GGTAA-CTTGCAATGGAA-AGTCCG-CTT----CT-AATCGTC---------------------------------------T-CGC----ATGAGACA-----------------------TTGT-AAAGGGA------------------------------------TTGA-T----------------------------------------------------------------------------------------------------------------------------------TTCTCTTTGA---------------------------------------------------------------------------------------------CA-----------------------C------------------------------------------------CTTTGACCT
>JQ673172_Fuscoporia_sp._DLL2009-103
AGT-CC-GT----------------------C-TT-G-A-GCT-GGC-------A---C-----------TGC-A-GGTGC-TCGGTCGGGT---C-------------TT----TC------ATCCATTC-TA-----CCCCTGTGCAC---TTTGAAACGTC----GG---TCT-----------------G------GGTT--------------------GR--------------GGTGCTCGCTGT-AT------------------GCGTGTGC-TTCG--------CTTAG----------CCT-CGTT----------------------------------------TT-AT--TAC-AAACAC-CCTTTA------TTG-TCTTGTAGAATGT----------A-TT--G-C-------TCA-GTTATGAGC-T-AAAA-GTTAA-----------TACAACTTTCAACAACGGATCTCTTGGCTCTCGCATCG-ATGAAGAACGCAGCGAAATGCGATAAGTAATGT-GAATTGCAGA-ATTCAGTGAATCATCGAATCTTTGAACGCACCTTGCGCTCCTTGGTATTCCGAGGAGCATGCC-TGTTTGAGTGTCATG-TTATTCTCAATCCCTTCTG-----CTT-TGC-GGC-MGTY----GG--------------------------------------GTTTGGAT-GTGGAGG---YTT-GTGCTGG---------CCC-----------------CTCGCGGTCGGCTCCTCTTGAATGCATTAGCTGGGC---------TTATGCTCGATGCA-A-C-GGTGTA----------------------------------------------------------------------------------------------------------------------------------------------------------------------------------------------------------AT--------------------------------------------------------AAT----------GTCTTT-TCACCGG---------------------------------------------------------------------------------------GGTAA-CTTGCAATGGAA-AGTCCG-CTT----CT-AATCGTC---------------------------------------T-CGC----ATGAGACA-----------------------TTGT-AAAGGGA----------------------------------------------------------------------------------------------------------------------------------------------------------------------------------------------------------------------------------------------------------------------------------------------------------------------------------------------------------------------
>JQ673171_Fuscoporia_sp._DLL2009-040
AGT-CC-GT----------------------C-TT-G-A-GCT-GGC-------A---Y-----------TGC-A-GGTGC-TCGGTCGGGT---C-------------TT----TC------ATCCATTC-TA-----CCCCTGTGCAC---TTTGAAACGTC----GG---TCT-----------------G------GGTT--------------------GR--------------GGTGCTCGCTGT-AT------------------GCGTGTGC-TTCG--------CTTAG----------CCT-CGTT----------------------------------------TT-AT--TAC-AAACAC-CCTTTA------TTG-TCTTGTAGAATGT----------A-TT--G-C-------TCA-GTTATGAGC-T-AAAA-GTTAA-----------TACAACTTTCAACAACGGATCTCTTGGCTCTCGCATCG-ATGAAGAACGCAGCGAAATGCGATAAGTAATGT-GAATTGCAGA-ATTCAGTGAATCATCGAATCTTTGAACGCACCTTGCGCTCCTTGGTATTCCGAGGAGCATGCC-TGTTTGAGTGTCATG-TTATTCTCAATCCCTTCRG-----CTT-TGC-GGC-MGTY----GG--------------------------------------GTTTGGAT-GTGGAGG---CTT-GTGCTGG---------CCC-----------------CTCGCGGTCGGCTCCTCTTGAATGCATTAGCTGGGC---------TTATGCTCGATGCA-A-C-GGTGTA----------------------------------------------------------------------------------------------------------------------------------------------------------------------------------------------------------AT--------------------------------------------------------AAT----------GTCTTT-TCACCGG---------------------------------------------------------------------------------------GGTAA-CTTGCAATGGAA-AGTCCG-CTT----CT-AATCGTC---------------------------------------T-CGC----ATGAGACA-----------------------TTGT-AAAGGGA------------------------------------TTGA-T----------------------------------------------------------------------------------------------------------------------------------TTCTCTTTGA---------------------------------------------------------------------------------------------CA-----------------------C------------------------------------------------CTTTGACCT
>JQ673167_Fuscoporia_sp._DLL2009-116
AGT-CC-GT----------------------C-TT-G-A-GCT-GGC-------A---C-----------TGC-A-GGTGC-TCGGTCGGGT---C-------------TT----TC------ATCCATTC-TA-----CCCCTGTGCAC---TTTGAAACGTC----GG---TCT-----------------G------GGTT--------------------GA--------------GGTGCTCGCTGT-AT------------------GCGTGTGC-TTCG--------CTTAG----------CCT-CGTT----------------------------------------TT-AT--TAC-AAACAC-CCTTTA------TTG-TCTTGTAGAATGT----------A-TT--G-C-------TCA-GTTATGAGC-T-AAAA-GTTAA-----------TACAACTTTCAACAACGGATCTCTTGGCTCTCGCATCG-ATGAAGAACGCAGCGAAATGCGATAAGTAATGT-GAATTGCAGA-ATTCAGTGAATCATCGAATCTTTGAACGCACCTTGCGCTCCTTGGTATTCCGAGGAGCATGCC-TGTTTGAGTGTCATG-TTATTCTCAATCCCTTCNG-----CTT-TGC-GGC-NGTN----GG--------------------------------------GTTTGGAT-GTGGAGG---NTT-GTGCTGG---------CCC-----------------CTCGCGGTCGGCTCCTCTTGAATGCATTAGCTGGGC---------TTATGCTCGATGCA-A-C-GGTGTA----------------------------------------------------------------------------------------------------------------------------------------------------------------------------------------------------------AT--------------------------------------------------------AAT----------GTCTTT-TCACCGG---------------------------------------------------------------------------------------NGTAA-CTTGCAATGGAA-AGTCCG-CTT----CT-AATCGTC---------------------------------------T-CGC----ATGAGACA-----------------------TTGT-AAAGGGA------------------------------------TTGA-T----------------------------------------------------------------------------------------------------------------------------------TTCTCTTTGA---------------------------------------------------------------------------------------------CA-----------------------C------------------------------------------------CTTTGACCT
>JQ673155_Fuscoporia_sp._DLL2009-020
AGT-CC-GT----------------------C-TT-G-A-GCT-GGC-------A---C-----------TGC-A-GGTGC-TCGGTCGGGT---C-------------TT----TC------ATCCATTC-TA-----CCCCTGTGCAC---TTTGAAACGTC----GG---TCT-----------------G------GGTT--------------------GR--------------GGTGCTCGCTGT-AT------------------GCGTGTGC-TTCG--------CTTAG----------CCT-CGTT----------------------------------------TT-AT--TAC-AAACAC-CCTTTA------TTG-TCTTGTAGAATGT----------A-TT--G-C-------TCA-GTTATGAGC-T-AAAA-GTTAA-----------TACAACTTTCAACAACGGATCTCTTGGCTCTCGCATCG-ATGAAGAACGCAGCGAAATGCGATAAGTAATGT-GAATTGCAGA-ATTCAGTGAATCATCGAATCTTTGAACGCACCTTGCGCTCCTTGGTATTCCGAGGAGCATGCC-TGTTTGAGTGTCATG-TTATTCTCAATCCCTTCRG-----CTT-TGC-GGC-MGTY----GG--------------------------------------GTTTGGAT-GTGGAGG---YTT-GTGCTGG---------CCC-----------------CTCGCGGTCGGCTCCTCTTGAATGCATTAGCTGGGC---------TTATGCTCGATGCA-A-C-GGTGTA----------------------------------------------------------------------------------------------------------------------------------------------------------------------------------------------------------AT--------------------------------------------------------AAT----------GTCTTT-TCACCGG---------------------------------------------------------------------------------------GGTAA-CTTGCAATGGAA-AGTCCG-CTT----CT-AATCGTC---------------------------------------T-CGC----ATGAGACA-----------------------TTGT-AAAGGGA------------------------------------TTGA-T----------------------------------------------------------------------------------------------------------------------------------TTCTCTTTGA---------------------------------------------------------------------------------------------CA-----------------------C------------------------------------------------CTTTGACCT
>JQ673169_Fuscoporia_sp._DLL2009-172
AGT-CC-GT----------------------C-TT-G-A-GCT-GGC-------A---C-----------TGC-A-GGTGC-TCGGTCGGGT---C-------------TT----TC------ATCCATTC-TA-----CCCCTGTGCAC---TTTGAAACGTC----GG---TCT-----------------G------GGTT--------------------GG--------------GGTGCTCGCTGT-AT------------------GCGTGTGC-TTCG--------CTTAG----------CCT-CGTT----------------------------------------TT-AT--TAC-AAACAC-CCTTTA------TTG-TCTTGTAGAATGT----------A-TT--G-C-------TCA-GTTATGAGC-T-AAAA-GTTAA-----------TACAACTTTCAACAACGGATCTCTTGGCTCTCGCATCG-ATGAAGAACGCAGCGAAATGCGATAAGTAATGT-GAATTGCAGA-ATTCAGTGAATCATCGAATCTTTGAACGCACCTTGCGCTCCTTGGTATTCCGAGGAGCATGCC-TGTTTGAGTGTCATG-TTATTCTCAATCCCTTCTG-----CTT-TGC-GGC-AGTC----GG--------------------------------------GTTTGGAT-GTGGAGG---CTT-GTGCTGG---------CCC-----------------CTCGCGGTCGGCTCCTCTTGAATGCATTAGCTGGGC---------TTATGCTCGATGCA-A-C-GGTGTA----------------------------------------------------------------------------------------------------------------------------------------------------------------------------------------------------------AT--------------------------------------------------------AAT----------GTCTTT-TCACCGG---------------------------------------------------------------------------------------GGTAA-CTTGCAATGGAA-AGTCCG-CTT----CT-AATCGTC---------------------------------------T-CGC----ATGAGACA-----------------------TTGT-AAAGGGA------------------------------------TTGA-T----------------------------------------------------------------------------------------------------------------------------------TTCTCTTTGA---------------------------------------------------------------------------------------------CA-----------------------C------------------------------------------------CTTTGACCT
>JQ673156_Fuscoporia_sp._DLL2009-025
AGT-CC-GT----------------------C-TT-G-A-GCT-GGC-------A---Y-----------TGC-A-GGTGC-TCGGTCGGGT---C-------------TT----TC------ATCCATTC-TA-----CCCCTGTGCAC---TTTGAAACGTC----GG---TCT-----------------G------GGTT--------------------GR--------------GGTGCTCGCTGT-AT------------------GCGTGTGC-TTCG--------CTTAG----------CCT-CGTT----------------------------------------TT-AT--TAC-AAACAC-CCTTTA------TTG-TCTTGTAGAATGT----------A-TT--G-C-------TCA-GTTATGAGC-T-AAAA-GTTAA-----------TACAACTTTCAACAACGGATCTCTTGGCTCTCGCATCG-ATGAAGAACGCAGCGAAATGCGATAAGTAATGT-GAATTGCAGA-ATTCAGTGAATCATCGAATCTTTGAACGCACCTTGCGCTCCTTGGTATTCCGAGGAGCATGCC-TGTTTGAGTGTCATG-TTATTCTCAATCCCTTCKG-----CTT-TGC-GGC-MGTY----GG--------------------------------------GTTTGGAT-GTGGAGG---CTT-GTGCTGG---------CCC-----------------CTCGCGGTCGGCTCCTCTTGAATGCATTAGCTGGGC---------TTATGCTCGATGCA-A-C-GGTGTA----------------------------------------------------------------------------------------------------------------------------------------------------------------------------------------------------------AT--------------------------------------------------------AAT----------GTCTTT-TCACCGG---------------------------------------------------------------------------------------GGTAA-CTTGCAATGGAA-AGTCYG-CTT----CT-AATCGTC---------------------------------------T-CGC----ATGAGACA-----------------------TTGT-AAAGGGA------------------------------------TTGA-T----------------------------------------------------------------------------------------------------------------------------------TTCTCTTTGA---------------------------------------------------------------------------------------------CA-----------------------C------------------------------------------------CTTTGACCT
>JQ673168_Fuscoporia_sp._DLL2010-060
AGT-CC-GT----------------------C-TT-G-A-GCT-GGC-------A---C-----------TGC-A-GGTGC-TCGGTCGGGT---C-------------TT----TC------ATCCATTC-TA-----CCCCTGTGCAC---TTTGAAACGTC----GG---TCT-----------------G------GGTT--------------------GA--------------GGTGCTCGCTGT-AT------------------GCGTGTGC-TTCG--------CTTAG----------CCT-CGTT----------------------------------------TT-AT--TAC-AAACAC-CCTTTA------TTG-TCTTGTAGAATGT----------A-TT--G-C-------TCA-GTTATGAGC-T-AAAA-GTTAA-----------TACAACTTTCAACAACGGATCTCTTGGCTCTCGCATCG-ATGAAGAACGCAGCGAAATGCGATAAGTAATGT-GAATTGCAGA-ATTCAGTGAATCATCGAATCTTTGAACGCACCTTGCGCTCCTTGGTATTCCGAGGAGCATGCC-TGTTTGAGTGTCATG-TTATTCTCAATCCCTTCKG-----CTT-TGC-GGC-YGTC----GG--------------------------------------GTTTGGAT-GTGGAGG---YTT-GTGCTGG---------CCC-----------------CTCGCGGTCGGCTCCTCTTGAATGCATTAGCTGGGC---------TTATGCTCGATGCA-A-C-GGTGTA----------------------------------------------------------------------------------------------------------------------------------------------------------------------------------------------------------AT--------------------------------------------------------AAT----------GTCTTT-TCACCGG---------------------------------------------------------------------------------------AGTAA-CTTGCAATGGAA-AGTMCG-CTT----CT-AATCGTC---------------------------------------T-CGC----ATGAGACA-----------------------TTGT-AAAGGGA------------------------------------TTGA-T----------------------------------------------------------------------------------------------------------------------------------TTCTCTTTGA---------------------------------------------------------------------------------------------CA-----------------------C------------------------------------------------CTTTGACCT
>JQ673170_Fuscoporia_sp._DLL2010-096
AGT-CC-GT----------------------C-TT-G-A-GCT-GGC-------A---Y-----------TGC-A-GGTGC-TCGGTCGGGT---C-------------TT----TC------ATCCATTC-TA-----CCCCTGTGCAC---TTTGAAACGTC----GG---TCT-----------------G------GGYT--------------------GR--------------GGTGCTCGCTGT-AT------------------GCGTGTGC-TTCG--------CTTAG----------CCT-CGTT----------------------------------------TT-AT--TAC-AAACAC-CYTTTA------TTG-TCTTGTAGAATGT----------A-TT--G-C-------TCA-GTTATGAGC-T-AAAA-GTTAA-----------TACAACTTTCAACAACGGATCTCTTGGCTCTCGCATCG-ATGAAGAACGCAGCGAAATGCGATAAGTAATGT-GAATTGCAGA-ATTCAGTGAATCATCGAATCTTTGAACGCACCTTGCGCTCCTTGGTATTCCGAGGAGCATGCC-TGTTTGAGTGTCATG-TTATTCTCAATCCCTTCTG-----CTT-TGC-GGC-AGTC----GG--------------------------------------GTTTGGAT-GTGGAGG---CTT-GTGCTGG---------CCC-----------------CTCGCGGTCGGCTCCTCTTGAATGCATTAGCTGGGC---------TTATGCTCGATGCA-A-C-GGTGTA----------------------------------------------------------------------------------------------------------------------------------------------------------------------------------------------------------AT--------------------------------------------------------AAT----------GTCTTT-TCACCGG---------------------------------------------------------------------------------------RGTAA-CTTGCAATGGAA-AGTCCG-CTT----CT-AATCGTC---------------------------------------T-CGC----ATGAGACA-----------------------TTGT-AAAGGGA------------------------------------TTGA-T----------------------------------------------------------------------------------------------------------------------------------TTCTCTTTGA---------------------------------------------------------------------------------------------CA-----------------------C------------------------------------------------CTTTGACCT
>JQ673161_Fuscoporia_sp._DLL2010-114
AGT-CY-GT----------------------C-TT-G-A-GCT-GGC-------A---C-----------TGC-A-GGTGC-TCGGTCGGGT---C-------------TT----TC------ATCCATTC-TA-----CCCCTGTGCAC---TTTGAAACGTC----GG---TCT-----------------G------GGTT--------------------GA--------------GGTGCTCGCTGT-AT------------------GCGTGTGC-TTCG--------CTTAG----------CCT-CGTT----------------------------------------TT-AT--TAC-AAACAC-CCTTTA------TTG-TCTTGTAGAATGT----------A-TT--G-C-------TCA-GTTATGAGC-T-AAAA-GTTAA-----------TACAACTTTCAACAACGGATCTCTTGGCTCTCGCATCG-ATGAAGAACGCAGCGAAATGCGATAAGTAATGT-GAATTGCAGA-ATTCAGTGAATCATCGAATCTTTGAACGCACCTTGCGCTCCTTGGTATTCCGAGGAGCATGCC-TGTTTGAGTGTCATG-TTATTCTCAATCCCTTCGG-----CTT-TGC-GGC-CGTT----GG--------------------------------------GTTTGGAT-GTGGAGG---CTT-GTGCTGG---------CCC-----------------CTCGCGGTCGGCTCCTCTTGAATGCATTAGCTGGGC---------TTATGCTCGATGCA-A-C-GGTGTA----------------------------------------------------------------------------------------------------------------------------------------------------------------------------------------------------------AT--------------------------------------------------------AAT----------GTCTTT-TCACCGG---------------------------------------------------------------------------------------GGTAA-CTTGCAATTGAA-AGTCCG-CTT----CT-AATCGTC---------------------------------------T-CGC----ATGAGACA-----------------------TTGT-AAAGGGA------------------------------------TTGA-T----------------------------------------------------------------------------------------------------------------------------------TTCTCTTTGA---------------------------------------------------------------------------------------------CA-----------------------C------------------------------------------------CTTTGACCT
>JQ673159_Fuscoporia_sp._DLL2010-071
AGT-CC-GT----------------------C-TT-G-A-GCT-GGC-------A---C-----------TGC-A-GGTGC-TCGGTCGGGT---C-------------TT----TC------ATCCATTC-TA-----CCCCTGTGCAC---TTTGAAACGTC----GG---TCT-----------------G------GGTT--------------------GA--------------GGTGCTCGCTGT-AT------------------GCGTGTGC-TTCG--------CTTAG----------CCT-CGTT----------------------------------------TT-AT--TAC-AAACAC-CCTTTA------TTG-TCTTGTAGAATGT----------A-TT--G-C-------TCA-GTTATGAGC-T-AAAA-GTTAA-----------TACAACTTTCAACAACGGATCTCTTGGCTCTCGCATCG-ATGAAGAACGCAGCGAAATGCGATAAGTAATGT-GAATTGCAGA-ATTCAGTGAATCATCGAATCTTTGAACGCACCTTGCGCTCCTTGGTATTCCGAGGAGCATGCC-TGTTTGAGTGTCATG-TTATTCTCAATCCCTTCGG-----CTT-TGC-GGC-CGTT----GG--------------------------------------GTTTGGAT-GTGGAGG---CTT-GTGCTGG---------CCC-----------------CTCGCGGTCGGCTCCTCTTGAATGCATTAGCTGGGC---------TTATGCTCGATGCA-A-C-GGTGTA----------------------------------------------------------------------------------------------------------------------------------------------------------------------------------------------------------AT--------------------------------------------------------AAT----------GTCTTT-TCACCGG---------------------------------------------------------------------------------------GGTAA-CTTGCAATTGAA-AGTCCG-CTT----CT-AATCGTC---------------------------------------T-CGC----ATGAGACA-----------------------TTGT-AAAGGGA------------------------------------TTGA-T----------------------------------------------------------------------------------------------------------------------------------TTCTCTTTGA---------------------------------------------------------------------------------------------CA-----------------------C------------------------------------------------CTTTGACCT
>JQ673157_Fuscoporia_sp._DLL2009-052
AGT-CC-GT----------------------C-TT-G-A-GCT-GGC-------A---C-----------TGC-A-GGTGC-TCGGTCGGGT---C-------------TT----TC------ATCCATTC-TA-----CCCCTGTGCAC---TTTGAAACGTC----GG---TCT-----------------G------GGTT--------------------GA--------------GGTGCTCGCTGT-AT------------------GCGTGTGC-TTCG--------CTTAG----------CCT-CGTT----------------------------------------TT-AT--TAC-AAACAC-CCTTTA------TTG-TCTTGTAGAATGT----------A-TT--G-C-------TCA-GTTATGAGC-T-AAAA-GTTAA-----------TACAACTTTCAACAACGGATCTCTTGGCTCTCGCATCG-ATGAAGAACGCAGCGAAATGCGATAAGTAATGT-GAATTGCAGA-ATTCAGTGAATCATCGAATCTTTGAACGCACCTTGCGCTCCTTGGTATTCCGAGGAGCATGCC-TGTTTGAGTGTCATG-TTATTCTCAATCCCTTCGG-----CTT-TGC-GGC-CGTT----GG--------------------------------------GTTTGGAT-GTGGAGG---CTT-GTGCTGG---------CCC-----------------CTCGCGGTCGGCTCCTCTTGAATGCATTAGCTGGGC---------TTATGCTCGATGCA-A-C-GGTGTA----------------------------------------------------------------------------------------------------------------------------------------------------------------------------------------------------------AT--------------------------------------------------------AAT----------GTCTTT-TCACCGG---------------------------------------------------------------------------------------GGTAA-CTTGCAATTGAA-AGTCCG-CTT----CT-AATCGTC---------------------------------------T-CGC----ATGAGACA-----------------------TTGT-AAAGGGA------------------------------------TTGA-T----------------------------------------------------------------------------------------------------------------------------------TTCTCTTTGA---------------------------------------------------------------------------------------------CA-----------------------C------------------------------------------------CTTTGACCT
>JQ673158_Fuscoporia_sp._DLL2009-034
AGT-CC-GT----------------------C-TT-G-A-GCT-GGC-------A---C-----------TGC-A-GGTGC-TCGGTCGGGT---C-------------TT----TC------ATCCATTC-TA-----CCCCTGTGCAC---TTTGAAACGTC----GG---TCT-----------------G------GGTT--------------------GA--------------GGTGCTCGCTGT-AT------------------GCGTGTGC-TTCG--------CTTAG----------CCT-CGTT----------------------------------------TT-AT--TAC-AAACAC-CCTTTA------TTG-TCTTGTAGAATGT----------A-TT--G-C-------TCA-GTTATGAGC-T-AAAA-GTTAA-----------TAYAACTTTCAACAACGGATCTCTTGGCTCTCGCATCG-ATGAAGAACGCAGCGAAATGCGATAAGTAATGT-GAATTGCAGA-ATTCAGTGAATCATCGAATCTTTGAACGCACCTTGCGCTCCTTGGTATTCCGAGGAGCATGCC-TGTTTGAGTGTCATG-TTATTCTCAATCCCTTCGG-----CTT-TGC-GGC-CGTT----GG--------------------------------------GTTTGGAT-GTGGAGG---CTT-GTGCTGG---------CCC-----------------CTCGCGGTCGGCTCCTCTTGAATGCATTAGCTGGGC---------TTATGCTCGATGCA-A-C-GGTGTA----------------------------------------------------------------------------------------------------------------------------------------------------------------------------------------------------------AT--------------------------------------------------------AAT----------GTCTTT-TCACCGG---------------------------------------------------------------------------------------GGTAA-CTTGCAATTGAA-AGTCCG-CTT----CT-AATCGTC---------------------------------------T-CGC----ATGAGACA-----------------------TTGT-AAAGGGA------------------------------------TTGA-T----------------------------------------------------------------------------------------------------------------------------------TTCTCTTTGA---------------------------------------------------------------------------------------------CA-----------------------C------------------------------------------------CTTTGACCT
>JQ673160_Fuscoporia_sp._DLL2010-078
AGT-CC-GT----------------------C-TT-G-A-GCT-GGC-------A---C-----------TGC-A-GGTGC-TCGGTCGGGT---C-------------TT----TC------ATCCATTC-TA-----CCCCTGTGCAC---TTTGAAACGTC----GG---TCT-----------------G------GGTT--------------------GA--------------GGTGCTCGCTGT-AT------------------GCGTGTGC-TTCG--------CTTAG----------CCT-CGTT----------------------------------------TT-AT--TAC-AAACAC-YCTTTA------TTG-TCTTGTAGAATGT----------A-TT--G-C-------TCA-GTTATGAGC-T-AAAA-GTTAA-----------TACAACTTTCAACAACGGATCTCTTGGCTCTCGCATCG-ATGAAGAACGCAGCGAAATGCGATAAGTAATGT-GAATTGCAGA-ATTCAGTGAATCATCGAATCTTTGAACGCACCTTGCGCTCCTTGGTATTCCGAGGAGCATGCC-TGTTTGAGTGTCATG-TTATTCTCAATCCCTTCGG-----CTT-TGC-GGC-CGTT----GG--------------------------------------GTTTGGAT-GTGGAGG---CTT-RTGCTGG---------CCC-----------------CTCGCGGTCGGCTCCTCTTGAATGCATTAGCTGGGC---------TTATGCTCGATGCA-A-C-GGTGTA----------------------------------------------------------------------------------------------------------------------------------------------------------------------------------------------------------AT--------------------------------------------------------AAT----------GTCTTT-TCACCGG---------------------------------------------------------------------------------------GGTAA-CTTGCAATTGAA-AGTCCG-CTT----CT-AATCGTC---------------------------------------T-CGC----ATGAGACA-----------------------TTGT-AAAGRGA------------------------------------TTGA-T----------------------------------------------------------------------------------------------------------------------------------TTCTCTTTGA---------------------------------------------------------------------------------------------CA-----------------------C------------------------------------------------CTTTGACCT
>JQ673162_Fuscoporia_sp._DLL2009-047
AGT-CC-GT----------------------C-TT-G-A-GCT-GGC-------A---C-----------TGC-A-GGTGC-TCGGTCGGGT---C-------------TT----TC------ATCCATTC-TA-----CCCCTGTGCAC---TTTGAAACGTC----GG---TCT-----------------G------GGTT--------------------GA--------------GGTGCTCGCTGT-AT------------------GCGTGTGC-TTCG--------CTTAG----------CCT-CGTT----------------------------------------TT-AT--TAC-AAACAC-YCTTTA------TTG-TCTTGTAGAATGT----------A-TT--G-C-------TCA-GTTATGAGC-T-AAAA-GTTAA-----------TACAACTTTCAACAACGGATCTCTTGGCTCTCGCATCG-ATGAAGAACGCAGCGAAATGCGATAAGTAATGT-GAATTGCAGA-ATTCAGTGAATCATCGAATCTTTGAACGCACCTTGCGCTCCTTGGTATTCCGAGGAGCATGCC-TGTTTGAGTGTCATG-TTATTCTCAATCCCTTCKG-----CTT-TGC-GGC-MGTY----GG--------------------------------------GTTTGGAT-GTGGAGG---CTT-GTGCTGG---------CYC-----------------CTCGCGGTCGGCTCCTCTTGAATGCATTAGCTGGGC---------TTATGCTCGATGCA-A-C-GGTGTA----------------------------------------------------------------------------------------------------------------------------------------------------------------------------------------------------------AT--------------------------------------------------------AAT----------GTCTTT-TCACCGG---------------------------------------------------------------------------------------AGTAA-CTTGCAATTGAA-AGTCCG-CTT----CT-AATCGTC---------------------------------------T-CGC----ATGAGACA-----------------------TTGT-AAAGGGA------------------------------------TTGA-T----------------------------------------------------------------------------------------------------------------------------------TTCTCTTTGA---------------------------------------------------------------------------------------------CA-----------------------C------------------------------------------------CTTTGACCT
>JQ673166_Fuscoporia_sp._DLL2010-085
AGT-CC-GT----------------------C-TT-G-A-GCT-GGC-------A---T-----------TGC-A-GGTGC-TCGGTCGGGT---C-------------TT----TC------ATCCATTC-TA-----CCCCTGTGCAC---TTTGAAACGTC----GG---TCT-----------------G------GGTT--------------------GA--------------GGTGCTCGCTGT-AT------------------GCGTGTGC-TTCG--------CTTAG----------CCT-CGTT----------------------------------------TT-AT--TAC-AAACAC-CYTTTA------TTG-TCTTGTAGAATGT----------A-TT--G-C-------TCA-GTTATGAGC-T-AAAA-GTTAA-----------TACAACTTTCAACAACGGATCTCTTGGCTCTCGCATCG-ATGAAGAACGCAGCGAAATGCGATAAGTAATGT-GAATTGCAGA-ATTCAGTGAATCATCGAATCTTTGAACGCACCTTGCGCTCCTTGGTATTCCGAGGAGCATGCC-TGTTTGAGTGTCATG-TTATTCTCAATCCCTTCTG-----CTT-TGC-GGC-AGTC----GG--------------------------------------GTTTGGAT-GTGGAGG---CTT-GTGCTGG---------CCC-----------------CTCGCGGTCGGCTCCTCTTGAATGCATTAGCTGGGC---------TTATGCTCGATGCA-M-C-GGTGTA----------------------------------------------------------------------------------------------------------------------------------------------------------------------------------------------------------AT--------------------------------------------------------AAT----------GTCTTT-TCACCGG---------------------------------------------------------------------------------------GGTAA-CTTGCAATTGAA-AGTCCG-CTT----CT-AATCGTC---------------------------------------T-CGC----ATGAGACA-----------------------TTGT-AAAGGGA------------------------------------TTGA-T----------------------------------------------------------------------------------------------------------------------------------TTCTCTTTGA---------------------------------------------------------------------------------------------CA-----------------------C------------------------------------------------CTTTGACCT
>JQ673165_Fuscoporia_sp._DLL2009-078
AGT-CC-GT----------------------C-TT-G-A-GCT-GGC-------A---T-----------TGC-A-GGTGC-TCGGTCGGGT---C-------------TT----TC------ATCCATTC-TA-----CCCCTGTGCAC---TTTGAAACGTC----GG---TCT-----------------G------GGTT--------------------GA--------------GGTGCTCGCTGT-AT------------------GCGTGTGC-TTCG--------CTTAG----------CTT-CGTT----------------------------------------TT-AT--TAC-AAACAC-CTTTTA------TTG-TCTTGTAGAATGT----------A-TT--G-C-------TCA-GTTATGAGC-T-AAAA-GTTAA-----------TACAACTTTCAACAACGGATCTCTTGGCTCTCGCATCG-ATGAAGAACGCAGCGAAATGCGATAAGTAATGT-GAATTGCAGA-ATTCAGTGAATCATCGAATCTTTGAACGCACCTTGCGCTCCTTGGTATTCCGAGGAGCATGCC-TGTTTGAGTGTCATG-TTATTCTCAATCCCTTCTG-----CTT-TGC-GGC-AGTC----GG--------------------------------------GTTTGGAT-GTGGAGG---CTT-GTGCTGG---------CCC-----------------CTCGCGGTCGGCTCCTCTTGAATGCATTAGCTGGGC---------TTATGCTCGATGCA-A-C-GGTGTA----------------------------------------------------------------------------------------------------------------------------------------------------------------------------------------------------------AT--------------------------------------------------------AAT----------GTCTTT-TCACCGG---------------------------------------------------------------------------------------GGTAA-CTTGCAATTGAA-AGTCCG-CTT----CT-AATCGTC---------------------------------------T-CGC----ATGAGACA-----------------------TTGT-AAAGGGA------------------------------------TTGA-T----------------------------------------------------------------------------------------------------------------------------------TTCTCTTTGA---------------------------------------------------------------------------------------------CA-----------------------C------------------------------------------------CTTTGACCT
>JQ673164_Fuscoporia_sp._DLL2009-066
AGT-CC-GT----------------------C-TT-G-A-GCT-GGC-------A---T-----------TGC-A-GGTGC-TCGGTCGGGT---C-------------TT----TC------ATCCATTC-TA-----CCCCTGTGCAC---TTTGAAACGTC----GG---TCT-----------------G------GGTT--------------------GA--------------GGTGCTCGCTGT-AT------------------GCGTGTGC-TTCG--------CTTAG----------CYT-CGTT----------------------------------------TT-AT--TAC-AAACAC-CTTTTA------TTG-TCTTGTAGAATGT----------A-TT--G-C-------TCA-GTTATGAGC-T-AAAA-GTTAA-----------TACAACTTTCAACAACGGATCTCTTGGCTCTCGCATCG-ATGAAGAACGCAGCGAAATGCGATAAGTAATGT-GAATTGCAGA-ATTCAGTGAATCATCGAATCTTTGAACGCACCTTGCGCTCCTTGGTATTCCGAGGAGCATGCC-TGTTTGAGTGTCATG-TTATTCTCAATCCCTTCTG-----CTT-TGC-GGC-AGTC----GG--------------------------------------GTTTGGAT-GTGGAGG---CTT-GTGCTGG---------CCC-----------------CTCGCGGTCGGCTCCTCTTGAATGCATTAGCTGGGC---------TTATGCTCGATGCA-A-C-GGTGTA----------------------------------------------------------------------------------------------------------------------------------------------------------------------------------------------------------AT--------------------------------------------------------AAT----------GTCTTT-TCACCGG---------------------------------------------------------------------------------------GGTAA-CTTGCAATKGAA-AGTCCG-CTT----CT-AATCGTC---------------------------------------T-CGC----ATGAGACA-----------------------TTGT-AAAGGGA------------------------------------TTGA-T----------------------------------------------------------------------------------------------------------------------------------TTCTCTTTGA---------------------------------------------------------------------------------------------CA-----------------------C------------------------------------------------CTTTGACCT
>JQ673163_Fuscoporia_sp._DLL2009-062
AGT-CC-GT----------------------C-TT-G-A-GCT-GGC-------A---T-----------TGC-A-GGTGC-TCGGTCGGGT---C-------------TT----TC------ATCCATTC-TA-----CCCCTGTGCAC---TTTGAAACGTC----GG---TCT-----------------G------GGTT--------------------GA--------------GGTGCTCGCTGT-AT------------------GCGTGTGC-TTCG--------CTTAG----------CTT-CGTT----------------------------------------TT-AT--TAC-AAACAC-CTTTTA------TTG-TCTTGTAGAATGT----------A-TT--G-C-------TCA-GTTATGAGC-T-AAAA-GTTAA-----------TACAACTTTCAACAACGGATCTCTTGGCTCTCGCATCG-ATGAAGAACGCAGCGAAATGCGATAAGTAATGT-GAATTGCAGA-ATTCAGTGAATCATCGAATCTTTGAACGCACCTTGCGCTCCTTGGTATTCCGAGGAGCATGCC-TGTTTGAGTGTCATG-TTATTCTCAATCCCTTCTG-----CTT-TGC-GGC-AGTC----GG--------------------------------------GTTTGGAT-GTGGAGG---CTT-GTGCTGG---------CCC-----------------CTCGCGGTCGGCTCCTCTTGAATGCATTAGCTGGGC---------TTATGCTCGATGCA-A-C-GGTGTA----------------------------------------------------------------------------------------------------------------------------------------------------------------------------------------------------------AT--------------------------------------------------------AAT----------GTCTTT-TCACCGG---------------------------------------------------------------------------------------GGTAA-CTTGCAATTGAA-AGTCCG-CTT----CT-AATCGTC---------------------------------------T-CGC----ATGAGACA-----------------------TTGT-AAAGGGA------------------------------------TTGA-T----------------------------------------------------------------------------------------------------------------------------------TTCTCTTTGA---------------------------------------------------------------------------------------------CA-----------------------C------------------------------------------------CTTTGACCT
>KJ140771_Fuscoporia_sp._DLL2011-1_CFMR:DLL2011-298
AGT-CC-GT----------------------C-TT-G-A-GCT-GGC-------A---C-----------TGC-A-GGTGC-TCGGTCGGGT---C-------------TT----TC------ATCCATTC-TA-----CCCCTGTGCAC---TTTGAAACGTC----GG---TCT-----------------G------GGTT--------------------GA--------------GGTGCTCGCTGT-AT------------------GCGTGTGC-TTCG--------CTTAG----------CCT-CGTT----------------------------------------TT-AT--TAC-AAACAC-YCTTTA------TTG-TCTTGTAGAATGT----------A-TT--G-C-------TCA-GTTATGAGC-T-AAAA-GTTAA-----------TACAACTTTCAACAACGGATCTCTTGGCTCTCGCATCG-ATGAAGAACGCAGCGAAATGCGATAAGTAATGT-GAATTGCAGA-ATTCAGTGAATCATCGAATCTTTGAACGCACCTTGCGCTCCTTGGTATTCCGAGGAGCATGCC-TGTTTGAGTGTCATG-TTATTCTCAATCCCTTCGG-----CTT-TGC-GGC-CGTY----GG--------------------------------------GTTTGGAT-GTGGAGG---CTT-ATGCTGG---------CCC-----------------CTCGCGGTCGGCTCCTCTTGAATGCATTAGCTGGGC---------TTATGCTCGATGCA-A-C-GGTGTA----------------------------------------------------------------------------------------------------------------------------------------------------------------------------------------------------------AT--------------------------------------------------------AAT----------GTCTTT-TCACCGG---------------------------------------------------------------------------------------GGTAA-CTTGCAATTGAA-AGTCCG-CTT----CT-AATCGTC---------------------------------------T-CGC---AATGAGACA-----------------------TTGT-AAAGGGA------------------------------------TTGA-T----------------------------------------------------------------------------------------------------------------------------------TTCTCTTTGA---------------------------------------------------------------------------------------------CA-----------------------C------------------------------------------------CTTTGACCT
>KJ140701_Fuscoporia_sp._DLL2011-1_CFMR:DLL2011-211
AGT-CC-GT----------------------C-TT-G-A-GCT-GGC-------A---C-----------TGC-A-GGTGC-TCGGTCGGGT---C-------------TT----TC------ATCCATTC-TA-----CCCCTGTGCAC---TTTGAAACGTC----GG---TCT-----------------G------GGTT--------------------GA--------------GGTGCTCGCTGT-AT------------------GCGTGTGC-TTCG--------CTTAG----------CCT-CGTT----------------------------------------TT-AY--TAC-AAACAC-CCTTTA------TTG-TCTTGTAGAATGT----------A-TT--G-C-------TCA-GTTATGAGC-T-AAAA-GTTAA-----------TACAACTTTCAACAACGGATCTCTTGGCTCTCGCATCG-ATGAAGAACGCAGCGAAATGCGATAAGTAATGT-GAATTGCAGA-ATTCAGTGAATCATCGAATCTTTGAACGCACCTTGCGCTCCTTGGTATTCCGAGGAGCATGCC-TGTTTGAGTGTCATG-TTATTCTCAATCCCTTCGG-----CTT-TGC-GGC-MGTY----GG--------------------------------------GTTTGGAT-GTGGAGG---CTT-GTGCTGG---------CCC-----------------CTCGCGGTCGGCTCCTCTTGAATGCATTAGCTGGGC---------TTATGCTCGATGCA-A-C-GGTGTA----------------------------------------------------------------------------------------------------------------------------------------------------------------------------------------------------------AT--------------------------------------------------------AAT----------GTCTTT-TCACCGG---------------------------------------------------------------------------------------GGTAA-CTTGCAATTGAA-AGTCCG-CTT----CT-AATCGTC---------------------------------------T-CGC----ATGAGACA-----------------------TTGT-AAAGGGA------------------------------------TTGA-T----------------------------------------------------------------------------------------------------------------------------------TTCTCTTTGA---------------------------------------------------------------------------------------------CA-----------------------C------------------------------------------------CTTTGACCT
>KJ140530_Fuscoporia_sp._DLL2011-1_CFMR:DLL2011-002
AGT-CC-GT----------------------C-TT-G-A-GCT-GGC-------A---Y-----------TGC-A-GGTGC-TCGGTCGGGT---C-------------TT----TC------ATCCATTC-TA-----CCCCTGTGCAC---TTTGAAACGTC----GG---TCT-----------------G------GGTT--------------------GA--------------GGTGCTCGCTGT-AT------------------GCGTGTGC-TTCG--------CTTAG----------CCT-CGTT----------------------------------------TT-AT--TAC-AAACAC-CCTTTA------TTG-TCTTGTAGAATGT----------A-TT--G-C-------TCA-GTTATGAGC-T-AAAA-GTTAA-----------TACAACTTTCAACAACGGATCTCTTGGCTCTCGCATCG-ATGAAGAACGCAGCGAAATGCGATAAGTAATGT-GAATTGCAGA-ATTCAGTGAATCATCGAATCTTTGAACGCACCTTGCGCTCCTTGGTATTCCGAGGAGCATGCC-TGTTTGAGTGTCATG-TTATTCTCAATCCCTTCGG-----CTT-TGC-GGC-MGTY----GG--------------------------------------GTTTGGAT-GTGGAGG---CTT-GTGCTGG---------CCC-----------------CTCGCGGTCGGCTCCTCTTGAATGCATTAGCTGGGC---------TTATGCTCGATGCA-A-C-GGTGTA----------------------------------------------------------------------------------------------------------------------------------------------------------------------------------------------------------AT--------------------------------------------------------AAT----------GTCTTT-TCACCGG---------------------------------------------------------------------------------------GGTAA-CTTGCAATTGAA-AGTCCG-CTT----CT-AATCGTC---------------------------------------T-CGC----ATGAGACA-----------------------TTGT-AAAGGGA------------------------------------TTGA-T----------------------------------------------------------------------------------------------------------------------------------TTCTCTTTGA---------------------------------------------------------------------------------------------CA-----------------------C------------------------------------------------CTTTGACCT
>KJ140559_Fuscoporia_sp._DLL2011-1_CFMR:DLL2011-035
AGT-CC-GT----------------------C-TT-G-A-GCT-GGC-------A---C-----------TGC-A-GGTGC-TCGGTCGGGT---C-------------TT----TC------ATCCATTC-TA-----CCCCTGTGCAC---TTTGAAACGTC----GG---TCT-----------------G------GGTT--------------------GA--------------GGTGCTCGCTGT-AT------------------GCGTGTGC-TTCG--------CTTAG----------CCT-CGTT----------------------------------------TT-AT--TAC-AAACAC-CCTTTA------TTG-TCTTGTAGAATGT----------A-TT--G-C-------TCA-GTTATGAGC-T-AAAA-GTTAA-----------TACAACTTTCAACAACGGATCTCTTGGCTCTCGCATCG-ATGAAGAACGCAGCGAAATGCGATAAGTAATGT-GAATTGCAGA-ATTCAGTGAATCATCGAATCTTTGAACGCACCTTGCGCTCCTTGGTATTCCGAGGAGCATGCC-TGTTTGAGTGTCATG-TTATTCTCAATCCCTTCYG-----CTT-TGC-GGC-MGTY----GG--------------------------------------GTTTGGAT-GTGGAGG---CTT-GTGCTGG---------CCC-----------------CTCGCGGTCGGCTCCTCTTGAATGCATTAGCTGGGC---------TTATGCTCGATGCA-A-C-GGTGTA----------------------------------------------------------------------------------------------------------------------------------------------------------------------------------------------------------AT--------------------------------------------------------AAT----------GTCTTT-TCACCGG---------------------------------------------------------------------------------------GGTAA-CTTGCAATKGAA-AGTCCG-CTT----CT-AATCGTC---------------------------------------T-CGC----ATGAGACA-----------------------TTGT-AAAGGGA------------------------------------TTGA-T----------------------------------------------------------------------------------------------------------------------------------TTCTCTTTGA---------------------------------------------------------------------------------------------CA-----------------------C------------------------------------------------CTTTGACCT
>KJ140670_Fuscoporia_sp._DLL2011-1_CFMR:DLL2011-174
AGT-CC-GT----------------------C-TT-G-A-GCT-GGC-------A---C-----------TGC-A-GGTGC-TCGGTCGGGT---C-------------TT----TC------ATCCATTC-TA-----CCCCTGTGCAC---TTTGAAACGTC----GG---TCT-----------------G------GGTT--------------------GR--------------GGTGCTCGCTGT-AT------------------GCGTGTGC-TTCG--------CTTAG----------CCT-CGTT----------------------------------------TT-AT--TAC-AAACAC-CCTTTA------TTG-TCTTGTAGAATGT----------A-TT--G-C-------TCA-GTTATGAGC-T-AAAA-GTTAA-----------TACAACTTTCAACAACGGATCTCTTGGCTCTCGCATCG-ATGAAGAACGCAGCGAAATGCGATAAGTAATGT-GAATTGCAGA-ATTCAGTGAATCATCGAATCTTTGAACGCACCTTGCGCTCCTTGGTATTCCGAGGAGCATGCC-TGTTTGAGTGTCATG-TTATTCTCAATCCCTTCTG-----CTT-TGC-GGC-AGTC----GG--------------------------------------GTTTGGAT-GTGGAGG---CTT-GTGCTGG---------CCC-----------------CTCGCGGTCGGCTCCTCTTGAATGCATTAGCTGGGC---------TTATGCTCGATGCA-A-C-GGTGTA----------------------------------------------------------------------------------------------------------------------------------------------------------------------------------------------------------AT--------------------------------------------------------AAT----------GTCTTT-TCACCGG---------------------------------------------------------------------------------------RGTAA-CTTGCAATGGAA-AGTCCG-CTT----CT-AATCGTC---------------------------------------T-CGC----ATGAGACA-----------------------TTGT-AAAGGGA------------------------------------TTGA-T----------------------------------------------------------------------------------------------------------------------------------TTCTCTTTGA---------------------------------------------------------------------------------------------CA-----------------------C------------------------------------------------CTTTGACCT
>MN816705_Fuscoporia_australiana_Dai_18879
AGT-CC-GT----------------------C-TT-G-A-GCT-GGC-------A---C-----------TGC-A-GGTGC-TCGGTCGGGT---C-------------TT----TC------ATCCATTC-TA-----CCCCTGTGCAC---TTTGAAACGTC----GG---TCT-----------------G------GGTT--------------------GA--------------GGTGCTCGCTGT-AT------------------GCGTGTGC-TTCG--------CTTAG----------CCT-CGTT----------------------------------------TT-AT--TAC-AAACAC-CCTTTA------TTG-TCTTGTAGAATGT----------A-TT--G-C-------TCA-GTTATGAGC-T-AAAA-GTTAA-----------TACAACTTTCAACAACGGATCTCTTGGCTCTCGCATCG-ATGAAGAACGCAGCGAAATGCGATAAGTAATGT-GAATTGCAGA-ATTCAGTGAATCATCGAATCTTTGAACGCACCTTGCGCTCCTTGGTATTCCGAGGAGCATGCC-TGTTTGAGTGTCATG-TTATTCTCAATCCCTTCGG-----CTT-TGC-GGC-CGTT----GG--------------------------------------GTTTGGAT-GTGGAGG---CTT-GTGCTGG---------CCC-----------------CTCGCGGTCGGCTCCTCTTGAATGCATTAGCTGGGC---------TTATGCTCGATGCA-A-C-GGTGTA----------------------------------------------------------------------------------------------------------------------------------------------------------------------------------------------------------AT--------------------------------------------------------AAT----------GTCTTT-TCACCGG---------------------------------------------------------------------------------------GGTAA-CTTGCAATTGAA-AGTCCG-CTT----CT-AATCGTC---------------------------------------T-CGC----ATGAGACA-----------------------TTGT-AAAGGGA------------------------------------TTGA-T----------------------------------------------------------------------------------------------------------------------------------TTCTCTTTGA---------------------------------------------------------------------------------------------CA-----------------------C------------------------------------------------CTTTGACCT
>NR_172783_Fuscoporia_australiana_BJFC_027347
AGT-CC-GT----------------------C-TT-G-A-GCT-GGC-------A---C-----------TGC-A-GGTGC-TCGGTCGGGT---C-------------TT----TC------ATCCATTC-TA-----CCCCTGTGCAC---TTTGAAACGTC----GG---TCT-----------------G------GGTT--------------------GA--------------GGTGCTCGCTGT-AT------------------GCGTGTGC-TTCG--------CTTAG----------CCT-CGTT----------------------------------------TT-AT--TAC-AAACAC-CCTTTA------TTG-TCTTGTAGAATGT----------A-TT--G-C-------TCA-GTTATGAGC-T-AAAA-GTTAA-----------TACAACTTTCAACAACGGATCTCTTGGCTCTCGCATCG-ATGAAGAACGCAGCGAAATGCGATAAGTAATGT-GAATTGCAGA-ATTCAGTGAATCATCGAATCTTTGAACGCACCTTGCGCTCCTTGGTATTCCGAGGAGCATGCC-TGTTTGAGTGTCATG-TTATTCTCAATCCCTTCGG-----CTT-TGC-GGC-CGTT----GG--------------------------------------GTTTGGAT-GTGGAGG---CTT-GTGCTGG---------CCC-----------------CTCGCGGTCGGCTCCTCTTGAATGCATTAGCTGGGC---------TTATGCTCGATGCA-A-C-GGTGTA----------------------------------------------------------------------------------------------------------------------------------------------------------------------------------------------------------AT--------------------------------------------------------AAT----------GTCTTT-TCACCGG---------------------------------------------------------------------------------------GGTAA-CTTGCAATTGAA-AGTCCG-CTT----CT-AATCGTC---------------------------------------T-CGC----ATGAGACA-----------------------TTGT-AAAGGGA------------------------------------TTGA-T----------------------------------------------------------------------------------------------------------------------------------TTCTCTTTGA---------------------------------------------------------------------------------------------CA-----------------------C------------------------------------------------CTTTGACCT
>MN816704_Fuscoporia_sp._Dai_16030
AGT-CC-GT----------------------C-TT-G-A-GCT-GGC-------A---C-----------TGC-A-GGTGC-TCGGTCGGGT---C-------------TT----TC------ATCCAATC-TA-----CCCCTGTGCAC---TTTGAAACGTC----GG---TCT-----------------G------GGTT--------------------GA--------------GGTGCTCGCTGT-AT------------------GCGTGTGC-TTCG--------CTTAG----------CCT-CGTT----------------------------------------TT-AT--TAC-AAACAC-CCTTTA------TTG-TCTTGTAGAATGT----------A-TT--G-C-------TCA-GTTATGAGC-T-AAAA-GTTAA-----------TACAACTTTCAACAACGGATCTCTTGGCTCTCGCATCG-ATGAAGAACGCAGCGAAATGCGATAAGTAATGT-GAATTGCAGA-ATTCAGTGAATCATCGAATCTTTGAACGCACCTTGCGCTCCTTGGTATTCCGAGGAGCATGCC-TGTTTGAGTGTCATG-TTATTCTCAATCCCTTCGG-----CTT-TGC-GGC-CGTT----GG--------------------------------------GTTTGGAT-GTGGAGG---TTT-GTGCTGG---------CCC-----------------CTCGCGGTCGGCTCCTCTTGAATGCATTAGCTGGGC---------TTATGCTCGATGCA-A-C-GGTGTA----------------------------------------------------------------------------------------------------------------------------------------------------------------------------------------------------------AT--------------------------------------------------------AAT----------GTCTTT-TCACCGG---------------------------------------------------------------------------------------GGTAA-CTTGCAATTGAA-AGTCCG-CTT----CT-AATCGTC---------------------------------------T-CGC----ATGAGACA-----------------------TTGT-AAAGGGA------------------------------------TTGA-T----------------------------------------------------------------------------------------------------------------------------------TTCTCTTTGA---------------------------------------------------------------------------------------------CA-----------------------C------------------------------------------------CTTTGACCT
>MN816703_Fuscoporia_australiana_Dai_18672
AGT-CC-GT----------------------C-TT-G-A-GCT-GGC-------A---C-----------TGC-A-GGTGC-TCGGTCGGGT---C-------------TT----TC------ATCCATTC-TA-----CCCCTGTGCAC---TTTGAAACGTC----GG---TCT-----------------G------GGTT--------------------GA--------------GGTGCTCGCTGT-AT------------------GCGTGTGC-TTCG--------CTTAG----------CCT-CGTT----------------------------------------TT-AT--TAC-AAACAC-YYTTTA------TTG-TCTTGTAGAATGT----------A-TT--G-C-------TCA-GTTATGAGC-T-AAAA-GTTAA-----------TACAACTTTCAACAACGGATCTCTTGGCTCTCGCATCG-ATGAAGAACGCAGCGAAATGCGATAAGTAATGT-GAATTGCAGA-ATTCAGTGAATCATCGAATCTTTGAACGCACCTTGCGCTCCTTGGTATTCCGAGGAGCATGCC-TGTTTGAGTGTCATG-TTATTCTCAATCCCTTCTG-----CTT-TGC-GGC-AGTC----GG--------------------------------------GTTTGGAT-GTGGAGG---CTT-GTGCTGG---------CCC-----------------CTCGCGGTCGGCTCCTCTTGAATGCATTAGCTGGGC---------TTATGCTCGATGCA-A-C-GGTGTA----------------------------------------------------------------------------------------------------------------------------------------------------------------------------------------------------------AT--------------------------------------------------------AAT----------GTCTTT-TCACCGG---------------------------------------------------------------------------------------RGTAA-CTTGCAATTGAA-AGTCCG-CTT----CT-AATCGTC---------------------------------------T-CGC----ATGAGACA-----------------------TTGT-AAAGGGA------------------------------------TTGA-T----------------------------------------------------------------------------------------------------------------------------------TTCTCTTTGA---------------------------------------------------------------------------------------------CA-----------------------C------------------------------------------------CTTTGACCT
>JQ673173_Fuscoporia_sp._DLL2010-038
AGT-CC-GT----------------------C-TT-G-A-GCT-GGC-------A---C-----------TGC-A-GGTGC-TCGGTCGGGT---C-------------TT----TC------ATCCATTC-TA-----CCCCTGTGCAC---TTTGAAACGTC----GG---TCT-----------------G------GGTT--------------------GA--------------GGTGCTCGCTGT-AT------------------GCGTGTGC-TTCG--------CTTAG----------CCT-CGTT----------------------------------------TT-AT--TAC-AAACAC-CCTTTA------TTG-TCTTGTAGAATGT----------A-TT--G-C-------TCA-GTTATGAGC-T-AAAA-GTTAA-----------TACAACTTTCAACAACGGATCTCTTGGCTCTCGCATCG-ATGAAGAACGCAGCGAAATGCGATAAGTAATGT-GAATTGCAGA-ATTCAGTGAATCATCGAATCTTTGAACGCACCTTGCGCTCCTTGGTATTCCGAGGAGCATGCC-TGTTTGAGTGTCATG-TTATTCTCAATCCCTTCKG-----CTT-TGC-GGC-MGTY----GG--------------------------------------GTTTGGAT-GTGGAGG---CTT-GTGCTGG---------CCC-----------------CTCGCGGTCGGCTCCTCTTGAATGCATTAGCTGGGC---------TTATGCTCGATGCA-ACC-GGTGTA----------------------------------------------------------------------------------------------------------------------------------------------------------------------------------------------------------AT--------------------------------------------------------AAT----------GTCTTT-TCACCGG---------------------------------------------------------------------------------------GGTAACCTTGCAATTGAA-AGTCCG-CTT----CT-AATCGTC---------------------------------------T-CGC----ATGAGACA-----------------------TTGT-AAAGGGA----------------------------------------------------------------------------------------------------------------------------------------------------------------------------------------------------------------------------------------------------------------------------------------------------------------------------------------------------------------------
>MG231514_Fuscoporia_ferruginosa_CLZhao_62
AGT-C---G----------------------T-CT-G-A-GCT-GGC-------A---C-----------TGC-A-GGTGC-TCGGTCGGGT---C-------------TT----TC------ATCCATTC-TA-----CCCCTGTGCAC---TTTGAAACGTC----GG---TCT-----------------G------GGTT--------------------GA--------------GGTGCTCGCTGT-AT------------------GCGTGTGC-TTCG--------CTTAG----------CCT-CGTT----------------------------------------TT-AT--TAC-AAACAC-TCTTTA------TTG-TCTTGTAGAATGT----------A-TT--G-C-------TCA-GTTATGAGC-T-AAAA-GTTAA-----------TACAACTTTCAACAACGGATCTCTTGGCTCTCGCATCG-ATGAAGAACGCAGCGAAATGCGATAAGTAATGT-GAATTGCAGA-ATTCAGTGAATCATCGAATCTTTGAACGCACCTTGCGCTCCTTGGTATTCCGAGGAGCATGCC-TGTTTGAGTGTCATG-TTATTCTCAATCCCTTCTG-----CTT-TGC-GGC-CGTT----GG--------------------------------------GTTTGGAT-GTGGAGG---CTT-GTGCTGG---------CCC-----------------CTCGCGGTCGGCTCCTCTTGAATGCATTAGCTGGGC---------TTATGCTCGATGCA-A-C-GGTGTA----------------------------------------------------------------------------------------------------------------------------------------------------------------------------------------------------------AT--------------------------------------------------------AAT----------GTCTTT-TCACCGG---------------------------------------------------------------------------------------AGTAA-CTTGCAATGGAA-AGTCCG-CTT----CT-AATCGTC---------------------------------------T-CGC----ATGAGACA-----------------------TTGT-AAAGGGA------------------------------------TTGA-T----------------------------------------------------------------------------------------------------------------------------------TTCTCTTTGA---------------------------------------------------------------------------------------------CA-----------------------C------------------------------------------------CTTTGACCT
>MF161300_Fuscoporia_ferruginosa_BHI-F591a
---------------------------------------------------------------------------------------------------------------------------------------------------------------------------------------------------------------------------------------------------------------------------------GCGTGTGC-TTCG--------CTTAG----------CCT-CGTT----------------------------------------TT-AT--TAC-AAACAC-CTTTTA------TTG-TCTTGTAGAATGT----------A-TT--G-C-------TCA-GTTATGAGC-T-AAAA-GTTAA-----------TACAACTTTCAACAACGGATCTCTTGGCTCTCGCATCG-ATGAAGAACGCAGCGAAATGCGATAAGTAATGT-GAATTGCAGA-ATTCAGTGAATCATCGAATCTTTGAACGCACCTTGCGCTCCTTGGTATTCCGAGGAGCATGCC-TGTTTGAGTGTCATG-TTATTCTCAATCCCTTCTG-----CTT-TGC-GGC-AGTC----GG--------------------------------------GTTTGGAT-GTGGAGG---CTT-GTGCTGG---------CCC-----------------CTCGCGGTCGGCTCCTCTTGAATGCATTAGCTGGGC---------TTATGCTCGATGCA-A-C-GGTGTA----------------------------------------------------------------------------------------------------------------------------------------------------------------------------------------------------------AT--------------------------------------------------------AAT----------GTCTTT-TCACCGG---------------------------------------------------------------------------------------GGTAA-CTTGCAATGGAA-AGTCCG-CTT----CT-AATCNTC---------------------------------------T-CGC----ATGAGACA-----------------------TTGT-AAAGGGA------------------------------------TTGA-T----------------------------------------------------------------------------------------------------------------------------------TTCTCTTTGA---------------------------------------------------------------------------------------------CA-----------------------C------------------------------------------------C-TTGACCT
>JQ794574_Fuscoporia_ferruginosa_JV8909_74_haplotype_2
AGT-CC-GT----------------------C-TT-G-A-GCT-GGC-------A---C-----------TGC-A-GGTGC-TCGGTCGGGT---C-------------TT----TC------ATCCATTC-TA-----CCCCTGTGCAC---TTTGAAACGTA----GG---TCT-----------------G------GGTT--------------------GC--------------GGTGCTCGCTGT-AT------------------GCGTGTGC-TTCG--------CTTAG----------CCT-CGTT----------------------------------------TT-AT--TAC-AAACAC-CTTTTA------TTG-TCTTGTCGAATGT----------AGTT--G-C-------TCA-GTCATGAGC-T-AAAA-GTTAA-----------TACAACTTTCAACAACGGATCTCTTGGCTCTCGCATCG-ATGAAGAACGCAGCGAAATGCGATAAGTAATGT-GAATTGCAGA-ATTCAGTGAATCATCGAATCTTTGAACGCACCTTGCGCTCCTTGGTATTCCGAGGAGCATGCC-TGTTTGAGTGTCATG-TTATTCTCAATCCCGTCTG-----CTT-TGC-GGC-CGTC----GG--------------------------------------GTTTGGAT-GTGGAGG---CTT-GTGCTGG---------CCC-----------------CTCGCGGTCGGCTCCTCTTGAATGCATTAGCGGGGC---------TTATGCTCGATGCA-A-C-GGTGTA----------------------------------------------------------------------------------------------------------------------------------------------------------------------------------------------------------AT--------------------------------------------------------AAT----------GTCTTT-TCACCGG---------------------------------------------------------------------------------------AGTAA-CTTGCAATTGAA-AGTCCG-CTT----CT-AATCGTC---------------------------------------T-CGC----ATGAGACA-----------------------TTGT-AAAGGGA------------------------------------TGGA-T----------------------------------------------------------------------------------------------------------------------------------TTCTCTTTGA---------------------------------------------------------------------------------------------CA-----------------------C------------------------------------------------CTTTGACCT
>JQ794572_Fuscoporia_ferruginosa_JV0202_2_haplotype_2
AGT-CC-GT----------------------C-TT-G-A-GCT-GGC-------G---C-----------TGC-A-GGTGC-TCGGTCGGGT---C-------------TT----TC------ATCCATTC-TA-----CCCCTGTGCAC---TTTGAAACGTA----GG---TCT-----------------G------GGTT--------------------GC--------------GGTGCTCGCTGT-AT------------------GCGTGTGC-TTTG--------CTTAG----------CCT-CGTT----------------------------------------TT-AT--TAC-AAACAC-CTTTTA------TTG-TCTTGTCGAATGT----------AGTT--G-C-------TCA-GTCATGAGC-T-AAAA-GTTAA-----------TACAACTTTCAACAACGGATCTCTTGGCTCTCGCATCG-ATGAAGAACGCAGCGAAATGCGATAAGTAATGT-GAATTGCAGA-ATTCAGTGAATCATCGAATCTTTGAACGCACCTTGCGCTCCTTGGTATTCCGAGGAGCATGCC-TGTTTGAGTGTCATG-TTATTCTCAATCCCGTCTG-----CTT-TGC-GGC-CGTC----GG--------------------------------------GTTTGGAT-GTGGAGG---CTT-GTGCTGG---------CCC-----------------CTCGCGGTCGGCTCCTCTTGAATGCATTAGCGGGGC---------TTATGCTCGATGCA-A-C-GGTGTA----------------------------------------------------------------------------------------------------------------------------------------------------------------------------------------------------------AT--------------------------------------------------------AMT----------GTCTTT-TCACCGG---------------------------------------------------------------------------------------AGTAA-CTTGCAATGGAA-AGTCCG-CTT----CT-AATCGTC---------------------------------------T-CGC----ATGAGACA-----------------------TTGT-AAAGGGA------------------------------------TGGA-T----------------------------------------------------------------------------------------------------------------------------------TTCTCTTTGA---------------------------------------------------------------------------------------------CA-----------------------C------------------------------------------------CTTTGACCT
>JQ794571_Fuscoporia_ferruginosa_JV0202_2_haplotype_1
AGT-CC-GT----------------------C-TT-G-A-GCT-GGC-------G---C-----------TGC-A-GGTGC-TCGGTCGGGT---C-------------TT----TC------ATCCATTC-TA-----CCCCTGTGCAC---TTTGAAACGTA----GG---TCT-----------------G------GGTT--------------------GC--------------GGTGCTCGCTGT-AT------------------GCGTGTGC-TTCG--------CTTAG----------CCT-CGTT----------------------------------------TT-AT--TAC-AAACAC-CTTTTA------TTG-TCTTGTCGAATGT----------AGTT--G-C-------TCA-GTCATGAGC-T-AAAA-GTTAA-----------TACAACTTTCAACAACGGATCTCTTGGCTCTCGCATCG-ATGAAGAACGCAGCGAAATGCGATAAGTAATGT-GAATTGCAGA-ATTCAGTGAATCATCGAATCTTTGAACGCACCTTGCGCTCCTTGGTATTCCGAGGAGCATGCC-TGTTTGAGTGTCATG-TTATTCTCAATCCCGTCTG-----CTT-TGC-GGC-CGTC----GG--------------------------------------GTTTGGAT-GTGGAGG---CT---TGCTGG---------CCC-----------------CTCGCGGTCGGCTCCTCTTGAATGCATTAGCGGGGC---------TTATGCTCGATGCA-A-C-GGTGTA----------------------------------------------------------------------------------------------------------------------------------------------------------------------------------------------------------AT--------------------------------------------------------AMT----------GTCTTT-TCACCGG---------------------------------------------------------------------------------------AGTAA-CTTGCAATGGAA-AGTCCG-CTT----CT-AATCGTC---------------------------------------T-CGC----ATGAGACA-----------------------TTGT-AAAGGGA------------------------------------TGGA-T----------------------------------------------------------------------------------------------------------------------------------TTCTCTTTGA---------------------------------------------------------------------------------------------CA-----------------------C------------------------------------------------CTTTGACCT
>JQ794573_Fuscoporia_ferruginosa_JV8909_74_haplotype_1
AGT-CC-GT----------------------C-TT-G-A-GCT-GGC-------G---C-----------TGC-A-GGTGC-TCGGTCGGGT---C-------------TT----TC------ATCCATTC-TA-----CCCCTGTGCAC---TTTGAAACGTA----GG---TCT-----------------G------GGTT--------------------GC--------------GGTGCTCGCTGT-AT------------------GCGTGTGC-TTCG--------CTTCG----------CCT-CGTT----------------------------------------TT-AT--TAC-AAACAC-CTTTTA------TTG-TCTTGTCGAATGT----------AGTT--G-C-------TCA-GTCATGAGC-T-AAAA-GTTAA-----------TACAACTTTCAACAACGGATCTCTTGGCTCTCGCATCG-ATGAAGAACGCAGCGAAATGCGATAAGTAATGT-GAATTGCAGA-ATTCAGTGAATCATCGAATCTTTGAACGCACCTTGCGCTCCTTGGTATTCCGAGGAGCATGCC-TGTTTGAGTGTCATG-TTATTCTCAATCCCGTCTG-----CTT-TGC-GGC-CGTC----GG--------------------------------------GTTTGGAT-GTGGAGG---CT---TGCTGG---------CCC-----------------CTCGCGGTCGGCTCCTCTTGAATGCATTAGCGGGGC---------TTATGCTCGATGCA-A-C-GGTGTA----------------------------------------------------------------------------------------------------------------------------------------------------------------------------------------------------------AT--------------------------------------------------------ACT----------TTCTTT-TCACCGG---------------------------------------------------------------------------------------AGTAA-CTTGCAATTGAA-AGTCCG-CTT----CT-AATCGTC---------------------------------------T-CGC----ATGAGACA-----------------------TTGT-AAAGGGA------------------------------------TGGA-T----------------------------------------------------------------------------------------------------------------------------------TTCTCTTTGA---------------------------------------------------------------------------------------------CA-----------------------C------------------------------------------------CTTTGACCT
>KC243959_Uncultured_Hymenochaetaceae_6-40-4A
AGT-CC-GT----------------------C-TT-G-A-GCT-GGC-------G---C-----------TGC-A-GGTGC-TCGGTCGGGT---C-------------TT----TC------ATCCATTC-TA-----CCCCTGTGCAC---TTTGAAACGTA----GG---TCT-----------------G------GGTT--------------------GC--------------GGTGCTCGCTGT-AT------------------GCGTGTGC-TTCG--------CTTAG----------CCT-CGTT----------------------------------------TT-AT--TAC-AAACAC-CTTTTA------TTG-TCTTGTCGAATGT----------AGTT--G-C-------TCA-GTCATGAGC-T-AAAA-GTTAA-----------TACAACTTTCAACAACGGATCTCTTGGCTCTCGCATCG-ATGAAGAACGCAGCGAAATGCGATAAGTAATGT-GAATTGCAGA-ATTCAGTGAATCATCGAATCTTTGAACGCACCTTGCGCTCCTTGGTATTCCGAGGAGCATGCC-TGTTTGAGTGTCATG-TTATTCTCAATCCCGTCTG-----CTT-TGC-GGC-CGTC----GG--------------------------------------GTTTGGAT-GTGGAGG---CT---TGCTGG---------CCC-----------------CTCGCGGTCGGCTCCTCTTGAATGCATTAGCGGGGC---------TTATGCTCGATGCA-A-C-GGTGTA----------------------------------------------------------------------------------------------------------------------------------------------------------------------------------------------------------AT--------------------------------------------------------ACT----------TTCTTT-TCACCGG---------------------------------------------------------------------------------------AGTAA-CTTGCAATGGAA-AGTCCG-CTT----CT-AATCGTC---------------------------------------T-CGC----ATGAGACA-----------------------TTGT-AAAGGGA------------------------------------TGGA-T----------------------------------------------------------------------------------------------------------------------------------TTCTCTTTGA---------------------------------------------------------------------------------------------CA-----------------------C------------------------------------------------CTTTGACCT
>GQ999361_Uncultured_fungus_L042886-122-066-D08
AGT-CC-GT----------------------C-TT-G-A-GCT-GGC-------G---C-----------TGC-A-GGTGC-TCGGTCGGGT---C-------------TT----TC------ATCCATTC-TA-----CCCCTGTGCAC---TTTGAAACGTA----GG---TCT-----------------G------GGTT--------------------GC--------------GGTGCTCGCTGT-AT------------------GCGTGTGC-TTCG--------CTTAG----------CCT-CGTT----------------------------------------TT-AT--TAC-AAACAC-CTTTTA------TTG-TCTTGTCGAATGT----------AGTT--G-C-------TCA-GTCATGAGC-T-AAAA-GTTAA-----------TACAACTTTCAACAACGGATCTCTCGGCTCTCGCATCG-ATGAAGAACGCGGCGAAATGCGATAAGTAATGT-GAATTGCAGA-ATTCAGTGAATCATCGAATCTTTGAACGCACCTTGCGCTCCTTGGTATTCCGAGGAGCATGCC-TGTTTGAGTGTCATG-TTATTCTCAATCCCGTCTG-----CTT-TGC-GGC-CGTC----GG--------------------------------------GTTTGGAT-GTGGAGG---CT---TGCTGG---------CCC-----------------CTCGCGGTCGGCTCCTCTTGAATGCATTAGCGGGGC---------TTATGCTCGATGCA-A-C-GGTGTA----------------------------------------------------------------------------------------------------------------------------------------------------------------------------------------------------------AT--------------------------------------------------------AAT----------GTCTTT-TCACCGG---------------------------------------------------------------------------------------AGTAA-CTTGCAATTGAA-AGTCCG-CTT----CT-AATCGAC---------------------------------------T-CGC----ATGAGACA-----------------------TTGT-AAAGGGA------------------------------------TGGA-T----------------------------------------------------------------------------------------------------------------------------------TTCTCTTTGA---------------------------------------------------------------------------------------------CA-----------------------C------------------------------------------------CTTTGACCT
>MN816702_Fuscoporia_ferruginosa_Dai_13200
-------------------------------------------------------------------------------------GTCGGGT---C-------------TT----TC------ATCCATTC-TA-----CCCCTGTGCAC---TTTGAAACGTA----GG---TCT-----------------G------GGTT--------------------GC--------------GGTGCTCGCTGT-AT------------------GCGTGTGC-TTCG--------CTTAG----------CCT-CGTT----------------------------------------TT-AT--TAC-AAACAC-CTTTTA------TTG-TCTTGTCGAATGT----------AGTT--G-C-------TCA-GTCATGAGC-T-AAAA-GTTAA-----------TACAACTTTCAACAACGGATCTCTTGGCTCTCGCATCG-ATGAAGAACGCAGCGAAATGCGATAAGTAATGT-GAATTGCAGA-ATTCAGTGAATCATCGAATCTTTGAACGCACCTTGCGCTCCTTGGTATTCCGAGGAGCATGCC-TGTTTGAGTGTCATG-TTATTCTCAATCCCGTCTG-----CTT-TGC-GGC-CGTC----GG--------------------------------------GTTTGGAT-GTGGAGG---CT---TGCTGG---------CCC-----------------CTCGCGGTCGGCTCCTCTTGAATGCATTAGCGGGGC---------TTATGCTCGATGCA-A-C-GGTGTA----------------------------------------------------------------------------------------------------------------------------------------------------------------------------------------------------------AT--------------------------------------------------------AAT----------GTCTTT-TCACCGG---------------------------------------------------------------------------------------AGTAA-CTTGCAATTGAA-AGTCCG-CTT----CT-AATCGTC---------------------------------------T-CGC----ATGAGACA-----------------------TTGT-AAAGGGA------------------------------------TGGA-T----------------------------------------------------------------------------------------------------------------------------------TTCTCTTTGA---------------------------------------------------------------------------------------------CA-----------------------C------------------------------------------------CTTTGACCT
>MG008400_Fuscoporia_sp._JV_1507_11
AGT-CC-GT----------------------C-TT-G-A-GCT-GGC-------G---C-----------TGC-A-GGTGC-TCGGTCGGGT---C-------------TT----TC------ATCCATTC-TA-----CCCCTGTGCAC---TTTGAAACGTA----GG---TCT-----------------G------GGTT--------------------GC--------------GGTGCTCGCTGT-AT------------------GCGTGTGC-TTCG--------CTTAG----------CCT-CGTT----------------------------------------TT-AT--TAC-AAACAC-CTTTTA------TTG-TCTTGTCGAATGT----------AGTT--G-C-------TCA-GTCATGAGC-T-AAAA-GTTAA-----------TACAACTTTCAACAACGGATCTCTTGGCTCTCGCATCG-ATGAAGAACGCAGCGAAATGCGATAAGTAATGT-GAATTGCAGA-ATTCAGTGAATCATCGAATCTTTGAACGCACCTTGCGCTCCTTGGTATTCCGAGGAGCATGCC-TGTTTGAGTGTCATG-TTATTCTCAATCCCGTCTG-----CTT-TGC-GGC-CGTC----GG--------------------------------------GTTTGGAT-GTGGAGG---CT---TGCTGG---------CCC-----------------CTCGCGGTCGGCTCCTCTTGAATGCATTAGCGGGGC---------TTATGCTCGATGCA-A-C-GGTGTA----------------------------------------------------------------------------------------------------------------------------------------------------------------------------------------------------------AT--------------------------------------------------------AAT----------GTCTTT-TCACCGG---------------------------------------------------------------------------------------AGTAA-CTTGCAATTGAA-AGTCCG-CTT----CT-AATCGTC---------------------------------------T-CGC----ATGAGACA-----------------------TTGT-AAAGGGA------------------------------------TGGA-T----------------------------------------------------------------------------------------------------------------------------------TTCTCTTTGA---------------------------------------------------------------------------------------------CA-----------------------C------------------------------------------------CTTTGACCT
>KX961102_Fuscoporia_ferruginosa_JV_1309_4
AGT-CC-GT----------------------C-TT-G-A-GCT-GGC-------G---C-----------TGC-A-GGTGC-TCGGTCGGGT---C-------------TT----TC------ATCCATTC-TA-----CCCCTGTGCAC---TTTGAAACGTA----GG---TCT-----------------G------GGTT--------------------GC--------------GGTGCTCGCTGT-AT------------------GCGTGTGC-TTCG--------CTTAG----------CCT-CGTT----------------------------------------TT-AT--TAC-AAACAC-CTTTTA------TTG-TCTTGTCGAATGT----------AGTT--G-C-------TCA-GTCATGAGC-T-AAAA-GTTAA-----------TACAACTTTCAACAACGGATCTCTTGGCTCTCGCATCG-ATGAAGAACGCAGCGAAATGCGATAAGTAATGT-GAATTGCAGA-ATTCAGTGAATCATCGAATCTTTGAACGCACCTTGCGCTCCTTGGTATTCCGAGGAGCATGCC-TGTTTGAGTGTCATG-TTATTCTCAATCCCGTCTG-----CTT-TGC-GGC-CGTC----GG--------------------------------------GTTTGGAT-GTGGAGG---CT---TGCTGG---------CCC-----------------CTCGCGGTCGGCTCCTCTTGAATGCATTAGCGGGGC---------TTATGCTCGATGCA-A-C-GGTGTA----------------------------------------------------------------------------------------------------------------------------------------------------------------------------------------------------------AT--------------------------------------------------------ACT----------GTCTTT-TCACCGG---------------------------------------------------------------------------------------AGTAA-CTTGCAATGGAA-AGTCCG-CTT----CT-AATCGTC---------------------------------------T-CGC----ATGAGACA-----------------------TTGT-AAAGGGA------------------------------------TGGA-T----------------------------------------------------------------------------------------------------------------------------------TTCTCTTTGA---------------------------------------------------------------------------------------------CA-----------------------C------------------------------------------------CTTTGACCT
>KX961103_Fuscoporia_ferruginosa_JV_0408_28
AGT-CC-GT----------------------C-TT-G-A-GCT-GGC-------A---C-----------TGC-A-GGTGC-TCGGTCGGGT---C-------------TT----TC------ATCCATTC-TA-----CCCCTGTGCAC---TTTGAAACGTA----GG---TCT-----------------G------GGTT--------------------GC--------------GGTGCTCGCTGT-AT------------------GCGTGTGC-TTCG--------CTTCG----------CCT-CGTT----------------------------------------TT-AT--TAC-AAACAC-CTTTTA------TTG-TCTTGTCGAATGT----------AGTT--G-C-------TCA-GTCATGAGC-T-AAAA-GTTAA-----------TACAACTTTCAACAACGGATCTCTTGGCTCTCGCATCG-ATGAAGAACGCAGCGAAATGCGATAAGTAATGT-GAATTGCAGA-ATTCAGTGAATCATCGAATCTTTGAACGCACCTTGCGCTCCTTGGTATTCCGAGGAGCATGCC-TGTTTGAGTGTCATG-TTATTCTCAATCCCGTCTG-----CTT-TGC-GGC-CGTC----GG--------------------------------------GTTTGGAT-GTGGAGG---CTT-GTGCTGG---------CCC-----------------CTCGCGGTCGGCTCCTCTTGAATGCATTAGCGGGGC---------TTATGCTCGATGCA-A-C-GGTGTA----------------------------------------------------------------------------------------------------------------------------------------------------------------------------------------------------------AT--------------------------------------------------------ACT----------TTCTTT-TCACCGG---------------------------------------------------------------------------------------AGTAA-CTTGCAATGGAA-AGTCCG-CTT----CT-AATCGTC---------------------------------------T-CGC----ATGAGACA-----------------------TTGT-AAAGGGA------------------------------------TGGA-T----------------------------------------------------------------------------------------------------------------------------------TTCTCTTTGA---------------------------------------------------------------------------------------------CA-----------------------C------------------------------------------------CTTTGACCT
>GQ999348_Uncultured_fungus_L042885-122-065-B02
AGT-CC-GT----------------------C-TT-G-A-GCT-GGC-------A---C-----------TGC-A-GGTGC-TCGGTCGGGT---C-------------TT----TC------ATCCATTC-TA-----CCCCTGTGCAC---TTTGAAACGTA----GG---TCT-----------------G------GGTT--------------------GC--------------GGTGCTCGCTGT-AT------------------GCGTGTGC-TTCG--------CTTCG----------CCT-CGTT----------------------------------------TT-AT--TAC-AAACAC-CTTTTA------TTG-TCTTGTCGAATGT----------AGTT--G-C-------TCA-GTCATGAGC-T-AAAA-GTTAA-----------TACAACTTTCAACAACGGATCTCTTGGCTCTCGCATCG-ATGAAGAACGCAGCGAAATGCGATAAGTAATGT-GAATTGCAGA-ATTCAGTGAGTCATCGAATCTTTGAACGCACCTTGCGCTCCTTGGTATTCCGAGGAGCATGCC-TGTTTGAGTGTCATG-TTATTCTCAATCCCGTCTG-----CTT-TGC-GGC-CGTC----GG--------------------------------------GTTTGGAT-GTGGAGG---CTT-GTGCTGG---------CCC-----------------CTCGCGGTCGGCTCCTCTTGAATGCATTAGCGGGGC---------TTATGCTCGATGCA-A-C-GGTGTA----------------------------------------------------------------------------------------------------------------------------------------------------------------------------------------------------------AT--------------------------------------------------------ACT----------TTCTTT-TCACCGG---------------------------------------------------------------------------------------AGTAA-CTTGCAATGGAA-AGTCCG-CTT----CT-AATCGTC---------------------------------------T-CGC----ATGAGACA-----------------------TTGT-AAAGGGA------------------------------------TGGA-T----------------------------------------------------------------------------------------------------------------------------------TTCTCTTTGA---------------------------------------------------------------------------------------------CA-----------------------C------------------------------------------------CTTTGACCT
>ON866241_Fuscoporia_sp._clone_ASV02357
----------------------------------------------------------------------------------------------------------------------------------------------------------------------------------------------------------------------------------------------------------------------------------------------------------------------------------------------------------------------------------------------------------------------------------------------------------------------------------------------------------------------------------------------------------------------------GTGAGTCATCGAATCTTTGAACGCACCTTGCGCTCCTTGGTATTCCGAGGAGCATGCC-TGTTTGAGTGTCATG-TTATTCTCAATCCCGTCTG-----CTT-TGC-GGC-CGTC----GG--------------------------------------GTTTGGAT-GTGGAGG---CT---TGCTGG---------CCC-----------------CTCGCGGTCGGCTCCTCTTGAATGCATTAGCGGGGC---------TTATGCTCGATGCA-A-C-GGTGTA----------------------------------------------------------------------------------------------------------------------------------------------------------------------------------------------------------AT--------------------------------------------------------AAT----------GTCTTT-TCACCGG---------------------------------------------------------------------------------------AGTAA-CTTGCAATTGAA-AGTCCG-CTT----CT-AATCGTC---------------------------------------T-CGC----ATGAGACA-----------------------TTGT-AAAGGGA------------------------------------TGGA-T----------------------------------------------------------------------------------------------------------------------------------TTCTCTTTGA---------------------------------------------------------------------------------------------CA-----------------------C------------------------------------------------CTTTGACCT
>MG828259_Uncultured_fungus_2185_902
-------------------------------------------------------------------------------------------------------------------------------------------------------------------------------------------------------------------------------------------------------------------------------------------------------------------------------------------------------------------------------------------------------------------------------------------------------------------------------------------------------------------------------GAACGCAGCGAAGGGCGATAAGTAATGT-GAATTGCAGA-ATTCAGTGAATCATCGAATCTTTGAACGCACCTTGCGCTCCTTGGTATTCCGAGGAGCATGCC-TGTTTGAGTGTCATG-TTATTCTCAATCCCGTCTG-----CTT-TGC-GGC-CGTC----GG--------------------------------------GTTTGGAT-GTGGAGG---CT---TGCTGG---------CCC-----------------CTCGCGGTCGGCTCCTCTTGAATGCATTAGCGGGGC---------TTATGCTCGATGCA-A-C-GGTGTA----------------------------------------------------------------------------------------------------------------------------------------------------------------------------------------------------------AT--------------------------------------------------------AAT----------GTCTTT-TCACCGG---------------------------------------------------------------------------------------AGTAA-CTTGCAATTGAA-AGTCCG-CTT----CT-AATCGTC---------------------------------------T-CGC----ATGAGACA-----------------------TTGT-AAAGGGA------------------------------------TGGA-T----------------------------------------------------------------------------------------------------------------------------------TTCTCTTTGA---------------------------------------------------------------------------------------------CA-----------------------C------------------------------------------------CTTTGACCT
>MW163855_Uncultured_fungus_saf_F1226
-------------------------------------------------------------------------------------------------------------------------------------------------------------------------------------------------------------------------------------------------------------------------------------------------------------------------------------------------------------------------------------------------------------------------------------------------------------------------------------------------------------------------------GAACGCAGCGAAGGGCGATAAGTAATGT-GAATTGCAGA-ATTCAGTGAATCATCGAATCTTTGAACGCACCTTGCGCTCCTTGGTATTCCGAGGAGCATGCC-TGTTTGAGTGTCATG-TTATTCTCAATCCCGTCTG-----CTT-TGC-GGC-CGTC----GG--------------------------------------GTTTGGAT-GTGGAGG---CT---TGCTGG---------CCC-----------------CTCGCGGTCGGCTCCTCTTGAATGCATTAGCGGGGC---------TTATGCTCGATGCA-A-C-GGTGTA----------------------------------------------------------------------------------------------------------------------------------------------------------------------------------------------------------AT--------------------------------------------------------AAT----------GTCTTT-TCACCGG---------------------------------------------------------------------------------------AGTAA-CTTGCAATTGAA-AGTCCG-CTT----CT-AATCGTC---------------------------------------T-CGC----ATGAGACA-----------------------TTGT-AAAGGGA------------------------------------TGGA-T----------------------------------------------------------------------------------------------------------------------------------TTCTCTTTGA---------------------------------------------------------------------------------------------CA-----------------------C------------------------------------------------CTTTGACCT
>GQ999394_Uncultured_fungus_LX040884-122-045-G04
-----------------------------------------------------------------------------------------------------------------------------------------------------------------------------------------------------------------------------------------------------------------------------------------------------------------------------------------------------------------------------------------------------------------------------------------------------------------------------------------------------------------------------------GCAGCGAAATGCGATAAGTAATGT-GAATTGCAGA-ATTCAGTGAATCATCGATTCTTTGAACGCACCTTGCGCTCCTTGGTATTCCGAGGAGCATGCC-TGTTTGAGTGTCATG-TTATTCTCAATCCCGTCTG-----CTT-TGC-GGC-CGTC----GG--------------------------------------GTTTGGAT-GTGGAGG---CT---TGCTGG---------CCC-----------------CTCGCGGTCGGCTCCTCTTGAATGCATTAGCGGGGC---------TTATGCTCGATGCA-A-C-GGTGTA----------------------------------------------------------------------------------------------------------------------------------------------------------------------------------------------------------AT--------------------------------------------------------AAT----------GTCTTT-TCACCGG---------------------------------------------------------------------------------------AGTAA-CTTGCAATTGAA-AGTCCG-CTT----CT-AATCGTC---------------------------------------T-CGC----ATGAGACA-----------------------TTGT-AAAGGGA------------------------------------TGGA-T----------------------------------------------------------------------------------------------------------------------------------TTCTCTTTGA---------------------------------------------------------------------------------------------CA-----------------------C------------------------------------------------CTTTGACCT
>KP892371_Uncultured_fungus_2170_1580
----------------------------------------------------------------------------------------------------------------------------------------------------------------------------------------------------------------------------------------------------------------------------------------------------------------------------------------------------------------------------------------------------------------------------------------------------------------------------------------------------------------------------------------------------------------------------GTGAATCATCGAATCTTTGAACGCACCTTGCGCTCCTTGGTATTCCGAGGAGCATGCC-TGTTTGAGTGTCATG-TTATTCTCAATCCCGTCTG-----CTT-TGC-GGC-CGTC----GG--------------------------------------GTTTGGATGGTGGAGG---CT---TGCTGG---------CCC-----------------CTCGCGGTCGGCTCCTCTTGAATGCATTAGCGGGGC---------TTATGCTCGATGCA-A-C-GGTGTA----------------------------------------------------------------------------------------------------------------------------------------------------------------------------------------------------------AT--------------------------------------------------------AAT----------GTCTTT-TCACCGG---------------------------------------------------------------------------------------AGTAA-CTTGCAATTGAA-AGTCCG-CTT----CT-AATCGTC---------------------------------------T-CGC----ATGAGACA-----------------------TTGT-AAAGGGA------------------------------------TGGA-T----------------------------------------------------------------------------------------------------------------------------------TTCTCTTTGA---------------------------------------------------------------------------------------------CA-----------------------C------------------------------------------------CTTTGACCT
>KJ668545_Fuscoporia_ferruginosa_KUC20121123-07
----CC-GT----------------------C-TT-G-A-GCT-GGC-------A---T-----------TGC-A-GGTGC-TCGGTCGGGT---C-------------TT----TC------ATCCATTC-TA-----CCCCTGTGCAC---TTTGAAACGTA----GG---TCT-----------------G------GGTT--------------------GA--------------GGTATTCGCTGT-AT------------------GCGTGTGC-TTCG--------CTTAG----------CCT-CGTT----------------------------------------TT-AT--TAC-AAACAC-CATTTA------TTG-TCTTGTAGAATGC----------A-TT--G-C-------TCA-GTCATGAGCTT-AAAA-GTTAA-----------TACAACTTTCAACAACGGATCTCTTGGCTCTCGCATCG-ATGAAGAACGCAGCGAAATGCGATAAGTAATGT-GAATTGCAGA-ATTCAGTGAATCATCGAATCTTTGAACGCACCTTGCGCTCCTTGGTATTCCGAGGAGCATGCC-TGTTTGAGTGTCATG-TTATTCTCAATCCCTTCTG-----CTT-TGC-GGC-AGTC----GG--------------------------------------GTTTGGAT-TTGGAGG---CTT-GTGCTGG---------CCC-----------------CTTGCGGTCGGCTCCTCTTGAATGCATTAGCTGGGC---------TTATGCTCGATGCA-A-C-GGTGTA----------------------------------------------------------------------------------------------------------------------------------------------------------------------------------------------------------AT--------------------------------------------------------AAT----------GTCTTT-TCACCGG---------------------------------------------------------------------------------------AGTAA-CTTGCAATTGAA-AGTCCG-CTT----CT-AATCGTC---------------------------------------T-CGC----ATGAGACA-----------------------TTAT-AAAGGGA------------------------------------TTGA-T----------------------------------------------------------------------------------------------------------------------------------TTCTCTTTGA---------------------------------------------------------------------------------------------CA-----------------------C-------------------------------------------------TTTGACCT
>MH114660_Fuscoporia_ferruginosa_CLZhao_1179
AGC-CCTGT----------------------C-TT-G-A-GCT-GGC-------A---C-----------TGC-A-GGTGC-TCGGTCGGGT---C-------------TT----TC------ATCCATTC-TA-----CCCCTGTGCAC---TTTGAAACGTA----GG---TCT-----------------G------GGTT--------------------GA--------------GGCGCTCGCTGT-AT----------------GCGCGTGTGC-TTCG--------CTTAG----------TCT-CGTT----------------------------------------TT-AT--TACAAAACAC-CCTTTA------TTG-TCTTGTAGAATGT----------A-TT--G-C-------TCA-GTCATGAGC-T-AAAA-GTTAA-----------TACAACTTTCAACAACGGATCTCTTGGCTCTCGCATCG-ATGAAGAACGCAGCGAAATGCGATAAGTAATGT-GAATTGCAGA-ATTCAGTGAATCATCGAATCTTTGAACGCACCTTGCGCTCCTTGGTATTCCGAGGAGCATGCC-TGTTTGAGTGTCATG-TTATTCTCAATCCCTTCTG-----CTT-TGC-GGC-AGTC----GG--------------------------------------GTTTGGAT-GTGGAGG---CTT-GTGCTGG---------CCC-----------------CTCGCGGTCGGCTCCTCTTGAATGCATTAGCTGGGC---------TTATGCTCGATGCA-A-C-GGTGTA----------------------------------------------------------------------------------------------------------------------------------------------------------------------------------------------------------AT--------------------------------------------------------ACT----------GTCTTT-TCACCGG---------------------------------------------------------------------------------------AGTAA-CTTGCAATTGAA-AGCCCG-CTT----CT-AATCGTC---------------------------------------T-CGC----ATGAGACA-----------------------TTGT-AAAGGGA------------------------------------TTGA-C----------------------------------------------------------------------------------------------------------------------------------TTCTCTTTGA---------------------------------------------------------------------------------------------CA-----------------------C------------------------------------------------CTTTGACCT
>JQ794570_Fuscoporia_ferruginosa_JV0509_35
AGT-CC-GT----------------------C-TT-G-A-GCT-GGC-------A---T-----------TGC-A-GGTGC-TCGGTCGGGT---C-------------TT----TC------ATCCATTCTTA-----CCCCTGTGCAC---TTTGAAACGTC----GG---TCT-----------------G------GGTT--------------------GA--------------GGTGCTCGCTGT-AT----------------GCGGGTGTGC-TTCG--------CTTAG----------CCT-CGTT----------------------------------------TT-AT--TAC-AAACAC-GATGTA------TTG-TCTTGTGGAATGC----------A-TT--G-C-------TCA-GTCATGAGC-T-AAAA-GTTAA-----------TACAACTTTCAACAACGGATCTCTTGGCTCTCGCATCG-ATGAAGAACGCAGCGAAATGCGATAAGTAATGT-GAATTGCAGA-ATTCAGTGAATCATCGAATCTTTGAACGCACCTTGCGCTCCTTGGTATTCCGAGGAGCATGCC-TGTTTGAGTGTCATG-TTATTCTCAATCCCTTCTG-----CTT-TGC-AGCAAGTC----GG--------------------------------------GTTTGGAT-TTGGAGG---CTT-GTGCTGG---------CCC-----------------CGCGCGGTCGGCTCCTCTTGAATGCATTAGCGGGGC---------TTATGCTCGATGCA-A-C-GGTGTA----------------------------------------------------------------------------------------------------------------------------------------------------------------------------------------------------------AT--------------------------------------------------------AAT----------GTCTTT-TCACCGG---------------------------------------------------------------------------------------GGTAA-CTTGCAATTGAA-AGTCCG-CTT----CT-AATCGTC---------------------------------------T-CGC----ATGAGACA-----------------------TGAT-AAAGGGA------------------------------------TTGA-C----------------------------------------------------------------------------------------------------------------------------------GTCTCTTTGA---------------------------------------------------------------------------------------------CA-----------------------T------------------------------------------------CTTTGACCT
>OM972420_Fuscoporia_sp._'ferruginosa-IN01'_S.D._Russell_iNaturalist_#_92050615
AGT-CC-GT----------------------C-TT-G-A-GCT-GGC-------A---T-----------TGC-A-GGTGC-TCGGTCGGGT---C-------------TT----TC------ATCCATTCTTA-----CCCCTGTGCAC---TTTGAAACGTC----GG---TCT-----------------G------GGTT--------------------GA--------------GGTGCTCGCTGT-AT----------------GCGGGTGTGC-TTCG--------CTTAG----------CCT-CGTT----------------------------------------TT-AT--TAC-AAACAC-GATGTA------TTG-TCTTGTGGAATGC----------A-TT--G-C-------TCA-GTCATGAGC-T-AAAA-GTTAA-----------TACAACTTTCAACAACGGATCTCTTGGCTCTCGCATCG-ATGAAGAACGCAGCGAAATGCGATAAGTAATGT-GAATTGCAGA-ATTCAGTGAATCATCGAATCTTTGAACGCACCTTGCGCTCCTTGGTATTCCGAGGAGCATGCC-TGTTTGAGTGTCATG-TTATTCTCAATCCCTTCTG-----CTT-TGC-AGCAAGTC----GG--------------------------------------GTTTGGAT-TTGGAGG---CTT-GTGCTGG---------CCC-----------------CGCGCGGTCGGCTCCTCTTGAATGCATTAGCGGGGC---------TTATGCTCGATGCA-A-C-GGTGTA----------------------------------------------------------------------------------------------------------------------------------------------------------------------------------------------------------AT--------------------------------------------------------AAT----------GTCTTT-TCACCGG---------------------------------------------------------------------------------------GGTAA-CTTGCAATTGAA-AGTCCG-CTT----CT-AATCGTC---------------------------------------T-CGC----ATGAGACA-----------------------TGAT-AAAGGGA------------------------------------TTGA-C----------------------------------------------------------------------------------------------------------------------------------GTCTCTTTGA---------------------------------------------------------------------------------------------CA-----------------------C------------------------------------------------CTTTGACCT
>MH019847_Uncultured_fungus_A.T8.3_4
AGA-TCCGT----------------------C-TT-G-A-GCT-GGC-------A---C-----------TGC-A-GGTGC-TCGCTCTGAT---G-------------GG----TC------ATCCATTC-TA-----CCCCTGTGCAC---TTTGAAACGTC----CT---TCT-----------------G------GGTT--------------------GA--------------GGTGCTCGCTGT-AT------------------GCGTGTGC-TTCG--------CTTAG----------CCT-CGAT----------------------------------------TT-AT--TAC-AAACAC-CCTTTA------TTG-TCTTGTAGAATGT----------A-TT--G-C-------TCA-GTTATGAGC-T-AAAA-GTTAA-----------TACAACTTTCAACAACGGATCTCTTGGCTCTCGCATCA-ATGAAGAACGCAGCGAAATGCGATAAGTAATGT-GAATTGCAGA-ATTCAGTGAATCATCGAATCTTTGAACGCACCTTGCGCTCCTTGGTATTCCGAGGAGCATGCC-TGTTTGAGTGTCATG-TTATTCTCAATCCCTTCGG-----CTT-TGC-AGC-CGTT----GG--------------------------------------GTTTGGAT-GAGGAGG---CTT-GTGCTGG---------CCC-----------------CTCACGGACGGCTCCTCTTGAATGCATTAGCTGGGC---------TTATGCTCGATGCA-A-C-GGAGTA----------------------------------------------------------------------------------------------------------------------------------------------------------------------------------------------------------AT--------------------------------------------------------AAT----------GTCTTT-TCACCGG---------------------------------------------------------------------------------------GGTAA-CTTGCAATTGAA-AGTCCG-CTT----CT-AATCGTC---------------------------------------T-CGC----ATGAGACA-----------------------TTGA-AAAGGGA------------------------------------TTGA-T----------------------------------------------------------------------------------------------------------------------------------TTCTCTTTGA---------------------------------------------------------------------------------------------CA-----------------------C------------------------------------------------CTTTGACCT
>JX136105_Uncultured_fungus_L049545F08
AGT-CC-GT----------------------C-TT-G-A-GCT-GGC-------A---T-----------TGC-A-GGTGC-TCGGTCGGGT---C-------------TT----TC------ATCCATTC-TA-----CCCCTGTGCAC---TTTGAAACGTC----GG---TCT-----------------G------GGTT--------------------GA--------------GGTGCTCGCTGT-AT------------------GCGTGTGC-TTCG--------CTTAG----------CCT-CGTT----------------------------------------TT-AT--TAC-AAACAC-CTTTTA------TTG-TCTTGTAGAATGT----------A-TT--G-C-------TCA-GTTATGAGC-T-AAAA-GTTAA-----------TACAACTTTCAACAACGGATCTCTTGGCTCTCGCATCG-ATGAAGAACGCAGCGAAATGCGATAAGTAATGT-GAATTGCAGA-ATTCAGTGAATCATCGAATCTTTGAACGCACCTTGCGCTCCTTGGTATTCCGAGGAGCATGCC-TGTTTGAGTGTCATG-TTATTCTCAATCCCTTCTG-----CTT-TGC-GGC-AGTC----GG--------------------------------------GTTTGGGA-TGTGAGG---CTT-GTGCTGG---------CCC-----------------CTCGCGGTCGG-------------------------------------------------------------------------------------------------------------------------------------------------------------------------------------------------------------------------------------------------------------------------------------------------------------------------------------------------------------------------------------------------------------------------------------------------------------------------------------------------------------------------------------------------------------------------------------------------------------------------------------------------------------------------------------------------------------------------------------------------------------------------------------------------------------------------------------------------------------------------------------------------------------------------------------------------------------
>FJ820675_Uncultured_fungus_S187
-----------------------------------------------------------------------------------------------------------------------------------------------------------------------------------------------------------------------------------------------------------------------------------------------------------------------------------------------------------------------------------------------------------------------------------------------CA-GTCATGAGC-T-AAAA-GTTAA-----------TACAACTTTCAACAACGGATCTCTTGGCTCTCGCATCG-ATGAAGAACGCAGCGAAATGCGATAAGTAATGT-GAATTGCAGA-ATTCAGTGAATCATCGAATCTTTGAACGCACCTTGCGCTCCTTGGTATTCCGAGGAGCATGCC-TGTTTGAGTGTCATG-TTATTCTCAATCCCGTCTG-----CTT-TGC-GGC-CGTC----GG--------------------------------------GTTTGGAT-GTGGAGG---CTT-GTGCTGG---------CCC-----------------CTCGCGGTCGGCTCCTCTTGAATGCATTAGCGGGGC---------TTATGCTCGATGCA-A-C-GGTGTA----------------------------------------------------------------------------------------------------------------------------------------------------------------------------------------------------------AT--------------------------------------------------------ACT----------TTCTTT-TCACCGG---------------------------------------------------------------------------------------AGTAA-CTTGCAATTGAA-AGTCCG-CTT----CT-AATCGTC---------------------------------------T-CGC----ATGAGACA-----------------------TTGT-AAAGGGA------------------------------------TGGA-T----------------------------------------------------------------------------------------------------------------------------------TTCTCTTTGA---------------------------------------------------------------------------------------------CA-----------------------C------------------------------------------------CTTTGACCT
>JQ794577_Fuscoporia_ferruginosa_JV1109_24
AGC-CC-CT----------------------C-TT-G-A-GCT-GGC-------A---T-----------TGC-A-AGTGC-TCGGAGGGGT---C-------------TT----TC------ATCCATTC-AA-----CCCCTGTGCAC---TTTGAAACGTA----GG---TCT-----------------G------GGTT--------------------GA--------------GG---TCGCTGT-AT----------------GCGCGGCG-C-CTCG--------CTTAG----------CCT-CGTT----------------------------------------TT-AT--TAC-AAACAC-ATATCA------TTG-TCTTGTAGAATGT----------A-TT--G-C-------TC--GTCATGAGC-T-AAAG-TTTAA-----------TACAACTTTCAACAACGGATCTCTTGGCTCTCGCATCG-ATGAAGAACGCAGCGAAATGCGATAAGTAATGT-GAATTGCAGA-ATTCAGTGAATCATCGAATCTTTGAACGCACCTTGCGCTCCTTGGTATTCCGAGGAGCATGCC-TGTTTGAGTGTCATG-TTATTCTCAATCCCTTCTG-----TTTTTGT-GAC-AGTC----GG--------------------------------------GCTTGGAT-TTGGAGG---CTT-TTGCTGG---------CT-------------------TTGCGGTCGGCTCCTCTTGAATGCATTAGCTGGGC---------TTGTGCTCGATGCA-A-C-GGTGTA----------------------------------------------------------------------------------------------------------------------------------------------------------------------------------------------------------AT--------------------------------------------------------AAT----------TCCTTT-TCACCGA---------------------------------------------------------------------------------------TGTAA-CTTGCAATTGAA-AGTCCG-CTT----CT-AATCGTC---------------------------------------T-CTT----ATGAGACA-----------------------TTAT-AAGGAGA----------------------------------------------------------------------------------------------------------------------------------------------------------------------------ATTCCTTTGA---------------------------------------------------------------------------------------------CA-----------------------C------------------------------------------------TTTTGACCT
>KY264033_Fuscoporia_sp._Dollinger_970
AGC-CC-CT----------------------C-TT-G-A-GCT-GGC-------A---T-----------TGC-A-AGTGC-TCGGAGGGGT---C-------------TT----TC------ATCCATTC-AA-----CCCCTGTGCAC---TTTGAAACGTA----GG---TCT-----------------G------GGTT--------------------GA--------------GG---TCGCTGT-AT----------------GCGCGGCG-C-CTCG--------CTTAG----------CCT-CRTT----------------------------------------TT-AT--TAC-AAACAC-ATATCA------TTG-TCTTGTAGAATGT----------A-TT--G-C-------TC--GTCATGAGC-T-AAAG-TTTAA-----------TACAACTTTCAACAACGGATCTCTTGGCTCTCGCATCG-ATGAAGAACGCAGCGAAATGCGATAAGTAATGT-GAATTGCAGA-ATTCAGTGAATCATCGAATCTTTGAACGCACCTTGCGCTCCTTGGTATTCCGAGGAGCATGCC-TGTTTGAGTGTCATG-TTATTCTCAATCCCTTCTG-----TTTTTAT-GAC-AGTC----GG--------------------------------------GCTTGGAT-TTGGAGG---CTT-TTGCTGG---------CT-------------------TTGCAGTCGGCTCCTCTTGAATGCATTAGCTGGGC---------TTGTGCTCGATGCA-A-C-GGTGTA----------------------------------------------------------------------------------------------------------------------------------------------------------------------------------------------------------AT--------------------------------------------------------AAT----------TCCTTT-TCACCGA---------------------------------------------------------------------------------------TGTAA-CTTGCAATTGAA-AGTCCG-CTT----CT-AATCGTC---------------------------------------T-CTT----ATGAGACA-----------------------TTAT-AAGGAGA----------------------------------------------------------------------------------------------------------------------------------------------------------------------------ATTCCTTTGA---------------------------------------------------------------------------------------------CA-----------------------C------------------------------------------------TTTTGACCT
>JQ794576_Fuscoporia_ferruginosa_JV1109_87
AGC-CC-CT----------------------C-TT-G-A-GCT-GGC-------A---T-----------TGC-A-AGTGC-TCAGAGGGGT---C-------------TT----TC------ATCCATTC-AA-----CCCCTGTGCAC---TTTGAAACGTA----GG---TCT-----------------G------GGTT--------------------GA--------------GG---TCGCTGT-AT----------------GCGCGGCG-C-CTCG--------CTTAG----------CCT-CGTT----------------------------------------TT-AT--TAC-AAACAC-ATATCA------TTG-TCTTGTAGAATGC----------A-TT--G-C-------TC--GTCATGAGC-T-AAAG-TTTAA-----------TACAACTTTCAACAACGGATCTCTTGGCTCTCGCATCG-ATGAAGAACGCAGCGAAATGCGATAAGTAATGT-GAATTGCAGA-ATTCAGTGAATCATCGAATCTTTGAACGCACCTTGCGCTCCTTGGTATTCCGAGGAGCATGCC-TGTTTGAGTGTCATG-TTATTCTCAATCCCTTCTG-----TTTTTGT-GAC-AGTC----GG--------------------------------------GCTTGGAT-TTGGAGG---CTT-TTGCTGG---------CT-------------------TTGCAGTCGGCTCCTCTTGAATGCATTAGCTGGGC---------TTGTGCTCGATGCA-A-C-GGTGTA----------------------------------------------------------------------------------------------------------------------------------------------------------------------------------------------------------AT--------------------------------------------------------AAT----------TCCTTT-TCACCGA---------------------------------------------------------------------------------------TGTAA-CTTGCAATTGAA-AGTCCG-CTT----CT-AATCGTC---------------------------------------T-CTT----ATGAGACA-----------------------CTAT-AAGGAGA----------------------------------------------------------------------------------------------------------------------------------------------------------------------------ATTCCTTTGA---------------------------------------------------------------------------------------------CA-----------------------C------------------------------------------------TTTTGACCT
>KY264032_Fuscoporia_sp._Dollinger_862
AGC-CC-CT----------------------C-TT-G-A-GCT-GGC-------A---T-----------TGC-A-AGTGC-TCGGAGGGGT---C------------TTT----TC------ATCCATTC-AA-----CCCCTGTGCAC---TTTGAAACGTA----GG---TCT-----------------G------GGTT--------------------GA--------------GG---TCGCTGT-AT----------------GCGCGGCG-C-CTCG--------CTTAG----------CCT-CGTT----------------------------------------TT-AT--TAC-AAACAC-ATATCA------TTG-TCTTGTAGAATGT----------A-TT--G-C-------TC--GTCATGAGC-T-AAAG-TTTAA-----------TACAACTTTCAACAACGGATCTCTTGGCTCTCGCATCG-ATGAAGAACGCAGCGAAATGCGATAAGTAATGT-GAATTGCAGA-ATTCAGTGAATCATCGAATCTTTGAACGCACCTTGCGCTCCTTGGTATTCCGAGGAGCATGCC-TGTTTGAGTGTCATG-TTATTCTCAATCCCTTCTG-----TTTTTRT-GAC-AGTC----GG--------------------------------------GCTTGGAT-TTGGAGG---CTT-TTGCTGG---------CT-------------------TTGCRGTCGGCTCCTCTTGAATGCATTAGCTGGGC---------TTGTGCTCGATGCA-A-C-GGTGTA----------------------------------------------------------------------------------------------------------------------------------------------------------------------------------------------------------AT--------------------------------------------------------AAT----------TCCTTT-TCACCGA---------------------------------------------------------------------------------------TGTAA-CTTGCAATTGAA-AGTCCG-CTT----CT-AATCGTC---------------------------------------T-CTT----ATGAGACA-----------------------TTAT-AAGGAGA----------------------------------------------------------------------------------------------------------------------------------------------------------------------------ATTCCTTTGA---------------------------------------------------------------------------------------------CA-----------------------C------------------------------------------------TTTTGACCT
>LR994151_uncultured_fungus_ASV_834_genomic_DNA_sequence_contains
AGC-CC-CT----------------------C-TT-G-A-GCT-GGC-------A---T-----------TGC-A-AGTGC-TCAGAGGGGT---C-------------TT----TC------ATCCATTC-AA-----CCCCTGTGCAC---TTTGAAACGTA----GG---TCT-----------------G------GGTT--------------------GA--------------GG---TCGCTGT-AT----------------GCGCGGCG-C-CTCG--------CTTAG----------CCT-CGTT----------------------------------------TT-AT--TAC-AAACAC-ATATCA------TTG-TCTTGTAGAATGC----------A-TT--G-C-------TC--GTCATGAGC-T-AAAG-TTTAA-----------TACAACTTTCAACAACGGATCTCTTGGCTCTCGCATCG-ATGAAGAACGCAGCGAAATGCGATAAGTAATGT-GAATTGCAGA-ATTCAGTGAATCATCGAATCTTTGAACGCACCTTGCGCTCCTTGGTATTCCGAGGAGCATGCC-TGTTTGAGTGTCATG-TTATTCTCAATCCCTTCTG-----TTTCTGT-GAC-AGTC----GG--------------------------------------GCTTGGAT-TTGGAGG---CTT-TTGCTGG---------CT-------------------TTGCAGTCGGCTCCTCTTGAATGCATTAGCCGGGC---------TTGTGCTCGATGCA-A-C-GGTGTA----------------------------------------------------------------------------------------------------------------------------------------------------------------------------------------------------------AT--------------------------------------------------------AAT----------TCCTTT-TCACCGA---------------------------------------------------------------------------------------TGTAA-CTTGCAATTGAA-AGTCCG-CTT----CT-AATCGTC---------------------------------------T-CTT----ATGAGACA-----------------------TTAT-AAGGAGA----------------------------------------------------------------------------------------------------------------------------------------------------------------------------ATTCCTTTGA---------------------------------------------------------------------------------------------CA-----------------------C------------------------------------------------TTTTGACCT
>MN816708_Fuscoporia_subchrysea_Dai_16201
AGC-CC-CT----------------------T-TT-G-A-GCT-GGC-------A---T-----------TGC-A-AGTGC-TCGGAGGGGT---C-------------TT----TC------ATCCATTC-AA-----CCCCTGTGCAC---TTTGAAACGTA----GG---TCT-----------------G------GGTT--------------------GA--------------GGT--TCGCTGT-AT----------------GCGCGGCG-C-CTCG--------CTTAG----------CCT-CGTT----------------------------------------TT-AT--TAC-AAACAC-ATATTA------TTG-TCTTGTAGAATGC----------A-TT--G-C-------TC--GTCATGAGC-T-AAAG-TTTAA-----------TACAACTTTCAACAACGGATCTCTTGGCTCTCGCATCG-ATGAAGAACGCAGCGAAATGCGATAAGTAATGT-GAATTGCAGA-ATTCAGTGAATCATCGAATCTTTGAACGCACCTTGCGCTCCTTGGTATTCCGAGGAGCATGCC-TGTTTGAGTGTCATG-TTATTCTCAATCCCTTCTG-----TTTTTGT-GAC--GTC----GG--------------------------------------GCTTGGAT-TTGGAGG---CTT-TTGCTGG---------CT-------------------TTGCAGTCGGCTCCTCTTGAAAGCATTAGCTGGGC---------TTGTGCTCGATGCA-A-C-GGTGTA----------------------------------------------------------------------------------------------------------------------------------------------------------------------------------------------------------AT--------------------------------------------------------AAT----------TCCTTT-TCACCGA---------------------------------------------------------------------------------------TGTAA-CCTGCGATTGAA-AGTCCG-CTT----CT-AATTGTC---------------------------------------T-CTT----ATGAGACA-----------------------TTAT-AAGGAGAT----------------------------------GTGTA-T----------------------------------------------------------------------------------------------------------------------------------ATCTCTTTGA---------------------------------------------------------------------------------------------CA-----------------------C------------------------------------------------TTTTGACCT
>MN816710_Fuscoporia_chinensis_Dai_17282
AGC-CC-CT----------------------T-TT-G-A-GCT-GGC-------A---T-----------TGC-A-AGTGC-TCGGAGGGGT---C-------------TT----TC------ATCCATTC-AA-----CCCCTGTGCAC---TTTGAAACGTA----GG---TCT-----------------G------GGTT--------------------GA--------------GGT--TCGCTGT-AT----------------GCGCGGCG-C-CTCG--------CTTAG----------CCT-CGTT----------------------------------------TT-AT--TAC-AAACAC-ATATTA------TTG-TCTTGTAGAATGC----------A-TT--G-C-------TC--GTCATGAGC-T-AAAG-TTTAA-----------TACAACTTTCAACAACGGATCTCTTGGCTCTCGCATCG-ATGAAGAACGCAGCGAAATGCGATAAGTAATGT-GAATTGCAGA-ATTCAGTGAATCATCGAATCTTTGAACGCACCTTGCGCTCCTTGGTATTCCGAGGAGCATGCC-TGTTTGAGTGTCATG-TTATTCTCAATCCCTTCTG-----TTTTTGT-GAC--GTC----GG--------------------------------------GCTTGGAT-TTGGAGG---CTT-TTGCTGG---------CT-------------------TTGCAGTCGGCTCCTCTTGAAAGCATTAGCTGGGC---------TTGTGCTCGATGCA-A-C-GGTGTA----------------------------------------------------------------------------------------------------------------------------------------------------------------------------------------------------------AT--------------------------------------------------------AAT----------TCCTTT-TCACCGA---------------------------------------------------------------------------------------TGTAA-CCTGCGATTGAA-AGTCCG-CTT----CT-AATTGTC---------------------------------------T-CTT----ATGAGACA-----------------------TTAT-AAGGAGAT----------------------------------GTGTA-T----------------------------------------------------------------------------------------------------------------------------------ATCTCTTTGA---------------------------------------------------------------------------------------------CA-----------------------C------------------------------------------------TTTTGACCT
>MN816709_Fuscoporia_subchrysea_Dai_17656
AGC-CC-CT----------------------T-TT-G-A-GCT-GGC-------A---T-----------TGC-A-AGTGC-TCGGAGGGGT---C-------------TT----TC------ATCCATTC-AA-----CCCCTGTGCAC---TTTGAAACGTA----GG---TCT-----------------G------GGTT--------------------GA--------------GGT--TCGCTGT-AT----------------GCGCGGCG-C-CTCG--------CTTAG----------CCT-CGTT----------------------------------------TT-AT--TAC-AAACAC-ATATTA------TTG-TCTTGTAGAATGC----------A-TT--G-C-------TC--GTCATGAGC-T-AAAG-TTTAA-----------TACAACTTTCAACAACGGATCTCTTGGCTCTCGCATCG-ATGAAGAACGCAGCGAAATGCGATAAGTAATGT-GAATTGCAGA-ATTCAGTGAATCATCGAATCTTTGAACGCACCTTGCGCTCCTTGGTATTCCGAGGAGCATGCC-TGTTTGAGTGTCATG-TTATTCTCAATCCCTTCTG-----TTTTTGT-GAC--GTC----GG--------------------------------------GCTTGGAT-TTGGAGG---CTT-TTGCTGG---------CT-------------------TTGCAGTCGGCTCCTCTTGAAAGCATTAGCTGGGC---------TTGTGCTCGATGCA-A-C-GGTGTA----------------------------------------------------------------------------------------------------------------------------------------------------------------------------------------------------------AT--------------------------------------------------------AAT----------TCCTTT-TCACCGA---------------------------------------------------------------------------------------TGTAA-CCTGCGATTGAA-AGTCCG-CTT----CT-AATTGTC---------------------------------------T-CTT----ATGAGACA-----------------------TTAT-AAGGAGAT----------------------------------GTGTA-T----------------------------------------------------------------------------------------------------------------------------------ATCTCTTTGA---------------------------------------------------------------------------------------------CA-----------------------C------------------------------------------------TTTTGACCT
>NR_172784_Fuscoporia_subchrysea_BJFC_020287
AGC-CC-CT----------------------T-TT-G-A-GCT-GGC-------A---T-----------TGC-A-AGTGC-TCGGAGGGGT---C-------------TT----TC------ATCCATTC-AA-----CCCCTGTGCAC---TTTGAAACGTA----GG---TCT-----------------G------GGTT--------------------GA--------------GGT--TCGCTGT-AT----------------GCGCGGCG-C-CTCG--------CTTAG----------CCT-CGTT----------------------------------------TT-AT--TAC-AAACAC-ATATTA------TTG-TCTTGTAGAATGC----------A-TT--G-C-------TC--GTCATGAGC-T-AAAG-TTTAA-----------TACAACTTTCAACAACGGATCTCTTGGCTCTCGCATCG-ATGAAGAACGCAGCGAAATGCGATAAGTAATGT-GAATTGCAGA-ATTCAGTGAATCATCGAATCTTTGAACGCACCTTGCGCTCCTTGGTATTCCGAGGAGCATGCC-TGTTTGAGTGTCATG-TTATTCTCAATCCCTTCTG-----TTTTTGT-GAC--GTC----GG--------------------------------------GCTTGGAT-TTGGAGG---CTT-TTGCTGG---------CT-------------------TTGCAGTCGGCTCCTCTTGAAAGCATTAGCTGGGC---------TTGTGCTCGATGCA-A-C-GGTGTA----------------------------------------------------------------------------------------------------------------------------------------------------------------------------------------------------------AT--------------------------------------------------------AAT----------TCCTTT-TCACCGA---------------------------------------------------------------------------------------TGTAA-CCTGCGATTGAA-AGTCCG-CTT----CT-AATTGTC---------------------------------------T-CTT----ATGAGACA-----------------------TTAT-AAGGAGAT----------------------------------GTGTA-T----------------------------------------------------------------------------------------------------------------------------------ATCTCTTTGA---------------------------------------------------------------------------------------------CA-----------------------C------------------------------------------------TTTTGACCT
>MN816707_Fuscoporia_ferruginosa_JV_0509_151
AGT-CC-CT----------------------T-TT-G-A-GCT-GGT-------A---C-----------TGC-A-AGTGC-TCGAAGGGCC-----------------TT----TC------ATCTATTC-AA-----CCCCTGTGCAC---TTTGAAACGTA----GA---TTT-----------------A------AGTT--------------------GG--------------GG---TTGCTGCCTT----------------GTGCGGCA-C-CTTG--------CTTAG----------TCT-CGTT----------------------------------------TT-AT--TAC-AAACAC-ATATTA------TTG-TCCTGTAGAATGT----------A-TT--G-C-------TC--GTCATGAGC-T-AAAG-TTTAA-----------TACAACTTTCAACAACGGATCTCTTGGCTCTCGCATCG-ATGAAGAACGCAGCGAAATGCGATAAGTAATGT-GAATTGCAGA-ATTCAGTGAATCATCGAATCTTTGAACGCACCTTGCGCTCCTTGGTATTCTGAGGAGCATGCC-TGTTTGAGTGTCATG-TTATTCTCAATCCCTTCTG-----CTTTTGC-GGC-AGTT----GG--------------------------------------GCTTGGAT-TTGGAGG---C-T-TTGCTGG---------CT-------------------TTGCAGTCGGCTCCTCTTGAATGCATTAGCTGGGC---------TTGTGCTCGATGCA-A-C-GGTGTA----------------------------------------------------------------------------------------------------------------------------------------------------------------------------------------------------------AT--------------------------------------------------------AAT----------TCTTTT-TCGCCGA---------------------------------------------------------------------------------------TGTAA-CTTGCAATTGAA-AGTCCG-CTC----AT-AATCGTC---------------------------------------T-CTT----TGGGGACA-----------------------TTAT-AAGGCAT---------------------------------------ACT----------------------------------------------------------------------------------------------------------------------------------ATTGCTTTAA---------------------------------------------------------------------------------------------CA-----------------------T------------------------------------------------TTTTGACCT
>MN816706_Fuscoporia_ferruginosa_Cui_9244
AGT-CC-CT----------------------T-TT-G-A-GCT-GGT-------A---C-----------TGC-A-AGTGC-TCGAAGGGCC-----------------TT----TC------ATCTATTC-AA-----CCCCTGTGCAC---TTTGAAACGTA----GA---TTT-----------------A------AGTT--------------------GG--------------GG---TTGCTGCCTT----------------GTGCGGCA-C-CTTG--------CTTAG----------TCT-CGTT----------------------------------------TT-AT--TAC-AAACAC-ATATTA------TTG-TCCTGTAGAATGT----------A-TT--G-C-------TC--GTCATGAGC-T-AAAG-TTTAA-----------TACAACTTTCAACAACGGATCTCTTGGCTCTCGCATCG-ATGAAGAACGCAGCGAAATGCGATAAGTAATGT-GAATTGCAGA-ATTCAGTGAATCATCGAATCTTTGAACGCACCTTGCGCTCCTTGGTATTCTGAGGAGCATGCC-TGTTTGAGTGTCATG-TTATTCTCAATCCCTTCTG-----CTTTTGC-GGC-AGTT----GG--------------------------------------GCTTGGAT-TTGGAGG---C-T-TTGCTGG---------CT-------------------TTGCAGTCGGCTCCTCTTGAATGCATTAGCTGGGC---------TTGTGCTCGATGCA-A-C-GGTGTA----------------------------------------------------------------------------------------------------------------------------------------------------------------------------------------------------------AT--------------------------------------------------------AAT----------TCTTTT-TCGCCGA---------------------------------------------------------------------------------------TGTAA-CTTGCAATTGAA-AGTCCG-CTC----AT-AATCGTC---------------------------------------T-CTT----TGGGGACA-----------------------TTAT-AAGGCAT---------------------------------------ACT----------------------------------------------------------------------------------------------------------------------------------ATTGCTTTAA---------------------------------------------------------------------------------------------CA-----------------------T------------------------------------------------TTTTGACCT
>MZ997137_Fuscoporia_sp._biocode09-377
AGC-CC-CT----------------------T-TT-G-A-GCT-GGT-------A---C-----------TGC-A-AGTGC-TCGAAGGGCT-----------------TT----CT------ATCTATTC-AA-----CCCCTGTGCAC---TTTGAAACGTA----GG---TCT-----------------A------AGTT--------------------GG--------------GG---TTGTTGTCTT----------------GTGCGGCGCC-CTTG--------CTTGG----------TCT-CGTT----------------------------------------TT-AT--TAC-AAACAC-ATATTA------TTG-TCTTGTAGAATGC----------A-TT--G-C-------TC--GTCATGAGC-T-AAAG-TTTAA-----------TACAACTTTCAACAACGGATCTCTTGGCTCTCGCATCG-ATGAAGAACGCAGCGAAATGCGATAAGTAATGT-GAATTGCAGA-ATTCAGTGAATCATCGAATCTTTGAACGCACCTTGCGCTCCTTGGTATTCTGAGGAGCATGCC-TGTTTGAGTGTCATG-TTATTCTCAATCCCTTCTG-----CTTTTGC-GGC-AGTT----GG--------------------------------------GCTTGGAT-TTGGAGG---CTT-TTGCTGG---------CT-------------------TTGCAGTCGGCTCCTCTTGAATGCATTAGCTGGGC---------TTGTGCTCGATGCA-A-C-GGTGTA----------------------------------------------------------------------------------------------------------------------------------------------------------------------------------------------------------AT--------------------------------------------------------AAT----------TC-TTT-TCGCCGA---------------------------------------------------------------------------------------TGTAA-CTTGCAATTGAA-AGTCCG-CTC----AT-AATCGTC---------------------------------------T-CTT----TGGGGACA-----------------------TTAT-AAGGCAT---------------------------------------A-T----------------------------------------------------------------------------------------------------------------------------------ATTGCTTTGA---------------------------------------------------------------------------------------------CA-----------------------C------------------------------------------------TTTTGACCT
>KJ677119_Fuscoporia_ferrea_SP5108_haplotype_1
AGT-GGGCT---------------------GC-TT-G-A-GCT-GGC-------A---------------CGC-A-GGTGC-TCGGCGG--------CTC----C--GCTC----TC------ATCCACTC-AAA----CCCCTGTGCAC---C-TTGAACGAG----TG---TG-------------------------GGTC----------------------------------------GAGGCCGA-AA----------------GG-CGGTAGG-CCCG--------CCTCGT---------TTT-C-----------------------------------------------T--TAC-AAACTC-T-TGTA------TTG-TCTTGTAGAATGC----------A-TT--G-C-------CTC-TCTGTGGGC-G-AAATAGTTAA-----------TACAACTTTCAACAACGGATCTCTTGGCTCTCGCATCG-ATGAAGAACGCAGCGAAATGCGATAAGTAATGT-GAATTGCAGA-ATTCAGTGAATCATCGAATCTTTGAACGCACCTTGCGCTCCTTGGTATTCCGAGGAGCATGCC-TGTTTGAGTGTCATG-TTCTTCTCAATCCCTTTGG-----TTTTTGT-GAC-CGCT----GG--------------------------------------GCTTGGAT-GTGGAGG----TT-TTGCTGG----------C------------------TTCGCGGTCGGCTCCTCTTGAATGCATTAGCTGGGC---------TTACGCTCGATGCA-A-T-GGTGTA----------------------------------------------------------------------------------------------------------------------------------------------------------------------------------------------------------AT--------------------------------------------------------AC-----------TTTTCT-TCACCAG---------------------------------------------------------------------------------------TGTAA-CTTGCG-AT-GG-GGCCTG-CTT----CT-AATCGTC---------------------------------------G---------CAAGACAA----------------------CCAT-AAGGA----------------------------------------CCTC-----------------------------------------------------------------------------------------------------------------------------------GTCCTTTGA---------------------------------------------------------------------------------------------CA-----------------------C------------------------------------------------C-TTGACCT
>KJ677118_Fuscoporia_ferrea_SP4978_haplotype_2
AGT-GGGCT---------------------GC-TT-G-A-GCT-GGC-------A---------------CGC-A-GGTGC-TCGGCGG--------CTC----C--GCTC----TC------ATCCACTC-AAA----CCCCTGTGCAC---C-TTGAACGAG----TG---TG-------------------------GGTC----------------------------------------GAGGCCGA-AA----------------GG-CGGTAGG-CCCG--------CCTCGT---------TTT-C-----------------------------------------------T--TAC-AAACTC-T-TGTA------TTG-TCTTGTAGAATGC----------A-TT--G-C-------CTC-TCTGTGGGC-G-AAATAGTTAA-----------TACAACTTTCAACAACGGATCTCTTGGCTCTCGCATCG-ATGAAGAACGCAGCGAAATGCGATAAGTAATGT-GAATTGCAGA-ATTCAGTGAATCATCGAATCTTTGAACGCACCTTGCGCTCCTTGGTATTCCGAGGAGCATGCC-TGTTTGAGTGTCATG-TTCTTCTCAATCCCTTTGG-----TTTTTGT-GAC-CGCT----GG--------------------------------------GCTTGGAT-GTGGAGG----TT-TTGCTGG----------C------------------TTCGCGGTCGGCTCCTCTTGAATGCATTAGCTGGGC---------TTACGCTCGATGCA-A-T-GGTGTA----------------------------------------------------------------------------------------------------------------------------------------------------------------------------------------------------------AT--------------------------------------------------------AC-----------TTTTCT-TCACCAG---------------------------------------------------------------------------------------TGTAA-CTTGCG-AT-GG-GGCCTG-CTT----CT-AATCGTC---------------------------------------G---------CAAGACAA----------------------CCAT-AAGGA----------------------------------------CCTC-----------------------------------------------------------------------------------------------------------------------------------GTCCTTTGA---------------------------------------------------------------------------------------------CA-----------------------C------------------------------------------------C-TTGACCT
>KJ677120_Fuscoporia_ferrea_SP5108_haplotype_2
AGT-GGGCT---------------------GC-TT-G-A-GCT-GGC-------A---------------CGC-A-GGTGC-TCGGCGG--------CTC----C--GCTC----TC------ATCCACTC-AAA----CCCCTGTGCAC---C-TTGAACGAG----TG---TG-------------------------GGTC----------------------------------------GAGGCCGA-AA----------------GG-CGGTAGG-CCCG--------CCTCGT---------TTT-C-----------------------------------------------T--TAC-AAACTC-T-TGTA------TTG-TCTTGTAGAATGC----------A-TTGCG-C-------CTC-TCTGTGGGC-G-AAATAGTTAA-----------TACAACTTTCAACAACGGATCTCTTGGCTCTCGCATCG-ATGAAGAACGCAGCGAAATGCGATAAGTAATGT-GAATTGCAGA-ATTCAGTGAATCATCGAATCTTTGAACGCACCTTGCGCTCCTTGGTATTCCGAGGAGCATGCC-TGTTTGAGTGTCATG-TTCTTCTCAATCCCTTTGG-----TTTTTGT-GAC-CGCT----GG--------------------------------------GCTTGGAT-GTGGAGG----TT-TTGCTGG----------C------------------TTCGCGGTCGGCTCCTCTTGAATGCATTAGCTGGGC---------TTACGCTCGATGCA-A-T-GGTGTA----------------------------------------------------------------------------------------------------------------------------------------------------------------------------------------------------------AT--------------------------------------------------------AC-----------TTTTCT-TCACCAG---------------------------------------------------------------------------------------TGTAA-CTTGCG-AT-GG-GGCCTG-CTT----CT-AATCGTC---------------------------------------G---------CAAGACAA----------------------CCAT-AAGGA----------------------------------------CCTC-----------------------------------------------------------------------------------------------------------------------------------GTCCTTTGA---------------------------------------------------------------------------------------------CA-----------------------C------------------------------------------------C-TTGACCT
>KJ677117_Fuscoporia_ferrea_SP4978_haplotype_1
AGT-GGGCT---------------------GC-TT-G-A-GCT-GGC-------A---------------CGC-A-GGTGC-TCGGCGG--------CTC----C--GCTC----TC------ATCCACTC-AAA----CCCCTGTGCAC---C-TTGAACGAG----TG---TG-------------------------GGTC----------------------------------------GAGGCCGA-AA----------------GG-CGGTAGG-CCCG--------CCTCG----------TTT-C-----------------------------------------------T--TAC-AAACTC-T-TGTA------TTG-TCTTGTAGAATGC----------A-TT--G-C-------CTC-TCTGTGGGC-G-AAATAGTTAA-----------TACAACTTTCAACAACGGATCTCTTGGCTCTCGCATCG-ATGAAGAACGCAGCGAAATGCGATAAGTAATGT-GAATTGCAGA-ATTCAGTGAATCATCGAATCTTTGAACGCACCTTGCGCTCCTTGGTATTCCGAGGAGCATGCC-TGTTTGAGTGTCATG-TTCTTCTCAATCCCTTTGG-----TTTTTGT-GAC-CGCT----GG--------------------------------------GCTTGGAT-GTGGAGG----TT-TTGCTGG----------C------------------TTCGCGGTCGGCTCCTCTTGAATGCATTAGCTGGGC---------TTACGCTCGATGCA-A-T-GGTGTA----------------------------------------------------------------------------------------------------------------------------------------------------------------------------------------------------------AT--------------------------------------------------------AC-----------TTTTCT-TCACCAG---------------------------------------------------------------------------------------TGTAA-CTTGCG-AT-GG-GGCCTG-CTT----CT-AATCGTC---------------------------------------G---------CAAGACAA----------------------CCAT-AAGGA----------------------------------------CCTC-----------------------------------------------------------------------------------------------------------------------------------GTCCTTTGA---------------------------------------------------------------------------------------------CA-----------------------C------------------------------------------------C-TTGACCT
>KJ668546_Fuscoporia_ferrea_KUC20121102-35
AGT-GGGCT---------------------GC-TT-G-A-GCT-GGC-------A---------------CGC-A-GGTGC-TCGGCGG--------CTC----C--GCTC----TC------ATCCACTC-AAA----CCCCTGTGCAC---C-TTGAACGAG----TG---TG-------------------------GGTC----------------------------------------GAGGCCGA-AA----------------GG-CGGTAGG-CCCG--------CCTCGT---------TTT-C-----------------------------------------------T--TAC-AAACTC-T-TGTA------TTG-TCTTGTAGAATGC----------A-TT--G-C-------CTC-TCTGTGGGC-G-AAATAGTTAA-----------TACAACTTTCAACAACGGATCTCTTGGCTCTCGCATCG-ATGAAGAACGCAGCGAAATGCGATAAGTAATGT-GAATTGCAGA-ATTCAGTGAATCATCGAATCTTTGAACGCACCTTGCGCTCCTTGGTATTCCGAGGAGCATGCC-TGTTTGAGTGTCATG-TTCTTCTCAATCCCTTTGG-----TTTTTGT-GAC-CGCT----GG--------------------------------------GCTTGGAT-GTGGAGG----TT-TTGCTGG----------C------------------TTCGCGGTCGGCTCCTCTTGAATGCATTAGCTGGGC---------TTACGCTCGATGCA-A-T-GGTGTA----------------------------------------------------------------------------------------------------------------------------------------------------------------------------------------------------------AT--------------------------------------------------------AC-----------TTTTCT-TCACCAG---------------------------------------------------------------------------------------TGTAA-CTTGCG-AT-GG-GGCCTG-CTT----CT-AATCGTC---------------------------------------G---------CAAGACAA----------------------CCAT-AAGGA----------------------------------------CCTC-----------------------------------------------------------------------------------------------------------------------------------GTCCTTTGA---------------------------------------------------------------------------------------------CA-----------------------C------------------------------------------------CTTTGACCT
>KX961101_Fuscoporia_ferrea_Cui_11801
AGT-GGGCT---------------------GC-TT-G-A-GCT-GGC-------A---------------CGC-A-GGTGC-TCGGCGG--------CTC----C--GCTC----TC------ATCCACTC-AAA----CCCCTGTGCAC---C-TTGAACGAG----TG---TG-------------------------GGTC----------------------------------------GAGGCCGA-AA----------------GG-CGGTAGG-CCCG--------CCTCG----------TTT-C-----------------------------------------------T--TAC-AAACTC-T-TGTA------TTG-TCTTGTAGAATGC----------A-TT--G-C-------CTC-TCTGTGGGC-G-AAATAGTTAA-----------TACAACTTTCAACAACGGATCTCTTGGCTCTCGCATCG-ATGAAGAACGCAGCGAAATGCGATAAGTAATGT-GAATTGCAGA-ATTCAGTGAATCATCGAATCTTTGAACGCACCTTGCGCTCCTTGGTATTCCGAGGAGCATGCC-TGTTTGAGTGTCATG-TTCTTCTCAATCCCTTTGG-----TTTTTGT-GAC-CGCT----GG--------------------------------------GCTTGGAT-GTGGAGG----TT-TTGCTGG----------C------------------TTCGCGGTCGGCTCCTCTTGAATGCATTAGCTGGGC---------TTACGCTCGATGCA-A-T-GGTGTA----------------------------------------------------------------------------------------------------------------------------------------------------------------------------------------------------------AT--------------------------------------------------------AC-----------TTTTCT-TCACCAG---------------------------------------------------------------------------------------TGTAA-CTTGCG-AT-GG-GGCCTG-CTT----CT-AATCGTC---------------------------------------G---------CAAGACAA----------------------CCAT-AAGGA----------------------------------------CCTC-----------------------------------------------------------------------------------------------------------------------------------GTCCTTTGA---------------------------------------------------------------------------------------------CA-----------------------C------------------------------------------------CTTTGACCT
>KJ940028_Fuscoporia_ferrea_JV_1105_1J
AGT-GGGCT---------------------GC-TT-G-A-GCT-GGC-------A---------------CGC-A-GGTGC-TCGGCGG--------CTC----C--GCTC----TC------ATCCACTC-AAA---CCCCCTGTGCAC---C-TTGAACGAG----TG---TG-------------------------GGTC----------------------------------------GAGGCCGA-AA----------------GG-CGGTAGG-CCCG--------CCTCG----------TTT-C-----------------------------------------------T--TAC-AAACTC-T-TGTA------TTG-TCTTGTAGAATGC----------A-TT--G-C-------CTC-TCTGTGGGC-G-AAATAGTTAA-----------TACAACTTTCAACAACGGATCTCTTGGCTCTCGCATCG-ATGAAGAACGCAGCGAAATGCGATAAGTAATGT-GAATTGCAGA-ATTCAGTGAATCATCGAATCTTTGAACGCACCTTGCGCTCCTTGGTATTCCGAGGAGCATGCC-TGTTTGAGTGTCATG-TTATTCTCAATCCCTTTGG-----TTTTTGT-GAC-CGCT----GG--------------------------------------GCTTGGAT-GTGGAGG---TTT-TTGCTGG----------C------------------TTCGCGGTCGGCTCCTCTTGAATGCATTAGCTGGGC---------TTACGCTCGATGCA-A-T-GGTGTA----------------------------------------------------------------------------------------------------------------------------------------------------------------------------------------------------------AT--------------------------------------------------------AC-----------TTTTCT-TCACCAG---------------------------------------------------------------------------------------TGTAA-CTTGCG-ATTGG-GGCCTG-CTT----CT-AATCGTC---------------------------------------G---------CAAGACAA----------------------CCAT-AAGGA----------------------------------------CCTC----------------------------------------------------------------------------------------------------------------------------------GGTCCTTTGA---------------------------------------------------------------------------------------------CA-----------------------C------------------------------------------------CTTTGACCT
>JQ794582_Fuscoporia_ferrea_JV0309_65
AGT-GGGCT---------------------GC-TT-G-A-GCT-GGC-------A---------------CGC-A-GGTGC-TCGGCGG--------CTC----C--GCTC----TC------ATCCACTC-AAA---CCCCCTGTGCAC---C-TTGAACGAG----TG---TG-------------------------GGTC----------------------------------------GAGGCCGA-AA----------------GG-CGGTAGG-CCCG--------CCTCG----------TTT-C-----------------------------------------------T--TAC-AAACTC-T-TGTA------TTG-TCTTGTAGAATGC----------A-TT--G-C-------CTC-TCTGTGGGC-G-AAATAGTTAA-----------TACAACTTTCAACAACGGATCTCTTGGCTCTCGCATCG-ATGAAGAACGCAGCGAAATGCGATAAGTAATGT-GAATTGCAGA-ATTCAGTGAATCATCGAATCTTTGAACGCACCTTGCGCTCCTTGGTATTCCGAGGAGCATGCC-TGTTTGAGTGTCATG-TTATTCTCAATCCCTTTGG-----TTTTTGT-GAC-CGCT----GG--------------------------------------GCTTGGAT-GTGGAGG---TTT-TTGCTGG----------C------------------TTCGCGGTCGGCTCCTCTTGAATGCATTAGCTGGGC---------TTACGCTCGATGCA-A-T-GGTGTA----------------------------------------------------------------------------------------------------------------------------------------------------------------------------------------------------------AT--------------------------------------------------------AC-----------TTTTCT-TCACCAG---------------------------------------------------------------------------------------TGTAA-CTTGCG-ATTGG-GGCCTG-CTT----CT-AATCGTC---------------------------------------G---------CAAGACAA----------------------CCAT-AAGGA----------------------------------------CCTC----------------------------------------------------------------------------------------------------------------------------------GGTCCTTTGA---------------------------------------------------------------------------------------------CA-----------------------C------------------------------------------------CTTTGACCT
>JQ794581_Fuscoporia_ferrea_JV0509_195
AGT-GGGCT---------------------GC-TT-G-A-GCT-GGC-------A---------------CGC-A-GGTGC-TCGGCGG--------CTC----C--GCTC----TC------ATCCACTC-AAA--CCCCCCTGTGCAC---C-TTGAACGAG----TG---TG-------------------------GGTC----------------------------------------GAGGCCGA-AA----------------GG-CGGTAGG-CCCG--------CCTCG----------TTT-C-----------------------------------------------T--TAC-AAACTC-T-TGTA------TTG-TCTTGTAGAATGC----------A-TT--G-C-------CTC-TCTGTGGGC-G-AAATAGTTAA-----------TACAACTTTCAACAACGGATCTCTTGGCTCTCGCATCG-ATGAAGAACGCAGCGAAATGCGATAAGTAATGT-GAATTGCAGA-ATTCAGTGAATCATCGAATCTTTGAACGCACCTTGCGCTCCTTGGTATTCCGAGGAGCATGCC-TGTTTGAGTGTCATG-TTATTCTCAATCCCTTTGG-----TTTTTGT-GAC-CGCT----GG--------------------------------------GCTTGGAT-GTGGAGG----TT-TTGCTGG----------C------------------TTCGCGGTCGGCTCCTCTTGAATGCATTAGCTGGGC---------TTACGCTCGATGCA-A-T-GGTGTA----------------------------------------------------------------------------------------------------------------------------------------------------------------------------------------------------------AT--------------------------------------------------------AC-----------TTTTCT-TCACCAG---------------------------------------------------------------------------------------TGTAA-CTTGCG-ATGGG-GGCCTG-CTT----CT-AATCGTC---------------------------------------G---------CAAGACAA----------------------CCAT-AAGGA----------------------------------------CCTC----------------------------------------------------------------------------------------------------------------------------------GGTCCTTTGA---------------------------------------------------------------------------------------------CA-----------------------C------------------------------------------------CTTTGACCT
>OP651143_Fuscoporia_ferrea_iNat37835973
AGT-GGGCT---------------------GC-TT-G-A-GCT-GGC-------A---------------CGC-A-GGTGC-TCGGCGG--------CTC----C--GCTC----TC------ATCCACTC-AAA---CCCCCTGTGCAC---C-TTGAACGAG----TG---TG-------------------------GGTC----------------------------------------GAGGCCGA-AA----------------GG-CGGTAGG-CCCG--------CCTCG----------TTT-C-----------------------------------------------T--TAC-AAACTC-T-TGTA------TTG-TCTTGTAGAATGC----------A-TT--G-C-------CTC-TCTGTGGGC-G-AAATAGTTAA-----------TACAACTTTCAACAACGGATCTCTTGGCTCTCGCATCG-ATGAAGAACGCAGCGAAATGCGATAAGTAATGT-GAATTGCAGA-ATTCAGTGAATCATCGAATCTTTGAACGCACCTTGCGCTCCTTGGTATTCCGAGGAGCATGCC-TGTTTGAGTGTCATG-TTATTCTCAATCCCTTTGG-----TTTTTGT-GAC-CGCT----GG--------------------------------------GCTTGGAT-GTGGAGG----TT-TTGCTGG----------C------------------TTCGCGGTCGGCTCCTCTTGAATGCATTAGCTGGGC---------TTACGCTCGATGCA-A-T-GGTGTA----------------------------------------------------------------------------------------------------------------------------------------------------------------------------------------------------------AT--------------------------------------------------------AC-----------TTTTCT-TCACCAG---------------------------------------------------------------------------------------TGTAA-CTTGCG-ATGGG-GGCCTG-CTT----CT-AATCGTC---------------------------------------G---------CAAGACAA----------------------CCAT-AAGGA----------------------------------------CCTC----------------------------------------------------------------------------------------------------------------------------------GGTCCTTTGA---------------------------------------------------------------------------------------------CA-----------------------C------------------------------------------------CTTTGACCT
>KU139190_Fuscoporia_ferrea_DLL2009-035
AGT-GGGCT---------------------GC-TT-G-A-GCT-GGC-------A---------------CGC-A-GGTGC-TCGGCGG--------CTC----C--GCTC----TC------ATCCACTC-AAA---CCCCCTGTGCAC---C-TTGAACGAG----TG---TG-------------------------GGTC----------------------------------------GAGGCCGA-AA----------------GG-CGGTAGG-CCYG--------CCTCG----------TTT-C-----------------------------------------------T--TAC-AAACTC-T-TGTA------TTG-TCTTGTAGAATGC----------A-TT--G-C-------CTC-TCTGTGGGC-G-AAATAGTTAA-----------TACAACTTTCAACAACGGATCTCTTGGCTCTCGCATCG-ATGAAGAACGCAGCGAAATGCGATAAGTAATGT-GAATTGCAGA-ATTCAGTGAATCATCGAATCTTTGAACGCACCTTGCGCTCCTTGGTATTCCGAGGAGCATGCC-TGTTTGAGTGTCATG-TTATTCTCAATCCCTTTGG-----TTTTTGT-GAC-CGCT----GG--------------------------------------GCTTGGAT-GTGGAGG----TT-TTGCTGG----------C------------------TTCGCGGTCGGCTCCTCTTGAATGCATTAGCTGGGC---------TTACGCTCGATGCA-A-T-GGTGTA----------------------------------------------------------------------------------------------------------------------------------------------------------------------------------------------------------AT--------------------------------------------------------AC-----------TTTTCT-TCACCAG---------------------------------------------------------------------------------------TGTAA-CTTGCG-ATGGG-GGCCTG-CTT----CT-AATCGTC---------------------------------------G---------CAAGACAA----------------------CCAT-AAGGA----------------------------------------CCTC----------------------------------------------------------------------------------------------------------------------------------GGTCCTTTGA---------------------------------------------------------------------------------------------CA-----------------------C------------------------------------------------CTTTGACCT
>KU139189_Fuscoporia_ferrea_FP-133592-Sp
AGT-GGGCT---------------------GC-TT-G-A-GCT-GGC-------A---------------CGC-A-GGTGC-TCGGCGG--------CTC----C--GCTC----TC------ATCCACTC-AAA---CCCCCTGTGCAC---C-TTGAACGAG----TG---TG-------------------------GGTC----------------------------------------GAGGCCGA-AA----------------GG-CGGTAGG-CCCG--------CCTCG----------TTT-C-----------------------------------------------T--TAC-AAACTC-T-TGTA------TTG-TCTTGTAGAATGC----------A-TT--G-C-------CTC-TCTGTGGGC-G-AAATAGTTAA-----------TACAACTTTCAACAACGGATCTCTTGGCTCTCGCATCG-ATGAAGAACGCAGCGAAATGCGATAAGTAATGT-GAATTGCAGA-ATTCAGTGAATCATCGAATCTTTGAACGCACCTTGCGCTCCTTGGTATTCCGAGGAGCATGCC-TGTTTGAGTGTCATG-TTATTCTCAATCCCTTTGG-----TTTTTGT-GAC-CGCT----GG--------------------------------------GCTTGGAT-GTGGAGG----TT-TTGCTGG----------C------------------TTCGCGGTCGGCTCCTCTTGAATGCATTAGCTGGGC---------TTACGCTCGATGCA-A-T-GGTGTA----------------------------------------------------------------------------------------------------------------------------------------------------------------------------------------------------------AT--------------------------------------------------------AC-----------TTTTCT-TCACCAG---------------------------------------------------------------------------------------TGTAA-CTTGCG-ATTGG-GGCCTG-CTT----CT-AATCGTC---------------------------------------G---------CAAGACAA----------------------CCAT-AAGGA----------------------------------------CCTC----------------------------------------------------------------------------------------------------------------------------------GGTCCTTTGA---------------------------------------------------------------------------------------------CA-----------------------C------------------------------------------------CTTTGACCT
>MH050760_Fuscoporia_ferrea_JV_1105_3J
AGT-GGGCT---------------------GC-TT-G-A-GCT-GGC-------A---------------CGC-A-GGTGC-TCGGCGG--------CTC----C--GCTC----TC------ATCCACTC-AAA---CCCCCTGTGCAC---C-TTGAACGAG----TG---TG-------------------------GGTC----------------------------------------GAGGCCGA-AA----------------GG-CGGTAGG-CCCG--------CCTCG----------TTT-C-----------------------------------------------T--TAC-AAACTC-T-TGTA------TTG-TCTTGTAGAATGC----------A-TT--G-C-------CTC-TCTGTGGGC-G-AAATAGTTAA-----------TACAACTTTCAACAACGGATCTCTTGGCTCTCGCATCG-ATGAAGAACGCAGCGAAATGCGATAAGTAATGT-GAATTGCAGA-ATTCAGTGAATCATCGAATCTTTGAACGCACCTTGCGCTCCTTGGTATTCCGAGGAGCATGCC-TGTTTGAGTGTCATG-TTATTCTCAATCCCTTTGG-----TTTTTGT-GAC-CGCT----GG--------------------------------------GCTTGGAT-GTGGAGG---TTT-TTGCTGG----------C------------------TTCGCGGTCGGCTCCTCTTGAATGCATTAGCTGGGC---------TTACGCTCGATGCA-A-T-GGTGTA----------------------------------------------------------------------------------------------------------------------------------------------------------------------------------------------------------AT--------------------------------------------------------AC-----------TTTTCT-TCACCAG---------------------------------------------------------------------------------------TGTAA-CTTGCG-ATTGG-GGCCTG-CTT----CT-AATCGTC---------------------------------------G---------CAAGACAA----------------------CCAT-AAGGA----------------------------------------CCTC----------------------------------------------------------------------------------------------------------------------------------GGTCCTTTGA---------------------------------------------------------------------------------------------CA-----------------------C------------------------------------------------CTTTGACCT
>KX961100_Fuscoporia_ferrea_JV_1606_2.2-J
AGT-GGGCT---------------------GC-TT-G-A-GCT-GGC-------A---------------CGC-A-GGTGC-TCGGCGG--------CTC----C--GCTC----TC------ATCCACTC-AAA---CCCCCTGTGCAC---C-TTGAACGAG----TG---TG-------------------------GGTC----------------------------------------GAGGCCGA-AA----------------GG-CGGTAGG-CCCG--------CCTCG----------TTT-C-----------------------------------------------T--TAC-AAACTC-T-TGTA------TTG-TCTTGTAGAATGC----------A-TT--G-C-------CTC-TCTGTGGGC-G-AAATAGTTAA-----------TACAACTTTCAACAACGGATCTCTTGGCTCTCGCATCG-ATGAAGAACGCAGCGAAATGCGATAAGTAATGT-GAATTGCAGA-ATTCAGTGAATCATCGAATCTTTGAACGCACCTTGCGCTCCTTGGTATTCCGAGGAGCATGCC-TGTTTGAGTGTCATG-TTATTCTCAATCCCTTTGG-----TTTTTGT-GAC-CGCT----GG--------------------------------------GCTTGGAT-GTGGAGG---TTT-TTGCTGG----------C------------------TTCGCGGTCGGCTCCTCTTGAATGCATTAGCTGGGC---------TTACGCTCGATGCA-A-T-GGTGTA----------------------------------------------------------------------------------------------------------------------------------------------------------------------------------------------------------AT--------------------------------------------------------AC-----------TTTTCT-TCACCAG---------------------------------------------------------------------------------------TGTAA-CTTGCG-ATTGG-GGCCTG-CTT----CT-AATCGTC---------------------------------------G---------CAAGACAA----------------------CCAT-AAGGA----------------------------------------CCTC----------------------------------------------------------------------------------------------------------------------------------GGTCCTTTGA---------------------------------------------------------------------------------------------CA-----------------------C------------------------------------------------CTTTGACCT
>JQ673178_Fuscoporia_ferrea_DLL2009-080
AGT-GGGCT---------------------GC-TT-G-A-GCT-GGC-------A---------------CGC-A-GGTGC-TCGGCGG--------CTC----C--GCTC----TC------ATCCACTC-AAA---CCCCCTGTGCAC---C-TTGAACGAG----TG---TG-------------------------GGTC----------------------------------------GAGGCCGA-AA----------------GG-CGGTAGG-CCRG--------CCTCG----------TTT-C-----------------------------------------------T--TAC-AAACTC-T-TGTA------TTG-TCTTGTAGAATGC----------A-TT--G-C-------CTC-TCTGTGGGC-G-AAATAGTTAA-----------TACAACTTTCAACAACGGATCTCTTGGCTCTCGCATCG-ATGAAGAACGCAGCGAAATGCGATAAGTAATGT-GAATTGCAGA-ATTCAGTGAATCATCGAATCTTTGAACGCACCTTGCGCTCCTTGGTATTCCGAGGAGCATGCC-TGTTTGAGTGTCATG-TTATTCTCAATCCCTTTGG-----TTTTTGT-GAC-CGCT----GG--------------------------------------GCTTGGAT-GTGGAGG----TT-TTGCTGG----------C------------------TTCGCGGTCGGCTCCTCTTGAATGCATTAGCTGGGC---------TTACGCTCGATGCA-A-T-GGTGTA----------------------------------------------------------------------------------------------------------------------------------------------------------------------------------------------------------AT--------------------------------------------------------AC-----------TTTTCT-TCACCAG---------------------------------------------------------------------------------------TGTAA-CTTGCGAATGGG-GGCCTG-CTT----CT-AATCGTC---------------------------------------G---------CAAGACAA----------------------CCAT-AAGGA----------------------------------------CCTC----------------------------------------------------------------------------------------------------------------------------------GGTCC-------------------------------------------------------------------------------------------------------------------------------------------------------------------------------------
>JQ673177_Fuscoporia_ferrea_DLL2010-113
AGT-GGGCT---------------------GC-TT-G-A-GCT-GGC-------A---------------CGC-A-GGTGC-TCGGCGG--------CTC----C--GCTC----TC------ATCCACTC-AAA---CCCCCTGTGCAC---C-TTGAACGAG----TG---TG-------------------------GGTC----------------------------------------GAGGCCGA-AA----------------GG-CGGTAGG-CCCG--------CCTCG----------TTT-C-----------------------------------------------T--TAC-AAACTC-T-TGTA------TTG-TCTTGTAGAATGC----------A-TT--G-C-------CTC-TCTGTGGGC-G-AAATAGTTAA-----------TACAACTTTCAACAACGGATCTCTTGGCTCTCGCATCG-ATGAAGAACGCAGCGAAATGCGATAAGTAATGT-GAATTGCAGA-ATTCAGTGAATCATCGAATCTTTGAACGCACCTTGCGCTCCTTGGTATTCCGAGGAGCATGCC-TGTTTGAGTGTCATG-TTATTCTCAATCCCTTTGG-----TTTTTGT-GAC-CGCT----GG--------------------------------------GCTTGGAT-GTGGAGG----TT-TTGCTGG----------C------------------TTCGCGGTCGGCTCCTCTTGAATGCATTAGCTGGGC---------TTACGCTCGATGCA-A-T-GGTGTA----------------------------------------------------------------------------------------------------------------------------------------------------------------------------------------------------------AT--------------------------------------------------------AC-----------TTTTCT-TCACCAG---------------------------------------------------------------------------------------TGTAA-CTTGCG-ATKGG-GGCCTG-CTT----CT-AATCGTC---------------------------------------G---------CAAGACAA----------------------CCAT-AAGGA----------------------------------------CCTC----------------------------------------------------------------------------------------------------------------------------------GGTCCTTTGA---------------------------------------------------------------------------------------------CA-----------------------C------------------------------------------------C--------
>JQ673176_Fuscoporia_ferrea_DLL2009-042
AGT-GGGCT---------------------GC-TT-G-A-GCT-GGC-------A---------------CGC-A-GGTGC-TCGGCGG--------CTC----C--GCTC----TC------ATCCACTC-AAA---CCCCCTGTGCAC---C-TTGAACGAG----TG---TG-------------------------GGTC----------------------------------------GAGGCCGA-AA----------------GG-CGGTAGG-CCCG--------CCTCG----------TTT-C-----------------------------------------------T--TAC-AAACTC-T-TGTA------TTG-TCTTGTAGAATGC----------A-TT--G-C-------CTC-TCTGTGGGC-G-AAATAGTTAA-----------TACAACTTTCAACAACGGATCTCTTGGCTCTCGCATCG-ATGAAGAACGCAGCGAAATGCGATAAGTAATGT-GAATTGCAGA-ATTCAGTGAATCATCGAATCTTTGAACGCACCTTGCGCTCCTTGGTATTCCGAGGAGCATGCC-TGTTTGAGTGTCATG-TTATTCTCAATCCCTTTGG-----TTTTTGT-GAC-CGCT----GG--------------------------------------GCTTGGAT-GTGGAGG----TT-TTGCTGG----------C------------------TTCGCGGTCGGCTCCTCTTGAATGCATTAGCTGGGC---------TTACGCTCGATGCA-A-T-GGTGTA----------------------------------------------------------------------------------------------------------------------------------------------------------------------------------------------------------AT--------------------------------------------------------AC-----------TTTTCT-TCACCAG---------------------------------------------------------------------------------------TGTAA-CTTGCG-ATGGG-GGCCTG-CTT----CT-AATCGTC---------------------------------------G---------CAAGACAA----------------------CCAT-AA---------------------------------------------------------------------------------------------------------------------------------------------------------------------------------------------------------------------------------------------------------------------------------------------------------------------------------------------------------------------------
>JQ673175_Fuscoporia_ferrea_DLL2009-161
AGT-GGGCT---------------------GC-TT-G-A-GCT-GGC-------A---------------CGC-A-GGTGC-TCGGCGG--------CTC----C--GCTC----TC------ATCCACTC-AAA--CCCCCCTGTGCAC---C-TTGAACGAG----TG---TG-------------------------GGTC----------------------------------------GAGGCCGA-AA----------------GG-CGGTAGG-CCCG--------CCTCG----------TTT-C-----------------------------------------------T--TAC-AAACTC-T-TGTA------TTG-TCTTGTAGAATGC----------A-TT--G-C-------CTC-TCTGTGGGC-G-AAATAGTTAA-----------TACAACTTTCAACAACGGATCTCTTGGCTCTCGCATCG-ATGAAGAACGCAGCGAAATGCGATAAGTAATGT-GAATTGCAGA-ATTCAGTGAATCATCGAATCTTTGAACGCACCTTGCGCTCCTTGGTATTCCGAGGAGCATGCC-TGTTTGAGTGTCATG-TTATTCTCAATCCCTTTGG-----TTTTTGT-GAC-CGCT----GG--------------------------------------GCTTGGAT-GTGGAGG----TT-TTGCTGG----------C------------------TTCGCGGTCGGCTCCTCTTGAATGCATTAGCTGGGC---------TTACGCTCGATGCA-A-T-GGTGTA----------------------------------------------------------------------------------------------------------------------------------------------------------------------------------------------------------AT--------------------------------------------------------AC-----------TTTTCT-TCACCAG---------------------------------------------------------------------------------------TGTAA-CTTGCG-ATGGG-GGCCTG-CTT----CT-AATCGTC---------------------------------------G---------CAAGACAA----------------------CCAT-AAGGA----------------------------------------CCTC----------------------------------------------------------------------------------------------------------------------------------GGTCCTTTGA---------------------------------------------------------------------------------------------CA-----------------------C------------------------------------------------CTTTGACCT
>JQ673174_Fuscoporia_ferrea_DLL2009-035
AGT-GGGCT---------------------GC-TT-G-A-GCT-GGC-------A---------------CGC-A-GGTGC-TCGGCGG--------CTC----C--GCTC----TC------ATCCACTC-AAA--CCCCCCTGTGCAC---C-TTGAACGAG----TG---TG-------------------------GGTC----------------------------------------GAGGCCGA-AA----------------GG-CGGTAGG-CCYG--------CCTCG----------TTT-C-----------------------------------------------T--TAC-AAACTC-T-TGTA------TTG-TCTTGTAGAATGC----------A-TT--G-C-------CTC-TCTGTGGGC-G-AAATAGTTAA-----------TACAACTTTCAACAACGGATCTCTTGGCTCTCGCATCG-ATGAAGAACGCAGCGAAATGCGATAAGTAATGT-GAATTGCAGA-ATTCAGTGAATCATCGAATCTTTGAACGCACCTTGCGCTCCTTGGTATTCCGAGGAGCATGCC-TGTTTGAGTGTCATG-TTATTCTCAATCCCTTTGG-----TTTTTGT-GAC-CGCT----GG--------------------------------------GCTTGGAT-GTGGAGG----TT-TTGCTGG----------C------------------TTCGCGGTCGGCTCCTCTTGAATGCATTAGCTGGGC---------TTACGCTCGATGCA-A-T-GGTGTA----------------------------------------------------------------------------------------------------------------------------------------------------------------------------------------------------------AT--------------------------------------------------------AC-----------TTTTCT-TCACCAG---------------------------------------------------------------------------------------TGTAA-CTTGCG-ATGGG-GGCCTG-CTT----CT-AATCGTC---------------------------------------G---------CAAGACAA----------------------CCAT-AAGGA----------------------------------------CCTC----------------------------------------------------------------------------------------------------------------------------------GGTCCTTTGA---------------------------------------------------------------------------------------------CA-----------------------C------------------------------------------------CTTTGACCT
>MH114659_Fuscoporia_ferrea_CLZhao_4034
AGT-GGGCT---------------------GC-TT-G-A-GCT-GGC-------A---------------CGC-A-GGTGC-TCGGCGG--------CTC----C--GCTC----TC------ATCCACTC-AAA----CCCCTGTGCAC---C-TTGAACGAG----TG---TG-------------------------GGTC----------------------------------------GAGGCCGA-AA----------------GGCCGGTAGG-CCCG--------CCTCG----------TTT-C-----------------------------------------------T--TAC-AAACTC-T-TGTA------TTG-TCTTGTAGAATGC----------A-TT--G-C-------CTC-TCTGTGGGC-G-AAATAGTTAA-----------TACAACTTTCAACAACGGATCTCTTGGCTCTCGCATCG-ATGAAGAACGCAGCGAAATGCGATAAGTAATGT-GAATTGCAGA-ATTCAGTGAATCATCGAATCTTTGAACGCACCTTGCGCTCCTTGGTATTCCGAGGAGCATGCC-TGTTTGAGTGTCATG-TTCTTCTCAATCCCTTTGG-----TTTTTGT-GAC-CGCT----GG--------------------------------------GCTTGGAT-GTGGAGG-----T-TTGCTGG----------C------------------TTCGCGGTCGGCTCCTCTTGAATGCATTAGCTGGGC---------TTTCGCTCGATGCA-A-T-GGTGTA----------------------------------------------------------------------------------------------------------------------------------------------------------------------------------------------------------AT--------------------------------------------------------AC-----------TTTTCT-TCACCAG---------------------------------------------------------------------------------------TGCAA-CTTGCG-AT-GG-GGCCTG-CTT----CT-AATCGTC---------------------------------------G---------CAAGACAA----------------------CCAT-AAGGA----------------------------------------CCTC-----------------------------------------------------------------------------------------------------------------------------------GTCCTTTGA---------------------------------------------------------------------------------------------CA-----------------------C------------------------------------------------CTTTGACCT
>MH050748_Fuscoporia_pulviniformis_Dai_17247
-GT-GGGCT---------------------GC-TT-G-A-GCT-GGC-------A---------------CGC-A-GGTGC-TCGGCGG--------CTC----C--GCTC----TC------ATCCACTC-AAA----CCCCTGTGCAC---C-TTGAACGAG----TG---TG-------------------------GGTC----------------------------------------GAGGCCGA-AA----------------GG-CGGTAGG-CCCG--------CCTCG----------TTT-C-----------------------------------------------T--TAC-AAACTC-T-TGTA------TTG-TCTTGTAGAATGC----------A-TT--G-C-------CTC-TCTGTGGGC-G-AAATAGTTAA-----------TACAACTTTCAACAACGGATCTCTTGGCTCTCGCATCG-ATGAAGAACGCAGCGAAATGCGATAAGTAATGT-GAATTGCAGA-ATTCAGTGAATCATCGAATCTTTGAACGCACCTTGCGCTCCTTGGTATTCCGAGGAGCATGCC-TGTTTGAGTGTCATG-TTATTCTCAATCCCTTTGG-----TTTTTGT-GAC-CGCT----GG--------------------------------------GCTTGGAT-GTGGAGG-----T-TTGCTGG----------C------------------TTCGCGGTCGGCTCCTCTTGAATGCATTAGCTGGGC---------TTTCGCTCGATGCA-A-T-GGTGTA----------------------------------------------------------------------------------------------------------------------------------------------------------------------------------------------------------AT--------------------------------------------------------AC-----------TTTTCT-TCACCAG---------------------------------------------------------------------------------------TGCAA-CTTGCG-AT-GG-GGCCTG-CTT----CT-AATCGTC---------------------------------------G---------CAAGACAA----------------------CCAT-AAGGG----------------------------------------CCTC-----------------------------------------------------------------------------------------------------------------------------------GTCCTTTGA---------------------------------------------------------------------------------------------CA-----------------------C------------------------------------------------CTTTGACCT
>MH050747_Fuscoporia_pulviniformis_Dai_17255
-GT-GGGCT---------------------GC-TT-G-A-GCT-GGC-------A---------------CGC-A-GGTGC-TCGGCGG--------CTC----C--GCTC----TC------ATCCACTC-AAA---CCCCCTGTGCAC---C-TTGAACGAG----TG---TG-------------------------GGTC----------------------------------------GAGGCCGA-AA----------------GG-CGGTAGG-CCCG--------CCTCG----------TTT-C-----------------------------------------------T--TAC-AAACTC-T-TGTA------TTG-TCTTGTAGAATGC----------A-TT--G-C-------CTC-TCTGTGGGC-G-AAATAGTTAA-----------TACAACTTTCAACAACGGATCTCTTGGCTCTCGCATCG-ATGAAGAACGCAGCGAAATGCGATAAGTAATGT-GAATTGCAGA-ATTCAGTGAATCATCGAATCTTTGAACGCACCTTGCGCTCCTTGGTATTCCGAGGAGCATGCC-TGTTTGAGTGTCATG-TTATTCTCAATCCCTTTGG-----TTTTTGT-GAC-CGCT----GG--------------------------------------GCTTGGAT-GTGGAGG-----T-TTGCTGG----------C------------------TTCGCGGTCGGCTCCTCTTGAATGCATTAGCTGGGC---------TTTCGCTCGATGCA-A-T-GGTGTA----------------------------------------------------------------------------------------------------------------------------------------------------------------------------------------------------------AT--------------------------------------------------------AC-----------TTTTCT-TCACCAG---------------------------------------------------------------------------------------TGCAA-CTTGCG-AT-GG-GGCCTG-CTT----CT-AATCGTC---------------------------------------G---------CAAGACAA----------------------CCAT-AAGGA----------------------------------------CCTC-----------------------------------------------------------------------------------------------------------------------------------GTCCTTTGA---------------------------------------------------------------------------------------------CA-----------------------C------------------------------------------------CTTTGACCT
>ON332074_Fuscoporia_pulviniformis_CLZhao8327
-GT-GGGCT---------------------GC-TT-G-A-GCT-GGC-------A---------------CGC-A-GGTGC-TCGGCGG--------CTC----C--GCTC----TC------ATCCACTC-AAA----CCCCTGTGCAC---C-TTGAACGAG----TG---TG-------------------------GGTC----------------------------------------GAGGCCGA-AA----------------GGCCGGTAGG-CCCG--------CCTCG----------TTT-C-----------------------------------------------T--TAC-AAACTC-T-TGTA------TTG-TCTTGTAGAATGC----------A-TT--G-C-------CTC-TCTGTGGGC-G-AAATAGTTAA-----------TACAACTTTCAACAACGGATCTCTTGGCTCTCGCATCG-ATGAAGAACGCAGCGAAATGCGATAAGTAATGT-GAATTGCAGA-ATTCAGTGAATCATCGAATCTTTGAACGCACCTTGCGCTCCTTGGTATTCCGAGGAGCATGCC-TGTTTGAGTGTCATG-TTCTTCTCAATCCCTTTGG-----TTTTTGT-GAC-CGCT----GG--------------------------------------GCTTGGAT-GTGGAGG-----T-TTGCTGG----------C------------------TTCGCGGTCGGCTCCTCTTGAATGCATTAGCTGGGC---------TTTCGCTCGATGCA-A-T-GGTGTA----------------------------------------------------------------------------------------------------------------------------------------------------------------------------------------------------------AT--------------------------------------------------------AC-----------TTTTCT-TCACCAG---------------------------------------------------------------------------------------TGCAA-CTTGCG-AT-GG-GGCCTG-CTT----CT-AATCGTC---------------------------------------G---------CAAGACAA----------------------CCAT-AAGGA----------------------------------------CCTC-----------------------------------------------------------------------------------------------------------------------------------GTCCTTTGA---------------------------------------------------------------------------------------------CA-----------------------C------------------------------------------------CTTTGACCT
>MH050746_Fuscoporia_pulviniformis_Dai_17262
GTG-GGCTT---------------------GC-TT-G-A-GCT-GGC-------A---------------CGC-A-GGTGC-TCGGCGG--------CTC----C--GCTC----TC------ATCCACTC-AAA---CCCCCTGTGCAC---C-TTGAACGAG----TG---TG-------------------------GGTC----------------------------------------GAGGCCGA-AA----------------GG-CGGTAGG-CCCG--------CCTCG----------TTT-C-----------------------------------------------T--TAC-AAACTC-T-TGTA------TTG-TCTTGTAGAATGC----------A-TT--G-C-------CTC-TCTGTGGGC-G-AAATAGTTAA-----------TACAACTTTCAACAACGGATCTCTTGGCTCTCGCATCG-ATGAAGAACGCAGCGAAATGCGATAAGTAATGT-GAATTGCAGA-ATTCAGTGAATCATCGAATCTTTGAACGCACCTTGCGCTCCTTGGTATTCCGAGGAGCATGCC-TGTTTGAGTGTCATG-TTATTCTCAATCCCTTTGG-----TTTTTGT-GAC-CGCT----GG--------------------------------------GCTTGGAT-GTGGAGG-----T-TTGCTGG----------C------------------TTCGCGGTCGGCTCCTCTTGAATGCATTAGCTGGGC---------TTTCGCTCGATGCA-A-T-GGTGTA----------------------------------------------------------------------------------------------------------------------------------------------------------------------------------------------------------AT--------------------------------------------------------AC-----------TTTTCT-TCACCAG---------------------------------------------------------------------------------------TGCAA-CTTGCG-AT-GG-GGCCTG-CTT----CT-AATCGTC---------------------------------------G---------CAAGACAA----------------------CCAT-AAGGA----------------------------------------CCTC-----------------------------------------------------------------------------------------------------------------------------------GTCCTTTGA---------------------------------------------------------------------------------------------CA-----------------------C------------------------------------------------CTTTGACCT
>KX961112_Fuscoporia_subferrea_MUCL_45984
AGT-GGGCT---------------------GC-TT-G-A-GCT-GGC-------A---------------CGC-A-GGTGC-TCGGCGG--------CTC----C--GCTC----TC------ATCCACTC-AAA----CCCCTGTGCAC---C-TTGAACGAG----TG---TG-------------------------GGTC----------------------------------------GAGGCCGA-AA----------------GGCGGGTAGG-CCCG--------CCTCG----------TTT-C-----------------------------------------------T--TAC-AAACTC-T-TGTA------TTG-TCTTGTAGAATGC----------A-TT--G-C-------CTC-TCTGTGGGC-G-AAATAGTTAA-----------TACAACTTTCAACAACGGATCTCTTGGCTCTCGCATCG-ATGAAGAACGCAGCGAAATGCGATAAGTAATGT-GAATTGCAGA-ATTCAGTGAATCATCGAATCTTTGAACGCACCTTGCGCTCCTTGGTATTCCGAGGAGCATGCC-TGTTTGAGTGTCATG-TTATTCTCAATCCCTTTGG-----TTTTTGT-GAC-CGCT----GG--------------------------------------GCTTGGAT-GTGGAGG---TTT-TTGCTGG----------C------------------TTCGCGGTCGGCTCCTCTTGAATGCATTAGCTGGGC---------TTACGCTCGATGCA-A-T-GGTGTA----------------------------------------------------------------------------------------------------------------------------------------------------------------------------------------------------------AT--------------------------------------------------------AC-----------TTTTCT-TCACCAG---------------------------------------------------------------------------------------TGTAA-CTTGCG-ATTGG-GGCCTG-CTT----CT-AATCGTC---------------------------------------G---------CAAGACAA----------------------CCAT-AAGGAC---------------------------------------CCTC----------------------------------------------------------------------------------------------------------------------------------GGTCCTTTGA---------------------------------------------------------------------------------------------CA-----------------------C------------------------------------------------CTTTGACCT
>MN660997_Fuscoporia_ferrea_SREF999
-------------------------------------------------------------------------------------------------------------------------------------------------------------------------------------------------------------------------------------------------------------------------------------------------------------------------------------------------------------------------------------------------------------------------------------------------------------------------------------------------------------------------------------------------------------------------------------------------CGCACCTTGCGCTCCTTGGTATTCCGAGGAGCATGCC-TGTTTGAGTGTCATG-TTATTCTCAATCCCTTTGG-----TTTTTGT-GAC-CGCT----GG--------------------------------------GCTTGGAT-GTGGAGG---TTT-TTGCTGG----------C------------------TTCGCGGTCGGCTCCTCTTGAATGCATTAGCTGGGC---------TTACGCTCGATGCA-A-T-GGTGTA----------------------------------------------------------------------------------------------------------------------------------------------------------------------------------------------------------AT--------------------------------------------------------AC-----------TTTTCT-TCACCAG---------------------------------------------------------------------------------------TGTAA-CTTGCG-ATTGG-GGCCTG-CTT----CT-AATCGTC---------------------------------------G---------CAAGACAA----------------------CCAT-AAGGAC---------------------------------------CCTC----------------------------------------------------------------------------------------------------------------------------------GGTCCTTTGA---------------------------------------------------------------------------------------------CA-----------------------C------------------------------------------------CTTTGACCT
>MN660889_Fuscoporia_ferrea_SREF636
-------------------------------------------------------------------------------------------------------------------------------------------------------------------------------------------------------------------------------------------------------------------------------------------------------------------------------------------------------------------------------------------------------------------------------------------------------------------------------------------------------------------------------------------------------------------------------------------------CGCACCTTGCGCTCCTTGGTATTCCGAGGAGCATGCC-TGTTTGAGTGTCATG-TTATTCTCAATCCCTTTGG-----TTTTTGT-GAC-CGCT----GG--------------------------------------GCTTGGAT-GTGGAGG---TTT-TTGCTGG----------C------------------TTCGCGGTCGGCTCCTCTTGAATGCATTAGCTGGGC---------TTACGCTCGATGCA-A-T-GGTGTA----------------------------------------------------------------------------------------------------------------------------------------------------------------------------------------------------------AT--------------------------------------------------------AC-----------TTTTCT-TCACCAG---------------------------------------------------------------------------------------TGTAA-CTTGCG-ATTGG-GGCCTG-CTT----CT-AATCGTC---------------------------------------G-------------------------------------------------------------------------------------------------------------------------------------------------------------------------------------------------------------------------------------------------------------------------------------------------------------------------------------------------------------------------------------------------------------------------
>MH861986_Fuscoporia_ferrea_culture_CBS:460.86_CBS_460.86
AGT-GGGCT---------------------GC-TT-G-A-GCT-GGC-------A---------------CGC-A-GGTGC-TCGGCGG--------CTC----C--GCTC----TC------ATCCACTC-AAA----CCCCTGTGCAC---C-TTGAACGAG----TG---TG-------------------------GGTC----------------------------------------GAGGCCGA-AA----------------GGCGGGTAGG-CCCG--------CCTCG----------TTT-C-----------------------------------------------T--TAC-AAACTC-T-TGTA------TTG-TCTTGTAGAATGC----------A-TT--G-C-------CTC-TCTGTGGGC-G-AAATAGTTAA-----------TACAACTTTCAACAACGGATCTCTTGGCTCTCGCATCG-ATGAAGAACGCAGCGAAATGCGATAAGTAATGT-GAATTGCAGA-ATTCAGTGAATCATCGAATCTTTGAACGCACCTTGCGCTCCTTGGTATTCCGAGGAGCATGCC-TGTTTGAGTGTCATG-TTATTCTCAATCCCTTTGG-----TTTTTGT-GAC-CGCT----GG--------------------------------------GCTTGGAT-GTGGAGG---TTT-TTGCTGG----------C------------------TTCGCGGTCGGCTCCTCTTGAATGCATTAGCTGGGC---------TTACGCTCGATGCA-A-T-GGTGTA----------------------------------------------------------------------------------------------------------------------------------------------------------------------------------------------------------AT--------------------------------------------------------AC-----------TTTTCT-TCACCAG---------------------------------------------------------------------------------------TGTAA-CTTGCG-ATTGG-GGCCTG-CTT----CT-AATCGTC---------------------------------------G---------CAAGACAA----------------------CCAT-AAGGAC---------------------------------------CCTC----------------------------------------------------------------------------------------------------------------------------------GGTCCTTTGA---------------------------------------------------------------------------------------------CA-----------------------C------------------------------------------------CTTTGACCT
>HG531385_Fuscoporia_ferrea_genomic_DNA_sequence
AGT-GGGCT---------------------GC-TT-G-A-GCT-GGC-------A---------------CGC-A-GGTGC-TCGGCGG--------CTC----C--GCTC----TC------ATCCACTC-AAA----CCCCTGTGCAC---C-TTGAACGAG----TG---TG-------------------------GGTC----------------------------------------GAGGCCGA-AA----------------GGCGGGTAGG-CCCG--------CCTCG----------TTT-C-----------------------------------------------T--TAC-AAACTC-T-TGTA------TTG-TCTTGTAGAATGC----------A-TT--G-C-------CTC-TCTGTGGGC-G-AAATAGTTAA-----------TACAACTTTCAACAACGGATCTCTTGGCTCTCGCATCG-ATGAAGAACGCAGCGAAATGCGATAAGTAATGT-GAATTGCAGA-ATTCAGTGAATCATCGAATCTTTGAACGCACCTTGCGCTCCTTGGTATTCCGAGGAGCATGCC-TGTTTGAGTGTCATG-TTATTCTCAATCCCTTTGG-----TTTTTGT-GAC-CGCT----GG--------------------------------------GCTTGGAT-GTGGAGG---TTT-TTGCTGG----------C------------------TTCGCGGTCGGCTCCTCTTGAATGCATTAGCTGGGC---------TTACGCTCGATGCA-A-T-GGTGTA----------------------------------------------------------------------------------------------------------------------------------------------------------------------------------------------------------AT--------------------------------------------------------AC-----------TTTTCT-TCACCAG---------------------------------------------------------------------------------------TGTAA-CTTGCG-ATTGG-GGCCTG-CTT----CT-AATCGTC---------------------------------------G---------CAAGACAA----------------------CCAT-AAGGAC---------------------------------------CCTC----------------------------------------------------------------------------------------------------------------------------------GGTCCTTTGA---------------------------------------------------------------------------------------------CA-----------------------C------------------------------------------------CTTTGACCT
>DQ347490_Fuscoporia_ferrea_YNC24-151205
---------------------------------------------------------------------------------------------------------------------------------------------------------------------------------------------------------------------------------------------------------------------------------------------------------------------------------------------------------------------------------------------------------------------------------------------------------------------------------------------------------------------ATCG-ATGAAGAACGCAGCGAAATGCGATAGGTAATGT-GAATTGCAGA-ATTCAGTGAATCATCGAATCTTTGAACGCACCTTGCGCTCCTTGGTATTCCGAGGAGCATGCC-TGTTTGAGTGTCATG-TTATTCTCAATCCCTTTGG-----TTTTTGT-GAC-CGCT----GG--------------------------------------GCTTGGAT-GTGGAGG---TTT-TTGCTGG----------C------------------TTCGCGGTCGGCTCCTCTTGAATGCATTAGCTGGGC---------TTACGCTCGATGCA-A-T-GGTGTA----------------------------------------------------------------------------------------------------------------------------------------------------------------------------------------------------------AT--------------------------------------------------------AC-----------TTTTCT-TCACCAG---------------------------------------------------------------------------------------TGTAA-CTTGCG-ATTGG-GGCCTG-CTT----CT-AATCGTC---------------------------------------G---------CAAGACAA----------------------CCAT-AAGGAC---------------------------------------CCTC----------------------------------------------------------------------------------------------------------------------------------GGTCCTTTGA---------------------------------------------------------------------------------------------CA-----------------------C------------------------------------------------CTTTGACCT
>FJ820674_Uncultured_fungus_S186
-----------------------------------------------------------------------------------------------------------------------------------------------------------------------------------------------------------------------------------------------------------------------------------GGTAGG-CCCG--------CCTCG----------TTT-C-----------------------------------------------T--TAC-AAACTC-T-TGTA------TTG-TCTTGTAGAATGC----------A-TT--G-C-------CTC-TCTGTGGGC-G-AAATAGTTAA-----------TACAACTTTCAACAACGGATCTCTTGGCTCTCGCATCG-ATGAAGAACGCAGCGAAATGCGATAAGTAATGT-GAATTGCAGA-ATTCAGTGAATCATCGAATCTTTGAACGCACCTTGCGCTCCTTGGTATTCCGAGGAGCATGCC-TGTTTGAGTGTCATG-TTATTCTCAATCCCTTTGG-----TTTTTGT-GAC-CGCT----GG--------------------------------------GCTTGGAT-GTGGAGG---TTT-TTGCTGG----------C------------------TTCGCGGTCGGCTCCTCTTGAATGCATTAGCTGGGC---------TTACGCTCGATGCA-A-T-GGTGTA----------------------------------------------------------------------------------------------------------------------------------------------------------------------------------------------------------AT--------------------------------------------------------AC-----------TTTTCT-TCACCAG---------------------------------------------------------------------------------------TGTAA-CTTGCG-ATTGG-GGCCTG-CTT----CT-AATCGTC---------------------------------------G---------CAAGACAA----------------------CCAT-AAGGAC---------------------------------------CCTC----------------------------------------------------------------------------------------------------------------------------------GGTCCTTTGA---------------------------------------------------------------------------------------------CA-----------------------C------------------------------------------------CTTTGACCT
>AY558617_Fuscoporia_ferrea_CBS_444.48
AGT-GGGCT---------------------GC-TT-G-A-GCT-GGC-------A---------------CGC-A-GGTGC-TCGGCGG--------CTC----C--GCTC----TC------ATCCACTC-AAA---CCCCCTGTGCAC---C-TTGAACGAG----TG---TA-------------------------GGTC----------------------------------------GAGGCCGA-AA----------------G--CGGTAGG-CCCG--------CCTCG----------TTT-C-----------------------------------------------T--TAC-AAACTC-T-TGTA------TTG-TCTTGTAGAATGC----------A-TT--G-C-------CTC-TCTGTGGGC-G-AAATAGTTAA-----------TACAACTTTCAACAACGGATCTTTTGGCTCTCG-ATCG-ATGAAGAACG--AGCAAATGCGATAAGTAATGT-GAATTGCAGA-ATTCAGTGAATCATCGAATCTTTGAACGCACCTTGCGCTCCTTGGTATTCCGAGGAGCATGCC-TGTTTGAGTGTCATG-TTATTCTCAATCCCTTWGS-----TTTTTGT-GAC-CGCT----GG--------------------------------------GCTTGGAT-GTRGAGG----TT-TTGCTGG----------C------------------TTCGCGGTCGGCTCCTCTTGAATGCATTAGCTGGGC---------TTACGCTCGATGCA-A-T-GGTGTA----------------------------------------------------------------------------------------------------------------------------------------------------------------------------------------------------------AT--------------------------------------------------------AC-----------TTTTCT-TCACCAG---------------------------------------------------------------------------------------TGTAA-CTTGCG-ATTGG-GGCCTG-CTT----CT-AATCGTC---------------------------------------G---------CAAGACAA----------------------CCAT-AAGGA----------------------------------------CCTC----------------------------------------------------------------------------------------------------------------------------------GGTCCTTTGA---------------------------------------------------------------------------------------------CA-----------------------C------------------------------------------------CTTTGACCT
>DQ516525_Fuscoporia_ferrea_D4-3B-b
AGT-GGGCT---------------------GC-TT-G-A-GCT-GGC-------A---------------CGC-A-GGTGC-TCGGCGG--------CTC----C--GCTC----TC------ATCCACTC-AAA--CCCCCCTGTGCAC---C-TTGAACGAG----TG---TA-------------------------GGTC----------------------------------------GAGGCCGA-AA----------------G--CGGTAGG-CCCG--------CCTCG----------TTT-C-----------------------------------------------T--TAC-AAACTC-T-TGTA------TTG-TCTTGTAGAATGC----------A-TT--G-C-------CTC-TCTGTGGGC-G-AAATAGTTAA-----------TACAACTTTCAACAACGGATCTTTTGGCTCTCG-ATCG-ATGAAGAACG--AGCAAATGCGATAAGTAATGT-GAATTGCAGA-ATTCAGTGAATCATCGAATCTTTGAACGCACCTTGCGCTCCTTGGTATTCCGAGGAGCATGCC-TGTTTGAGTGTCATG-TTATTCTCAATCCCTTWGS-----TTTTTGT-GAC-CGCT----GG--------------------------------------GCTTGGAT-GTRGAGG----TT-TTGCTGG----------C------------------TTCGCGGTCGGCTCCTCTTGAATGCATTAGCTGGGC---------TTACGCTCGATGCA-A-T-GGTGTA----------------------------------------------------------------------------------------------------------------------------------------------------------------------------------------------------------AT--------------------------------------------------------AC-----------TTTTCT-TCACCAG---------------------------------------------------------------------------------------TGTAA-CTTGCG-ATTGG-GGCCTG-CTT----CT-AATCGTC---------------------------------------G---------CAAGACAA----------------------CCAT-AAGGA----------------------------------------CCTC----------------------------------------------------------------------------------------------------------------------------------GGTCCTTTGA---------------------------------------------------------------------------------------------CA-----------------------C------------------------------------------------CT-------
>KY264031_Fuscoporia_punctatiformis_Dollinger_872
AGT-GGGCT---------------------GC-YT-G-A-GCT-GGC-------A---------------CGC-A-GGTGC-TCGGCGG--------CTC----C--GCTC----TC------ATCCACTC-AA-----CCCCTGTGCAC---C-TTGAACGAG----TG---TG-------------------------GGTC--------------------TG--------------GTCTAGTATTGG-AT----------------CGC---------------------CTCG----------TTT-C-----------------------------------------------T--TAC-AAACTC-TTATTA------TTGTTTTTGT--AATGC----------A-TT--G-C-------CTC-TTTGTGGGC-G-AAAT-GTTAA-----------TAYAACTTTCAACAACGGATCTCTTGGCTCTCGCATCG-ATGAAGAACGCAGCGAAATGCGATAAGTAATGT-GAATTGCAGA-ATTCAGTGAATCATCGAATCTTTGAACGCACCTTGCGCTCCTTGGTATTCCGAGGAGCATGCC-TGTTTGAGTGTCATG-TTCTTCTCAATCCCTTYGG------TTTTGT-AAY-CGCT----GG--------------------------------------GTTTGGAT-GTGGAGG-----T--TGCTGG----------C------------------TTTGCRGTCGGCTCCTCTGGAATGCATTAGCTGAGC---------TTTCGCTCGATGCA-A-T-GGTGTA----------------------------------------------------------------------------------------------------------------------------------------------------------------------------------------------------------AT--------------------------------------------------------AC------------TTTCT-TCACCAG---------------------------------------------------------------------------------------TGCAA-CTTGYG-TTTGG-GGCTCG-CTT----CY-AATCGTC---------------------------------------G---------CAAGACA-------------------------------------------------------------------------------------------------------------------------------------------------------------------------------------------------------------------CTTTGA---------------------------------------------------------------------------------------------CT-----------------------C------------------------------------------------CTTTGACCT
>MH050755_Fuscoporia_punctatiformis_Dai_17443
AGT-GGGCT---------------------GC-TT-G-A-GCT-GGC-------A---------------CGC-A-GGTGC-TCGGCGG--------CTC----C--GCTC----TC------ATCCACTC-AA-----CCCCTGTGCAC---C-TTGAACGAG----TG---TG-------------------------GGTC--------------------TG--------------GTCTAGTATTGG-AT----------------CGC---------------------CTCG----------TTT-C-----------------------------------------------T--TAC-AAACTC-TTATTA------TTGTTTTTGT--AATGC----------A-TT--G-C-------CTC-TTTGTGGGC-G-AAAT-GTTAA-----------TACAACTTTCAACAACGGATCTCTTGGCTCTCGCATCG-ATGAAGAACGCAGCGAAATGCGATAAGTAATGT-GAATTGCAGA-ATTCAGTGAATCATCGAATCTTTGAACGCACCTTGCGCTCCTTGGTATTCCGAGGAGCATGCC-TGTTTGAGTGTCATG-TTCTTCTCAATCCCTTTGG------TTTTGT-AAC-CGCT----GG--------------------------------------GTTTGGAT-GTGGAGG-----T--TGCTGG----------C------------------TTTGCAGTCGGCTCCTCTGGAATGCATTAGCTGAGC---------TTTCGCTCGATGCA-A-T-GGTGTA----------------------------------------------------------------------------------------------------------------------------------------------------------------------------------------------------------AT--------------------------------------------------------AC------------TTTCT-TCACCAG---------------------------------------------------------------------------------------TGCAA-CTTGCG-TTTGG-GGCTCG-CTT----CT-AATCGTC---------------------------------------G---------CAAGACA-------------------------------------------------------------------------------------------------------------------------------------------------------------------------------------------------------------------CTTTGA---------------------------------------------------------------------------------------------CT-----------------------C------------------------------------------------CTTTGACCT
>MH050754_Fuscoporia_punctatiformis_Doll#872b
AGT-GGGCT---------------------GC-YT-G-A-GCT-GGC-------A---------------CGC-A-GGTGC-TCGGCGG--------CTC----C--GCTC----TC------ATCCACTC-AA-----CCCCTGTGCAC---C-TTGAACGAG----TG---TG-------------------------GGTC--------------------TG--------------GTCTAGTATTGG-AT----------------CGC---------------------CTCG----------TTT-C-----------------------------------------------T--TAC-AAACTC-TTATTA------TTGTTTTTGT--AATGC----------A-TT--G-C-------CTC-TTTGTGGGC-G-AAAT-GTTAA-----------TAYAACTTTCAACAACGGATCTCTTGGCTCTCGCATCG-ATGAAGAACGCAGCGAAATGCGATAAGTAATGT-GAATTGCAGA-ATTCAGTGAATCATCGAATCTTTGAACGCACCTTGCGCTCCTTGGTATTCCGAGGAGCATGCC-TGTTTGAGTGTCATG-TTCTTCTCAATCCCTTYGG------TTTTGT-AAY-CGCT----GG--------------------------------------GTTTGGAT-GTGGAGG-----T--TGCTGG----------C------------------TTTGCRGTCGGCTCCTCTGGAATGCATTAGCTGAGC---------TTTCGCTCGATGCA-A-T-GGTGTA----------------------------------------------------------------------------------------------------------------------------------------------------------------------------------------------------------AT--------------------------------------------------------AC------------TTTCT-TCACCAG---------------------------------------------------------------------------------------TGCAA-CTTGYG-TTTGG-GGCTCG-CTT----CY-AATCGTC---------------------------------------G---------CAAGACA-------------------------------------------------------------------------------------------------------------------------------------------------------------------------------------------------------------------CTTTGA---------------------------------------------------------------------------------------------CT-----------------------C------------------------------------------------CTTTGACCT
>MH050753_Fuscoporia_punctatiformis_Dollinger_872
AGT-GGGCT---------------------GC-YT-G-A-GCT-GGC-------A---------------CGC-A-GGTGC-TCGGCGG--------CTC----C--GCTC----TC------ATCCACTC-AA-----CCCCTGTGCAC---C-TTGAACGAG----TG---TG-------------------------GGTC--------------------TG--------------GTCTAGTATTGG-AT----------------CGC---------------------CTCG----------TTT-C-----------------------------------------------T--TAC-AAACTC-TTATTA------TTGTTTTTGT--AATGC----------A-TT--G-C-------CTC-TTTGTGGGC-G-AAAT-GTTAA-----------TAYAACTTTCAACAACGGATCTCTTGGCTCTCGCATCG-ATGAAGAACGCAGCGAAATGCGATAAGTAATGT-GAATTGCAGA-ATTCAGTGAATCATCGAATCTTTGAACGCACCTTGCGCTCCTTGGTATTCCGAGGAGCATGCC-TGTTTGAGTGTCATG-TTCTTCTCAATCCCTTYGG------TTTTGT-AAY-CGCT----GG--------------------------------------GTTTGGAT-GTGGAGG-----T--TGCTGG----------C------------------TTTGCRGTCGGCTCCTCTGGAATGCATTAGCTGAGC---------TTTCGCTCGATGCA-A-T-GGTGTA----------------------------------------------------------------------------------------------------------------------------------------------------------------------------------------------------------AT--------------------------------------------------------AC------------TTTCT-TCACCAG---------------------------------------------------------------------------------------TGCAA-CTTGYG-TTTGG-GGCTCG-CTT----CY-AATCGTC---------------------------------------G---------CAAGACA-------------------------------------------------------------------------------------------------------------------------------------------------------------------------------------------------------------------CTTTGA---------------------------------------------------------------------------------------------CT-----------------------C------------------------------------------------CTTTGACCT
>KX961098_Fuscoporia_subferrea_Dai_16327
AGT-GGGCT---------------------GC-TT-G-A-GCT-GGC-------A---------------CGC-A-GGTGC-TCAGCGG--------CTC----C--GCTC----TC------ATCCACTC-AA-----CCCCTGTGCAC---C-TTGAACGAG----AG---TC-------------------------GGTC--------------------------------------CCGATGCTGC-AT----------------AGCAGAAGGG-CTAT--------TCTTG----------TTT-C-----------------------------------------------T--TAC-AAACTC-TTTATA------TTG-TCTTGT--AATGC----------A-TT--G-C-------CTC-TTTGTGGGC-G-AAAT-GTTAA-----------TATAACTTTCAACAACGGATCTCTTGGCTCTCGCATCG-ATGAAGAACGCAGCGAAATGCGATAAGTAATGT-GAATTGCAGA-ATTCAGTGAATCATCGAATCTTTGAACGCACCTTGCGCTCCTTGGTATTCCGAGGAGCATGCC-TGTTTGAGTGTCATG-TTCTTCTCAATCCCTTCGG------TTTTGC-GAT-CGTT----GG--------------------------------------GCTTGGAT-GTGGAGG-----T-CTGCTGG----------C------------------TTTGCGGTCGGCTCCTCTGGAATGCATTAGCTGGGC---------TTTCGCTCGATGCA-A-C-GGTGTA----------------------------------------------------------------------------------------------------------------------------------------------------------------------------------------------------------AT--------------------------------------------------------AC------------TTTCT-TCACCGG---------------------------------------------------------------------------------------TGTAC-CTTGCG-ATAGA-GGCTCG-CTT----CT-AATCGTC---------------------------------------G---------AAAGACA-------------------------------------------------------------------------------------------------------------------------------------------------------------------------------------------------------------------CATTGA---------------------------------------------------------------------------------------------CT-----------------------C------------------------------------------------CTTTGACCT
>KX961097_Fuscoporia_subferrea_Dai_16326
AGT-GGGCT---------------------GC-TT-G-A-GCT-GGC-------A---------------CGC-A-GGTGC-TCAGCGG--------CTC----C--GCTC----TC------ATCCACTC-AA-----CCCCTGTGCAC---C-TTGAACGAG----AG---TC-------------------------GGTC--------------------------------------CCGATGCTGC-AT----------------AGCAGAAGGG-CTAT--------TCTTG----------TTT-C-----------------------------------------------T--TAC-AAACTC-TTTATA------TTG-TCTTGT--AATGC----------A-TT--G-C-------CTC-TTTGTGGGC-G-AAAT-GTTAA-----------TATAACTTTCAACAACGGATCTCTTGGCTCTCGCATCG-ATGAAGAACGCAGCGAAATGCGATAAGTAATGT-GAATTGCAGA-ATTCAGTGAATCATCGAATCTTTGAACGCACCTTGCGCTCCTTGGTATTCCGAGGAGCATGCC-TGTTTGAGTGTCATG-TTCTTCTCAATCCCTTCGG------TTTTGC-GAT-CGTT----GG--------------------------------------GCTTGGAT-GTGGAGG-----T-CTGCTGG----------C------------------TTTGCGGTCGGCTCCTCTGGAATGCATTAGCTGGGC---------TTTCGCTCGATGCA-A-C-GGTGTA----------------------------------------------------------------------------------------------------------------------------------------------------------------------------------------------------------AT--------------------------------------------------------AC------------TTTCT-TCACCGG---------------------------------------------------------------------------------------TGTAC-CTTGCG-ATAGA-GGCTCG-CTT----CT-AATCGTC---------------------------------------G---------AAAGACA-------------------------------------------------------------------------------------------------------------------------------------------------------------------------------------------------------------------CATTGA---------------------------------------------------------------------------------------------CT-----------------------C------------------------------------------------CTTTGACCT
>KX961099_Fuscoporia_subferrea_Cui_8173
AGT-GGGCT---------------------GC-TT-G-A-GCT-GGC-------A---------------CGC-A-GGTGC-TCAGCGG--------CTC----C--GCTC----TC------ATCCACTC-AA-----CCCCTGTGCAC---C-TTGAACGAG----AG---TC-------------------------GGTC--------------------------------------CCGATGCTGC-AT----------------AGCAGAAGGG-CTAT--------TCTTG----------TTT-C-----------------------------------------------T--TAC-AAACTC-TTTATA------TTG-TCTTGT--AATGC----------A-TT--G-C-------CTC-TTTGTGGGC-G-AAAT-GTTAA-----------TATAACTTTCAACAACGGATCTCTTGGCTCTCGCATCG-ATGAAGAACGCAGCGAAATGCGATAAGTAATGT-GAATTGCAGA-ATTCAGTGAATCATCGAATCTTTGAACGCACCTTGCGCTCCTTGGTATTCCGAGGAGCATGCC-TGTTTGAGTGTCATG-TTCTTCTCAATCCCTTCGG------TTTTGC-GAT-CGTT----GG--------------------------------------GCTTGGAT-GTGGAGG-----T-CTGCTGG----------C------------------TTTGCGGTCGGCTCCTCTGGAATGCATTAGCTGGGC---------TTTCGCTCGATGCA-A-C-GGTGTA----------------------------------------------------------------------------------------------------------------------------------------------------------------------------------------------------------AT--------------------------------------------------------AC------------TTTCT-TCACCGG---------------------------------------------------------------------------------------TGTAC-CTTGCG-ATAGA-GGCTCG-CTT----CT-AATCGTC---------------------------------------G---------AAAGACA-------------------------------------------------------------------------------------------------------------------------------------------------------------------------------------------------------------------CATTGA---------------------------------------------------------------------------------------------CT-----------------------C------------------------------------------------CTTTGACCT
>MK268924_Fuscoporia_subferrea_CLZhao_3241
AGT-GGGCT---------------------GC-TT-G-A-GCT-GGC-------A---------------CGC-A-GGTGC-TCAGCGG--------CTC----C--GCTC----TC------ATCCACTC-AA-----CCCCTGTGCAC---C-TTGAACGAG----AG---TC-------------------------GGTC--------------------------------------CCGATGCTGC-AT----------------AGCAGAAGGG-CTAT--------TCTTG----------TTT-C-----------------------------------------------T--TAC-AAACTC-TTTATA------TTG-TCTTGT--AATGC----------A-TT--G-C-------CTC-TTTGTGGGC-G-AAAT-GTTAA-----------TATAACTTTCAACAACGGATCTCTTGGCTCTCGCATCG-ATGAAGAACGCAGCGAAATGCGATAAGTAATGT-GAATTGCAGA-ATTCAGTGAATCATCGAATCTTTGAACGCACCTTGCGCTCCTTGGTATTCCGAGGAGCATGCC-TGTTTGAGTGTCATG-TTCTTCTCAATCCCTTCGG------TTTTGC-GAT-CGTT----GG--------------------------------------GCTTGGAT-GTGGAGG-----T-CTGCTGG----------C------------------TTTGCGGTCGGCTCCTCTGGAATGCATTAGCTGGGC---------TTTCGCTCGATGCA-A-C-GGTGTA----------------------------------------------------------------------------------------------------------------------------------------------------------------------------------------------------------AT--------------------------------------------------------AC------------TTTCT-TCACCGG---------------------------------------------------------------------------------------TGTAC-CTTGCG-ATAGA-GGCTCG-CTT----CT-AATCGTC---------------------------------------G---------AAAGACA-------------------------------------------------------------------------------------------------------------------------------------------------------------------------------------------------------------------CATTGA---------------------------------------------------------------------------------------------CT-----------------------C------------------------------------------------CTTTGACCT
>MW582755_Fuscoporia_subferrea_CLZhao_17024
AGT-GGGCT---------------------GC-TT-G-A-GCT-GGC-------A---------------CGC-A-GGTGC-TCAGCGG--------CTC----C--GCTC----TC------ATCCACTC-AA-----CCCCTGTGCAC---C-TTGAACGAG----AG---TC-------------------------GGTC--------------------------------------CCGATGCTGC-AT----------------AGCAGAAGGG-CTAT--------TCTTG----------TTT-C-----------------------------------------------T--TAC-AAACTC-TTTATA------TTG-TCTTGT--AATGC----------A-TT--G-C-------CTC-TTTGTGGGC-G-AAAT-GTTAA-----------TATAACTTTCAACAACGGATCTCTTGGCTCTCGCATCG-ATGAAGAACGCAGCGAAATGCGATAAGTAATGT-GAATTGCAGA-ATTCAGTGAATCATCGAATCTTTGAACGCACCTTGCGCTCCTTGGTATTCCGAGGAGCATGCC-TGTTTGAGTGTCATG-TTCTTCTCAATCCCTTCGG------TTTTGC-GAT-CGTT----GG--------------------------------------GCTTGGAT-GTGGAGG-----T-CTGCTGG----------C------------------TTTGCGGTCGGCTCCTCTGGAATGCATTAGCTGGGC---------TTTCGCTCGATGCA-A-C-GGTGTA----------------------------------------------------------------------------------------------------------------------------------------------------------------------------------------------------------AT--------------------------------------------------------AC------------TTTCT-TCACCGG---------------------------------------------------------------------------------------TGTAC-CTTGCG-ATAGA-GGCTCG-CTT----CT-AATCGTC---------------------------------------G---------AAAGACA-------------------------------------------------------------------------------------------------------------------------------------------------------------------------------------------------------------------CATTGA---------------------------------------------------------------------------------------------CT-----------------------C------------------------------------------------CTTTGACCT
>MH114663_Fuscoporia_subferrea_CLZhao_3043
AGT-GGGCT---------------------GC-TT-G-A-GCT-GGC-------A---------------CGC-A-GGTGC-TCAGCGG--------CTC----C--GCTC----TC------ATCCACTC-AA-----CCCCTGTGCAC---C-TTGAACGAG----AG---TC-------------------------GGTC--------------------------------------CCGATGCTGC-AT----------------AGCAGAAGGG-CTAT--------TCTTG----------TTT-C-----------------------------------------------T--TAC-AAACTC-TTTATA------TTG-TCTTGT--AATGC----------A-TT--G-C-------CTC-TTTGTGGGC-G-AAAT-GTTAA-----------TATAACTTTCAACAACGGATCTCTTGGCTCTCGCATCG-ATGAAGAACGCAGCGAAATGCGATAAGTAATGT-GAATTGCAGA-ATTCAGTGAATCATCGAATCTTTGAACGCACCTTGCGCTCCTTGGTATTCCGAGGAGCATGCC-TGTTTGAGTGTCATG-TTCTTCTCAATCCCTTCGG------TTTTGC-GAT-CGTT----GG--------------------------------------GCTTGGAT-GTGGAGG-----T-CTGCTGG----------C------------------TTTGCGGTCGGCTCCTCTGGAATGCATTAGCTGGGC---------TTTCGCTCGATGCA-A-C-GGTGTA----------------------------------------------------------------------------------------------------------------------------------------------------------------------------------------------------------AT--------------------------------------------------------AC------------TTTCT-TCACCGG---------------------------------------------------------------------------------------TGTAC-CTTGCG-ATAGA-GGCTCG-CTT----CT-AATCGTC---------------------------------------G---------AAAGACA-------------------------------------------------------------------------------------------------------------------------------------------------------------------------------------------------------------------CATTGA---------------------------------------------------------------------------------------------CT-----------------------C------------------------------------------------CTTTGACCT
>MW742565_Fuscoporia_subferrea_CLZhao_10798
AGT-GGGCT---------------------GC-TT-G-A-GCT-GGC-------A---------------CGC-A-GGTGC-TCAGCGG--------CTC----C--GCTC----TC------ATCCACTC-AA-----CCCCTGTGCAC---C-TTGAACGAG----AG---TC-------------------------GGTC--------------------------------------CCGATGCTGC-AT----------------AGCAGAAGGG-CTAT--------TCTTG----------TTT-C-----------------------------------------------T--TAC-AAACTC-TTTATA------TTG-TCTTGT--AATGC----------A-TT--G-C-------CTC-TTTGTGGGC-G-AAAT-GTTAA-----------TATAACTTTCAACAACGGATCTCTTGGCTCTCGCATCG-ATGAAGAACGCAGCGAAATGCGATAAGTAATGT-GAATTGCAGA-ATTCAGTGAATCATCGAATCTTTGAACGCACCTTGCGCTCCTTGGTATTCCGAGGAGCATGCC-TGTTTGAGTGTCATG-TTCTTCTCAATCCCTTCGG------TTTTGC-GAT-CGTT----GG--------------------------------------GCTTGGAC-GTGGAGG-----T-CTGCTGG----------C------------------TTTGCGGTCGGCTCCTCTGGAATGCATTAGCTGGGC---------TTTCGCTCGATGCA-A-C-GGTGTA----------------------------------------------------------------------------------------------------------------------------------------------------------------------------------------------------------AT--------------------------------------------------------AC------------TTTCT-TCACCGG---------------------------------------------------------------------------------------TGTAC-CTTGCG-ATAGA-GGCTCG-CTT----CT-AATCGTC---------------------------------------G---------AAAGACA-------------------------------------------------------------------------------------------------------------------------------------------------------------------------------------------------------------------CATTGA---------------------------------------------------------------------------------------------CT-----------------------C------------------------------------------------CTTTGACCT
>MW742564_Fuscoporia_subferrea_CLZhao_10733
AGT-GGGCT---------------------GC-TT-G-A-GCT-GGC-------A---------------TGC-A-GGTGC-TCAGCGG--------CTC----C--GCTC----TC------ATCCACTC-AA-----CCCCTGTGCAC---C-TTGAACGAG----AG---TC-------------------------GGTC--------------------------------------CCGATGCTGC-AT----------------AGCAGAAGGG-CTAT--------TCTTG----------TTT-C-----------------------------------------------T--TAC-AAACTC-TTTATA------TTG-TCTTGT--AATGC----------A-TT--G-C-------CTC-TTTGTGGGC-G-AAAT-GTTAA-----------TATAACTTTCAACAACGGATCTCTTGGCTCTCGCATCG-ATGAAGAACGCAGCGAAATGCGATAAGTAATGT-GAATTGCAGA-ATTCAGTGAATCATCGAATCTTTGAACGCACCTTGCGCTCCTTGGTATTCCGAGGAGCATGCC-TGTTTGAGTGTCATG-TTCTTCTCAATCCCTTCGG------TTTTGC-GAT-CGTT----GG--------------------------------------GCTTGGAC-GTGGAGG-----T-CTGCTGG----------C------------------TTTGCGGTCGGCTCCTCTGGAATGCATTAGCTGGGC---------TTTCGCTCGATGCA-A-C-GGTGTA----------------------------------------------------------------------------------------------------------------------------------------------------------------------------------------------------------AT--------------------------------------------------------AC------------TTTCT-TCACCGG---------------------------------------------------------------------------------------TGTAC-CTTGCG-ATAGA-GGCTCG-CTT----CT-AATCGTC---------------------------------------G---------AAAGACA-------------------------------------------------------------------------------------------------------------------------------------------------------------------------------------------------------------------CATTGA---------------------------------------------------------------------------------------------CT-----------------------C------------------------------------------------CTTTGACCT
>MW582756_Fuscoporia_subferrea_CLZhao_17086
AGT-GGGCT---------------------GC-TT-G-A-GCT-GGC-------A---------------CGC-A-GGTGC-TCAGCGG--------CTC----C--GCTC----TC------ATCCACTC-AA-----CCCCTGTGCAC---C-ATGAACGAG----AG---TC-------------------------GGTC--------------------------------------CCGATGCTGC-AT----------------AGCAGAAGGG-CTAT--------TCTTG----------TTT-C-----------------------------------------------T--TAC-AAACTC-TTTATA------TTG-TCTTGT--AATGC----------A-TT--G-C-------CTC-TTTGTGGGC-G-AAAT-GTTAA-----------TATAACTTTCAACAACGGATCTCTTGGCTCTCGCATCG-ATGAAGAACGCAGCGAAATGCGATAAGTAATGT-GAATTGCAGA-ATTCAGTGAATCATCGAATCTTTGAACGCACCTTGCGCTCCTTGGTATTCCGAGGAGCATGCC-TGTTTGAGTGTCATG-TTCTTCTCAATCCCTTCGG------TTTTGC-GAT-CGTT----GG--------------------------------------GCTTGGAC-GTGGAGG-----T-CTGCTGG----------C------------------TTTGCGGTCGGCTCCTCTGGAATGCATTAGCTGGGC---------TTTCGCTCGATGCA-A-C-GGTGTA----------------------------------------------------------------------------------------------------------------------------------------------------------------------------------------------------------AT--------------------------------------------------------AC------------TTTCT-TCACCGG---------------------------------------------------------------------------------------TGTAC-CTTGCG-ATAGA-GGCTCG-CTT----CT-AATCGTC---------------------------------------G---------AAAGACA-------------------------------------------------------------------------------------------------------------------------------------------------------------------------------------------------------------------CATTGA---------------------------------------------------------------------------------------------CT-----------------------C------------------------------------------------CTTTGACCT
>MW582754_Fuscoporia_subferrea_CLZhao_17010
AGT-GGGCT---------------------GC-TT-G-A-GCT-GGC-------A---------------CGC-A-GGTGC-TCAGCGG--------CTC----C--GCTC----TC------ATCCACTC-AA-----CCCCTGTGCAC---C-TTGAACGAG----AG---TC-------------------------GGTC--------------------------------------CCGATGCTGC-AT----------------AGCAGAAGGG-TCAT--------TCTTG----------TTT-C-----------------------------------------------T--TAC-AAACTC-TTTATA------TTG-TCTTGT--AATGC----------A-TT--G-C-------CTC-TTTGTGGGC-G-AAAT-GTTAA-----------TATAACTTTCAACAACGGATCTCTTGGCTCTCGCATCG-ATGAAGAACGCAGCGAAATGCGATAAGTAATGT-GAATTGCAGA-ATTCAGTGAATCATCGAATCTTTGAACGCACCTTGCGCTCCTTGGTATTCCGAGGAGCATGCC-TGTTTGAGTGTCATG-TTCTTCTCAATCCCTTCGG------TTTTGC-GAT-CGTT----GG--------------------------------------GCTTGGAC-GTGGAGG-----T-CTGCTGG----------C------------------TTTGCGGTCGGCTCCTCTGGAATGCATTAGCTGGGC---------TTTCGCTCGATGCA-A-C-GGTGTA----------------------------------------------------------------------------------------------------------------------------------------------------------------------------------------------------------AT--------------------------------------------------------AC------------TTTCT-TCACCGG---------------------------------------------------------------------------------------TGTAC-CTTGCG-ATAGA-GGCTCG-CTT----CT-AATCGTC---------------------------------------G---------AAAGACA-------------------------------------------------------------------------------------------------------------------------------------------------------------------------------------------------------------------CATTGA---------------------------------------------------------------------------------------------CT-----------------------C------------------------------------------------CTTTGACCT
>MW959146_Fuscoporia_subferrea_CLZhao_7980
AGT-GGGCT---------------------GC-TT-G-A-GCT-GGC-------A---------------CGC-A-GGTGC-TCAGCGG--------CTC----C--GCTC----TC------ATCCACTC-AA-----CCCCTGTGCAC---C-TTGAACGAG----AG---TT-------------------------GGTC--------------------------------------CCGATGCTGC-AT----------------AGCAGAAGGG-TCAT--------TCTTG----------TTT-C-----------------------------------------------T--TAC-AAACTC-TTTATA------TTG-TCTTGT--AATGC----------A-TT--G-C-------CTC-TTTGTGGGC-G-AAAT-GTTAA-----------TACAACTTTCAACAACGGATCTCTTGGCTCTCGCATCG-ATGAAGAACGCAGCGAAATGCGATAAGTAATGT-GAATTGCAGA-ATTCAGTGAATCATCGAATCTTTGAACGCACCTTGCGCTCCTTGGTATTCCGAGGAGCATGCC-TGTTTGAGTGTCATG-TTCTTCTCAATCCCTTCGG------TTTTGC-GAT-CGTT----GG--------------------------------------GCTTGGAC-GTGGAGG-----T-CTGCTGG----------C------------------TTTGCGGTCGGCTCCTCTGGAATGCATTAGCTGGGC---------TTTCGCTCGATGCA-A-C-GGTGTA----------------------------------------------------------------------------------------------------------------------------------------------------------------------------------------------------------AT--------------------------------------------------------AC------------TTTCT-TCACCGG---------------------------------------------------------------------------------------TGTAC-CTTGCG-ATAGA-GGCTCG-CTT----CT-AATCGTC---------------------------------------G---------AAAGACA-------------------------------------------------------------------------------------------------------------------------------------------------------------------------------------------------------------------CATTGA---------------------------------------------------------------------------------------------CT-----------------------C------------------------------------------------CTTTGACCT
>MH050750_Fuscoporia_ramulicola_Dai_16155
AGT-GGGCT---------------------GC-TT-G-A-GCT-GGC-------A---------------TGC-A-GGTGC-TCAGCGG--------CTC----C--GCTC----TC------ATCCACTC-AA-----CCCCTGTGCAC---C-TTGAATGAG----AG---TC-------------------------GGTC--------------------------------------CCGATGCTGC-AT----------------AGCAGAAGGG-CCAT--------TCTTG----------TTT-C-----------------------------------------------T--TAC-AAACTC-TATATA------TTG-TCTTGT--AATGC----------A-TT--G-C-------CTC-TTTGTGGGC-G-AAAT-GTTAA-----------TACAACTTTCAACAACGGATCTCTTGGCTCTCGCATCG-ATGAAGAACGCAGCGAAATGCGATAAGTAATGT-GAATTGCAGA-ATTCAGTGAATCATCGAATCTTTGAACGCACCTTGCGCTCCTTGGTATTCCGAGGAGCATGCC-TGTTTGAGTGTCATG-TTCTTCTCAATCCCTTCGG------TTTTGC-GAT-CGTT----GG--------------------------------------GCTTGGAT-GTGGAGG-----T-CTGCTGG----------C------------------TATGCGGTCGGCTCCTCTGGAATGCATTAGCTGGGC---------TTTCGCTCGATGCA-A-C-GGTGTA----------------------------------------------------------------------------------------------------------------------------------------------------------------------------------------------------------AT--------------------------------------------------------AC------------TTTCT-TCACCGG---------------------------------------------------------------------------------------TGTAC-CTTGCG-ATAGA-GGCTCG-CTT----CT-AATCGTC---------------------------------------G---------AAAGACA-------------------------------------------------------------------------------------------------------------------------------------------------------------------------------------------------------------------CATTGA---------------------------------------------------------------------------------------------CT-----------------------C------------------------------------------------CTTTGACCT
>MT595071_Fuscoporia_sp._OTU1713
-------------------------------------------------------------------------------------------------------------------------------------------------------------------------------------------------------------------------------------------------------------------------------------------------------------------------------------------------------------------------------------------------------------------------------------------------------------------------------------------------------------------------------------------------TAAGTAATGT-GAATTGCAGA-ATTCAGTGAATCATCGAATCTTTGAACGCACCTTGCGCTCCTTGGTATTCCGAGGAGCATGCC-TGTTTGAGTGTCATG-TTCTTCTCAATCCCTTCGG------TTTTGC-GAT-CGTT----GG--------------------------------------GCTTGGAT-GTGGAGG-----T-CTGCTGG----------C------------------TATGCGGTCGGCTCCTCTGGAATGCATTAGCTGGGC---------TTTCGCTCGATGCA-A-C-GGTGTA----------------------------------------------------------------------------------------------------------------------------------------------------------------------------------------------------------AT--------------------------------------------------------AC------------TTTCT-TCACCGG---------------------------------------------------------------------------------------TGTAC-CTTGCG-ATAGA-GGCTCG-CTT----CT-AATCGTC---------------------------------------G---------AAAGACA-------------------------------------------------------------------------------------------------------------------------------------------------------------------------------------------------------------------CATTGA---------------------------------------------------------------------------------------------CT-----------------------C------------------------------------------------CTTTGACCT
>OU498060_uncultured_Fuscoporia_genomic_DNA_sequence
----------------------------------------------------------------------------------------------------------------------------------------------------------------------------------------------------------------------------------------------------------------------------------------------------------------------------------------------------------------------------------------------------------------------------------------------------------------------------------------------------------------------------------------GAAATGCGATAAGTAATGT-GAATTGCAGA-ATTCAGTGAATCATCGAATCTTTGAACGCACCTTGCGCTCCTTGGTATTCCGAGGAGCATGCC-TGTTTGAGTGTCATG-TTCTTCTCAATCCCTTCGG------TTTTGC-GAT-CGTT----GG--------------------------------------GCTTGGAT-GTGGAGG-----T-CTGCTGG----------C------------------TATGCGGTCGGCTCCTCTGGAATGCATTAGCTGGGC---------TTTCGCTCGATGCA-A-C-GGTGTA----------------------------------------------------------------------------------------------------------------------------------------------------------------------------------------------------------AT--------------------------------------------------------AC------------TTTCT-TCACCGG---------------------------------------------------------------------------------------TGTAC-CTTGCG-ATAGA-GGCTCG-CTT----CT-AATCGTC---------------------------------------G---------AAAGACA-------------------------------------------------------------------------------------------------------------------------------------------------------------------------------------------------------------------CATTGA---------------------------------------------------------------------------------------------CT-----------------------C------------------------------------------------CTTTGACCT
>OM959396_Fuscoporia_ramulicola_CLZhao_10367
AGT-GGGCT---------------------GC-TT-G-A-GCT-GGC-------A---------------TGC-A-GGTGC-TCAGCGG--------CTC----C--GCTC----TC------ATCCACTC-AA-----CCCCTGTGCAC---C-TTGAATGAG----AG---TC-------------------------GGTC--------------------------------------CCGATGCTGC-AT----------------AGCAGAAGGG-CCAT--------TCTTG----------TTT-C-----------------------------------------------T--TAC-AAACTC-TATATA------TTG-TCTTGT--AATGC----------A-TT--G-C-------CTC-TTTGTGGGC-G-AAAT-GTTAA-----------TACAACTTTCAACAACGGATCTCTTGGCTCTCGCATCG-ATGAAGAACGCAGCGAAATGCGATAAGTAATGT-GAATTGCAGA-ATTCAGTGAATCATCGAATCTTTGAACGCACCTTGCGCTCCTTGGTATTCCGAGGAGCATGCC-TGTTTGAGTGTCATG-TTCTTCTCAATCCCTTCGG------TTTTGC-GAT-CGTT----GG--------------------------------------GCTTGGAT-GTGGAGG-----T-CTGCTGG----------C------------------TATGCGGTCGGCTCCTCTGGAATGCATTAGCTGGGC---------TTTCGCTCGATGCA-A-C-GGTGTA----------------------------------------------------------------------------------------------------------------------------------------------------------------------------------------------------------AT--------------------------------------------------------AC------------TTTCT-TCACCGG---------------------------------------------------------------------------------------TGTAC-CTTGCG-ATAGA-GGCTCG-CTT----CT-AATCGTC---------------------------------------G---------AAAGACA-------------------------------------------------------------------------------------------------------------------------------------------------------------------------------------------------------------------CATTGA---------------------------------------------------------------------------------------------CT-----------------------C------------------------------------------------CTTTGACCT
>OM959394_Fuscoporia_ramulicola_CLZhao_10279
AGT-GGGCT---------------------GC-TT-G-A-GCT-GGC-------A---------------TGC-A-GGTGC-TCAGCGG--------CTC----C--GCTC----TC------ATCCACTC-AA-----CCCCTGTGCAC---C-TTGAATGAG----AG---TC-------------------------GGTC--------------------------------------CCGATGCTGC-AT----------------AGCAGAAGGG-CCAT--------TCTTG----------TTT-C-----------------------------------------------T--TAC-AAACTC-TATATA------TTG-TCTTGT--AATGC----------A-TT--G-C-------CTC-TTTGTGGGC-G-AAAT-GTTAA-----------TACAACTTTCAACAACGGATCTCTTGGCTCTCGCATCG-ATGAAGAACGCAGCGAAATGCGATAAGTAATGT-GAATTGCAGA-ATTCAGTGAATCATCGAATCTTTGAACGCACCTTGCGCTCCTTGGTATTCCGAGGAGCATGCC-TGTTTGAGTGTCATG-TTCTTCTCAATCCCTTCGG------TTTTGC-GAT-CGTT----GG--------------------------------------GCTTGGAT-GTGGAGG-----T-CTGCTGG----------C------------------TATGCGGTCGGCTCCTCTGGAATGCATTAGCTGGGC---------TTTCGCTCGATGCA-A-C-GGTGTA----------------------------------------------------------------------------------------------------------------------------------------------------------------------------------------------------------AT--------------------------------------------------------AC------------TTTCT-TCACCGG---------------------------------------------------------------------------------------TGTAC-CTTGCG-ATAGA-GGCTCG-CTT----CT-AATCGTC---------------------------------------G---------AAAGACA-------------------------------------------------------------------------------------------------------------------------------------------------------------------------------------------------------------------CATTGA---------------------------------------------------------------------------------------------CT-----------------------C------------------------------------------------CTTTGACCT
>OM959392_Fuscoporia_ramulicola_CLZhao_9506
AGT-GGGCT---------------------GC-TT-G-A-GCT-GGC-------A---------------TGC-A-GGTGC-TCAGCGG--------CTC----C--GCTC----TC------ATCCACTC-AA-----CCCCTGTGCAC---C-TTGAATGAG----AG---TC-------------------------GGTC--------------------------------------CCGATGCTGC-AT----------------AGCAGAAGGG-CCAT--------TCTTG----------TTT-C-----------------------------------------------T--TAC-AAACTC-TATATA------TTG-TCTTGT--AATGC----------A-TT--G-C-------CTC-TTTGTGGGC-G-AAAT-GTTAA-----------TACAACTTTCAACAACGGATCTCTTGGCTCTCGCATCG-ATGAAGAACGCAGCGAAATGCGATAAGTAATGT-GAATTGCAGA-ATTCAGTGAATCATCGAATCTTTGAACGCACCTTGCGCTCCTTGGTATTCCGAGGAGCATGCC-TGTTTGAGTGTCATG-TTCTTCTCAATCCCTTCGG------TTTTGC-GAT-CGTT----GG--------------------------------------GCTTGGAT-GTGGAGG-----T-CTGCTGG----------C------------------TATGCGGTCGGCTCCTCTGGAATGCATTAGCTGGGC---------TTTCGCTCGATGCA-A-C-GGTGTA----------------------------------------------------------------------------------------------------------------------------------------------------------------------------------------------------------AT--------------------------------------------------------AC------------TTTCT-TCACCGG---------------------------------------------------------------------------------------TGTAC-CTTGCG-ATAGA-GGCTCG-CTT----CT-AATCGTC---------------------------------------G---------AAAGACA-------------------------------------------------------------------------------------------------------------------------------------------------------------------------------------------------------------------CATTGA---------------------------------------------------------------------------------------------CT-----------------------C------------------------------------------------CTTTGACCT
>OM959397_Fuscoporia_ramulicola_CLZhao_10433
AGT-GGGCT---------------------GC-TT-G-A-GCT-GGC-------A---------------TGC-A-GGTGC-TCAGCGG--------CTC----C--GCTC----TC------ATCCACTC-AA-----CCCCTGTGCAC---C-TTGAATGAG----AG---TC-------------------------GGTC--------------------------------------CCGATGCTGC-AT----------------AGCAGAAGGG-CCAT--------TCTTG----------TTT-C-----------------------------------------------T--TAC-AAACTC-TATATA------TTG-TCTTGT--AATGC----------A-TT--G-C-------CTC-TTTGTGGGC-G-AAAT-GTTAA-----------TACAACTTTCAACAACGGATCTCTTGGCTCTCGCATCG-ATGAAGAACGCAGCGAAATGCGATAAGTAATGT-GAATTGCAGA-ATTCAGTGAATCATCGAATCTTTGAACGCACCTTGCGCTCCTTGGTATTCCGAGGAGCATGCC-TGTTTGAGTGTCATG-TTCTTCTCAATCCCTTCGG------TTTTGC-GAT-CGTT----GG--------------------------------------GCTTGGAT-GTGGAGG-----T-CTGCTGG----------C------------------TATGCGGTCGGCTCCTCTGGAATGCATTAGCTGGGC---------TTTCGCTCGATGCA-A-C-GGTGTA----------------------------------------------------------------------------------------------------------------------------------------------------------------------------------------------------------AT--------------------------------------------------------AC------------TTTCT-TCACCGG---------------------------------------------------------------------------------------TGTAC-CTTGCG-ATAGA-GGCTCG-CTT----CT-AATCGTC---------------------------------------G---------AAAGACA-------------------------------------------------------------------------------------------------------------------------------------------------------------------------------------------------------------------CATTGA---------------------------------------------------------------------------------------------CT-----------------------C------------------------------------------------CTTTGACCT
>MK268922_Fuscoporia_subferrea_CLZhao_1695
AGT-GGGCT---------------------GC-TT-G-A-GCT-GGC-------A---------------TGC-A-GGTGC-TCAGCGG--------CTC----C--GCTC----TC------ATCCACTC-AA-----CCCCTGTGCAC---C-TTGAATGAG----AG---TC-------------------------GGTC--------------------------------------CCGATGCTGC-AT----------------AGCAGAAGGG-CCAT--------TCTTG----------TTT-C-----------------------------------------------T--TAC-AAACTC-TATATA------TTG-TCTTGT--AATGC----------A-TT--G-C-------CTC-TTTGTGGGC-G-AAAT-GTTAA-----------TACAACTTTCAACAACGGATCTCTTGGCTCTCGCATCG-ATGAAGAACGCAGCGAAATGCGATAAGTAATGT-GAATTGCAGA-ATTCAGTGAATCATCGAATCTTTGAACGCACCTTGCGCTCCTTGGTATTCCGAGGAGCATGCC-TGTTTGAGTGTCATG-TTCTTCTCAATCCCTTCGG------TTTTGC-GAT-CGTT----GG--------------------------------------GCTTGGAT-GTGGAGG-----T-CTGCTGG----------C------------------TATGCGGTCGGCTCCTCTGGAATGCATTAGCTGGGC---------TTTCGCTCGATGCA-A-C-GGTGTA----------------------------------------------------------------------------------------------------------------------------------------------------------------------------------------------------------AT--------------------------------------------------------AC------------TTTCT-TCACCGG---------------------------------------------------------------------------------------TGTAC-CTTGCG-ATAGA-GGCTCG-CTT----CT-AATCGTC---------------------------------------G---------AAAGACA-------------------------------------------------------------------------------------------------------------------------------------------------------------------------------------------------------------------CATTGA---------------------------------------------------------------------------------------------CT-----------------------C------------------------------------------------CTTTGACCT
>MK268923_Fuscoporia_subferrea_CLZhao_1701
AGT-GGGCT---------------------GC-TT-G-A-GCT-GGC-------A---------------TGC-A-GGTGC-TCAGCGG--------CTC----C--GCTC----TC------ATCCACTC-AA-----CCCCTGTGCAC---C-TTGAATGAG----AG---TC-------------------------GGTC--------------------------------------CCGATGCTGC-AT----------------AGCAGAAGGG-CCAT--------TCTTG----------TTT-C-----------------------------------------------T--TAC-AAACTC-TATATA------TTG-TCTTGT--AATGC----------A-TT--G-C-------CTC-TTTGTGGGC-G-AAAT-GTTAA-----------TACAACTTTCAACAACGGATCTCTTGGCTCTCGCATCG-ATGAAGAACGCAGCGAAATGCGATAAGTAATGT-GAATTGCAGA-ATTCAGTGAATCATCGAATCTTTGAACGCACCTTGCGCTCCTTGGTATTCCGAGGAGCATGCC-TGTTTGAGTGTCATG-TTCTTCTCAATCCCTTCGG------TTTTGC-GAT-CGTT----GG--------------------------------------GCTTGGAT-GTGGAGG-----T-CTGCTGG----------C------------------TATGCGGTCGGCTCCTCTGGAATGCATTAGCTGGGC---------TTTCGCTCGATGCA-A-C-GGTGTA----------------------------------------------------------------------------------------------------------------------------------------------------------------------------------------------------------AT--------------------------------------------------------AC------------TTTCT-TCACCGG---------------------------------------------------------------------------------------TGTAC-CTTGCG-ATAGA-GGCTCG-CTT----CT-AATCGTC---------------------------------------G---------AAAGACA-------------------------------------------------------------------------------------------------------------------------------------------------------------------------------------------------------------------CATTGA---------------------------------------------------------------------------------------------CT-----------------------C------------------------------------------------CTTTGACCT
>MH050749_Fuscoporia_ramulicola_Dai_15723
AGT-GGGCT---------------------GC-TT-G-A-GCT-GGC-------A---------------TGC-A-GGTGC-TCAGCGG--------CTC----C--GCTC----TC------ATCCACTC-AA-----CCCCTGTGCAC---C-TTGAATGAG----AG---TC-------------------------GGTC--------------------------------------CCGATGCTGC-AT----------------AGCAGAAGGG-CCAT--------TCTTG----------TTT-C-----------------------------------------------T--TAC-AAACTC-TATATA------TTG-TCTTGT--AATGC----------A-TT--G-C-------CTC-TTTGTGGGC-G-AAAT-GTTAA-----------TACAACTTTCAACAACGGATCTCTTGGCTCTCGCATCG-ATGAAGAACGCAGCGAAATGCGATAAGTAATGT-GAATTGCAGA-ATTCAGTGAATCATCGAATCTTTGAACGCACCTTGCGCTCCTTGGTATTCCGAGGAGCATGCC-TGTTTGAGTGTCATG-TTCTTCTCAATCCCTTCGG------TTTTGC-GAT-CGTT----GG--------------------------------------GCTTGGAT-GTGGAGG-----T-CTGCTGG----------C------------------TATGCGGTCGGCTCCTCTGGAATGCATTAGCTGGGC---------TTTCGCTCGATGCA-A-C-GGTGTA----------------------------------------------------------------------------------------------------------------------------------------------------------------------------------------------------------AT--------------------------------------------------------AC------------TTTCT-TCACCGG---------------------------------------------------------------------------------------TGTAC-CTTGCG-ATAGA-GGCTCG-CTT----CT-AATCGTC---------------------------------------G---------AAAGACA-------------------------------------------------------------------------------------------------------------------------------------------------------------------------------------------------------------------CATTGA---------------------------------------------------------------------------------------------CT-----------------------C------------------------------------------------CTTTGACCT
>OM959393_Fuscoporia_ramulicola_CLZhao_10249
AGT-GGGCT---------------------GC-TT-G-A-GCT-GGC-------A---------------TGC-A-GGTGC-TCAGCGG--------CTC----C--GCTC----TC------ATCCACTC-AA-----CCCCTGTGCAC---C-TTGAATGAG----AG---TC-------------------------GGTC--------------------------------------CCGATGCTGC-AT----------------AGCAGAAGGG-CCAT--------TCTTG----------TTT-C-----------------------------------------------T--TAC-AAACTC-TATATA------TTG-TCTTGT--AATGC----------A-TT--G-C-------CTC-TTTGTGGGC-G-AAAT-GTTAA-----------TACAACTTTCAACAACGGATCTCTTGGCTCTCGCATCG-ATGAAGAACGCAGCGAAATGCGATAAGTAATGT-GAATTGCAGA-ATTCAGTGAATCATCGAATCTTTGAACGCACCTTGCGCTCCTTGGTATTCCGAGGAGCATGCC-TGTTTGAGTGTCATG-TTCTTCTCAATCCCTTCGG------TTTTGC-GAT-CGTT----GG--------------------------------------GCTTGGAT-GTGGAGG-----T-CTGCTGG----------C------------------TATGCGGTCGGCTCCTCTGGAATGCATTAGCTGGGC---------TTTCGCTCGATGCA-A-C-GGTGTA----------------------------------------------------------------------------------------------------------------------------------------------------------------------------------------------------------AT--------------------------------------------------------AC------------TTTCT-TCACCGG---------------------------------------------------------------------------------------TGTAC-CTTGCG-ATAGA-GGCTCG-CTT----CT-AATCGTC---------------------------------------G---------AAAGACA-------------------------------------------------------------------------------------------------------------------------------------------------------------------------------------------------------------------CATTGA---------------------------------------------------------------------------------------------CT-----------------------C------------------------------------------------CTTTGACCT
>MK937766_Fuscoporia_subferrea_SWFC_011553
AGT-GGGCT---------------------GC-TT-G-A-GCT-GGC-------A---------------CGC-A-GGTGC-TCAGCGG--------CTC----C--GCTC----TC------ATCCACTC-AA-----CCCCTGTGCAC---C-TTGAACGAG----AG---TC-------------------------GGTC--------------------------------------CCGATGCTGC-AT----------------AGCAGAAGGG-CCAT--------TCTTG----------TTT-C-----------------------------------------------T--TAC-AAACTC-TTTATA------TTG-TCTTGT--AATGC----------A-TT--G-C-------CTC-TTTGTGGGC-G-AAAT-GTTAA-----------TATAACTTTCAACAACGGATCTCTTGGCTCTCGCATCG-ATGAAGAACGCAGCGAAATGCGATAAGTAATGT-GAATTGCAGA-ATTCAGTGAATCATCGAATCTTTGAACGCACCTTGCGCTCCTTGGTATTCCGAGGAGCATGCC-TGTTTGAGTGTCATG-TTCTTCTCAATCCCTTCGG------TTTTGC-GAT-CGTT----GG--------------------------------------GCTTGGAT-GTGGAGG-----T-CTGCTGG----------C------------------TTTGCGGTCGGCTCCTCTGGAATGCATTAGCTGGGC---------TTTCGCTCGATGCA-A-C-GGTGTA----------------------------------------------------------------------------------------------------------------------------------------------------------------------------------------------------------AT--------------------------------------------------------AC------------TTTCT-TCACCGG---------------------------------------------------------------------------------------TGTAC-CTTGCG-ATAGA-GGCTCGCCTT----CT-AATCGTC---------------------------------------G---------AAAGACA-------------------------------------------------------------------------------------------------------------------------------------------------------------------------------------------------------------------CATTGA---------------------------------------------------------------------------------------------CT-----------------------C------------------------------------------------CTTTGACCT
>MK937767_Fuscoporia_subferrea_SWFC_011569
AGT-GGGCT---------------------GC-TT-G-A-GCT-GGC-------A---------------CGC-A-GGTGC-TCAGCGG--------CTC----C--GCTC----TC------ATCCATTC-AA-----CCCCTGTGCAC---C-TTGAACGAG----AG---TT-------------------------GGTC--------------------------------------CCGATGCTGC-AT----------------AGCAGAAGGG-CCAT--------TCTTG----------TTT-C-----------------------------------------------T--TAC-AAACTC-TTTATA------TTG-TCTTGT--AATGC----------A-TT--G-C-------CTC-TTTGTGGGC-G-AAAT-GTTAA-----------TACAACTTTCAACAACGGATCTCTTGGCTCTCGCATCG-ATGAAGAACGCAGCGAAATGCGATAAGTAATGT-GAATTGCAGA-ATTCAGTGAATCATCGAATCTTTGAACGCACCTTGCGCTCCTTGGTATTCCGAGGAGCATGCC-TGTTTGAGTGTCATG-TTCTTCTCAATCCCTTCGG------TTTTGC-GAT-CGTT----GG--------------------------------------GCTTGGAT-GTGGAGG-----T-CTGCTGG----------CT-----------------TTTGCGGTCGGCTCCTCTGGAATGCATTAGCTGGGC---------TTTCGCTCGATGCA-A-C-GGTGTA----------------------------------------------------------------------------------------------------------------------------------------------------------------------------------------------------------AT--------------------------------------------------------AC------------TTTCT-TCACCGG---------------------------------------------------------------------------------------TGTAC-CTTGCG-ATAGA-GGCTCG-CTT----CT-AATCGTC---------------------------------------G---------AAAGACA-------------------------------------------------------------------------------------------------------------------------------------------------------------------------------------------------------------------CATTGA---------------------------------------------------------------------------------------------CT-----------------------C------------------------------------------------CTTTGACCT
>OM959395_Fuscoporia_ramulicola_CLZhao_10358
AGT-GGGCT---------------------GC-TT-G-A-GCT-GGC-------A---------------TGC-A-GGTGC-TCAGCGG--------CTC----C--GCTC----TC------ATCCACTC-AA-----CCCCTGTGCAC---C-TTGAATGAG----AG---TC-------------------------GGTC--------------------------------------CCGATGCTGC-AT----------------AGCAGAAGGG-CCAT--------TCTTG----------TTT-C-----------------------------------------------T--TAC-AAACTC-TATATA------TTG-TCTTGT--AATGC----------A-TT--G-C-------CTC-TTTGTGGGC-G-AAAT-GTTAA-----------TACAACTTTCAACAACGGATCTCTTGGCTCTCGCATCG-ATGAAGAACGCAGCGAAATGCGATAAGTAATGT-GAATTGCAGA-ATTCAGTGAATCATCGAATCTTTGAACGCACCTTGCGCTCCTTGGTATTCCGAGGAGCATGCC-TGTTTGAGTGTCATG-TTCTTCTCAATCCCTTCGG------TTTTGC-GAT-CGTT----GG--------------------------------------GCTTGGAT-GTGGAGG-----T-CTGCTGG----------C------------------TATGCGGTCGGCTCCTCTGGAATGCATTAGCTGGGC---------TTTCGCTCGATGCA-A-C-GGTGTA----------------------------------------------------------------------------------------------------------------------------------------------------------------------------------------------------------AT--------------------------------------------------------AC------------TTTCT-TCACCGG---------------------------------------------------------------------------------------TGTAC-CTTGCG-ATAGA-GGCCTCGCTT----CT-AATCGTC---------------------------------------G---------AAAGACA-------------------------------------------------------------------------------------------------------------------------------------------------------------------------------------------------------------------CATTGA---------------------------------------------------------------------------------------------CT-----------------------C------------------------------------------------CTTTGACCT
>MK268925_Fuscoporia_subferrea_CLZhao_5759
TGA-GGAAG---------------------GC-TT-G-A-TAC-GAC-------T---------------TTCTA-CTTCC-TCAGCGG--------CTC----C--GCTC----TC------ATCCACTC-AA-----CCCCTGTGCAC---C-TTGAACGAG----AG---TC-------------------------GGTC--------------------------------------CCGATGCTGC-AT----------------AGCAGAAGGG-CTAT--------TCTTG----------TTT-C-----------------------------------------------T--TAC-AAACTC-TTTATA------TTG-TCTTGT--AATGC----------A-TT--G-C-------CTC-TTTGTGGGC-G-AAAT-GTTAA-----------TATAACTTTCAACAACGGATCTCTTGGCTCTCGCATCG-ATGAAGAACGCAGCGAAATGCGATAAGTAATGT-GAATTGCAGA-ATTCAGTGAATCATCGAATCTTTGAACGCACCTTGCGCTCCTTGGTATTCCGAGGAGCATGCC-TGTTTGAGTGTCATG-TTCTTCTCAATCCCTTCGG------TTTTGC-GAT-CGTT----GG--------------------------------------GCTTGGAT-GTGGAGG-----T-CTGCTGG----------C------------------TTTGCGGTCGGCTCCTCTGGAATGCATTAGCTGGGC---------TTTCGCTCGATGCA-A-C-GGTGTA----------------------------------------------------------------------------------------------------------------------------------------------------------------------------------------------------------AT--------------------------------------------------------AC------------TTTCT-TCACCGG---------------------------------------------------------------------------------------TGTAT-CTTGCG-ATAGA-GGCTCG-CTT----CT-AATCGTC---------------------------------------G---------AAAGACA-------------------------------------------------------------------------------------------------------------------------------------------------------------------------------------------------------------------CATTGA---------------------------------------------------------------------------------------------CT-----------------------C------------------------------------------------CTTTGACCT
>MW740277_Fuscoporia_sp._HHB-19182
AGT-GGGCT---------------------GC-TT-G-A-GCT-GGC-------A---------------YSGCA-GGTGC-TCAGTGG--------CTC----C--GCTC----TC------ATCCACTC-TA-----CCCCTGTGCAC---CTTTGAGCGAG----TG---TG-------------------------GGTC--------------------------------------------------T----------------GGTTAAACGG-ACCG--------CCTCG----------TTT-CT---------------------------------------------AT--TAC-AAACTC-G-TTTT------CTG-TCTTGTAGAATGA----------T-AT-TG-C-------CTT-GCAATGGGC-G-AAAT-GTTAA-----------TACAACTTTCAACAACGGATCTCTTGGCTCTCGCATCG-ATGAAGAACGCAGCGAAATGCGATAAGTAATGT-GAATTGCAGA-ATTCAGTGAATCATCGAATCTTTGAACGCACCTTGCGCTCCTTGGTATTCCGAGGCGCATGCC-TGTTTGAGTGTCATG-TTCTTCTCAATCCCTTCGGT---TTTTTTGT-GAC-CGTC----GG--------------------------------------GCTTGGTA-ATTGGAG----GT-CTGCTGG----------C------------------TTTGCGGTCGGCTCCTCTGGAATGCATTAGCTGGGC---------TTATGCTCGATGCA-A-C-GGTGTA----------------------------------------------------------------------------------------------------------------------------------------------------------------------------------------------------------AT--------------------------------------------------------AA-----------TTATCT-TCACCGG---------------------------------------------------------------------------------------TGTGA-CTTGCA-TGAGG-GGCTCG-CTT----CT-AATCGTC---------------------------------------G---------CAAGACAA----------------------CGAT-AAGGAC--------------------------------------AGTTT----------------------------------------------------------------------------------------------------------------------------------TGTTCTTTGA---------------------------------------------------------------------------------------------CA-----------------------C------------------------------------------------CTTTGACCT
>KJ940032_Fuscoporia_viticola_JV_0509_125
AGT-GGGCT---------------------TC-TT-G-ATGCT-GGC-------A---------------TGC-A-GGTGC-TCAGAGG--------TCC----C--GCTC----TC------ATCCACTC-AA-----CCCCTGTGCAC---ACTTGAGAGCG----AG---GTC------------------------GGTC-------------------------------------GTCGGCGC-----A----------------AGCCTTCGAC--TTG--------CTTCG----------TTT-CT-------------------------------------------T-AT--TAC-AAACAC-TTTTTA------TTG-TCTTGTCGAATGC----------A-AT--G-C-------CTC-GTAGTGGGC-G-AAAT-GTTAA-----------TACAACTTTCAACAACGGATCTCTTGGCTCTCGCATCG-ATGAAGAACGCAGCGAAATGCGATAAGTAATGT-GAATTGCAGA-ATTCAGTGAATCATCGAATCTTTGAACGCACCTTGCGCTCCTTGGTATTCCGAGGAGCATGCC-TGTTTGAGTGTCATG-TTCACCTCAATCCCTCCGGT--TTGTTATGA-ATC-GGCT----GG--------------------------------------GCTTGGTC-TTGGAGG---TCT-TTGCTGG----------C------------------TTTGCGGTCGGCTCCTCTTGAATGCATTAGCTGGGC---------TTTCGCTCGATGTA-A-C-AGTGTA----------------------------------------------------------------------------------------------------------------------------------------------------------------------------------------------------------AT--------------------------------------------------------AA-----------TTAACT-TCACTGG---------------------------------------------------------------------------------------TGCGA-CTTGCG-ATATG-GGCCCG-CTT----CT-AATCGTC---------------------------------------C-G------TTTGGACA-----------------------AGTT-AAGGA------------------------------------------TT----------------------------------------------------------------------------------------------------------------------------------CGTCCTTTGA---------------------------------------------------------------------------------------------CT-----------------------C------------------------------------------------CTTTGACCT
>KJ940031_Fuscoporia_viticola_JV_0911_6
AGT-GGGCT---------------------TC-TT-G-ATGCT-GGC-------A---------------TGC-A-GGTGC-TCAGAGG--------TCC----C--GCTC----TC------ATCCACTC-AA-----CCCCTGTGCAC---ACTTGAGAGCG----AG---GTC------------------------GGTC-------------------------------------GTCGGCGC-----A----------------AGCCTTCGAC--TTG--------CTTCG----------TTT-CT-------------------------------------------T-AT--TAC-AAACAC-TTTTTA------TTG-TCTTGTCGAATGC----------A-AT--G-C-------CTC-GTAGTGGGC-G-AAAT-GTTAA-----------TACAACTTTCAACAACGGATCTCTTGGCTCTCGCATCG-ATGAAGAACGCAGCGAAATGCGATAAGTAATGT-GAATTGCAGA-ATTCAGTGAATCATCGAATCTTTGAACGCACCTTGCGCTCCTTGGTATTCCGAGGAGCATGCC-TGTTTGAGTGTCATG-TTCACCTCAATCCCTCCGGT--TTGTTATGA-ATC-GGCT----GG--------------------------------------GCTTGGTC-TTGGAGG---TCT-TTGCTGG----------C------------------TTTGCGGTCGGCTCCTCTTGAATGCATTAGCTGGGC---------TTTCGCTCGATGTA-A-C-AGTGTA----------------------------------------------------------------------------------------------------------------------------------------------------------------------------------------------------------AT--------------------------------------------------------AA-----------TTAACT-TCACTGG---------------------------------------------------------------------------------------TGCGA-CTTGCG-ATATG-GGCCCG-CTT----CT-AATCGTC---------------------------------------C-G------TTTGGACA-----------------------AGTT-AAGGA------------------------------------------TT----------------------------------------------------------------------------------------------------------------------------------CGTCCTTTGA---------------------------------------------------------------------------------------------CT-----------------------C------------------------------------------------CTTTGACCT
>JQ794583_Fuscoporia_viticola_JV0709_163
AGT-GGGCT---------------------TC-TT-G-ATGCT-GGC-------A---------------TGC-A-GGTGC-TCAGAGG--------TCC----C--GCTC----TC------ATCCACTC-AA-----CCCCTGTGCAC---ACTTGAGAGCG----AG---GTC------------------------GGTC-------------------------------------GTCGGCGC-----A----------------AGCCTTCGAC--TTG--------CTTCG----------TTT-CT-------------------------------------------T-AT--TAC-AAACAC-TTTTTA------TTG-TCTTGTCGAATGC----------A-AT--G-C-------CTC-GTAGTGGGC-G-AAAT-GTTAA-----------TACAACTTTCAACAACGGATCTCTTGGCTCTCGCATCG-ATGAAGAACGCAGCGAAATGCGATAAGTAATGT-GAATTGCAGA-ATTCAGTGAATCATCGAATCTTTGAACGCACCTTGCGCTCCTTGGTATTCCGAGGAGCATGCC-TGTTTGAGTGTCATG-TTCACCTCAATCCCTCCGGT--TTGTTATGA-ATC-GGCT----GG--------------------------------------GCTTGGTC-TTGGAGG---TCT-TTGCTGG----------C------------------TTTGCGGTCGGCTCCTCTTGAATGCATTAGCTGGGC---------TTTCGCTCGATGTA-A-C-AGTGTA----------------------------------------------------------------------------------------------------------------------------------------------------------------------------------------------------------AT--------------------------------------------------------AA-----------TTAACT-TCACTGG---------------------------------------------------------------------------------------TGCGA-CTTGCG-ATATG-GGCCCG-CTT----CT-AATCGTC---------------------------------------C-G------TTTGGACA-----------------------AGTT-AAGGA------------------------------------------TT----------------------------------------------------------------------------------------------------------------------------------CGTCCTTTGA---------------------------------------------------------------------------------------------CT-----------------------C------------------------------------------------CTTTGACCT
>AY558653_Fuscoporia_viticola_CBS_381.82
AGT-AGGCT---------------------TC-TT-G-ATGCT-GGC-------A---------------TGC-A-GGTGC-TCAGAGG--------TCC----C--GCTC----TC------ATCCACTC-AA-----CCCCTGTGCAC---ACTTGAGAGCG----AG---GTC------------------------GGTC-------------------------------------GTCGGCGC-----A----------------AGCCTTCGAC--TTG--------CTTCG----------TTT-CT-------------------------------------------T-AT--TAC-AAACAC-TTTTTA------TTG-TCTTGTCGAATGC----------A-AT--G-C-------CTC-GTAGTGGGC-G-AAAT-GTTAA-----------TACAACTTTCAACAACGGATCTCTTGGCTCTCGCATCG-ATGAAGAACGCAGCGAAATGCGATAAGTAATGT-GAATTGCAGA-ATTCAGTGAATCATCGAATCTTTGAACGCACCTTGCGCTCCTTGGTATTCCGAGGAGCATGCC-TGTTTGAGTGTCATG-TTCACCTCAATCCCTCCGGT--TTGTTATGA-ATC-GGCT----GG--------------------------------------GCTTGGTC-TTGGAGG---TTT-TTGCTGG----------C------------------TTTGCGGTCGGCTCCTCTTGAATGCATTAGCTGGGC---------TTTCGCTCGATGCA-A-C-AGTGTA----------------------------------------------------------------------------------------------------------------------------------------------------------------------------------------------------------AT--------------------------------------------------------AA-----------TTAACT-TCACTGG---------------------------------------------------------------------------------------TGCGA-CTTGCG-ATATG-GGCCCG-CTT----CT-AATCGTC---------------------------------------C-G------TTCGGACA-----------------------AGTT-AAGGA------------------------------------------TT----------------------------------------------------------------------------------------------------------------------------------CGTCCTTTGA---------------------------------------------------------------------------------------------CT-----------------------C------------------------------------------------CTTTGACCT
>KX961111_Fuscoporia_viticola_JV_0709_163
AGT-GGGCT---------------------TC-TT-G-ATGCT-GGC-------A---------------TGC-A-GGTGC-TCAGAGG--------TCC----C--GCTC----TC------ATCCACTC-AA-----CCCCTGTGCAC---ACTTGAGAGCG----AG---GTC------------------------GGTC-------------------------------------GTCGGCGC-----A----------------AGCCTTCGAC--TTG--------CTTCG----------TTT-CT-------------------------------------------T-AT--TAC-AAACAC-TTTTTA------TTG-TCTTGTCGAATGC----------A-AT--G-C-------CTC-GTAGTGGGC-G-AAAT-GTTAA-----------TACAACTTTCAACAACGGATCTCTTGGCTCTCGCATCG-ATGAAGAACGCAGCGAAATGCGATAAGTAATGT-GAATTGCAGA-ATTCAGTGAATCATCGAATCTTTGAACGCACCTTGCGCTCCTTGGTATTCCGAGGAGCATGCC-TGTTTGAGTGTCATG-TTCACCTCAATCCCTCCGGT--TTGTTATGA-ATC-GGCT----GG--------------------------------------GCTTGGTC-TTGGAGG---TCT-TTGCTGG----------C------------------TTTGCGGTCGGCTCCTCTTGAATGCATTAGCTGGGC---------TTTCGCTCGATGCA-A-C-AGTGTA----------------------------------------------------------------------------------------------------------------------------------------------------------------------------------------------------------AT--------------------------------------------------------AA-----------TTAACT-TCACTGG---------------------------------------------------------------------------------------TGCGA-CTTGCG-ATATG-GGCCCG-CTT----CT-AATCGTC---------------------------------------C-G------TTCGGACA-----------------------AGTT-AAGGA------------------------------------------TT----------------------------------------------------------------------------------------------------------------------------------CGTCCTTTGA---------------------------------------------------------------------------------------------CT-----------------------C------------------------------------------------CTTTGACCT
>KX961110_Fuscoporia_viticola_JV_0911_6
AGT-GGGCT---------------------TC-TT-G-ATGCT-GGC-------A---------------TGC-A-GGTGC-TCAGAGG--------TCC----C--GCTC----TC------ATCCACTC-AA-----CCCCTGTGCAC---ACTTGAGAGCG----AG---GTC------------------------GGTC-------------------------------------GTCGGCGC-----A----------------AGCCTTCGAC--TTG--------CTTCG----------TTT-CT-------------------------------------------T-AT--TAC-AAACAC-TTTTTA------TTG-TCTTGTCGAATGC----------A-AT--G-C-------CTC-GTAGTGGGC-G-AAAT-GTTAA-----------TACAACTTTCAACAACGGATCTCTTGGCTCTCGCATCG-ATGAAGAACGCAGCGAAATGCGATAAGTAATGT-GAATTGCAGA-ATTCAGTGAATCATCGAATCTTTGAACGCACCTTGCGCTCCTTGGTATTCCGAGGAGCATGCC-TGTTTGAGTGTCATG-TTCACCTCAATCCCTCCGGT--TTGTTATGA-ATC-GGCT----GG--------------------------------------GCTTGGTC-TTGGAGG---TTT-TTGCTGG----------C------------------TTTGCGGTCGGCTCCTCTTGAATGCATTAGCTGGGC---------TTTCGCTCGATGCA-A-C-AGTGTA----------------------------------------------------------------------------------------------------------------------------------------------------------------------------------------------------------AT--------------------------------------------------------AA-----------TTAACT-TCACTGG---------------------------------------------------------------------------------------TGCGA-CTTGCG-ATATG-GGCCCG-CTT----CT-AATCGTC---------------------------------------C-G------TTCGGACA-----------------------AGTT-AAGGA------------------------------------------TT----------------------------------------------------------------------------------------------------------------------------------CGTCCTTTGA---------------------------------------------------------------------------------------------CT-----------------------C------------------------------------------------CTTTGACCT
>MN816725_Fuscoporia_viticola_He_2123
AGT-GGGCT---------------------TC-TT-G-ATGCT-GGC-------A---------------TGC-A-GGTGC-TCAGAGG--------TCC----C--GCTC----TC------ATCCACTC-AA-----CCCCTGTGCAC---ACTTGAGAGCG----AG---GTC------------------------GGTC-------------------------------------GTCGGCGC-----A----------------AGCCTTCGAC--TTG--------CTTCG----------TTT-CT-------------------------------------------T-AT--TAC-AAACAC-TTTTTA------TTG-TCTTGTCGAATGC----------A-AT--G-C-------CTC-GTAGTGGGC-G-AAAT-GTTAA-----------TACAACTTTCAACAACGGATCTCTTGGCTCTCGCATCG-ATGAAGAACGCAGCGAAATGCGATAAGTAATGT-GAATTGCAGA-ATTCAGTGAATCATCGAATCTTTGAACGCACCTTGCGCTCCTTGGTATTCCGAGGAGCATGCC-TGTTTGAGTGTCATG-TTCACCTCAATCCCTCTGGT--TTGTTATGA-ATC-GGCT----GG--------------------------------------GCTTGGTC-TTGGAGG---TTT-TTGCTGG----------C------------------TTTGCGGTCGGCTCCTCTTGAATGCATTAGCTGGGC---------TTTCGCTCGATGCA-A-C-AGTGTA----------------------------------------------------------------------------------------------------------------------------------------------------------------------------------------------------------AT--------------------------------------------------------AA-----------TTAACT-TCACTGG---------------------------------------------------------------------------------------TGCGA-CTTGCG-ATATG-GGCCCG-CTT----CT-AATCGTC---------------------------------------C-G------TTCGGACA-----------------------AGTT-AAGGA------------------------------------------TT----------------------------------------------------------------------------------------------------------------------------------CGTCCTTTGA---------------------------------------------------------------------------------------------CT-----------------------C------------------------------------------------CTTTGACCT
>MN121829_Fuscoporia_viticola_He_2081
AGT-GGGCT---------------------TC-TT-G-ATGCT-GGC-------A---------------TGC-A-GGTGC-TCAGAGG--------TCC----C--GCTC----TC------ATCCACTC-AA-----CCCCTGTGCAC---ACTTGAGAGCG----AG---GTC------------------------GGTC-------------------------------------GTCGGCGC-----A----------------AGCCTTCGAC--TTG--------CTTCG----------TTT-CT-------------------------------------------T-AT--TAC-AAACAC-TTTTTA------TTG-TCTTGTCGAATGC----------A-AT--G-C-------CTC-GTAGTGGGC-G-AAAT-GTTAA-----------TACAACTTTCAACAACGGATCTCTTGGCTCTCGCATCG-ATGAAGAACGCAGCGAAATGCGATAAGTAATGT-GAATTGCAGA-ATTCAGTGAATCATCGAATCTTTGAACGCACCTTGCGCTCCTTGGTATTCCGAGGAGCATGCC-TGTTTGAGTGTCATG-TTCACCTCAATCCCTCCGGT--TTGTTATGA-ATC-GGCT----GG--------------------------------------GCTTGGTC-TTGGAGG---TTT-TTGCTGG----------C------------------TTTGCGGTCGGCTCCTCTTGAATGCATTAGCTGGGC---------TTTCGCTCGATGCA-A-C-AGTGTA----------------------------------------------------------------------------------------------------------------------------------------------------------------------------------------------------------AT--------------------------------------------------------AA-----------TTAACT-TCACTGG---------------------------------------------------------------------------------------TGCGA-CTTGCG-ATATG-GGCCCG-CTT----CT-AATCGTC---------------------------------------C-G------TTTGGACA-----------------------CGTT-AAGGA------------------------------------------TT----------------------------------------------------------------------------------------------------------------------------------CGTCCTTTGA---------------------------------------------------------------------------------------------CT-----------------------C------------------------------------------------CTTTGACCT
>MG231523_Fuscoporia_viticola_CLZhao_149
AGT-GGGCT---------------------TC-TT-G-ATGCT-GGC-------A---------------TGC-A-GGTGC-TCAGAGG--------TCC----C--GCTC----TC------ATCCACTC-AA-----CCCCTGTGCAC---ACTTGAGAGCG----AG---GTC------------------------GGTC-------------------------------------GTCGGCGC-----A----------------AGCCTTCGAC--TTG--------CTTCG----------TTT-CT-------------------------------------------T-AT--TAC-AAACAC-TTTTTA------TTG-TCTTGTCGAATGC----------A-AT--G-C-------CTC-GTAGTGGGC-G-AAAT-GTTAA-----------TACAACTTTCAACAACGGATCTCTTGGCTCTCGCATCG-ATGAAGAACGCAGCGAAATGCGATAAGTAATGT-GAATTGCAGA-ATTCAGTGAATCATCGAATCTTTGAACGCACCTTGCGCTCCTTGGTATTCCGAGGAGCATGCC-TGTTTGAGTGTCATG-TTCACCTCAATCCCTCCGGT--TTGTTATGA-ATC-GGCT----GG--------------------------------------GCTTGGTC-TTGGAGG---TTT-TTGCTGG----------C------------------TTTGCGGTCGGCTCCTCTTGAATGCATTAGCTGGGC---------TTTCGCTCGATGCA-A-C-AGTGTA----------------------------------------------------------------------------------------------------------------------------------------------------------------------------------------------------------AT--------------------------------------------------------AA-----------TTAACT-TCACTGG---------------------------------------------------------------------------------------TGCGA-CTTGCG-ATATG-GGCCCG-CTT----CT-AATCGTC---------------------------------------C-G------CTCGGACA-----------------------CGTT-AAGGA------------------------------------------TT----------------------------------------------------------------------------------------------------------------------------------CGTCCTTTGA---------------------------------------------------------------------------------------------CT-----------------------C------------------------------------------------CTTTGACCT
>JQ358814_Fuscoporia_viticola
AGT-GGGCT---------------------TC-TT-G-ATGCT-GGC-------A---------------TGC-A-GGTGC-TCAGAGG--------TCC----C--GCTC----TC------ATCCACTC-AA-----CCCCTGTGCAC---ACTTGAGAGCG----AG---GTC------------------------GGTC-------------------------------------GTCGGCGC-----A----------------AGCCTTCGAC--TTG--------CTTCG----------TTT-CT-------------------------------------------T-AT--TAC-AAACAC-TTTTTA------TTG-TCTTGTCGAATGC----------A-AT--G-C-------CTC-GTAGTGGGC-G-AAAT-GTTAA-----------TACAACTTTCAACAACGGATCTCTTGGCTCTCGCATCG-ATGAAGAACGCAGCGAAATGCGATAAGTAATGT-GAATTGCAGA-ATTCAGTGAATCATCGAATCTTTGAACGCACCTTGCGCTCCTTGGTATTCCGAGGAGCATGCC-TGTTTGAGTGTCATG-TTCACCTCAATCCCTCCGGT--TTGTTATGA-ATC-GGCT----GG--------------------------------------GCTTGGTC-TTGGAGG---TCT-TTGCTGG----------C------------------TTTGCGGTCGGCTCCTCTTGAATGCATTAGCTGGGC---------TTTCGCTCGATGCA-A-C-AGTGTA----------------------------------------------------------------------------------------------------------------------------------------------------------------------------------------------------------AT--------------------------------------------------------AA-----------TTAACY-TCACTGG---------------------------------------------------------------------------------------TGCGA-CTTGCG-ATATG-GGCCCG-CTT----CT-AATCGTC---------------------------------------C-G------TTCGGACA-----------------------AGTT-AAGGA------------------------------------------TT----------------------------------------------------------------------------------------------------------------------------------CGTCCTTTGA---------------------------------------------------------------------------------------------CT-----------------------C------------------------------------------------CTTTGACCT
>MG231522_Fuscoporia_viticola_CLZhao_146
AGT-GGGCT---------------------TC-TT-G-ATGCT-GGC-------A---------------TGC-A-GGTGC-TCAGAGG--------TCC----C--GCTC----TC------ATCCACTC-AA-----CCCCTGTGCAC---ACTTGAGAGCG----AG---GTC------------------------GGTC-------------------------------------GTCGGCGC-----A----------------AGCCTTCGAC--TTG--------CTTCG----------TTT-CT-------------------------------------------T-AT--TAC-AAACAC-TTTTTA------TTG-TCTTGTCGAATGC----------A-AT--G-C-------CTC-GTAGTGGGC-G-AAAT-GTTAA-----------TACAACTTTCAACAACGGATCTCTTGGCTCTCGCATCG-ATGAAGAACGCAGCGAAATGCGATAAGTAATGT-GAATTGCAGA-ATTCAGTGAATCATCGAATCTTTGAACGCACCTTGCGCTCCTTGGTATTCCGAGGAGCATGCC-TGTTTGAGTGTCATG-TTCACCTCAATCCCTCCGGT--TTGTTATGA-ATC-GGCT----GG--------------------------------------GCTTGGTC-TTGGAGG---TTT-TTGCTGG----------C------------------TTTGCGGTCGGCTCCTCTTGAATGCATTAGCTGGGC---------TTTCGCTCGATGCA-A-C-AGTGTA----------------------------------------------------------------------------------------------------------------------------------------------------------------------------------------------------------AT--------------------------------------------------------AA-----------TTAACT-TCACTGG---------------------------------------------------------------------------------------TGCGA-CTTGCG-ATATG-GGCCCG-CTT----CT-AATCGTC---------------------------------------C-G------TTTGGACA-----------------------CGTT-AAGGA------------------------------------------TT----------------------------------------------------------------------------------------------------------------------------------CGTCCTTTGA---------------------------------------------------------------------------------------------CT-----------------------C------------------------------------------------CTTTGACCT
>MW358409_Fuscoporia_viticola_IssPhevit9(A006)
-------------------------------------------------------------------------------------------------------------------------------------------------------------------------------------------------------------------------------------------------------------------------------------------------------------------------------------------------------------------------------------------------------------------------------------------------------------------------------------------------------------------GCATCG-ATG-AGAACGCAGCGAAATGCGATAAGTAATGT-GAATTGCAGA-ATTCAGTGAATCATCGAATCTTTGAACGCACCTTGCGCTCCTTGGTATTCCGAGGAGCATGCC-TGTTTGAGTGTCATG-TTCACCTCAATCCCTCCGGT--TTGTTATGA-ATC-GGCT----GG--------------------------------------GCTTGGTC-TTGGAGG---TTT-TTGCTGG----------C------------------TTTGCGGTCGGCTCCTCTTGAATGCATTAGCTGGGC---------TTTCGCTCGATGCA-A-C-AGTGTA----------------------------------------------------------------------------------------------------------------------------------------------------------------------------------------------------------AT--------------------------------------------------------AA-----------TTAACT-TCACTGG---------------------------------------------------------------------------------------TGCGA-CTTGCG-ATATG-GGCCCG-CTT----CT-AATCGTC---------------------------------------C-G------TTCGGACA-----------------------AGTT-AAGGA------------------------------------------TT----------------------------------------------------------------------------------------------------------------------------------CGTCCTTTGA---------------------------------------------------------------------------------------------CT-----------------------C------------------------------------------------YTTTGACCT
>MW358400_Fuscoporia_viticola_IssPhevit14(F004)
-------------------------------------------------------------------------------------------------------------------------------------------------------------------------------------------------------------------------------------------------------------------------------------------------------------------------------------------------------------------------------------------------------------------------------------------------------------------------------------------------------------------GCATCG-ATG-AGAACGCAGCGAAATGCGATAAGTAATGT-GAATTGCAGA-ATTCAGTGAATCATCGAATCTTTGAACGCACCTTGCGCTCCTTGGTATTCCGAGGAGCATGCC-TGTTTGAGTGTCATG-TTCACCTCAATCCCTCCGGT--TTGTTATGA-ATC-GGCT----GG--------------------------------------GCTTGGTC-TTGGAGG---TYT-TTGCTGG----------C------------------TTTGCGGTCGGCTCCTCTTGAATGCATTAGCTGGGC---------TTTCGCTCGATGCA-A-C-AGTGTA----------------------------------------------------------------------------------------------------------------------------------------------------------------------------------------------------------AT--------------------------------------------------------AA-----------TTAACT-TCACTGG---------------------------------------------------------------------------------------TGCGA-CTTGCG-ATATG-GGCCCG-CTT----CT-AATCGTC---------------------------------------C-G------TTYGGACA-----------------------AGTT-AAGGA------------------------------------------TT----------------------------------------------------------------------------------------------------------------------------------CGTCCTTTGA---------------------------------------------------------------------------------------------CT-----------------------C------------------------------------------------CTTTGACCT
>MW358408_Fuscoporia_viticola_IssPhevit1(B004)
-------------------------------------------------------------------------------------------------------------------------------------------------------------------------------------------------------------------------------------------------------------------------------------------------------------------------------------------------------------------------------------------------------------------------------------------------------------------------------------------------------------------GCATCG-ATGAAGAACGCAGCGAAATGCGATAAGTAATGT-GAATTGCAGA-ATTCAGTGAATCATCGAATCTTTGAACGCACCTTGCGCTCCTTGGTATTCCGAGGAGCATGCC-TGTTTGAGTGTCATG-TTCACCTCAATCCCTCCGGT--TTGTTATGA-ATC-GGCT----GG--------------------------------------GCTTGGTC-TTGGAGG---TTT-TTGCTGG----------C------------------TTTGCGGTCGGCTCCTCTTGAATGCATTAGCTGGGC---------TTTCGCTCGATGCA-A-C-AGTGTA----------------------------------------------------------------------------------------------------------------------------------------------------------------------------------------------------------AT--------------------------------------------------------AA-----------TTAACT-TCACTGG---------------------------------------------------------------------------------------TGCGA-CTTGCG-RTATG-GGCCCG-CTT----CT-AATCGTC---------------------------------------C-G------TTCGGACA-----------------------AGTT-AAGGA------------------------------------------TT----------------------------------------------------------------------------------------------------------------------------------CGTCCTTTGA---------------------------------------------------------------------------------------------CT-----------------------C------------------------------------------------CTTTGACCT
>MW358407_Fuscoporia_viticola_IssPhevit18(B005)
-------------------------------------------------------------------------------------------------------------------------------------------------------------------------------------------------------------------------------------------------------------------------------------------------------------------------------------------------------------------------------------------------------------------------------------------------------------------------------------------------------------------GCATCG-ATGAAGAACGCAGCGAAATGCGATAAGTAATGT-GAATTGCAGA-ATTCAGTGAATCATCGAATCTTTGAACGCACCTTGCGCTCCTTGGTATTCCGAGGAGCATGCC-TGTTTGAGTGTCATG-TTCACCTCAATCCCTCCGGT--TTGTTATGA-ATC-GGCT----GG--------------------------------------GCTTGGTC-TTGGAGG---TTT-TTGCTGG----------C------------------TTTGCGGTCGGCTCCTCTTGAATGCATTAGCTGGGC---------TTTCGCTCGATGCA-A-C-AGTGTA----------------------------------------------------------------------------------------------------------------------------------------------------------------------------------------------------------AT--------------------------------------------------------AA-----------TTAACT-TCACTGG---------------------------------------------------------------------------------------TGCGA-CTTGCG-ATATG-GGCCCG-CTT----CT-AATCGTC---------------------------------------C-G------TTCGGACA-----------------------AGTT-AAGGA------------------------------------------TT----------------------------------------------------------------------------------------------------------------------------------CGTCCTTTGA---------------------------------------------------------------------------------------------CT-----------------------C------------------------------------------------CTTTGACCT
>MW358402_Fuscoporia_viticola_IssPhevit13(E004)
-------------------------------------------------------------------------------------------------------------------------------------------------------------------------------------------------------------------------------------------------------------------------------------------------------------------------------------------------------------------------------------------------------------------------------------------------------------------------------------------------------------------GCATCG-ATGAAGAACGCAGCGAAATGCGATAAGTAATGT-GAATTGCAGA-ATTCAGTGAATCATCGAATCTTTGAACGCACCTTGCGCTCCTTGGTATTCCGAGGAGCATGCC-TGTTTGAGTGTCATG-TTCACCTCAATCCCTCCGGT--TTGTTATGA-ATC-GGCT----GG--------------------------------------GCTTGGTC-TTGGAGG---TTT-TTGCTGG----------C------------------TTTGCGGTCGGCTCCTCTTGAATGCATTAGCTGGGC---------TTTCGCTCGATGCA-A-C-AGTGTA----------------------------------------------------------------------------------------------------------------------------------------------------------------------------------------------------------AT--------------------------------------------------------AA-----------TTAACT-TCACTGG---------------------------------------------------------------------------------------TGCGA-CTTGCG-ATATG-GGCCCG-CTT----CT-AATCGTC---------------------------------------C-G------TTCGGACA-----------------------AGTT-AAGGA------------------------------------------TT----------------------------------------------------------------------------------------------------------------------------------CGTCCTTTGA---------------------------------------------------------------------------------------------CT-----------------------C------------------------------------------------CTTTGACCT
>MW358396_Fuscoporia_viticola_IssPhevit16(H004)
-------------------------------------------------------------------------------------------------------------------------------------------------------------------------------------------------------------------------------------------------------------------------------------------------------------------------------------------------------------------------------------------------------------------------------------------------------------------------------------------------------------------GCATCG-ATGAAGAACGCAGCGAAATGCGATAAGTAATGT-GAATTGCAGA-ATTCAGTGAATCATCGAATCTTTGAACGCACCTTGCGCTCCTTGGTATTCCGAGGAGCATGCC-TGTTTGAGTGTCATG-TTCACCTCAATCCCTCCGGT--TTGTTATGA-ATC-GGCT----GG--------------------------------------GCTTGGTC-TTGGAGG---TTT-TTGCTGG----------C------------------TTTGCGGTCGGCTCCTCTTGAATGCATTAGCTGGGC---------TTTCGCTCGATGCA-A-C-AGTGTA----------------------------------------------------------------------------------------------------------------------------------------------------------------------------------------------------------AT--------------------------------------------------------AA-----------TTAACT-TCACTGG---------------------------------------------------------------------------------------TGCGA-CTTGCG-ATATG-GGCCCG-CTT----CT-AATCGTC---------------------------------------C-G------TTCGGACA-----------------------AGTT-AAGGA------------------------------------------TT----------------------------------------------------------------------------------------------------------------------------------CGTCCTTTGA---------------------------------------------------------------------------------------------CT-----------------------C------------------------------------------------CTTTGACCT
>MW358405_Fuscoporia_viticola_IssPhevit19(C005)
-------------------------------------------------------------------------------------------------------------------------------------------------------------------------------------------------------------------------------------------------------------------------------------------------------------------------------------------------------------------------------------------------------------------------------------------------------------------------------------------------------------------GCATCG-ATGAAGAACGCAGCGAAATGCGATAAGTAATGT-GAATTGCAGA-ATTCAGTGAATCATCGAATCTTTGAACGCACCTTGCGCTCCTTGGTATTCCGAGGAGCATGCC-TGTTTGAGTGTCATG-TTCACCTCAATCCCTCCGGT--TTGTTATGA-ATC-GGCT----GG--------------------------------------GCTTGGTC-TTGGAGG---TYT-TTGCTGG----------C------------------TTTGCGGTCGGCTCCTCTTGAATGCATTAGCTGGGC---------TTTCGCTCGATGCA-A-C-AGTGTA----------------------------------------------------------------------------------------------------------------------------------------------------------------------------------------------------------AT--------------------------------------------------------AA-----------TTAACT-TCACTGG---------------------------------------------------------------------------------------TGCGA-CTTGCG-ATATG-GGCCCG-CTT----CT-AATCGTC---------------------------------------C-G------TTCGGACA-----------------------AGTT-AAGGA------------------------------------------TT----------------------------------------------------------------------------------------------------------------------------------CGTCCTTTGA---------------------------------------------------------------------------------------------CT-----------------------C------------------------------------------------CTTTGACCT
>MW358403_Fuscoporia_viticola_IssPhevit22(D005)
-------------------------------------------------------------------------------------------------------------------------------------------------------------------------------------------------------------------------------------------------------------------------------------------------------------------------------------------------------------------------------------------------------------------------------------------------------------------------------------------------------------------GCATCG-ATGAAGAACGCAGCGAAATGCGATAAGTAATGT-GAATTGCAGA-ATTCAGTGAATCATCGAATCTTTGAACGCACCTTGCGCTCCTTGGTATTCCGAGGAGCATGCC-TGTTTGAGTGTCATG-TTCACCTCAATCCCTCCGGT--TTGTTATGA-ATC-GGCT----GG--------------------------------------GCTTGGTC-TTGGAGG---TYT-TTGCTGG----------C------------------TTTGCGGTCGGCTCCTCTTGAATGCATTAGCTGGGC---------TTTCGCTCGATGCA-A-C-AGTGTA----------------------------------------------------------------------------------------------------------------------------------------------------------------------------------------------------------AT--------------------------------------------------------AA-----------TTAACT-TCACTGG---------------------------------------------------------------------------------------TGCGA-CTTGCG-ATATG-GGCCCG-CTT----CT-AATCGTC---------------------------------------C-G------TTCGGACA-----------------------AGTT-AAGGA------------------------------------------TT----------------------------------------------------------------------------------------------------------------------------------CGTCCTTTGA---------------------------------------------------------------------------------------------CT-----------------------C------------------------------------------------CTTTGACCT
>MW358401_Fuscoporia_viticola_IssPhevit4(E005)
-------------------------------------------------------------------------------------------------------------------------------------------------------------------------------------------------------------------------------------------------------------------------------------------------------------------------------------------------------------------------------------------------------------------------------------------------------------------------------------------------------------------GCATCG-ATGAAGAACGCAGCGAAATGCGATAAGTAATGT-GAATTGCAGA-ATTCAGTGAATCATCGAATCTTTGAACGCACCTTGCGCTCCTTGGTATTCCGAGGAGCATGCC-TGTTTGAGTGTCATG-TTCACCTCAATCCCTCCGGT--TTGTTATGA-ATC-GGCT----GG--------------------------------------GCTTGGTC-TTGGAGG---TYT-TTGCTGG----------C------------------TTTGCGGTCGGCTCCTCTTGAATGCATTAGCTGGGC---------TTTCGCTCGATGCA-A-C-AGTGTA----------------------------------------------------------------------------------------------------------------------------------------------------------------------------------------------------------AT--------------------------------------------------------AA-----------TTAACT-TCACTGG---------------------------------------------------------------------------------------TGCGA-CTTGCG-ATATG-GGCCCG-CTT----CT-AATCGTC---------------------------------------C-G------TTCGGACA-----------------------AGTT-AAGGA------------------------------------------TT----------------------------------------------------------------------------------------------------------------------------------CGTCCTTTGA---------------------------------------------------------------------------------------------CT-----------------------C------------------------------------------------CTTTGACCT
>MW358399_Fuscoporia_viticola_IssPhevit5(F005)
-------------------------------------------------------------------------------------------------------------------------------------------------------------------------------------------------------------------------------------------------------------------------------------------------------------------------------------------------------------------------------------------------------------------------------------------------------------------------------------------------------------------GCATCG-ATGAAGAACGCAGCGAAATGCGATAAGTAATGT-GAATTGCAGA-ATTCAGTGAATCATCGAATCTTTGAACGCACCTTGCGCTCCTTGGTATTCCGAGGAGCATGCC-TGTTTGAGTGTCATG-TTCACCTCAATCCCTCCGGT--TTGTTATGA-ATC-GGCT----GG--------------------------------------GCTTGGTC-TTGGAGG---TYT-TTGCTGG----------C------------------TTTGCGGTCGGCTCCTCTTGAATGCATTAGCTGGGC---------TTTCGCTCGATGCA-A-C-AGTGTA----------------------------------------------------------------------------------------------------------------------------------------------------------------------------------------------------------AT--------------------------------------------------------AA-----------TTAACT-TCACTGG---------------------------------------------------------------------------------------TGCGA-CTTGCG-ATATG-GGCCCG-CTT----CT-AATCGTC---------------------------------------C-G------TTCGGACA-----------------------AGTT-AAGGA------------------------------------------TT----------------------------------------------------------------------------------------------------------------------------------CGTCCTTTGA---------------------------------------------------------------------------------------------CT-----------------------C------------------------------------------------CTTTGACCT
>MW358398_Fuscoporia_viticola_IssPhevit15(G004)
-------------------------------------------------------------------------------------------------------------------------------------------------------------------------------------------------------------------------------------------------------------------------------------------------------------------------------------------------------------------------------------------------------------------------------------------------------------------------------------------------------------------GCATCG-ATGAAGAACGCAGCGAAATGCGATAAGTAATGT-GAATTGCAGA-ATTCAGTGAATCATCGAATCTTTGAACGCACCTTGCGCTCCTTGGTATTCCGAGGAGCATGCC-TGTTTGAGTGTCATG-TTCACCTCAATCCCTCCGGT--TTGTTATGA-ATC-GGCT----GG--------------------------------------GCTTGGTC-TTGGAGG---TYT-TTGCTGG----------C------------------TTTGCGGTCGGCTCCTCTTGAATGCATTAGCTGGGC---------TTTCGCTCGATGCA-A-C-AGTGTA----------------------------------------------------------------------------------------------------------------------------------------------------------------------------------------------------------AT--------------------------------------------------------AA-----------TTAACT-TCACTGG---------------------------------------------------------------------------------------TGCGA-CTTGCG-ATATG-GGCCCG-CTT----CT-AATCGTC---------------------------------------C-G------TTCGGACA-----------------------AGTT-AAGGA------------------------------------------TT----------------------------------------------------------------------------------------------------------------------------------CGTCCTTTGA---------------------------------------------------------------------------------------------CT-----------------------C------------------------------------------------CTTTGACCT
>MW358397_Fuscoporia_viticola_IssPhevit6(G005)
-------------------------------------------------------------------------------------------------------------------------------------------------------------------------------------------------------------------------------------------------------------------------------------------------------------------------------------------------------------------------------------------------------------------------------------------------------------------------------------------------------------------GCATCG-ATGAAGAACGCAGCGAAATGCGATAAGTAATGT-GAATTGCAGA-ATTCAGTGAATCATCGAATCTTTGAACGCACCTTGCGCTCCTTGGTATTCCGAGGAGCATGCC-TGTTTGAGTGTCATG-TTCACCTCAATCCCTCCGGT--TTGTTATGA-ATC-GGCT----GG--------------------------------------GCTTGGTC-TTGGAGG---TYT-TTGCTGG----------C------------------TTTGCGGTCGGCTCCTCTTGAATGCATTAGCTGGGC---------TTTCGCTCGATGCA-A-C-AGTGTA----------------------------------------------------------------------------------------------------------------------------------------------------------------------------------------------------------AT--------------------------------------------------------AA-----------TTAACT-TCACTGG---------------------------------------------------------------------------------------TGCGA-CTTGCG-ATATG-GGCCCG-CTT----CT-AATCGTC---------------------------------------C-G------TTCGGACA-----------------------AGTT-AAGGA------------------------------------------TT----------------------------------------------------------------------------------------------------------------------------------CGTCCTTTGA---------------------------------------------------------------------------------------------CT-----------------------C------------------------------------------------CTTTGACCT
>MW358404_Fuscoporia_viticola_IssPhevit12(D004)
-------------------------------------------------------------------------------------------------------------------------------------------------------------------------------------------------------------------------------------------------------------------------------------------------------------------------------------------------------------------------------------------------------------------------------------------------------------------------------------------------------------------GCATCG-ATGAAGAACGCAGCGAAATGCGATAAGTAATGT-GAATTGCAGA-ATTCAGTGAATCATCGAATCTTTGAACGCACCTTGCGCTCCTTGGTATTCCGAGGAGCATGCC-TGTTTGAGTGTCATG-TTCACCTCAATCCCTCCGGT--TTGTTATGA-ATC-GGCT----GG--------------------------------------GCTTGGTC-TTGGAGG---TCT-TTGCTGG----------C------------------TTTGCGGTCGGCTCCTCTTGAATGCATTAGCTGGGC---------TTTCGCTCGATGCA-A-C-AGTGTA----------------------------------------------------------------------------------------------------------------------------------------------------------------------------------------------------------AT--------------------------------------------------------AA-----------TTAACT-TCACTGG---------------------------------------------------------------------------------------TGCGA-CTTGCG-ATATG-GGCCCG-CTT----CT-AATCGTC---------------------------------------C-G------TTCGGACA-----------------------AGTT-AAGGA------------------------------------------TT----------------------------------------------------------------------------------------------------------------------------------CGTCCTTTGA---------------------------------------------------------------------------------------------CT-----------------------C------------------------------------------------CTTTGACCT
>MW358406_Fuscoporia_viticola_IssPhevit11(C004)
-------------------------------------------------------------------------------------------------------------------------------------------------------------------------------------------------------------------------------------------------------------------------------------------------------------------------------------------------------------------------------------------------------------------------------------------------------------------------------------------------------------------GCATCG-ATGAAGAACGCAGCGAAATGCGATAAGTAATGT-GAATTGCAGA-ATTCAGTGAATCATCGAATCTTTGAACGCACCTTGCGCTCCTTGGTATTCCGAGGAGCATGCC-TGTTTGAGTGTCATG-TTCACCTCAATCCCTCCGGT--TTGTTATGA-ATC-GGCT----GG--------------------------------------GCTTGGTC-TTGGAGG---TCT-TTGCTGG----------C------------------TTTGCGGTCGGCTCCTCTTGAATGCATTAGCTGGGC---------TTTCGCTCGATGCA-A-C-AGTGTA----------------------------------------------------------------------------------------------------------------------------------------------------------------------------------------------------------AT--------------------------------------------------------AA-----------TTAACT-TCACTGG---------------------------------------------------------------------------------------TGCGA-CTTGCG-ATATG-GGCCCG-CTT----CT-AATCGTC---------------------------------------C-G------TTTGGACA-----------------------AGTT-AAGGA------------------------------------------TT----------------------------------------------------------------------------------------------------------------------------------CGTCCTTTGA---------------------------------------------------------------------------------------------CT-----------------------C------------------------------------------------CTTTGACCT
>MW358395_Fuscoporia_viticola_IssPhevit7(H005)
-------------------------------------------------------------------------------------------------------------------------------------------------------------------------------------------------------------------------------------------------------------------------------------------------------------------------------------------------------------------------------------------------------------------------------------------------------------------------------------------------------------------GCATCG-ATGAAGAACGCAGCGAAATGCGATAAGTAATGT-GAATTGCAGA-ATTCAGTGAATCATCGAATCTTTGAACGCACCTTGCGCTCCTTGGTATTCCGAGGAGCATGCC-TGTTTGAGTGTCATG-TTCACCTCAATCCCTCCGGT--TTGTTATGA-ATC-GGCT----GG--------------------------------------GCTTGGTC-TTGGAGG---TCT-TTGCTGG----------C------------------TTTGCGGTCGGCTCCTCTTGAATGCATTAGCTGGGC---------TTTCGCTCGATGCA-A-C-AGTGTA----------------------------------------------------------------------------------------------------------------------------------------------------------------------------------------------------------AT--------------------------------------------------------AA-----------TTAACT-TCACTGG---------------------------------------------------------------------------------------TGCGA-CTTGCG-ATATG-GGCCCG-CTT----CT-AATCGTC---------------------------------------C-G------TTYGGACA-----------------------AGTT-AAGGA------------------------------------------TT----------------------------------------------------------------------------------------------------------------------------------CGTCCTTTGA---------------------------------------------------------------------------------------------CT-----------------------C------------------------------------------------CTTTGACCT
>MW358394_Fuscoporia_viticola_IssPhevit17(A005)
-------------------------------------------------------------------------------------------------------------------------------------------------------------------------------------------------------------------------------------------------------------------------------------------------------------------------------------------------------------------------------------------------------------------------------------------------------------------------------------------------------------------GCATCG-ATGGAGAACGCAGCGAAATGCGATAAGTAATGT-GAATTGCAGA-ATTCAGTGAATCATCGAATCTTTGAACGCACCTTGCGCTCCTTGGTATTCCGAGGAGCATGCC-TGTTTGAGTGTCATG-TTCACCTCAATCCCTCCGGT--TTGTTATGA-ATC-GGCT----GG--------------------------------------GCTTGGTC-TTGGAGG---TYT-TTGCTGG----------C------------------TTTGCGGTCGGCTCCTCTTGAATGCATTAGCTGGGC---------TTTCGCTCGATGCA-A-C-AGTGTA----------------------------------------------------------------------------------------------------------------------------------------------------------------------------------------------------------AT--------------------------------------------------------AA-----------TTAACT-TCACTGG---------------------------------------------------------------------------------------TGCGA-CTTGCG-ATATG-GGCCCG-CTT----CT-AATCGTC---------------------------------------C-G------TTCGGACA-----------------------AGTT-AAGGA------------------------------------------TT----------------------------------------------------------------------------------------------------------------------------------CGTCCTTTGA---------------------------------------------------------------------------------------------CT-----------------------C------------------------------------------------CTTTGACCT
>JN592493_Fuscoporia_sp._PRM915982_PRM:915982
AGT-GGGCC---------------------TT-TT-G-ATGCT-GGC-------A---T-----------TGC-A-GGTGC-TCAGAGG-------TTCC----C--GCTC----TC------ATCCACTC-AA-----CCCCTGTGCAC---ACTTGAGAGCG----AG---GTT-----------------G------GGTT-------------------------------------GTCGGCGC-----A----------------AGCCTTCGAC--TTG--------CTTTG----------TTT-CT-------------------------------------------T-AT--TAC-AAACAC-TTTTTA------TTG-TCTTGTCGAATGC----------A-AT--G-C-------CTC-GTAGTGGGC-G-AAAT-GTTAA-----------TACAACTTTCAACAACGGATCTCTTGGCTCTCGCATCG-ATGAAGAACGCAGCGAAATGCGATAAGTAATGT-GAATTGCAGA-ATTCAGTGAATCATCGAATCTTTGAACGCACCTTGCGCTCCTTGGTATTCCGAGGAGCATGCC-TGTTTGAGTGTCATG-TTCACCTCAATCCCTCCAGT--TTGTTATGA-ACC-GGTT----GG--------------------------------------GCTTGGTC-TTGGAGG---TAT-CTGCTGGG-----CCCTT------------------TACGGGGTCGGCTCCTCTTGAATGTATTAGCTGGGC---------TTTCGCTCGATGCA-A-C-AGTGTA----------------------------------------------------------------------------------------------------------------------------------------------------------------------------------------------------------AT--------------------------------------------------------AA-----------KTATCT-TCACTGG---------------------------------------------------------------------------------------CGCGA-CTTGCG-ACATG-GGCCCG-CTT----CT-AATCGTC---------------------------------------C-G------TATGGACA-----------------------CGAT-AAGGAC---------------------------------------ATTG----------------------------------------------------------------------------------------------------------------------------------CGTCCTTTGA---------------------------------------------------------------------------------------------CT-----------------------C------------------------------------------------ATTTGACCT
>MN816738_Fuscoporia_palomari_JV_1305_3-J
AGT-GGGCC---------------------TT-TT-G-ATGCT-GGC-------A---T-----------TGC-A-GGTGC-TCAGAGG-------TTCC----C--GCTC----TC------ATCCACTC-AA-----CCCCTGTGCAC---ACTTGAGAGCG----AG---GTT-----------------G------GGTT-------------------------------------GTCGGCGC-----A----------------AGCCTTCGAC--TTG--------CTTTG----------TTT-CT-------------------------------------------T-AT--TAC-AAACAC-TTTTTA------TTG-TCTTGTCGAATGC----------A-AT--G-C-------CTC-GTAGTGGGC-G-AAAT-GTTAA-----------TACAACTTTCAACAACGGATCTCTTGGCTCTCGCATCG-ATGAAGAACGCAGCGAAATGCGATAAGTAATGT-GAATTGCAGA-ATTCAGTGAATCATCGAATCTTTGAACGCACCTTGCGCTCCTTGGTATTCCGAGGAGCATGCC-TGTTTGAGTGTCATG-TTCACCTCAATCCCTCCAGT--TTGTTATGA-ACC-GGTT----GG--------------------------------------GCTTGGTC-TTGGAGG---TAT-CTGCTGGG-----CCCTT------------------TACGGGGTCGGCTCCTCTTGAATGTATTAGCTGGGC---------TTTCGCTCGATGCA-A-C-AGTGTA----------------------------------------------------------------------------------------------------------------------------------------------------------------------------------------------------------AT--------------------------------------------------------AA-----------KTATCT-TCACTGG---------------------------------------------------------------------------------------CGCGA-CTTGCG-ACATG-GGCCCG-CTT----CT-AATCGTC---------------------------------------C-G------TATGGACA-----------------------CGAT-AAGGAC---------------------------------------ATTG----------------------------------------------------------------------------------------------------------------------------------CGTCCTTTGA---------------------------------------------------------------------------------------------CT-----------------------C------------------------------------------------ATTTGACCT
>MN816737_Fuscoporia_palomari_JV_1004_5-J
AGT-GGGCC---------------------TT-TT-G-ATGCT-GGC-------A---T-----------TGC-A-GGTGC-TCAGAGG-------TTCC----C--GCTC----TC------ATCCACTC-AA-----CCCCTGTGCAC---ACTTGAGAGCG----AG---GTT-----------------G------GGTT-------------------------------------GTCGGCGC-----A----------------AGCCTTCGAC--TTG--------CTTTG----------TTT-CT-------------------------------------------T-AT--TAC-AAACAC-TTTTTA------TTG-TCTTGTCGAATGC----------A-AT--G-C-------CTC-GTAGTGGGC-G-AAAT-GTTAA-----------TACAACTTTCAACAACGGATCTCTTGGCTCTCGCATCG-ATGAAGAACGCAGCGAAATGCGATAAGTAATGT-GAATTGCAGA-ATTCAGTGAATCATCGAATCTTTGAACGCACCTTGCGCTCCTTGGTATTCCGAGGAGCATGCC-TGTTTGAGTGTCATG-TTCACCTCAATCCCTCCAGT--TTGTTATGA-ACC-GGTT----GG--------------------------------------GCTTGGTC-TTGGAGG---TAT-CTGCTGGG-----CCCTT------------------TACGGGGTCGGCTCCTCTTGAATGTATTAGCTGGGC---------TTTCGCTCGATGCA-A-C-AGTGTA----------------------------------------------------------------------------------------------------------------------------------------------------------------------------------------------------------AT--------------------------------------------------------AA-----------KTATCT-TCACTGG---------------------------------------------------------------------------------------CGCGA-CTTGCG-ACATG-GGCCCG-CTT----CT-AATCGTC---------------------------------------C-G------TATGGACA-----------------------CGAT-AAGGAC---------------------------------------ATTG----------------------------------------------------------------------------------------------------------------------------------CGTCCTTTGA---------------------------------------------------------------------------------------------CT-----------------------C------------------------------------------------ATTTGACCT
>MT536994_Fuscoporia_aff._viticola_N.L._Bougher_NLB_1124
AGT-GGGCTC--------------------TC-TT-G-ATGCT-GGC-------A---------------TGC-A-GGTGC-TCGGAGGGGT---CCCCC----C--ACTC----TC------ATCCACTC-AA-----CCCCTGTGCAC----CTTGAGAGCG----AG---GTT-----------------AA---T-AGTA-------------------------------------GTGGGCGC-----A----------------AGCCTKCCAC-TTTG--------CTTCG----------TTT-CT-------------------------------------------T-AT--T-T-ATAAAC-ACTTTA------TTG-TCTTGTCGAATGC----------A-AT--G-C-------CTC-ATAGTGGGC-G-AAAT-GTTAA-----------TACAACTTTCAACAACGGATCTCTTGGCTCTCGCATCG-ATGAAGAACGCAGCGAAATGCGATAAGTAATGT-GAATTGCAGA-ATTCAGTGAATCATCGAATCTTTGAACGCACCTTGCGCTCCTTGGTATTCCGAGGAGCATGCC-TGTTTGAGTGTCATG-TTCAYCTCAATCCCTCCGAT--TTGTCATGA-ATC-GTGT----GG--------------------------------------GCTTGGTC-TTGGAGG---ATY-TTGCTGG----------C------------------CTCGCGGTCGGCTCCTCTTGAATGCATTAGCTGGGC---------TTTCGCTCGATGCA-A-C-AGTGTA----------------------------------------------------------------------------------------------------------------------------------------------------------------------------------------------------------AT--------------------------------------------------------AA-----------TTATCT-TCACTGG---------------------------------------------------------------------------------------TGTGG-CTTGCG-ATAGG-AGCTCG-CTT----CT-AATCGTC---------------------------------------C-G------TCAGGACA-----------------------TGTT-AAGGA------------------------------------------TT----------------------------------------------------------------------------------------------------------------------------------CGTCCTTTGA---------------------------------------------------------------------------------------------CT-----------------------T------------------------------------------------CTTTGACCT
>MH050757_Fuscoporia_yunnanensis_Dai_15637
AGT-GGGCT---------------------GT-TT-G-A-GCT-GGC-------A---C-----------GGC-A-GGTGC-TCGGCGG--------CTC----C--GCTC----TC------ATCCACTC-TAA----CCCCTGTGCAC---C-TAGAGCGAG----TG---TG-------------------------GGTC------------------------------------------GGTCAA-AC----------------GG----------CCG--------CCTCG----------TTT-CT-------------------------------------------C-TA--TAC-AAACTC-T-TACT------TTG-TCTTGT--AATGC----------A-AT--G-C-------CTC-TTTGTGGGC-G-AAAT-GTTAA-----------TACAACTTTCAACAACGGATCTCTTGGCTCTCGCATCG-ATGAAGAACGCAGCGAAATGCGATAAGTAATGT-GAATTGCAGA-ATTCAGTGAATCATCGAATCTTTGAACGCACCTTGCGCTCCTTGGTATTCCGAGGAGCATGCC-TGTTTGAGTGTCATG-TTCTTCTCATTCCCTGCGG------TTTTGC-GAC-TGCA----GG--------------------------------------GCGTGGAT-GTGGAGG----TG-TTGCTGG----------C------------------TTCACGGTCGGCTCCTCTCGAATGCATTAGCTGGGC---------TTTCGCTCGATGCA-A-C-GGTGTA----------------------------------------------------------------------------------------------------------------------------------------------------------------------------------------------------------AT--------------------------------------------------------ACT----------TTTTCT-TCACCGG---------------------------------------------------------------------------------------TGTGA-CTTGCG-GTTGG-GGCCTG-CTT----CT-AATGGTC---------------------------------------G-T------AAAAGACA-----------------------CCAT-AAGGATT------------------------------------TTGTTG----------------------------------------------------------------------------------------------------------------------------------AATCCTTTGA---------------------------------------------------------------------------------------------CA-----------------------C------------------------------------------------CTTTGACCT
>MH050756_Fuscoporia_yunnanensis_Cui_8182
AGT-GGGCT---------------------GT-TT-G-A-GCT-GGC-------A---C-----------TGC-A-GGTGC-TCGGCGG--------CTC----C--GCTC----TC------ATCCACTC-TTA----CCCCTGTGCAC---C-TTGAGCGAG----TG---TG-------------------------GGTC------------------------------------------GGTCAA-AC----------------GG----------CCG--------CCTCG----------TTT-CT-------------------------------------------C-TA--TAC-AAACTC-T-TACT------TTG-TCTTGT--AATGC----------A-AT--G-C-------CTC-TTTGTGGGC-G-AAAT-GTTAA-----------TACAACTTTCAACAACGGATCTCTTGGCTCTCGCATCG-ATGAAGAACGCAGCGAAATGCGATAAGTAATGT-GAATTGCAGA-ATTCAGTGAATCATCGAATCTTTGAACGCACCTTGCGCTCCTTGGTATTCCGAGGAGCATGCC-TGTTTGAGTGTCATG-TTCTTCTCATTCCCTGCGG------TTTTGC-GAC-TGCA----GG--------------------------------------GCGTGGAT-GTGGAGG----TG-TTGCTGG----------C------------------TTCACGGTCGGCTCCTCTCGAATGCATTAGCTGGGC---------TTTCGCTCGATGCA-A-C-GGTGTA----------------------------------------------------------------------------------------------------------------------------------------------------------------------------------------------------------AT--------------------------------------------------------ACT----------TTTTCT-TCACCGG---------------------------------------------------------------------------------------TGTGA-CTTGCG-GTTGG-GGCCTG-CTT----CT-AATGGTC---------------------------------------G-T-------AAAGACA-----------------------CCAT-AAGGATT------------------------------------TTGTTG-----------------------------------------------------------------------------------------------------------------------------------ATCCTTTGA---------------------------------------------------------------------------------------------CA-----------------------C------------------------------------------------CTTTGACCT
>KJ677116_Fuscoporia_sp._JV-2014_SP5208_haplotype_2
AAA-AGACT----------------------C-TT-G-A-GCT-GGC-------A---T-----------TGC-A-GGTGC-TCAGAAG--------ATT----T--TTTT----AT------ATCCACTC-AA-----CCCCTGTGCAC---C-TTGAACGAA----TG------------------------------GGCT--------------------GA--------------AAGGTTACTTAG--T----------------TGTGCCGGAC-AACC--------GTTCG-----------TT-TA------------------------------------------TT-A---TAC-AAACAC-TATTTA------TTG-TCTTGT--AATGA----------A-GT--G-G-------CCT-TTCGGGGCTTA-AAAAGTTAAA-----------TACAACTTTCAACAACGGATCTCTTGGCTCTCGCATCG-ATGAAGAACGCAGCGAAATGCGATAAGTAATGT-GAATTGCAGA-ATTCAGTGAATCATCGAATCTTTGAACGCACCTTGCGCTCCTTGGTATTCCGAGGAGCATGCC-TGTTTGAGTGTCATG-TTATTCTCAATCCCTCCAGT--TTGTTTGCG-AACTGGCT----GG--------------------------------------GCTTGGAT-TTGGAGG---TTC-TTGCTGG---------TC------------------CTTGTGGTCGGCTCCTCTGGAATGCATTAGCTGGGC---------TTATGCTCGATGCA-A-T-GGTGTA----------------------------------------------------------------------------------------------------------------------------------------------------------------------------------------------------------AT--------------------------------------------------------AA-----------TAATCT-TCGCCAG---------------------------------------------------------------------------------------TGTAA-CTTGCA-TTAGG-AGTCTG-CTT----CT-AATCGTC---------------------------------------C-TTT------AGGACA-----------------------TTAT-AGAGGAC------------------------------------ATCTTG----------------------------------------------------------------------------------------------------------------------------------TTTCTCTTGA---------------------------------------------------------------------------------------------CA-----------------------C------------------------------------------------CTTTGACCT
>KJ677115_Fuscoporia_sp._JV-2014_SP5208_haplotype_1
AAA-AGACT----------------------C-TT-G-A-GCT-GGC-------A---T-----------TGC-A-GGTGC-TCAGAAG--------ATT----T--TTTT----AT------ATCCACTC-AA-----CCCCTGTGCAC---C-TTGAACGAA----TG------------------------------GGCT--------------------GA--------------AAGGTTACTTAG--T----------------TGTGCCGGAC-AACC--------GTTCG----------TTT-TA------------------------------------------TT-A---TAC-AAACAC-TATTTA------TTG-TCTTGT--AATGA----------A-GT--G-G-------CCT-TTCGGGGCTTA-AAAAGTTAAA-----------TACAACTTTCAACAACGGATCTCTTGGCTCTCGCATCG-ATGAAGAACGCAGCGAAATGCGATAAGTAATGT-GAATTGCAGA-ATTCAGTGAATCATCGAATCTTTGAACGCACCTTGCGCTCCTTGGTATTCCGAGGAGCATGCC-TGTTTGAGTGTCATG-TTATTCTCAATCCCTCCAGT--TTGTTTGCG-AACTGGCT----GG--------------------------------------GCTTGGAT-TTGGAGG---TTC-TTGCTGG---------TC------------------CTTGTGGTCGGCTCCTCTGGAATGCATTAGCTGGGC---------TTATGCTCGATGCA-A-T-GGTGTA----------------------------------------------------------------------------------------------------------------------------------------------------------------------------------------------------------AT--------------------------------------------------------AA-----------TAATCT-TCGCCAG---------------------------------------------------------------------------------------TGTAA-CTTGCA-TTAGG-AGTCTG-CTT----CT-AATCGTC---------------------------------------C-TTT------AGGACA-----------------------TTAT-AGAGGAC------------------------------------ATCTTG----------------------------------------------------------------------------------------------------------------------------------TTTCTCTTGA---------------------------------------------------------------------------------------------CA-----------------------C------------------------------------------------CTTTGACCT
>KJ677114_Fuscoporia_sp._JV-2014_SP5241
[truncated: 777,433 more chars]
