# Supplementary material for: Validation of Fuscoporia (Hymenochaetales, Basidiomycota) ITS sequences and five new species based on multi-marker phylogenetic and morphological analyses
Source: IMA Fungus. 2023 Jun 28;14:12. doi: 10.1186/s43008-023-00117-6 (PMC10308793; doi:10.1186/s43008-023-00117-6)
Supplement: Supplementary file 2 — Additional file 2. UNITE submission records of species reannotation for GenBank ITS accessions for Fuscoporia species. [file 43008_2023_117_MOESM2_ESM.xlsx]

## Sheet: Table
GenBank accession	Original ID	Propsoed ID	References	DOI	Citation
MG008399	Fuscoporia sp.	Fuscoporia chinensis	Chen Q, Dai YC (2019) Two new species of Fuscoporia (Hymenochaetales, Basidiomycota) from southern China based on morphological characters and molecular evidence. MycoKeys 61:75-89.	https://doi.org/10.3897/mycokeys.61.46799	Chen & Dai (2019)
MN121826	Fuscoporia gilva	Fuscoporia chinensis	Chen Q, Dai YC (2019) Two new species of Fuscoporia (Hymenochaetales, Basidiomycota) from southern China based on morphological characters and molecular evidence. MycoKeys 61:75-89.	https://doi.org/10.3897/mycokeys.61.46799	Chen & Dai (2019)
MG008400	Fuscoporia sp.	Fuscoporia ferruginosa	Chen Q, Dai YC (2019) Two new species of Fuscoporia (Hymenochaetales, Basidiomycota) from southern China based on morphological characters and molecular evidence. MycoKeys 61:75-89.	https://doi.org/10.3897/mycokeys.61.46799	Chen & Dai (2019)
MN816704	Fuscoporia sp.	Fuscoporia ambigua	Chen Q, Du P, Vlasák J, Wu F, Dai YC (2020) Global diversity and phylogeny of Fuscoporia (Hymenochaetales, Basidiomycota). Mycosphere 11(1):1477-1513.	https://doi.org/10.5943/mycosphere/11/1/10	Chen et al. (2020)
MN816706	Fuscoporia ferruginosa	Fuscoporia ambigua	Chen Q, Du P, Vlasák J, Wu F, Dai YC (2020) Global diversity and phylogeny of Fuscoporia (Hymenochaetales, Basidiomycota). Mycosphere 11(1):1477-1513.	https://doi.org/10.5943/mycosphere/11/1/10	Chen et al. (2020)
MN816707	Fuscoporia ferruginosa	Fuscoporia ambigua	Chen Q, Du P, Vlasák J, Wu F, Dai YC (2020) Global diversity and phylogeny of Fuscoporia (Hymenochaetales, Basidiomycota). Mycosphere 11(1):1477-1513.	https://doi.org/10.5943/mycosphere/11/1/10	Chen et al. (2020)
MG008396	Fuscoporia sp.	Fuscoporia australasica	Chen Q, Du P, Vlasák J, Wu F, Dai YC (2020) Global diversity and phylogeny of Fuscoporia (Hymenochaetales, Basidiomycota). Mycosphere 11(1):1477-1513.	https://doi.org/10.5943/mycosphere/11/1/10	Chen et al. (2020)
MN816726	Fuscoporia sp.	Fuscoporia australasica	Chen Q, Du P, Vlasák J, Wu F, Dai YC (2020) Global diversity and phylogeny of Fuscoporia (Hymenochaetales, Basidiomycota). Mycosphere 11(1):1477-1513.	https://doi.org/10.5943/mycosphere/11/1/10	Chen et al. (2020)
JQ794584	Fuscoporia sp.	Fuscoporia latispora	Chen Q, Du P, Vlasák J, Wu F, Dai YC (2020) Global diversity and phylogeny of Fuscoporia (Hymenochaetales, Basidiomycota). Mycosphere 11(1):1477-1513.	https://doi.org/10.5943/mycosphere/11/1/10	Chen et al. (2020)
JQ794585	Fuscoporia sp.	Fuscoporia latispora	Chen Q, Du P, Vlasák J, Wu F, Dai YC (2020) Global diversity and phylogeny of Fuscoporia (Hymenochaetales, Basidiomycota). Mycosphere 11(1):1477-1513.	https://doi.org/10.5943/mycosphere/11/1/10	Chen et al. (2020)
JQ794586	Fuscoporia sp.	Fuscoporia latispora	Chen Q, Du P, Vlasák J, Wu F, Dai YC (2020) Global diversity and phylogeny of Fuscoporia (Hymenochaetales, Basidiomycota). Mycosphere 11(1):1477-1513.	https://doi.org/10.5943/mycosphere/11/1/10	Chen et al. (2020)
MG008437	Fuscoporia sp.	Fuscoporia latispora	Chen Q, Du P, Vlasák J, Wu F, Dai YC (2020) Global diversity and phylogeny of Fuscoporia (Hymenochaetales, Basidiomycota). Mycosphere 11(1):1477-1513.	https://doi.org/10.5943/mycosphere/11/1/10	Chen et al. (2020)
MN816743	Phellinus rhabarbarinus	Fuscoporia rhabarbarina	Chen Q, Du P, Vlasák J, Wu F, Dai YC (2020) Global diversity and phylogeny of Fuscoporia (Hymenochaetales, Basidiomycota). Mycosphere 11(1):1477-1513.	https://doi.org/10.5943/mycosphere/11/1/10	Chen et al. (2020)
MN816744	Phellinus rhabarbarinus	Fuscoporia rhabarbarina	Chen Q, Du P, Vlasák J, Wu F, Dai YC (2020) Global diversity and phylogeny of Fuscoporia (Hymenochaetales, Basidiomycota). Mycosphere 11(1):1477-1513.	https://doi.org/10.5943/mycosphere/11/1/10	Chen et al. (2020)
MN816733	Fuscoporia sp.	Fuscoporia shoreae	Chen Q, Du P, Vlasák J, Wu F, Dai YC (2020) Global diversity and phylogeny of Fuscoporia (Hymenochaetales, Basidiomycota). Mycosphere 11(1):1477-1513.	https://doi.org/10.5943/mycosphere/11/1/10	Chen et al. (2020)
MN816734	Fuscoporia sp.	Fuscoporia shoreae	Chen Q, Du P, Vlasák J, Wu F, Dai YC (2020) Global diversity and phylogeny of Fuscoporia (Hymenochaetales, Basidiomycota). Mycosphere 11(1):1477-1513.	https://doi.org/10.5943/mycosphere/11/1/10	Chen et al. (2020)
MN816735	Fuscoporia sp.	Fuscoporia shoreae	Chen Q, Du P, Vlasák J, Wu F, Dai YC (2020) Global diversity and phylogeny of Fuscoporia (Hymenochaetales, Basidiomycota). Mycosphere 11(1):1477-1513.	https://doi.org/10.5943/mycosphere/11/1/10	Chen et al. (2020)
JQ794551	Fuscoporia sp.	Fuscoporia americana	Chen Q, Wu F, Ji XH, Si J, Zhou LW, Tian XM, Vlasák J, Dai YC (2019) Phylogeny of the genus Fuscoporia and taxonomic assessment of the F. contigua group. Mycologia 111(3):423-444.	https://doi.org/10.1080/00275514.2019.1570749	Chen et al. (2019)
JQ794552	Fuscoporia sp.	Fuscoporia americana	Chen Q, Wu F, Ji XH, Si J, Zhou LW, Tian XM, Vlasák J, Dai YC (2019) Phylogeny of the genus Fuscoporia and taxonomic assessment of the F. contigua group. Mycologia 111(3):423-444.	https://doi.org/10.1080/00275514.2019.1570749	Chen et al. (2019)
JQ794553	Fuscoporia sp.	Fuscoporia americana	Chen Q, Wu F, Ji XH, Si J, Zhou LW, Tian XM, Vlasák J, Dai YC (2019) Phylogeny of the genus Fuscoporia and taxonomic assessment of the F. contigua group. Mycologia 111(3):423-444.	https://doi.org/10.1080/00275514.2019.1570749	Chen et al. (2019)
JQ794554	Fuscoporia sp.	Fuscoporia americana	Chen Q, Wu F, Ji XH, Si J, Zhou LW, Tian XM, Vlasák J, Dai YC (2019) Phylogeny of the genus Fuscoporia and taxonomic assessment of the F. contigua group. Mycologia 111(3):423-444.	https://doi.org/10.1080/00275514.2019.1570749	Chen et al. (2019)
KJ940019	Fuscoporia sp.	Fuscoporia americana	Chen Q, Wu F, Ji XH, Si J, Zhou LW, Tian XM, Vlasák J, Dai YC (2019) Phylogeny of the genus Fuscoporia and taxonomic assessment of the F. contigua group. Mycologia 111(3):423-444.	https://doi.org/10.1080/00275514.2019.1570749	Chen et al. (2019)
KJ940020	Fuscoporia sp.	Fuscoporia americana	Chen Q, Wu F, Ji XH, Si J, Zhou LW, Tian XM, Vlasák J, Dai YC (2019) Phylogeny of the genus Fuscoporia and taxonomic assessment of the F. contigua group. Mycologia 111(3):423-444.	https://doi.org/10.1080/00275514.2019.1570749	Chen et al. (2019)
KJ940021	Fuscoporia sp.	Fuscoporia americana	Chen Q, Wu F, Ji XH, Si J, Zhou LW, Tian XM, Vlasák J, Dai YC (2019) Phylogeny of the genus Fuscoporia and taxonomic assessment of the F. contigua group. Mycologia 111(3):423-444.	https://doi.org/10.1080/00275514.2019.1570749	Chen et al. (2019)
KJ940022	Fuscoporia sp.	Fuscoporia americana	Chen Q, Wu F, Ji XH, Si J, Zhou LW, Tian XM, Vlasák J, Dai YC (2019) Phylogeny of the genus Fuscoporia and taxonomic assessment of the F. contigua group. Mycologia 111(3):423-444.	https://doi.org/10.1080/00275514.2019.1570749	Chen et al. (2019)
MG008422	Fuscoporia sp.	Fuscoporia americana	Chen Q, Wu F, Ji XH, Si J, Zhou LW, Tian XM, Vlasák J, Dai YC (2019) Phylogeny of the genus Fuscoporia and taxonomic assessment of the F. contigua group. Mycologia 111(3):423-444.	https://doi.org/10.1080/00275514.2019.1570749	Chen et al. (2019)
MG008423	Fuscoporia sp.	Fuscoporia americana	Chen Q, Wu F, Ji XH, Si J, Zhou LW, Tian XM, Vlasák J, Dai YC (2019) Phylogeny of the genus Fuscoporia and taxonomic assessment of the F. contigua group. Mycologia 111(3):423-444.	https://doi.org/10.1080/00275514.2019.1570749	Chen et al. (2019)
MG008425	Fuscoporia sp.	Fuscoporia americana	Chen Q, Wu F, Ji XH, Si J, Zhou LW, Tian XM, Vlasák J, Dai YC (2019) Phylogeny of the genus Fuscoporia and taxonomic assessment of the F. contigua group. Mycologia 111(3):423-444.	https://doi.org/10.1080/00275514.2019.1570749	Chen et al. (2019)
MG008426	Fuscoporia sp.	Fuscoporia americana	Chen Q, Wu F, Ji XH, Si J, Zhou LW, Tian XM, Vlasák J, Dai YC (2019) Phylogeny of the genus Fuscoporia and taxonomic assessment of the F. contigua group. Mycologia 111(3):423-444.	https://doi.org/10.1080/00275514.2019.1570749	Chen et al. (2019)
MG008443	Fuscoporia sp.	Fuscoporia centroamericana	Chen Q, Wu F, Ji XH, Si J, Zhou LW, Tian XM, Vlasák J, Dai YC (2019) Phylogeny of the genus Fuscoporia and taxonomic assessment of the F. contigua group. Mycologia 111(3):423-444.	https://doi.org/10.1080/00275514.2019.1570749	Chen et al. (2019)
MG008444	Fuscoporia sp.	Fuscoporia centroamericana	Chen Q, Wu F, Ji XH, Si J, Zhou LW, Tian XM, Vlasák J, Dai YC (2019) Phylogeny of the genus Fuscoporia and taxonomic assessment of the F. contigua group. Mycologia 111(3):423-444.	https://doi.org/10.1080/00275514.2019.1570749	Chen et al. (2019)
MG008413	Fuscoporia sp.	Fuscoporia coastaricana	Chen Q, Wu F, Ji XH, Si J, Zhou LW, Tian XM, Vlasák J, Dai YC (2019) Phylogeny of the genus Fuscoporia and taxonomic assessment of the F. contigua group. Mycologia 111(3):423-444.	https://doi.org/10.1080/00275514.2019.1570749	Chen et al. (2019)
MG008445	Fuscoporia sp.	Fuscoporia coastaricana	Chen Q, Wu F, Ji XH, Si J, Zhou LW, Tian XM, Vlasák J, Dai YC (2019) Phylogeny of the genus Fuscoporia and taxonomic assessment of the F. contigua group. Mycologia 111(3):423-444.	https://doi.org/10.1080/00275514.2019.1570749	Chen et al. (2019)
MG008446	Fuscoporia sp.	Fuscoporia coastaricana	Chen Q, Wu F, Ji XH, Si J, Zhou LW, Tian XM, Vlasák J, Dai YC (2019) Phylogeny of the genus Fuscoporia and taxonomic assessment of the F. contigua group. Mycologia 111(3):423-444.	https://doi.org/10.1080/00275514.2019.1570749	Chen et al. (2019)
JQ794587	Fuscoporia sp.	Fuscoporia latispora	Chen Q, Wu F, Ji XH, Si J, Zhou LW, Tian XM, Vlasák J, Dai YC (2019) Phylogeny of the genus Fuscoporia and taxonomic assessment of the F. contigua group. Mycologia 111(3):423-444.	https://doi.org/10.1080/00275514.2019.1570749	Chen et al. (2019)
MG008436	Fuscoporia sp.	Fuscoporia latispora	Chen Q, Wu F, Ji XH, Si J, Zhou LW, Tian XM, Vlasák J, Dai YC (2019) Phylogeny of the genus Fuscoporia and taxonomic assessment of the F. contigua group. Mycologia 111(3):423-444.	https://doi.org/10.1080/00275514.2019.1570749	Chen et al. (2019)
MG008439	Fuscoporia sp.	Fuscoporia latispora	Chen Q, Wu F, Ji XH, Si J, Zhou LW, Tian XM, Vlasák J, Dai YC (2019) Phylogeny of the genus Fuscoporia and taxonomic assessment of the F. contigua group. Mycologia 111(3):423-444.	https://doi.org/10.1080/00275514.2019.1570749	Chen et al. (2019)
MG008440	Fuscoporia sp.	Fuscoporia latispora	Chen Q, Wu F, Ji XH, Si J, Zhou LW, Tian XM, Vlasák J, Dai YC (2019) Phylogeny of the genus Fuscoporia and taxonomic assessment of the F. contigua group. Mycologia 111(3):423-444.	https://doi.org/10.1080/00275514.2019.1570749	Chen et al. (2019)
MG008406	Fuscoporia sp.	Fuscoporia monticola	Chen Q, Wu F, Ji XH, Si J, Zhou LW, Tian XM, Vlasák J, Dai YC (2019) Phylogeny of the genus Fuscoporia and taxonomic assessment of the F. contigua group. Mycologia 111(3):423-444.	https://doi.org/10.1080/00275514.2019.1570749	Chen et al. (2019)
MG008409	Fuscoporia sp.	Fuscoporia monticola	Chen Q, Wu F, Ji XH, Si J, Zhou LW, Tian XM, Vlasák J, Dai YC (2019) Phylogeny of the genus Fuscoporia and taxonomic assessment of the F. contigua group. Mycologia 111(3):423-444.	https://doi.org/10.1080/00275514.2019.1570749	Chen et al. (2019)
MG008410	Fuscoporia sp.	Fuscoporia monticola	Chen Q, Wu F, Ji XH, Si J, Zhou LW, Tian XM, Vlasák J, Dai YC (2019) Phylogeny of the genus Fuscoporia and taxonomic assessment of the F. contigua group. Mycologia 111(3):423-444.	https://doi.org/10.1080/00275514.2019.1570749	Chen et al. (2019)
JQ794555	Fuscoporia sp.	Fuscoporia septiseta	Chen Q, Wu F, Ji XH, Si J, Zhou LW, Tian XM, Vlasák J, Dai YC (2019) Phylogeny of the genus Fuscoporia and taxonomic assessment of the F. contigua group. Mycologia 111(3):423-444.	https://doi.org/10.1080/00275514.2019.1570749	Chen et al. (2019)
JQ794556	Fuscoporia sp.	Fuscoporia septiseta	Chen Q, Wu F, Ji XH, Si J, Zhou LW, Tian XM, Vlasák J, Dai YC (2019) Phylogeny of the genus Fuscoporia and taxonomic assessment of the F. contigua group. Mycologia 111(3):423-444.	https://doi.org/10.1080/00275514.2019.1570749	Chen et al. (2019)
JQ794557	Fuscoporia sp.	Fuscoporia septiseta	Chen Q, Wu F, Ji XH, Si J, Zhou LW, Tian XM, Vlasák J, Dai YC (2019) Phylogeny of the genus Fuscoporia and taxonomic assessment of the F. contigua group. Mycologia 111(3):423-444.	https://doi.org/10.1080/00275514.2019.1570749	Chen et al. (2019)
JQ794558	Fuscoporia sp.	Fuscoporia septiseta	Chen Q, Wu F, Ji XH, Si J, Zhou LW, Tian XM, Vlasák J, Dai YC (2019) Phylogeny of the genus Fuscoporia and taxonomic assessment of the F. contigua group. Mycologia 111(3):423-444.	https://doi.org/10.1080/00275514.2019.1570749	Chen et al. (2019)
JQ794559	Fuscoporia sp.	Fuscoporia septiseta	Chen Q, Wu F, Ji XH, Si J, Zhou LW, Tian XM, Vlasák J, Dai YC (2019) Phylogeny of the genus Fuscoporia and taxonomic assessment of the F. contigua group. Mycologia 111(3):423-444.	https://doi.org/10.1080/00275514.2019.1570749	Chen et al. (2019)
JQ794562	Fuscoporia sp.	Fuscoporia septiseta	Chen Q, Wu F, Ji XH, Si J, Zhou LW, Tian XM, Vlasák J, Dai YC (2019) Phylogeny of the genus Fuscoporia and taxonomic assessment of the F. contigua group. Mycologia 111(3):423-444.	https://doi.org/10.1080/00275514.2019.1570749	Chen et al. (2019)
JQ794564	Fuscoporia sp.	Fuscoporia septiseta	Chen Q, Wu F, Ji XH, Si J, Zhou LW, Tian XM, Vlasák J, Dai YC (2019) Phylogeny of the genus Fuscoporia and taxonomic assessment of the F. contigua group. Mycologia 111(3):423-444.	https://doi.org/10.1080/00275514.2019.1570749	Chen et al. (2019)
JQ794565	Fuscoporia sp.	Fuscoporia septiseta	Chen Q, Wu F, Ji XH, Si J, Zhou LW, Tian XM, Vlasák J, Dai YC (2019) Phylogeny of the genus Fuscoporia and taxonomic assessment of the F. contigua group. Mycologia 111(3):423-444.	https://doi.org/10.1080/00275514.2019.1570749	Chen et al. (2019)
MG008404	Fuscoporia sp.	Fuscoporia septiseta	Chen Q, Wu F, Ji XH, Si J, Zhou LW, Tian XM, Vlasák J, Dai YC (2019) Phylogeny of the genus Fuscoporia and taxonomic assessment of the F. contigua group. Mycologia 111(3):423-444.	https://doi.org/10.1080/00275514.2019.1570749	Chen et al. (2019)
MG008405	Fuscoporia sp.	Fuscoporia septiseta	Chen Q, Wu F, Ji XH, Si J, Zhou LW, Tian XM, Vlasák J, Dai YC (2019) Phylogeny of the genus Fuscoporia and taxonomic assessment of the F. contigua group. Mycologia 111(3):423-444.	https://doi.org/10.1080/00275514.2019.1570749	Chen et al. (2019)
MG008434	Fuscoporia sp.	Fuscoporia septiseta	Chen Q, Wu F, Ji XH, Si J, Zhou LW, Tian XM, Vlasák J, Dai YC (2019) Phylogeny of the genus Fuscoporia and taxonomic assessment of the F. contigua group. Mycologia 111(3):423-444.	https://doi.org/10.1080/00275514.2019.1570749	Chen et al. (2019)
MG008407	Fuscoporia sp.	Fuscoporia sinica	Chen Q, Wu F, Ji XH, Si J, Zhou LW, Tian XM, Vlasák J, Dai YC (2019) Phylogeny of the genus Fuscoporia and taxonomic assessment of the F. contigua group. Mycologia 111(3):423-444.	https://doi.org/10.1080/00275514.2019.1570749	Chen et al. (2019)
MG008411	Fuscoporia sp.	Fuscoporia sinica	Chen Q, Wu F, Ji XH, Si J, Zhou LW, Tian XM, Vlasák J, Dai YC (2019) Phylogeny of the genus Fuscoporia and taxonomic assessment of the F. contigua group. Mycologia 111(3):423-444.	https://doi.org/10.1080/00275514.2019.1570749	Chen et al. (2019)
MG008412	Fuscoporia sp.	Fuscoporia sinica	Chen Q, Wu F, Ji XH, Si J, Zhou LW, Tian XM, Vlasák J, Dai YC (2019) Phylogeny of the genus Fuscoporia and taxonomic assessment of the F. contigua group. Mycologia 111(3):423-444.	https://doi.org/10.1080/00275514.2019.1570749	Chen et al. (2019)
KX961112	Fuscoporia subferrea	Fuscoporia ferrea	Chen Q, Yuan Y (2017) A new species of Fuscoporia (Hymenochaetales, Basidiomycota) from southern China. Mycosphere 8(6): 1238-1245.	https://doi.org/10.5943/mycosphere/8/6/9	Chen & Yuan (2017)
MZ264225	Fuscoporia sp.	Fuscoporia sarcites	Hussain S, Al-Kharousi M, Al-Muharabi MA, Al-Maqbali D, Al-Shabibi Z, Al-Balushi AH, Al-Yahya’ei MN, Saady NA, Velazhahan R, Al-Sadi AM (2022) Phylogeny, distribution and time divergence of Fuscoporia (Hymenochaetaceae, Basidiomycota) with the description of a new species from Dhofar region, southern part of Oman. Phytotaxa 570(2):150-164.	https://doi.org/10.11646/phytotaxa.570.2.3	Hussain et al. (2022)
KJ668543	Fuscoporia sp.	Fuscoporia insolita	Jang Y, Jang S, Lee J, Lee H, Lim YW, Kim C, Kim JJ (2016) Diversity of wood-inhabiting polyporoid and corticioid fungi in Odaesan national park, Korea. Mycobiology 44(4):217-236.	https://doi.org/10.5941/MYCO.2016.44.4.217	Jang et al. (2016)
KJ677113	Fuscoporia sp.	Fuscoporia insolita	Spirin V, Vlasák J, Niemelä T (2014) Fuscoporia insolita (Hymenochaetales, Basidiomycota), a new species from Russian Far East. Annales Botanici Fennici 51(6):403-406.	https://doi.org/10.5735/085.051.0607	Spirin et al. (2014)
KJ677114	Fuscoporia sp.	Fuscoporia insolita	Spirin V, Vlasák J, Niemelä T (2014) Fuscoporia insolita (Hymenochaetales, Basidiomycota), a new species from Russian Far East. Annales Botanici Fennici 51(6):403-406.	https://doi.org/10.5735/085.051.0607	Spirin et al. (2014)
KJ677115	Fuscoporia sp.	Fuscoporia insolita	Spirin V, Vlasák J, Niemelä T (2014) Fuscoporia insolita (Hymenochaetales, Basidiomycota), a new species from Russian Far East. Annales Botanici Fennici 51(6):403-406.	https://doi.org/10.5735/085.051.0607	Spirin et al. (2014)
KJ677116	Fuscoporia sp.	Fuscoporia insolita	Spirin V, Vlasák J, Niemelä T (2014) Fuscoporia insolita (Hymenochaetales, Basidiomycota), a new species from Russian Far East. Annales Botanici Fennici 51(6):403-406.	https://doi.org/10.5735/085.051.0607	Spirin et al. (2014)
MZ997137	Fuscoporia sp.	Fuscoporia ambigua	This study	This study	This study
KJ940023	Fuscoporia sp.	Fuscoporia americana	This study	This study	This study
MK795136	Fuscoporia torulosa	Fuscoporia australasica	This study	This study	This study
MK809457	Fuscoporia torulosa	Fuscoporia australasica	This study	This study	This study
MW582757	Fuscoporia torulosa	Fuscoporia australasica	This study	This study	This study
OM959399	Fuscoporia torulosa	Fuscoporia australasica	This study	This study	This study
OM959400	Fuscoporia torulosa	Fuscoporia australasica	This study	This study	This study
OM959401	Fuscoporia torulosa	Fuscoporia australasica	This study	This study	This study
ON332075	Fuscoporia torulosa	Fuscoporia australasica	This study	This study	This study
ON332076	Fuscoporia torulosa	Fuscoporia australasica	This study	This study	This study
ON332077	Fuscoporia torulosa	Fuscoporia australasica	This study	This study	This study
KY935109	Uncultured eukaryote	Fuscoporia contigua	This study	This study	This study
MG008402	Fuscoporia sp.	Fuscoporia contigua	This study	This study	This study
MG008414	Fuscoporia sp.	Fuscoporia contigua	This study	This study	This study
MG008415	Fuscoporia sp.	Fuscoporia contigua	This study	This study	This study
MG008416	Fuscoporia sp.	Fuscoporia contigua	This study	This study	This study
MG008417	Fuscoporia sp.	Fuscoporia contigua	This study	This study	This study
MG008418	Fuscoporia sp.	Fuscoporia contigua	This study	This study	This study
MG008419	Fuscoporia sp.	Fuscoporia contigua	This study	This study	This study
MG008420	Fuscoporia sp.	Fuscoporia contigua	This study	This study	This study
MT277656	Uncultured fungus	Fuscoporia contigua	This study	This study	This study
ON866197	Fuscoporia sp.	Fuscoporia contigua	This study	This study	This study
ON866260	Fuscoporia sp.	Fuscoporia contigua	This study	This study	This study
MN809977	Fuscoporia wahlbergii	Fuscoporia eucalypti	This study	This study	This study
FJ820674	Uncultured fungus	Fuscoporia ferrea	This study	This study	This study
JN592493	Fuscoporia sp.	Fuscoporia palomari	This study	This study	This study
GU594160	Phellinus rufitinctus	Fuscoporia rufitincta	This study	This study	This study
MN809972	Fuscoporia sp.	Fuscoporia sarcites	This study	This study	This study
MN809973	Fuscoporia sp.	Fuscoporia sarcites	This study	This study	This study
MN809974	Fuscoporia sp.	Fuscoporia sarcites	This study	This study	This study
MN809975	Fuscoporia sp.	Fuscoporia sarcites	This study	This study	This study
MZ169039	Phellinus sarcites	Fuscoporia sarcites	This study	This study	This study
MZ169040	Phellinus sarcites	Fuscoporia sarcites	This study	This study	This study
MZ169041	Phellinus sarcites	Fuscoporia sarcites	This study	This study	This study
JQ794560	Fuscoporia sp.	Fuscoporia septiseta	This study	This study	This study
JQ794561	Fuscoporia sp.	Fuscoporia septiseta	This study	This study	This study
JQ794563	Fuscoporia sp.	Fuscoporia septiseta	This study	This study	This study
KJ140641	Fuscoporia sp.	Fuscoporia septiseta	This study	This study	This study
KJ140718	Fuscoporia sp.	Fuscoporia septiseta	This study	This study	This study
KJ140742	Fuscoporia sp.	Fuscoporia septiseta	This study	This study	This study
KJ140752	Fuscoporia sp.	Fuscoporia septiseta	This study	This study	This study
KU139191	Fuscoporia sp.	Fuscoporia septiseta	This study	This study	This study
KU139192	Fuscoporia sp.	Fuscoporia septiseta	This study	This study	This study
MG008427	Fuscoporia sp.	Fuscoporia septiseta	This study	This study	This study
MG008429	Fuscoporia sp.	Fuscoporia septiseta	This study	This study	This study
MG008430	Fuscoporia sp.	Fuscoporia septiseta	This study	This study	This study
MG008431	Fuscoporia sp.	Fuscoporia septiseta	This study	This study	This study
MG008432	Fuscoporia sp.	Fuscoporia septiseta	This study	This study	This study
MG008433	Fuscoporia sp.	Fuscoporia septiseta	This study	This study	This study
MG008435	Fuscoporia sp.	Fuscoporia septiseta	This study	This study	This study
MK761878	Fuscoporia sp.	Fuscoporia septiseta	This study	This study	This study
EU826014	Phellinus sp.	Fuscoporia shoreae	This study	This study	This study
MZ264226	Fuscoporia sp.	Fuscoporia sinuosa	Wu F, Zhou LW, Vlasák J, Dai YC (2022) Global diversity and systematics of Hymenochaetaceae with poroid hymenophore. Fungal Diversity 113(1):1-192.	https://doi.org/10.1007/s13225-021-00496-4	Wu et al. (2022)
MZ264227	Fuscoporia sp.	Fuscoporia sinuosa	Wu F, Zhou LW, Vlasák J, Dai YC (2022) Global diversity and systematics of Hymenochaetaceae with poroid hymenophore. Fungal Diversity 113(1):1-192.	https://doi.org/10.1007/s13225-021-00496-4	Wu et al. (2022)
MZ264228	Fuscoporia sp.	Fuscoporia submurina	Wu F, Zhou LW, Vlasák J, Dai YC (2022) Global diversity and systematics of Hymenochaetaceae with poroid hymenophore. Fungal Diversity 113(1):1-192.	https://doi.org/10.1007/s13225-021-00496-4	Wu et al. (2022)
MZ264229	Fuscoporia sp.	Fuscoporia submurina	Wu F, Zhou LW, Vlasák J, Dai YC (2022) Global diversity and systematics of Hymenochaetaceae with poroid hymenophore. Fungal Diversity 113(1):1-192.	https://doi.org/10.1007/s13225-021-00496-4	Wu et al. (2022)
MZ264230	Fuscoporia sp.	Fuscoporia submurina	Wu F, Zhou LW, Vlasák J, Dai YC (2022) Global diversity and systematics of Hymenochaetaceae with poroid hymenophore. Fungal Diversity 113(1):1-192.	https://doi.org/10.1007/s13225-021-00496-4	Wu et al. (2022)
MZ264231	Fuscoporia sp.	Fuscoporia submurina	Wu F, Zhou LW, Vlasák J, Dai YC (2022) Global diversity and systematics of Hymenochaetaceae with poroid hymenophore. Fungal Diversity 113(1):1-192.	https://doi.org/10.1007/s13225-021-00496-4	Wu et al. (2022)
