# Supplementary material for: Validation of Fuscoporia (Hymenochaetales, Basidiomycota) ITS sequences and five new species based on multi-marker phylogenetic and morphological analyses
Source: IMA Fungus. 2023 Jun 28;14:12. doi: 10.1186/s43008-023-00117-6 (PMC10308793; doi:10.1186/s43008-023-00117-6)
Supplement: Supplementary file 3 — Additional file 3. Topmost hit from BLASTn results for all Fuscoporia ITS sequence accessions. [file 43008_2023_117_MOESM3_ESM.xlsx]

## Sheet: Sheet1
Section	Species complex	Re-identification	GenBank			References		BLAST result (top 1 hit)
			Accession	Species identity "GenBank annotation"	Primary reference	Additional references	Species identities	Hit_acc	Hit_ID	Per_ID	Bit_score
I	Undefined	(likely not Fuscoporia)	DQ103884	Fuscoporia gilva MDJCBS87	Direct submission			HM584811	Fuscoporia gilva FS656175	99.88	1475.54
			FJ190410	Fuscoporia gilva SH1	Direct submission			DQ103884	Fuscoporia gilva MDJCBS87	99.18	1285.28
			HM584811	Fuscoporia gilva FS656175	Direct submission	Wu et al. (2012)	Inonotus vaninii	FJ940908	Inonotus baumii PB0803	100	1463.82
			KU535652	Fuscoporia torulosa Cui 11403	Direct submission			KX639621	Fomitiporia sp. Cui 10627	99.86	1246.51
			MK069995	Fuscoporia gilva GAS929	Direct submission			OK086370	Fulvifomes sp. VRTO_AMZ01 (E-value: 8.67567E-167)	95.79	600.005
			MK069996	Fuscoporia gilva SGE322	Direct submission			JX104709	Fulvifomes sp. XG2 (E-value: 1.94269E-3)	97.06	58.0924
			MK069997	Fuscoporia gilva SGE324	Direct submission			OK086370	Fulvifomes sp. VRTO_AMZ01 (E-value: 8.78946E-167)	95.79	600.005
			MK070000	Fuscoporia gilva GAS170	Direct submission			JX104709	Fulvifomes sp. XG2 (E-value: 1.96817E-3)	97.06	58.0924
			MN823160	Fuscoporia gilva KMCC04909	Direct submission			EF694973	Phellinus sp. SA03	99.71	1245.61
			MT275660	Fuscoporia gilva S12	Huo et al. (2020)	Shen et al. (2021)	Fuscoporia gilva	FJ940913	Inonotus baumii PB0808	99.88	1459.31
			OL636199	Fuscoporia gilva MKJC01	Direct submission			KJ206286	Fulvifomes fastuosus UOC DAMIA D27b	97.74	906.577
			OL636332	Fuscoporia wahlbergii MKJC02	Direct submission			KP658571	Phellinus sp. KP09 (E-value: 8.18138E-179)	98.9	639.679
	Complex I	F. bambusicola / F. latispora	JQ794584	Fuscoporia latispora "Fuscoporia sp." JV0610/VIIK	Chen et al. (2020)			MG008436	Fuscoporia sp. JV 0610/VIIK1	100	1061.67
			JQ794585	Fuscoporia latispora "Fuscoporia sp." JV0610/VIIK	Chen et al. (2020)			MG008437	Fuscoporia sp. JV 0610/VIIK2	100	1061.67
			JQ794586	Fuscoporia latispora "Fuscoporia sp." JV1109/48	Chen et al. (2020)			MG008437	Fuscoporia sp. JV 0610/VIIK2	99.32	1040.03
			JQ794587	Fuscoporia latispora "Fuscoporia sp." JV1109/48	Chen et al. (2019)			MG008439	Fuscoporia sp. JV 1109/482	100	1067.08
			MG008436	Fuscoporia latispora "Fuscoporia sp." JV 0610/VIIK1	Chen et al. (2019)	Du et al. (2020) / Hussain et al. (2022)	F. latispora	JQ794584	Fuscoporia sp. JV0610/VIIK	100	1061.67
			MG008437	Fuscoporia latispora "Fuscoporia sp." JV 0610/VIIK2	Chen et al. (2020)			JQ794585	Fuscoporia sp. JV0610/VIIK	100	1061.67
			MG008439	Fuscoporia latispora "Fuscoporia sp." JV 1109/482	Chen et al. (2019)	Du et al. (2020) / Hussain et al. (2022)	F. latispora	JQ794587	Fuscoporia sp. JV1109/48	100	1067.08
			MG008440	Fuscoporia latispora "Fuscoporia sp." JV 1607/58	Chen et al. (2019)			MG008436	Fuscoporia sp. JV 0610/VIIK1	98.31	1018.39
			MN816739	Fuscoporia bambusicola Cui 8692	Chen et al. (2020)	Du et al. (2020)	Fuscoporia bambusicola	MG008439	Fuscoporia sp. JV 1109/482	99.32	1036.42
			NR_172788	Fuscoporia bambusicola BJFC 007632	Chen et al. (2020)			MG008439	Fuscoporia sp. JV 1109/482	99.32	1036.42
		Fuscoporia sp. 1	GU053950	Uncultured fungus LX040884-122-045-G12	Direct submission			GU053955	Uncultured fungus LX040884-122-045-H05 (E-value: 5.04017E-166)	100	598.201
			GU053955	Uncultured fungus LX040884-122-045-H05	Direct submission			GU053950	Uncultured fungus LX040884-122-045-G12 (E-value: 2.25057E-166)	100	598.201
		F. costaricana	MG008413	Fuscoporia coastaricana "Fuscoporia sp." JV 1504/85	Chen et al. (2019)	Du et al. (2020) / Hussain et al. (2022)	Fuscoporia costaricana	MG008446	Fuscoporia sp. JV 1407/92	98.04	1043.63
			MG008445	Fuscoporia coastaricana "Fuscoporia sp." JV 1607/108	Chen et al. (2019)			MG008446	Fuscoporia sp. JV 1407/92	98.03	1037.32
			MG008446	Fuscoporia coastaricana "Fuscoporia sp." JV 1407/92	Chen et al. (2019)	Du et al. (2020) / Hussain et al. (2022)	Fuscoporia costaricana	MG008413	Fuscoporia sp. JV 1504/85	98.04	1043.63
		F. rufitincta	GU594160	Phellinus rufitinctus PRM915961	Direct submission			GU053898	Uncultured fungus LX040884-122-045-B07	99.65	1021.99
			JQ794578	Fuscoporia rufitincta JV1008/79	Direct submission			JQ794580	Fuscoporia rufitincta JV0610/14PK	98.71	1081.5
			JQ794579	Fuscoporia rufitincta JV0610/14PK	Direct submission			GU594160	Phellinus rufitinctus PRM915961	99.52	1104.05
			JQ794580	Fuscoporia rufitincta JV0610/14PK	Direct submission			JQ794579	Fuscoporia rufitincta JV0610/14PK	99.2	1091.42
			KJ940029	Fuscoporia rufitincta JV 1008/25	Direct submission	Zhou et al. (2016) / Chen & Dai (2019) / Du et al. (2020) / Hussain et al. (2022)	Fuscoporia rufitincta	GU053898	Uncultured fungus LX040884-122-045-B07	99.65	1021.99
			KJ940030	Fuscoporia rufitincta JV 0904/142	Direct submission	Zhou et al. (2016) / Chen & Dai (2019) / Du et al. (2020) / Hussain et al. (2022)	Fuscoporia rufitincta	GU594160	Phellinus rufitinctus PRM915961	99.52	1111.26
		F. americana	JQ794551	Fuscoporia americana "Fuscoporia sp." JV0309/127	Chen et al. (2019)			MG008422	Fuscoporia sp. JV 0309/127	100	1025.6
			JQ794552	Fuscoporia americana "Fuscoporia sp." JV1109/93	Chen et al. (2019)			MG008423	Fuscoporia sp. JV 1109/93	100	1025.6
			JQ794553	Fuscoporia americana "Fuscoporia sp.” JV1109/92	Chen et al. (2019)			MG008425	Fuscoporia sp. JV 1109/92-J1	100	1031.01
			JQ794554	Fuscoporia americana "Fuscoporia sp." JV1109/92	Chen et al. (2019)			MG008426	Fuscoporia sp. JV 1109/92-J2	100	1029.21
			KJ940019	Fuscoporia americana "Fuscoporia sp.” JV 0309/126	Chen et al. (2019)			MG008422	Fuscoporia sp. JV 0309/127	100	1025.6
			KJ940020	Fuscoporia americana "Fuscoporia sp." JV 1109/26	Chen et al. (2019)			MG008423	Fuscoporia sp. JV 1109/93	100	1025.6
			KJ940021	Fuscoporia americana "Fuscoporia sp.” JV 1209/4J	Chen et al. (2019)			JQ794552	Fuscoporia sp. JV1109/93	99.19	1089.62
			KJ940022	Fuscoporia americana "Fuscoporia sp." JV 1209/100	Chen et al. (2019)	Du et al. (2020) / Hussain et al. (2022)	Fuscoporia americana	KJ940021	Fuscoporia sp. JV 1209/4J	98.87	1081.5
			KJ940023	Fuscoporia sp. JV-2014b	Direct submission			JQ794552	Fuscoporia sp. JV1109/93	99.19	1092.32
			MG008422	Fuscoporia americana "Fuscoporia sp." JV 0309/127	Chen et al. (2019)			JQ794551	Fuscoporia sp. JV0309/127	100	1025.6
			MG008423	Fuscoporia americana "Fuscoporia sp." JV 1109/93	Chen et al. (2019)			JQ794552	Fuscoporia sp. JV1109/93	100	1025.6
			MG008425	Fuscoporia americana "Fuscoporia sp.” JV 1109/92-J1	Chen et al. (2019)			JQ794553	Fuscoporia sp. JV1109/92	100	1031.01
			MG008426	Fuscoporia americana "Fuscoporia sp." JV 1109/92-J2	Chen et al. (2019)			JQ794554	Fuscoporia sp. JV1109/92	100	1029.21
			NR_173723	Fuscoporia americana BJFC 020644	Chen et al. (2019)			JQ794552	Fuscoporia sp. JV1109/93	99.19	1092.32
		F. contigua	JQ794545	Fuscoporia contigua JV1007/3	Direct submission			JQ794546	Fuscoporia contigua JV1007/3	99.84	1122.08
			JQ794546	Fuscoporia contigua JV1007/3	Direct submission			JQ794545	Fuscoporia contigua JV1007/3	99.84	1122.08
			JQ794547	Fuscoporia contigua JV0907/2A	Direct submission			MG231513	Fuscoporia contigua CLZhao 126	100	1104.95
			JQ794548	Fuscoporia contigua JV0309/118	Direct submission			MF161193	Fuscoporia contigua BHI-F190b	100	1115.77
			JQ794549	Fuscoporia contigua JV0309/118	Direct submission			JQ794550	Fuscoporia contigua JV0309/171	99.84	1116.67
			JQ794550	Fuscoporia contigua JV0309/171	Direct submission			MG008417	Fuscoporia sp. JV 0309/171	100	1029.21
			KJ940024	Fuscoporia contigua JV 0509/11	Direct submission			MG231513	Fuscoporia contigua CLZhao 126	100	1104.95
			KJ940025	Fuscoporia contigua JV 0109/1CJ	Direct submission			MG231513	Fuscoporia contigua CLZhao 126	100	1104.95
			KJ940026	Fuscoporia contigua JV 0209/3AJ	Direct submission			MG008419	Fuscoporia sp. JV 0209/3A-J	100	1023.8
			KJ940027	Fuscoporia contigua JV 0905/3J	Direct submission			MG231513	Fuscoporia contigua CLZhao 126	100	1104.95
			KX961104	Fuscoporia contigua JV 1204/22.3a,b-J	Chen & Yuan (2017)			MG231513	Fuscoporia contigua CLZhao 126	100	1040.03
			KX961105	Fuscoporia contigua Dai 16045	Chen & Yuan (2017)			MG231513	Fuscoporia contigua CLZhao 126	100	1040.03
			KY935109	Uncultured eukaryote HMPStoolITS2OTU625	Nash et al. (2017)			MF161193	Fuscoporia contigua BHI-F190b (E-value: 1.88263E-180)	100	645.089
			MF161193	Fuscoporia contigua BHI-F190b	Haelewaters et al. (2018)			JQ794548	Fuscoporia contigua JV0309/118	100	1115.77
			MG008401	Fuscoporia contigua Dai 16025	Direct submission	Chen & Dai (2019) / Du et al. (2020) / Hussain et al. (2022)	Fuscoporia contigua	MG231512	Fuscoporia contigua CLZhao 64	100	1023.8
			MG008402	Fuscoporia sp. Dai 13567A	Direct submission	Chen & Dai (2019) / Du et al. (2020) / Hussain et al. (2022)	Fuscoporia contigua	JQ794549	Fuscoporia contigua JV0309/118	99.65	1016.58
			MG008403	Fuscoporia contigua JV 1204/22.6-J	Direct submission	Chen et al. (2019)	Fuscoporia contigua	JQ794549	Fuscoporia contigua JV0309/118	99.82	1024.7
			MG008414	Fuscoporia sp. JV 0907/2A	Direct submission			MG231513	Fuscoporia contigua CLZhao 126	100	1023.8
			MG008415	Fuscoporia sp. JV 0504/11	Direct submission			MG231513	Fuscoporia contigua CLZhao 126	100	1023.8
			MG008416	Fuscoporia sp. JV 0309/1181	Direct submission			MF161193	Fuscoporia contigua BHI-F190b	100	1023.8
			MG008417	Fuscoporia sp. JV 0309/171	Direct submission			JQ794550	Fuscoporia contigua JV0309/171	100	1029.21
			MG008418	Fuscoporia sp. JV 0109/C1-J	Direct submission			MG231513	Fuscoporia contigua CLZhao 126	100	1023.8
			MG008419	Fuscoporia sp. JV 0209/3A-J	Direct submission			KJ940026	Fuscoporia contigua JV 0209/3AJ	100	1023.8
			MG008420	Fuscoporia sp. JV 0905/3-J	Direct submission			MG008414	Fuscoporia sp. JV 0907/2A	99.82	1017.48
			MG231512	Fuscoporia contigua CLZhao 64	Direct submission			MG008401	Fuscoporia contigua Dai 16025	100	1023.8
			MG231513	Fuscoporia contigua CLZhao 126	Direct submission			JQ794547	Fuscoporia contigua JV0907/2A	100	1104.95
			MN899102	Fuscoporia contigua ASV1220	Direct submission			MT644864	Fuscoporia contigua DM1178 (E-value: 1.11139E-117)	100	435.898
			MT277656	Uncultured fungus TER:OTU199	Direct submission			MF161193	Fuscoporia contigua BHI-F190b	100	650.499
			MT594632	Fuscoporia contigua OTU1030	Direct submission			MF161193	Fuscoporia contigua BHI-F190b (E-value: 1.4064E-175)	100	628.859
			MT644864	Fuscoporia contigua DM1178	Direct submission			CP019375	Trametes hirsuta 072 chromosome 2, complete sequence	97.69	1467.43
			ON866197	Fuscoporia sp. ASV02064	Molnár et al. (2022)			MF161193	Fuscoporia contigua BHI-F190b (E-value: 3.04769E-171)	99.71	615.333
			ON866260	Fuscoporia sp. ASV02509	Molnár et al. (2022)			MF161193	Fuscoporia contigua BHI-F190b (E-value: 7.05756E-173)	100	619.842
			ON963516	Fuscoporia contigua 5425_1253	Direct submission			MT594632	Fuscoporia contigua OTU1030 (E-value: 3.94638E-150)	99.67	545.002
		(singleton)	MG008442	Fuscoporia sp. 908266	Direct submission			MG008412	Fuscoporia sp. Dai 15468 (E-value: 5.13254E-165)	84.66	595.496
		F. submurina	MZ264228	Fuscoporia submurina "Fuscoporia sp." Dai 19655	Wu et al. (2022)	Hussain et al. (2022)	Fuscoporia submurina	MZ264229	Fuscoporia sp. Dai 19501	99.64	1005.76
			MZ264229	Fuscoporia submurina "Fuscoporia sp." Dai 19501	Wu et al. (2022)	Hussain et al. (2022)	Fuscoporia submurina	MZ264230	Fuscoporia sp. Dai 19656	100	955.268
			MZ264230	Fuscoporia submurina "Fuscoporia sp." Dai 19656	Wu et al. (2022)	Hussain et al. (2022)	Fuscoporia submurina	MZ264229	Fuscoporia sp. Dai 19501	100	955.268
			MZ264231	Fuscoporia submurina "Fuscoporia sp." Dai 19657	Wu et al. (2022)			MZ264230	Fuscoporia sp. Dai 19656	100	955.268
		F. reticulata sp. nov.	ON427761	Fuscoporia reticulata sp. nov.	This study
			ON427766	Fuscoporia reticulata sp. nov.	This study
		F. sinuosa	MZ264226	Fuscoporia sinuosa "Fuscoporia sp." Dai 20498	Wu et al. (2022)	Hussain et al. (2022)	Fuscoporia sinuosa	MZ264230	Fuscoporia sp. Dai 19656 (E-value: 2.26745E-160)	96.1	578.364
			MZ264227	Fuscoporia sinuosa "Fuscoporia sp." Dai 20499	Wu et al. (2022)	Hussain et al. (2022)	Fuscoporia sinuosa	MZ264230	Fuscoporia sp. Dai 19656 (E-value: 2.29719E-160)	96.1	578.364
		F. centroamericana	MG008443	Fuscoporia centroamericana "Fuscoporia sp." 908267	Chen et al. (2019)	Du et al. (2020)	Fuscoporia centroamericana	MG008444	Fuscoporia sp. JV 1607/93 (E-value: 1.00656E-118)	98.46	440.407
			MG008444	Fuscoporia centroamericana "Fuscoporia sp." JV 1607/93	Chen et al. (2019)	Du et al. (2020) / Hussain et al. (2022)	Fuscoporia centroamericana	MG008412	Fuscoporia sp. Dai 15468	87.08	670.336
		F. septiseta	JQ794555	Fuscoporia septiseta "Fuscoporia sp." JV0509/71	Chen et al. (2019)			MG008427	Fuscoporia sp. JV 0509/711	99.83	1024.7
			JQ794556	Fuscoporia septiseta "Fuscoporia sp." JV0509/71	Chen et al. (2019)			MG008435	Fuscoporia sp. TENN 0468082	98.6	987.729
			JQ794557	Fuscoporia septiseta "Fuscoporia sp." JV0509/78	Chen et al. (2019)			KU139192	Fuscoporia sp. DLL2011-140	99.84	1116.67
			JQ794558	Fuscoporia septiseta "Fuscoporia sp." JV0509/78	Chen et al. (2019)			MG008404	Fuscoporia sp. JV 0509/78	100	1029.21
			JQ794559	Fuscoporia septiseta "Fuscoporia sp." JV0509/102	Chen et al. (2019)			MG008430	Fuscoporia sp. JV 0509/1021	100	1027.4
			JQ794560	Fuscoporia sp. JV0509/102	Direct submission			MG008431	Fuscoporia sp. JV 0509/1022	100	1027.4
			JQ794561	Fuscoporia sp. TENN046484	Direct submission			MG008432	Fuscoporia sp. TENN 046484	100	1027.4
			JQ794562	Fuscoporia septiseta "Fuscoporia sp." TENN046798	Chen et al. (2019)			MG008433	Fuscoporia sp. TENN 0467981	100	1029.21
			JQ794563	Fuscoporia sp. TENN046798	Direct submission			MG008405	Fuscoporia sp. Dai 12820	99.12	1006.66
			JQ794564	Fuscoporia septiseta "Fuscoporia sp." TENN046808	Chen et al. (2019)			MG008434	Fuscoporia sp. TENN 0468081	100	1027.4
			JQ794565	Fuscoporia septiseta "Fuscoporia sp." TENN046808	Chen et al. (2019)			MG008435	Fuscoporia sp. TENN 0468082	100	1029.21
			KJ140641	Fuscoporia sp. CFMR:DLL2011-140	Brazee et al. (2014)			KU139192	Fuscoporia sp. DLL2011-140	99.68	1097.73
			KJ140718	Fuscoporia sp. CFMR:DLL2011-230	Brazee et al. (2014)			JQ794557	Fuscoporia sp. JV0509/78	99.83	1067.98
			KJ140742	Fuscoporia sp. CFMR:DLL2011-256	Brazee et al. (2014)			JQ794562	Fuscoporia sp. TENN046798	99.01	1074.29
			KJ140752	Fuscoporia sp. CFMR:DLL2011-273	Brazee et al. (2014)			KJ140641	Fuscoporia sp. CFMR:DLL2011-140	99.19	1098.64
			KU139191	Fuscoporia sp. DLL2011-256	Brazee (2015)			KJ140742	Fuscoporia sp. CFMR:DLL2011-256	99.69	1141.92
			KU139192	Fuscoporia sp. DLL2011-140	Brazee (2015)			JQ794557	Fuscoporia sp. JV0509/78	99.84	1116.67
			MG008404	Fuscoporia septiseta "Fuscoporia sp." JV 0509/78	Chen et al. (2019)	Du et al. (2020)	Fuscoporia septiseta	JQ794558	Fuscoporia sp. JV0509/78	100	1029.21
			MG008405	Fuscoporia septiseta "Fuscoporia sp." Dai 12820	Chen et al. (2019)	Du et al. (2020) / Hussain et al. (2022)	Fuscoporia septiseta	KU139192	Fuscoporia sp. DLL2011-140	99.3	1011.17
			MG008427	Fuscoporia sp. JV 0509/711	Direct submission			JQ794555	Fuscoporia sp. JV0509/71	99.83	1024.7
			MG008429	Fuscoporia sp. JV 0509/782	Direct submission			JQ794558	Fuscoporia sp. JV0509/78	100	1029.21
			MG008430	Fuscoporia sp. JV 0509/1021	Direct submission			JQ794559	Fuscoporia sp. JV0509/102	100	1027.4
			MG008431	Fuscoporia sp. JV 0509/1022	Direct submission			JQ794560	Fuscoporia sp. JV0509/102	100	1027.4
			MG008432	Fuscoporia sp. TENN 046484	Direct submission			JQ794561	Fuscoporia sp. TENN046484	100	1027.4
			MG008433	Fuscoporia sp. TENN 0467981	Direct submission			JQ794562	Fuscoporia sp. TENN046798	100	1029.21
			MG008434	Fuscoporia septiseta "Fuscoporia sp." TENN 0468081	Chen et al. (2019)	Du et al. (2020)	Fuscoporia septiseta	JQ794564	Fuscoporia sp. TENN046808	100	1027.4
			MG008435	Fuscoporia sp. TENN 0468082	Direct submission			JQ794565	Fuscoporia sp. TENN046808	100	1029.21
			MK761878	Uncultured Fuscoporia OTU 375	Skaltsas et al. (2019)			KU139192	Fuscoporia sp. DLL2011-140 (E-value: 1.88574E-141)	98	515.246
		Fuscoporia sp. 2	AY189700	Fuscoporia ferruginosa	Direct submission			AY558616	Fuscoporia ferruginosa KCTC 6652	99.52	1109.46
			AY558616	Fuscoporia ferruginosa KCTC 6652	Direct submission			AY189700	Fuscoporia ferruginosa	99.52	1138.66
	Complex II	F. monticola /	MG008406	Fuscoporia monticola "Fuscoporia sp." Dai 11860	Chen et al. (2019)	Du et al. (2020) / Hussain et al. (2022)	Fuscoporia monticola	MG008412	Fuscoporia sp. Dai 15468	99.47	1010.27
		F. sinica	MG008407	Fuscoporia sinica "Fuscoporia sp." Dai 15489	Chen et al. (2019)	Du et al. (2020) / Hussain et al. (2022)	Fuscoporia sinica	MG008408	Fuscoporia sp. Dai 6024	99.82	1022.89
			MG008408	Fuscoporia sp. Dai 6024	Direct submission			MG008407	Fuscoporia sp. Dai 15489	99.82	1022.89
			MG008409	Fuscoporia monticola "Fuscoporia sp." Dai 10893	Chen et al. (2019)	Chen et al. (2019)	Fuscoporia monticola	MG008412	Fuscoporia sp. Dai 15468	99.47	1013.88
			MG008410	Fuscoporia monticola "Fuscoporia sp." Dai 10909	Chen et al. (2019)	Du et al. (2020)	Fuscoporia monticola	MG008412	Fuscoporia sp. Dai 15468	99.47	1010.27
			MG008411	Fuscoporia sinica "Fuscoporia sp." Dai 9454	Chen et al. (2019)	Du et al. (2020)	Fuscoporia sinica	MG008412	Fuscoporia sp. Dai 15468	99.47	1013.88
			MG008412	Fuscoporia sinica "Fuscoporia sp." Dai 15468	Chen et al. (2019)	Du et al. (2020) / Hussain et al. (2022)	Fuscoporia sinica	MG008407	Fuscoporia sp. Dai 15489	99.65	1018.39
		(singleton)	MG008441	Fuscoporia sp. 914736	Chen et al. (2019)			MG008409	Fuscoporia sp. Dai 10893	88.37	646.892
II	Complex III	F. australiana / F. bambusae / F. dolichoseta sp. nov. / F. ferruginosa / F. plumeriae	FJ820675	Uncultured fungus S187	Frohlich-Nowoisky et al. (2009)			GQ999348	Uncultured fungus L042885-122-065-B02	99.56	810.999
			GQ999348	Uncultured fungus L042885-122-065-B02	Direct submission			JQ794574	Fuscoporia ferruginosa JV8909/74	98.88	1095.03
			GQ999361	Uncultured fungus L042886-122-066-D08	Direct submission			JQ794571	Fuscoporia ferruginosa JV0202/2	99.2	1102.24
			GQ999394	Uncultured fungus LX040884-122-045-G04	Direct submission			MW163855	Uncultured fungus saf_F1226	99.22	680.255
			JQ673155	Fuscoporia sp. DLL2009-020	Brazee et al. (2012)			JQ673171	Fuscoporia sp. DLL2009-040	99.7	1225.45
			JQ673156	Fuscoporia sp. DLL2009-025	Brazee et al. (2012)			KU139193	Fuscoporia sp. DLL2009-025	100	1171.67
			JQ673157	Fuscoporia sp. DLL2009-052	Brazee et al. (2012)			JQ794568	Fuscoporia ferruginosa JV0509/151	100	1124.79
			JQ673158	Fuscoporia sp. DLL2009-034	Brazee et al. (2012)			JQ673157	Fuscoporia sp. DLL2009-052	99.85	1215.86
			JQ673159	Fuscoporia sp. DLL2010-071	Brazee et al. (2012)			JQ794568	Fuscoporia ferruginosa JV0509/151	100	1124.79
			JQ673160	Fuscoporia sp. DLL2010-078	Brazee et al. (2012)			JQ673157	Fuscoporia sp. DLL2009-052	99.56	1210.45
			JQ673161	Fuscoporia sp. DLL2010-114	Brazee et al. (2012)			JQ673157	Fuscoporia sp. DLL2009-052	99.85	1215.86
			JQ673162	Fuscoporia sp. DLL2009-047	Brazee et al. (2012)			KU139194	Fuscoporia sp. DLL2011-211	99.24	1167.16
			JQ673163	Fuscoporia sp. DLL2009-062	Brazee et al. (2012)			JQ673165	Fuscoporia sp. DLL2009-078	99.85	1214.05
			JQ673164	Fuscoporia sp. DLL2009-066	Brazee et al. (2012)			JQ673165	Fuscoporia sp. DLL2009-078	99.7	1213.15
			JQ673165	Fuscoporia sp. DLL2009-078	Brazee et al. (2012)			JQ673163	Fuscoporia sp. DLL2009-062	99.85	1214.05
			JQ673166	Fuscoporia sp. DLL2010-085	Brazee et al. (2012)			JQ673165	Fuscoporia sp. DLL2009-078	99.56	1208.64
			JQ673167	Fuscoporia sp. DLL2009-116	Brazee et al. (2012)			JQ673168	Fuscoporia sp. DLL2010-060	99.11	1197.82
			JQ673168	Fuscoporia sp. DLL2010-060	Brazee et al. (2012)			JQ673167	Fuscoporia sp. DLL2009-116	99.11	1197.82
			JQ673169	Fuscoporia sp. DLL2009-172	Brazee et al. (2012)			KP814521	Fuscoporia ferruginosa UC2023220	99.85	1214.05
			JQ673170	Fuscoporia sp. DLL2010-096	Brazee et al. (2012)			KJ140670	Fuscoporia sp. CFMR:DLL2011-174	99.53	1145.52
			JQ673171	Fuscoporia sp. DLL2009-040	Brazee et al. (2012)			JQ673156	Fuscoporia sp. DLL2009-025	99.7	1202.33
			JQ673172	Fuscoporia sp. DLL2009-103	Brazee et al. (2012)			JQ673155	Fuscoporia sp. DLL2009-020	99.84	1086.01
			JQ673173	Fuscoporia sp. DLL2010-038	Brazee et al. (2012)			KU139194	Fuscoporia sp. DLL2011-211	99.34	1059.86
			JQ794566	Fuscoporia ferruginosa JV0309/183	Direct submission	Zhou et al. (2016)	Fuscoporia ferruginosa	JQ673165	Fuscoporia sp. DLL2009-078	99.68	1115.77
			JQ794567	Fuscoporia ferruginosa JV0309/185	Direct submission	Spirin et al. (2014)	Fuscoporia ferruginosa	JQ673157	Fuscoporia sp. DLL2009-052	99.36	1106.75
			JQ794568	Fuscoporia ferruginosa JV0509/151	Direct submission	Spirin et al. (2014)	Fuscoporia ferruginosa	JQ673157	Fuscoporia sp. DLL2009-052	100	1124.79
			JQ794569	Fuscoporia ferruginosa JV0509/179	Direct submission	Spirin et al. (2014)	Fuscoporia ferruginosa	KP814521	Fuscoporia ferruginosa UC2023220	100	1124.79
			JQ794571	Fuscoporia ferruginosa JV0202/2	Direct submission			KX961102	Fuscoporia ferruginosa JV 1309/4	99.83	1044.54
			JQ794572	Fuscoporia ferruginosa JV0202/2	Direct submission			JQ794571	Fuscoporia ferruginosa JV0202/2	99.52	1107.65
			JQ794573	Fuscoporia ferruginosa JV8909/74	Direct submission			KC243959	Hymenochaetaceae 6-40-4A	99.68	1112.16
			JQ794574	Fuscoporia ferruginosa JV8909/74	Direct submission			JQ794572	Fuscoporia ferruginosa JV0202/2	99.2	1105.85
			JQ794575	Fuscoporia ferruginosa O906066	Direct submission			JQ673157	Fuscoporia sp. DLL2009-052	99.68	1115.77
			JX136105	Uncultured fungus L049545F08	Huffman et al. (2013)			JQ794566	Fuscoporia ferruginosa JV0309/183	99.32	777.637
			KC243959	Uncultured Hymenochaetaceae 6-40-4A	Těšitelová et al. (2013)			KX961102	Fuscoporia ferruginosa JV 1309/4	99.83	1042.73
			KJ140530	Fuscoporia sp. CFMR:DLL2011-002	Brazee et al. (2014)			KU139194	Fuscoporia sp. DLL2011-211	99.69	1148.23
			KJ140559	Fuscoporia sp. CFMR:DLL2011-035	Brazee et al. (2014)			KU139194	Fuscoporia sp. DLL2011-211	99.53	1143.72
			KJ140670	Fuscoporia sp. CFMR:DLL2011-174	Brazee et al. (2014)			JQ673169	Fuscoporia sp. DLL2009-172	99.69	1153.64
			KJ140701	Fuscoporia sp. CFMR:DLL2011-211	Brazee et al. (2014)			KU139194	Fuscoporia sp. DLL2011-211	100	1150.93
			KJ140771	Fuscoporia sp. CFMR:DLL2011-298	Brazee et al. (2014)			JQ673157	Fuscoporia sp. DLL2009-052	99.38	1142.82
			KJ668545	Fuscoporia ferruginosa KUC20121123-07	Jang et al. (2016)	Jang et al. (2016)	Fuscoporia ferruginosa	MN816711	Fuscoporia bambusae Dai 16599	99.3	1000.35
			KP814521	Fuscoporia ferruginosa UC2023220	Direct submission			JQ794569	Fuscoporia ferruginosa JV0509/179	100	1124.79
			KP892371	Uncultured fungus 2170_1580	Menkis et al. (2016)			MG828259	Uncultured fungus 2185_902 (E-value: 5.84468E-161)	99.69	581.069
			KU139193	Fuscoporia sp. DLL2009-025	Brazee (2015)			JQ673156	Fuscoporia sp. DLL2009-025	100	1171.67
			KU139194	Fuscoporia sp. DLL2011-211	Brazee (2015)			KJ140701	Fuscoporia sp. CFMR:DLL2011-211	100	1150.93
			KX961102	Fuscoporia ferruginosa JV 1309/4	Chen & Yuan (2017)	Chen & Dai (2019)	Fuscoporia ferruginosa	JQ794571	Fuscoporia ferruginosa JV0202/2	99.83	1044.54
			KX961103	Fuscoporia ferruginosa JV 0408/28	Chen & Yuan (2017)	Du et al. (2020) / Hussain et al. (2022)	Fuscoporia ferruginosa	GQ999348	Uncultured fungus L042885-122-065-B02	99.83	1042.73
			MF161300	Fuscoporia ferruginosa BHI-F591a	Haelewaters et al. (2018)			KP814521	Fuscoporia ferruginosa UC2023220	99.37	845.263
			MG008400	Fuscoporia ferruginosa "Fuscoporia sp." JV 1507/11	Chen & Dai (2019)	Du et al. (2020)	Fuscoporia ferruginosa	MN816702	Fuscoporia ferruginosa Dai 13200	100	969.695
			MG231514	Fuscoporia ferruginosa CLZhao 62	Direct submission			JQ673161	Fuscoporia sp. DLL2010-114	98.72	1076.09
			MG828259	Uncultured fungus 2185_902	Menkis et al. (2019)			MW163855	Uncultured fungus saf_F1226	100	664.926
			MH019847	Uncultured fungus A.T8.3_4	Direct submission			JQ673157	Fuscoporia sp. DLL2009-052	97.07	1023.8
			MH114660	Fuscoporia ferruginosa CLZhao 1179	Direct submission			JQ794566	Fuscoporia ferruginosa JV0309/183	97.75	1049.95
			MN816702	Fuscoporia ferruginosa Dai 13200	Chen et al. (2020)	Du et al. (2020) / Hussain et al. (2022)	Fuscoporia ferruginosa	MG008400	Fuscoporia sp. JV 1507/11	100	969.695
			MN816703	Fuscoporia australiana Dai 18672	Chen et al. (2020)	Du et al. (2020) / Hussain et al. (2022)	Fuscoporia australiana	JQ794566	Fuscoporia ferruginosa JV0309/183	99.3	1016.58
			MN816704	Fuscoporia ambigua "Fuscoporia sp." Dai 16030	Chen et al. (2020)	Du et al. (2020) / Hussain et al. (2022)	Fuscoporia ambigua	MN816705	Fuscoporia australiana Dai 18879	99.65	1023.8
			MN816705	Fuscoporia australiana Dai 18879	Chen et al. (2020)	Du et al. (2020) / Hussain et al. (2022)	Fuscoporia australiana	JQ673157	Fuscoporia sp. DLL2009-052	100	1032.81
			MN816711	Fuscoporia bambusae Dai 16599	Chen et al. (2020)	Du et al. (2020) / Hussain et al. (2022)	Fuscoporia bambusae	MN816713	Fuscoporia bambusae Dai 16607	99.83	1028.3
			MN816712	Fuscoporia plumeriae Dai 18858	Chen et al. (2020)	Du et al. (2020) / Hussain et al. (2022)	Fuscoporia plumeriae	MN816713	Fuscoporia bambusae Dai 16607	99.83	1028.3
			MN816713	Fuscoporia bambusae Dai 16607	Chen et al. (2020)	Du et al. (2020)	Fuscoporia bambusae	MN816711	Fuscoporia bambusae Dai 16599	99.83	1028.3
			MW163855	Uncultured fungus saf_F1226	Direct submission			MG828259	Uncultured fungus 2185_902	100	664.926
			NR_172783	Fuscoporia australiana BJFC 027347	Chen et al. (2020)			JQ673157	Fuscoporia sp. DLL2009-052	100	1032.81
			ON427765	Fuscoporia dolichoseta sp. nov.	This study
			ON427788	Fuscoporia dolichoseta sp. nov.	This study
			ON427789	Fuscoporia dolichoseta sp. nov.	This study
			ON427790	Fuscoporia dolichoseta sp. nov.	This study
			ON866241	Fuscoporia sp. ASV02357	Molnár et al. (2022)			ON963644	Uncultured fungus 5425_1717 (E-value: 8.66208E-153)	100	553.117
		Fuscoporia sp. 3	JQ794570	Fuscoporia ferruginosa JV0509/35	Direct submission			OM972420	Fuscoporia sp. S.D. Russell iNaturalist # 92050615	99.84	1127.49
			OM972420	Fuscoporia sp. S.D. Russell iNaturalist # 92050615	Direct submission			JQ794570	Fuscoporia ferruginosa JV0509/35	99.84	1127.49
		F. subchrysea	MN816708	Fuscoporia subchrysea Dai 16201	Chen et al. (2020)	Du et al. (2020) / Hussain et al. (2022)	Fuscoporia subchrysea	JQ794577	Fuscoporia ferruginosa JV1109/24	96.67	939.94
			MN816709	Fuscoporia subchrysea Dai 17656	Chen et al. (2020)	Du et al. (2020) / Hussain et al. (2022)	Fuscoporia subchrysea	JQ794577	Fuscoporia ferruginosa JV1109/24	96.67	939.94
			MN816710	Fuscoporia chinensis Dai 17282	Chen et al. (2020)	Du et al. (2020)	Fuscoporia chinensis	JQ794577	Fuscoporia ferruginosa JV1109/24	96.67	939.94
			NR_172784	Fuscoporia subchrysea BJFC 020287	Chen et al. (2020)			JQ794577	Fuscoporia ferruginosa JV1109/24	96.67	939.94
		F. ambigua	MN816706	Fuscoporia ambigua "F. ferruginosa" Cui 9244	Chen et al. (2020)	Du et al. (2020) / Hussain et al. (2022)	Fuscoporia ambigua / F. ferruginosa	MZ997137	Fuscoporia sp. biocode09-377	96.83	928.218
			MN816707	Fuscoporia ambigua "F. ferruginosa" JV 0509/151	Chen et al. (2020)	Du et al. (2020) / Hussain et al. (2022)	Fuscoporia ambigua / F. ferruginosa	MZ997137	Fuscoporia sp. biocode09-377	96.83	928.218
			MZ997137	Fuscoporia sp. biocode09-377	Osmundson et al. (2022)			LR994151	uncultured fungus ASV_834	96.39	1973.27
		Fuscoporia sp. 4	JQ794576	Fuscoporia ferruginosa JV1109/87	Direct submission			LR994151	uncultured fungus ASV_834	99.51	1095.03
			JQ794577	Fuscoporia ferruginosa JV1109/24	Direct submission			KY264033	Fuscoporia sp. Dollinger 970	99.51	1096.83
			KY264032	Fuscoporia sp. Dollinger 862	Direct submission			JQ794577	Fuscoporia ferruginosa JV1109/24	99.51	1096.83
			KY264033	Fuscoporia sp. Dollinger 970	Direct submission			JQ794577	Fuscoporia ferruginosa JV1109/24	99.51	1096.83
			LR994151	uncultured fungus ASV_834	Direct submission			MN809997	Fuscoporia subchrysea Dai 16201	99.78	1618.91
IV-1		F. pulviniformis	MH599100	Fuscoporia pulviniformis CMW45308	Tchoumi et al. (2020)	Hussain et al. (2022)	Fuscoporia pulviniformis	MH599101	Fuscoporia pulviniformis CMW47816	99.84	1149.13
			MH599101	Fuscoporia pulviniformis CMW47816	Tchoumi et al. (2020)	Hussain et al. (2022)	Fuscoporia pulviniformis	MH599102	Fuscoporia pulviniformis CMW48600	100	1139.21
			MH599102	Fuscoporia pulviniformis CMW48600	Tchoumi et al. (2020)			MH599101	Fuscoporia pulviniformis CMW47816	100	1139.21
			MH599103	Fuscoporia pulviniformis CMW48060	Tchoumi et al. (2020)	Hussain et al. (2022)	Fuscoporia pulviniformis	MH599102	Fuscoporia pulviniformis CMW48600	100	1110.36
			NR_169940	Fuscoporia pulviniformis CMW 48600	Tchoumi et al. (2020)			MH599101	Fuscoporia pulviniformis CMW47816	100	1139.21
		F. cinchonensis	AY558613	Fuscoporia cinchonensis CBS 447.76	Direct submission			FJ820675	Uncultured fungus S187 (E-value: 5.28077E-159)	88.94	574.758
		F. insolita	KJ668543	Fuscoporia sp. KUC20121102-22	Jang et al. (2016)	Jang et al. (2016)	Fuscoporia sp.	KJ677113	Fuscoporia sp. SP5251	99.83	1062.57
			KJ677113	Fuscoporia insolita "Fuscoporia sp." SP5251	Spirin et al. (2014)	Tchoumi et al. (2017) / Chen & Dai (2019) / Du et al. (2020)	Fuscoporia sp. / F. insolita	KJ668543	Fuscoporia sp. KUC20121102-22	99.83	1062.57
			KJ677114	Fuscoporia insolita "Fuscoporia sp." SP5241	Spirin et al. (2014)			KJ677113	Fuscoporia sp. SP5251	99.68	1107.65
			KJ677115	Fuscoporia insolita "Fuscoporia sp." SP5208	Spirin et al. (2014)	Tchoumi et al. (2017)	Fuscoporia sp.	KJ677116	Fuscoporia sp. SP5208	99.84	1109.46
			KJ677116	Fuscoporia insolita "Fuscoporia sp." SP5208	Spirin et al. (2014)			KJ677115	Fuscoporia sp. SP5208	99.84	1109.46
			MN121828	Fuscoporia insolita SP 5208	Chen & Dai (2019)	Hussain et al. (2022)	Fuscoporia insolita	MN816724	Fuscoporia insolita JV1208/5208-Spirin	100	1023.8
			MN816724	Fuscoporia insolita JV1208/5208-Spirin	Chen et al. (2020)	Du et al. (2020) / Hussain et al. (2022)	Fuscoporia insolita	MN121828	Fuscoporia insolita SP 5208	100	1023.8
IV-2	Complex IV	F. ramulicola / F. subferrea	KX961097	Fuscoporia subferrea Dai 16326	Chen & Yuan (2017)	Chen & Dai (2019) / Du et al. (2020) / Hussain et al. (2022)	Fuscoporia subferrea	MW742565	Fuscoporia subferrea CLZhao 10798	99.81	968.794
			KX961098	Fuscoporia subferrea Dai 16327	Chen & Yuan (2017)	Chen & Dai (2019) / Du et al. (2020) / Hussain et al. (2022)	Fuscoporia subferrea	MW742565	Fuscoporia subferrea CLZhao 10798	99.81	968.794
			KX961099	Fuscoporia subferrea Cui 8173	Chen & Yuan (2017)			MK268924	Fuscoporia subferrea CLZhao 3241	100	975.105
			MH050749	Fuscoporia ramulicola Dai 15723	Chen & Dai (2019)	Du et al. (2020) / Hussain et al. (2022)	Fuscoporia ramulicola	MH050750	Fuscoporia ramulicola Dai 16155	99.5	1055.36
			MH050750	Fuscoporia ramulicola Dai 16155	Chen & Dai (2019)	Hussain et al. (2022)	Fuscoporia ramulicola	OM959393	Fuscoporia ramulicola CLZhao 10249	99.66	1059.86
			MH114663	Fuscoporia subferrea CLZhao 3043	Direct submission			KX961099	Fuscoporia subferrea Cui 8173	100	975.105
			MK268922	Fuscoporia subferrea CLZhao 1695	Direct submission			OM959394	Fuscoporia ramulicola CLZhao 10279	99.83	1080.6
			MK268923	Fuscoporia subferrea CLZhao 1701	Direct submission			OM959394	Fuscoporia ramulicola CLZhao 10279	99.83	1078.8
			MK268924	Fuscoporia subferrea CLZhao 3241	Direct submission			KX961099	Fuscoporia subferrea Cui 8173	100	975.105
			MK268925	Fuscoporia subferrea CLZhao 5759	Direct submission			KX961099	Fuscoporia subferrea Cui 8173	99.8	898.462
			MK937766	Fuscoporia subferrea SWFC 011553	Direct submission			KX961097	Fuscoporia subferrea Dai 16326	99.63	962.482
			MK937767	Fuscoporia subferrea SWFC 011569	Direct submission			KX961097	Fuscoporia subferrea Dai 16326	99.07	948.957
			MT595071	Fuscoporia sp. OTU1713	Direct submission			MK268923	Fuscoporia subferrea CLZhao 1701 (E-value: 4.29666E-165)	100	593.895
			MW582754	Fuscoporia subferrea CLZhao 17010	Direct submission			KX961099	Fuscoporia subferrea Cui 8173	99.44	961.58
			MW582755	Fuscoporia subferrea CLZhao 17024	Direct submission			KX961099	Fuscoporia subferrea Cui 8173	100	975.105
			MW582756	Fuscoporia subferrea CLZhao 17086	Direct submission			KX961099	Fuscoporia subferrea Cui 8173	99.63	966.089
			MW742564	Fuscoporia subferrea CLZhao 10733	Direct submission			KX961099	Fuscoporia subferrea Cui 8173	99.63	966.089
			MW742565	Fuscoporia subferrea CLZhao 10798	Direct submission			KX961097	Fuscoporia subferrea Dai 16326	99.81	968.794
			MW959146	Fuscoporia subferrea CLZhao 7980	Direct submission			MW742565	Fuscoporia subferrea CLZhao 10798	99.17	1057.16
			OM959392	Fuscoporia ramulicola CLZhao 9506	Direct submission			MK268923	Fuscoporia subferrea CLZhao 1701	99.83	1078.8
			OM959393	Fuscoporia ramulicola CLZhao 10249	Direct submission			MK268923	Fuscoporia subferrea CLZhao 1701	99.67	1068.88
			OM959394	Fuscoporia ramulicola CLZhao 10279	Direct submission			MK268922	Fuscoporia subferrea CLZhao 1695	99.83	1080.6
			OM959395	Fuscoporia ramulicola CLZhao 10358	Direct submission			MH050750	Fuscoporia ramulicola Dai 16155	99.33	1049.04
			OM959396	Fuscoporia ramulicola CLZhao 10367	Direct submission			MK268923	Fuscoporia subferrea CLZhao 1701	99.67	1072.49
			OM959397	Fuscoporia ramulicola CLZhao 10433	Direct submission			MK268923	Fuscoporia subferrea CLZhao 1701	99.67	1085.11
			OU498060	uncultured Fuscoporia	Direct submission			MK268923	Fuscoporia subferrea CLZhao 1701 (E-value: 7.70831E-166)	100	596.398
		F. puctatiformis	KY264031	Fuscoporia punctatiformis Dollinger 872	Direct submission			MH050753	Fuscoporia punctatiformis Dollinger 872	100	925.513
			MH050753	Fuscoporia punctatiformis Dollinger 872	Chen & Dai (2019)	Du et al. (2020)	Fuscoporia punctatiformis	KY264031	Fuscoporia punctatiformis Dollinger 872	100	925.513
			MH050754	Fuscoporia punctatiformis Doll#872b	Chen & Dai (2019)			KY264031	Fuscoporia punctatiformis Dollinger 872	100	925.513
			MH050755	Fuscoporia punctatiformis Dai 17443	Chen & Dai (2019)	Du et al. (2020) / Hussain et al. (2022)	Fuscoporia punctatiformis	MH050753	Fuscoporia punctatiformis Dollinger 872	98.66	925.513
		(singleton)	MW740277	Fuscoporia sp. HHB-19182	Direct submission			FJ820674	Uncultured fungus S186	90.51	674.845
		F. yunnanensis	MH050756	Fuscoporia yunnanensis Cui 8182	Chen & Dai (2019)	Du et al. (2020) / Hussain et al. (2022)	Fuscoporia yunnanensis	MH050757	Fuscoporia yunnanensis Dai 15637	99.08	956.17
			MH050757	Fuscoporia yunnanensis Dai 15637	Chen & Dai (2019)	Hussain et al. (2022)	Fuscoporia yunnanensis	MH050756	Fuscoporia yunnanensis Cui 8182	99.08	956.17
		Fuscoporia sp. 5	MH050746	Fuscoporia pulviniformis Dai 17262	Chen & Dai (2019)			MH050748	Fuscoporia pulviniformis Dai 17247	99.45	970.597
			MH050747	Fuscoporia pulviniformis Dai 17255	Chen & Dai (2019)			MH050748	Fuscoporia pulviniformis Dai 17247	99.64	982.319
			MH050748	Fuscoporia pulviniformis Dai 17247	Chen & Dai (2019)			MH050747	Fuscoporia pulviniformis Dai 17255	99.64	982.319
			MH114659	Fuscoporia ferrea CLZhao 4034	Direct submission			MH050748	Fuscoporia pulviniformis Dai 17247	99.45	972.4
			ON332074	Fuscoporia pulviniformis CLZhao8327	Direct submission			MH050748	Fuscoporia pulviniformis Dai 17247	99.46	977.811
		F. ferrea	AY558617	Fuscoporia ferrea CBS 444.48	Direct submission	Vlasák et al. (2012)	Fuscoporia ferrea	DQ516525	Fuscoporia ferrea D4-3B-b	99.64	977.811
			DQ347490	Fuscoporia ferrea YNC24-151205	Direct submission	Nagano et al. (2010)	Fuscoporia ferrea	MN660997	Fuscoporia ferrea SREF999 (E-value: 2.20995E-148)	100	538.69
			DQ516525	Fuscoporia ferrea D4-3B-b	Estensmo et al. (2021)	Lim et al. (2007)	Phellinus ferreus	AY558617	Fuscoporia ferrea CBS 444.48	99.64	977.811
			FJ820674	Uncultured fungus S186	Frohlich-Nowoisky et al. (2009)			HG531385	Fuscoporia ferrea 7	100	906.577
			HG531385	Fuscoporia ferrea 7	Karami et al. (2013)			MH861986	Fuscoporia ferrea CBS:460.86	100	1160.85
			JQ673174	Fuscoporia ferrea DLL2009-035	Brazee et al. (2012)			JQ673175	Fuscoporia ferrea DLL2009-161	99.85	1183.39
			JQ673175	Fuscoporia ferrea DLL2009-161	Brazee et al. (2012)			JQ794581	Fuscoporia ferrea JV0509/195	100	1092.32
			JQ673176	Fuscoporia ferrea DLL2009-042	Brazee et al. (2012)			OP651143	Fuscoporia ferrea iNat37835973	100	982.319
			JQ673177	Fuscoporia ferrea DLL2010-113	Brazee et al. (2012)			KU139189	Fuscoporia ferrea FP-133592-Sp	99.83	1080.6
			JQ673178	Fuscoporia ferrea DLL2009-080	Brazee et al. (2012)			KU139190	Fuscoporia ferrea DLL2009-035	99.66	1056.26
			JQ794581	Fuscoporia ferrea JV0509/195	Direct submission	Spirin et al. (2014)	Fuscoporia ferrea	JQ673175	Fuscoporia ferrea DLL2009-161	100	1092.32
			JQ794582	Fuscoporia ferrea JV0309/65	Direct submission	Spirin et al. (2014) / Zhou et al. (2016)	Fuscoporia ferrea	KX961100	Fuscoporia ferrea JV 1606/2.2-J	100	1016.58
			KJ668546	Fuscoporia ferrea KUC20121102-35	Jang et al. (2016)	Jang et al. (2016)	Fuscoporia ferrea	KJ677118	Fuscoporia ferrea SP4978	99.83	1078.8
			KJ677117	Fuscoporia ferrea SP4978	Spirin et al. (2014)			KJ677118	Fuscoporia ferrea SP4978	99.83	1077
			KJ677118	Fuscoporia ferrea SP4978	Direct submission			KJ668546	Fuscoporia ferrea KUC20121102-35	99.83	1078.8
			KJ677119	Fuscoporia ferrea SP5108	Spirin et al. (2014)			KJ668546	Fuscoporia ferrea KUC20121102-35	99.83	1078.8
			KJ677120	Fuscoporia ferrea SP5108	Direct submission			KJ677118	Fuscoporia ferrea SP4978	99.67	1077
			KJ940028	Fuscoporia ferrea JV 1105/1J	Direct submission			KX961100	Fuscoporia ferrea JV 1606/2.2-J	100	1016.58
			KU139189	Fuscoporia ferrea FP-133592-Sp	Brazee (2015)			OP651143	Fuscoporia ferrea iNat37835973	99.83	1086.01
			KU139190	Fuscoporia ferrea DLL2009-035	Brazee (2015)			JQ673174	Fuscoporia ferrea DLL2009-035	99.84	1144.62
			KX961100	Fuscoporia ferrea JV 1606/2.2-J	Chen & Yuan (2017)	Du et al. (2020)	Fuscoporia ferrea	JQ794582	Fuscoporia ferrea JV0309/65	100	1016.58
			KX961101	Fuscoporia ferrea Cui 11801	Chen & Yuan (2017)	Chen & Dai (2019) / Du et al. (2020) / Hussain et al. (2022)	Fuscoporia ferrea	KJ668546	Fuscoporia ferrea KUC20121102-35	99.82	1003.06
			KX961112	Fuscoporia ferrea "F. subferrea" MUCL 45984	Chen & Yuan (2017)	Chen & Dai (2019) / Du et al. (2020) / Hussain et al. (2022)	Fuscoporia ferrea	FJ820674	Uncultured fungus S186	100	881.33
			MH050760	Fuscoporia ferrea JV 1105/3J	Chen & Dai (2019)			KX961100	Fuscoporia ferrea JV 1606/2.2-J	100	1000.35
			MH861986	Fuscoporia ferrea CBS:460.86	Vu et al. (2018)			HG531385	Fuscoporia ferrea 7	100	1160.85
			MN660889	Fuscoporia ferrea SREF636	Schneider-Maunoury et al. (2020)			MN660997	Fuscoporia ferrea SREF999 (E-value: 5.98641E-108)	100	403.438
			MN660997	Fuscoporia ferrea SREF999	Schneider-Maunoury et al. (2020)			MH861986	Fuscoporia ferrea CBS:460.86 (E-value: 1.64005E-148)	100	538.69
			OP651143	Fuscoporia ferrea iNat37835973	Direct submission			JQ673176	Fuscoporia ferrea DLL2009-042	100	982.319
(N/A)		F. acutimarginata	MH050751	Fuscoporia acutimarginata Dai 15137	Chen & Dai (2019)	Du et al. (2020) / Hussain et al. (2022)	Fuscoporia acutimarginata	MH050752	Fuscoporia acutimarginata Dai 16892	99.83	1053.55
			MH050752	Fuscoporia acutimarginata Dai 16892	Chen & Dai (2019)	Du et al. (2020) / Hussain et al. (2022)	Fuscoporia acutimarginata	MH050751	Fuscoporia acutimarginata Dai 15137	99.83	1053.55
			MN121823	Fuscoporia acutimarginata Dai 15115	Chen & Dai (2019)			MH050752	Fuscoporia acutimarginata Dai 16892	99.83	1053.55
III		(singleton)	MN294797	Fuscoporia gilva KA17-0255	Direct submission	Cho et al. (2020)	Fuscoporia gilva	MW724295	Tapinella panuoides ZMU240_ITS	99.47	994.041
		(singleton)	MK268921	Fuscoporia gilva CLZhao 4080	Direct submission			KJ668480	Phlebiella sp. KUC20131001-20	99.82	1015.68
		Fuscoporia sp. 6	MG231525	Fuscoporia viticola CLZhao 247	Direct submission			MG231524	Ganoderma gibbosum CLZhao 246	98.14	1101.34
			MG231526	Fuscoporia viticola CLZhao 284	Direct submission			MG279179	Ganoderma lingzhi Cui 14342	99.35	1094.13
		F. setifera	MH050758	Fuscoporia setifera Dai 15710	Chen & Dai (2019)	Du et al. (2020) / Hussain et al. (2022)	Fuscoporia setifera	MH050759	Fuscoporia setifera Dai 15706	99.83	1057.16
			MH050759	Fuscoporia setifera Dai 15706	Chen & Dai (2019)	Du et al. (2020) / Hussain et al. (2022)	Fuscoporia setifera	MH050758	Fuscoporia setifera Dai 15710	99.83	1057.16
			ON229479	Fuscoporia setifera CLZhao 21360	Direct submission			ON229481	Fuscoporia setifera CLZhao 21396	99.69	1166.26
			ON229480	Fuscoporia setifera CLZhao 21376	Direct submission			ON229479	Fuscoporia setifera CLZhao 21360	99.55	1196.02
			ON229481	Fuscoporia setifera CLZhao 21396	Direct submission			ON229479	Fuscoporia setifera CLZhao 21360	99.69	1166.26
			ON229482	Fuscoporia setifera CLZhao 21426	Direct submission			MH050758	Fuscoporia setifera Dai 15710	99.49	1048.14
			ON229483	Fuscoporia setifera CLZhao 21567	Direct submission			ON229487	Fuscoporia setifera CLZhao 21645	99.7	1198.72
			ON229484	Fuscoporia setifera CLZhao 21569	Direct submission			ON229489	Fuscoporia setifera CLZhao 21667	99.25	1181.59
			ON229485	Fuscoporia setifera CLZhao 21635	Direct submission			ON229482	Fuscoporia setifera CLZhao 21426	99.53	1166.36
			ON229486	Fuscoporia setifera CLZhao 21640	Direct submission			MH050758	Fuscoporia setifera Dai 15710	99.49	1048.14
			ON229487	Fuscoporia setifera CLZhao 21645	Direct submission			ON229483	Fuscoporia setifera CLZhao 21567	99.7	1198.72
			ON229488	Fuscoporia setifera CLZhao 21659	Direct submission			MH050758	Fuscoporia setifera Dai 15710	98.82	1024.7
			ON229489	Fuscoporia setifera CLZhao 21667	Direct submission			ON229481	Fuscoporia setifera CLZhao 21396	99.41	1202.33
			ON229490	Fuscoporia setifera CLZhao 21717	Direct submission			MH050758	Fuscoporia setifera Dai 15710	99.15	1039.13
			ON262341	Fuscoporia setifera CLZhao 21609	Direct submission			MH050759	Fuscoporia setifera Dai 15706	99.32	1043.63
	Complex V	F. gilva (1)	AF200236	Phellinus sp. MPNU 7011	Direct submission	Lee et al. (2001)	Phellinus sp.	KP771705	Fuscoporia gilva UOC-MINNP-MK71	99.85	1167.16
			AF250932	Phellinus gilvus	Direct submission	Park et al. (2001) / Nam et al. (2002) / Kim et al. (2005)	Phellinus gilvus	KP771705	Fuscoporia gilva UOC-MINNP-MK71	99.7	1205.94
			AY558620	Fuscoporia gilva KCTC 6653	Direct submission			KT037022	Fuscoporia gilva UOC KAUNP MK 42	100	1243.81
			GU054176	Uncultured fungus LX042233-122-012-F08	Direct submission			LC133842	Hymenochaetaceae sp. JCM 28405	99.72	1290.69
			JX427049	Fuscoporia gilva SACCR 110769	Cantrell et al. (2013)			KP771705	Fuscoporia gilva UOC-MINNP-MK71	99.32	1038.22
			KF692068	Fuscoporia gilva ASIS24343	Direct submission			KP771705	Fuscoporia gilva UOC-MINNP-MK71	100	1195.12
			KP771705	Fuscoporia gilva UOC-MINNP-MK71	Direct submission			KT037022	Fuscoporia gilva UOC KAUNP MK 42	100	1362.83
			KT037022	Fuscoporia gilva UOC KAUNP MK 42	Direct submission			KP771705	Fuscoporia gilva UOC-MINNP-MK71	100	1362.83
			KY449366	Fuscoporia gilva IRET25	Direct submission			KT037022	Fuscoporia gilva UOC KAUNP MK 42	99.74	1352.01
			KY449367	Fuscoporia gilva IRET26	Direct submission			KP771705	Fuscoporia gilva UOC-MINNP-MK71	99.61	1361.93
			KY449368	Fuscoporia gilva IRET27	Direct submission			MK184521	Fuscoporia gilva 20170459	95.83	967.892
			KY950469	Fuscoporia gilva 610723MF0033	Direct submission			LC133842	Hymenochaetaceae sp. JCM 28405	99.55	1192.41
			LC133842	Hymenochaetaceae sp. JCM 28405	Direct submission			LC176781	Fuscoporia gilva MRNo624	99.85	1212.25
			LC176781	Fuscoporia gilva MRNo624	Direct submission			LC133842	Hymenochaetaceae sp. JCM 28405	99.85	1212.25
			MF074794	Fuscoporia gilva FLAS-F-60228	Direct submission			KP771705	Fuscoporia gilva UOC-MINNP-MK71	99.76	755.094
			MK184521	Fuscoporia gilva 20170459	Direct submission			KT037022	Fuscoporia gilva UOC KAUNP MK 42	99.83	1081.5
			MK268917	Fuscoporia gilva CLZhao 3570	Direct submission			KY950469	Fuscoporia gilva 610723MF0033	99.4	1173.48
			MN816718	Fuscoporia karsteniana Dai 15717	Chen et al. (2020)	Du et al. (2020)	Fuscoporia karsteniana	MK268917	Fuscoporia gilva CLZhao 3570	99.84	1091.42
			MN816719	Fuscoporia gilva JV 1209/65	Chen et al. (2020)	Du et al. (2020) / Hussain et al. (2022)	Fuscoporia gilva	MK268917	Fuscoporia gilva CLZhao 3570	100	1095.93
			MN816720	Fuscoporia gilva JV 0709/75	Chen et al. (2020)	Du et al. (2020) / Hussain et al. (2022)	Fuscoporia gilva	MK268917	Fuscoporia gilva CLZhao 3570	100	1095.93
			MT367522	Fuscoporia gilva ZGCVN40	Direct submission			KP771705	Fuscoporia gilva UOC-MINNP-MK71	100	1193.31
			MZ997315	Fuscoporia sp. biocode08-06	Osmundson et al. (2022)			MK268917	Fuscoporia gilva CLZhao 3570 (E-value: 9.69898E-99)	98.6	373.682
			ON808603	Fuscoporia formosana VRTOBFO3	Direct submission			KT037022	Fuscoporia gilva UOC KAUNP MK 42	99.77	761.406
			ON808604	Fuscoporia formosana VRTOBFO7	Direct submission			KT037022	Fuscoporia gilva UOC KAUNP MK 42	100	771.325
			ON808606	Fuscoporia formosana VRTO83	Direct submission			KP771705	Fuscoporia gilva UOC-MINNP-MK71	99.84	1160.85
		Fuscoporia sp. 7	JF461324	Fuscoporia gilva MSU395	Direct submission	Insumran et al. (2012)	Fuscoporia gilva	JF461326	Fuscoporia gilva MSU650	97.54	750.586
			JF461325	Fuscoporia gilva MSU739	Direct submission	Insumran et al. (2012)	Fuscoporia gilva	JF461328	Fuscoporia gilva MSU30	97.32	748.783
			JF461326	Fuscoporia gilva MSU650	Direct submission	Insumran et al. (2012)	Fuscoporia gilva	JF461324	Fuscoporia gilva MSU395	97.54	750.586
			JF461327	Fuscoporia gilva MSU653	Direct submission	Insumran et al. (2012)	Fuscoporia gilva	JF461325	Fuscoporia gilva MSU739	96.9	737.962
			JF461328	Fuscoporia gilva MSU30	Direct submission	Insumran et al. (2012)	Fuscoporia gilva	JF461325	Fuscoporia gilva MSU739	97.32	748.783
			JF461329	Fuscoporia gilva MSU549	Direct submission	Insumran et al. (2012)	Fuscoporia gilva	JF461326	Fuscoporia gilva MSU650	95.06	699.19
		Fuscoporia sp. 8	KU981309	Fuscoporia gilva ENEF7	Direct submission			KU981310	Fuscoporia gilva ENEF8	99.03	1456.6
			KU981310	Fuscoporia gilva ENEF8	Direct submission			KU981309	Fuscoporia gilva ENEF7	99.03	1456.6
		F. formosa	MH392551	Fuscoporia formosana URM91197 (UNVERIFIED)	Direct submission			MH407350	Fuscoporia formosana URM91197	100	1429.55
			MH392552	Fuscoporia formosana URM91243 (UNVERIFIED)	Direct submission			MH407351	Fuscoporia formosana URM91243	100	1429.55
	Complex VI	F. gilvoides sp. nov. / F. karsteniana	AB531469	Fuscoporia gilva 210-305	Direct submission			MK268920	Fuscoporia gilva CLZhao 3651	99.73	664.024
			AB811862	Fuscoporia gilva MQN016	Direct submission			MZ420496	Fuscoporia gilva GH794 (HGASMF01-11858)	99.85	1181.59
			FJ481039	Fuscoporia gilva xsd08128	Direct submission	Ashiglar et al. (2015)	Fuscoporia gilva	KC414266	Trametopsis cervina Q13	99.69	1164.46
			JN182910	Fuscoporia gilva 142	Direct submission			MK343536	Fuscoporia gilva CLZhao 4354	94.66	937.235
			KC414266	Trametopsis cervina Q13	Direct submission			KC505569	Fuscoporia gilva HE21025	100	1157.25
			KC505569	Fuscoporia gilva HE21025	Direct submission			KC414266	Trametopsis cervina Q13	100	1157.25
			KP012876	Fuscoporia sp. MEL:2382697	Direct submission			KP012879	Hymenochaetaceae sp. MEL:2382700	99.47	1994.01
			KP050662	Fuscoporia sp. DO107	Direct submission			MG231515	Fuscoporia gilva CLZhao 996	99.7	1196.92
			KX961108	Fuscoporia gilva Dai 14246	Chen & Yuan (2017)			MN121826	Fuscoporia gilva Cui 11209	99.84	1093.23
			KX961109	Fuscoporia gilva Dai 15130	Chen & Yuan (2017)			MN121827	Fuscoporia gilva Dai 15681	99.51	1082.41
			MG008399	Fuscoporia chinensis "Fuscoporia sp." Dai 16386	Chen & Dai (2019)			OK584440	Fuscoporia sp. TYY-63	100	1097.73
			MG231515	Fuscoporia gilva CLZhao 996	Direct submission			KP050662	Fuscoporia sp. DO107	99.7	1196.92
			MG231516	Fuscoporia gilva CLZhao 1334	Direct submission			KC505569	Fuscoporia gilva HE21025	99.69	1150.03
			MH114661	Fuscoporia gilva CLZhao 1092	Direct submission			KC414266	Trametopsis cervina Q13	99.84	1150.93
			MH114662	Fuscoporia gilva CLZhao 3026	Direct submission			ON332073	Fuscoporia gilva CLZhao8740	99.56	1223.07
			MK268916	Fuscoporia gilva CLZhao 3413	Direct submission			AB811862	Fuscoporia gilva MQN016	99.56	1212.25
			MK268919	Fuscoporia gilva CLZhao 3649	Direct submission			AB811862	Fuscoporia gilva MQN016	99.71	1218.56
			MK268920	Fuscoporia gilva CLZhao 3651	Direct submission			MK268919	Fuscoporia gilva CLZhao 3649	99.71	1216.76
			MK343536	Fuscoporia gilva CLZhao 4354	Direct submission			JN182910	Fuscoporia gilva 142	94.66	937.235
			MK795135	Fuscoporia gilva CLZhao 6155	Direct submission			MZ420496	Fuscoporia gilva GH794 (HGASMF01-11858)	99.54	1149.13
			MK809456	Fuscoporia gilva SWFU 006155	Direct submission			MZ420496	Fuscoporia gilva GH794 (HGASMF01-11858)	99.54	1149.13
			MK937765	Fuscoporia gilva SWFC 011550	Direct submission			KC505569	Fuscoporia gilva HE21025	99.69	1155.44
			MN080324	Fuscoporia gilva OK552	Direct submission			JN182910	Fuscoporia gilva 142	100	688.37
			MN121826	Fuscoporia chinensis "F. gilva" Cui 11209	Chen & Dai (2019)	Du et al. (2020) / Hussain et al. (2022)	Fuscoporia chinensis	MN121827	Fuscoporia gilva Dai 15681	99.84	1093.23
			MN121827	Fuscoporia gilva Dai 15681	Chen & Dai (2019)			OK584440	Fuscoporia sp. TYY-63	100	1097.73
			MN816716	Fuscoporia karsteniana Dai 16552	Chen et al. (2020)	Du et al. (2020) / Hussain et al. (2022)	Fuscoporia karsteniana	MN121827	Fuscoporia gilva Dai 15681	100	1094.13
			MN816717	Fuscoporia karsteniana Dai 11403	Chen et al. (2020)	Du et al. (2020) / Hussain et al. (2022)	Fuscoporia karsteniana	MN121827	Fuscoporia gilva Dai 15681	100	1094.13
			MN823149	Fuscoporia gilva KMCC04881	Direct submission			MK268919	Fuscoporia gilva CLZhao 3649	99.83	1078.8
			MW581164	Fuscoporia gilva CLZhao 12135	Direct submission			MK268920	Fuscoporia gilva CLZhao 3651	99.7	1198.72
			MZ420496	Fuscoporia gilva GH794 (HGASMF01-11858)	Direct submission			AB811862	Fuscoporia gilva MQN016	99.85	1181.59
			NR_172785	Fuscoporia karsteniana BJFC 007308	Chen et al. (2020)	Du et al. (2020)		MN121827	Fuscoporia gilva Dai 15681	100	1094.13
			OK584440	Fuscoporia sp. TYY-63	Direct submission			MZ420496	Fuscoporia gilva GH794 (HGASMF01-11858)	99.69	1173.48
			OK586754	Fuscoporia sp. WQGY2021-6-12	Direct submission			KC414266	Trametopsis cervina Q13	99.69	1151.84
			OM959492	Fuscoporia gilva CLZhao 3649	Direct submission			AB811862	Fuscoporia gilva MQN016	99.71	1218.56
			OM959493	Fuscoporia gilva CLZhao 3651	Direct submission			MK268919	Fuscoporia gilva CLZhao 3649	99.71	1216.76
			ON332072	Fuscoporia gilva CLZhao9096	Direct submission			KP050662	Fuscoporia sp. DO107	99.7	1195.12
			ON332073	Fuscoporia gilva CLZhao8740	Direct submission			MH114662	Fuscoporia gilva CLZhao 3026	99.56	1223.07
			ON427763	Fuscoporia gilvoides sp. nov.	This study
			ON427780	Fuscoporia gilvoides sp. nov.	This study
			ON427781	Fuscoporia gilvoides sp. nov.	This study
			ON427782	Fuscoporia gilvoides sp. nov.	This study
			ON427783	Fuscoporia gilvoides sp. nov.	This study
			ON427784	Fuscoporia gilvoides sp. nov.	This study
			ON427785	Fuscoporia gilvoides sp. nov.	This study
			ON427786	Fuscoporia gilvoides sp. nov.	This study
			ON496503	Fuscoporia sp. DB-2	Direct submission			MK268918	Fuscoporia gilva CLZhao 3582	99.73	665.828
			ON496515	Fuscoporia sp. CBP-1	Direct submission			MH114662	Fuscoporia gilva CLZhao 3026	100	755.094
			ON496516	Fuscoporia sp. KB-3	Direct submission			MK268918	Fuscoporia gilva CLZhao 3582	100	753.291
			ON496521	Fuscoporia sp. MP-4	Direct submission			MK268920	Fuscoporia gilva CLZhao 3651	99.82	972.4
			ON573290	Fuscoporia gilva DCY3167	Direct submission			MK809456	Fuscoporia gilva SWFU 006155	99.77	798.873
		Fuscoporia sp. 9	MK268918	Fuscoporia gilva CLZhao 3582	Direct submission			MG231515	Fuscoporia gilva CLZhao 996	93.94	1007.57
			OM959491	Fuscoporia gilva CLZhao 3582	Direct submission			MG231515	Fuscoporia gilva CLZhao 996	93.94	1007.57
		F. atlantica	KP058514	Fuscoporia atlantica RP8	Pires et al. (2015)	Chen & Dai (2019) / Du et al. (2020) / Hussain et al. (2022)	Fuscoporia atlantica	KP058515	Fuscoporia atlantica MV230	99.56	1218.56
			KP058515	Fuscoporia atlantica MV230	Pires et al. (2015)	Drechsler-Santos et al. (2016) / Chen & Dai (2019) / Du et al. (2020) / Hussain et al. (2022)	Fuscoporia atlantica	KP058514	Fuscoporia atlantica RP8	99.56	1218.56
			MZ169038	Fuscoporia atlantica JV1612_28D	Direct submission			KP058514	Fuscoporia atlantica RP8	97.18	1131.1
			ON808610	Fuscoporia atlantica VRTO24	Direct submission			KP058514	Fuscoporia atlantica RP8	91.88	678.451
		Fuscoporia sp. 10	MW908540	Fuscoporia sp. Doll623	Direct submission			MZ264225	Fuscoporia sp. JV 0402/20K	91.67	838.951
			MW908541	Fuscoporia sp. Doll652	Direct submission			MZ264225	Fuscoporia sp. JV 0402/20K	91.67	838.951
		F. sarcites	MN809972	Fuscoporia sp. FLOR:67299	Direct submission			MN809973	Fuscoporia sp. FLOR:67948	100	1256.43
			MN809973	Fuscoporia sp. FLOR:67948	Direct submission			MN809972	Fuscoporia sp. FLOR:67299	100	1256.43
			MN809974	Fuscoporia sp. FLOR:67297	Direct submission			MN809973	Fuscoporia sp. FLOR:67948	100	1016.58
			MN809975	Fuscoporia sp. FLOR:67298	Direct submission			MZ169040	Phellinus sarcites JV0611_K2	99.82	1006.66
			MZ169039	Phellinus sarcites JV0402_20K	Direct submission			MZ264225	Fuscoporia sp. JV 0402/20K	100	1118.47
			MZ169040	Phellinus sarcites JV0611_K2	Direct submission			MN809974	Fuscoporia sp. FLOR:67297	100	1014.78
			MZ169041	Phellinus sarcites Damm8947	Direct submission			MZ169040	Phellinus sarcites JV0611_K2	99.12	1201.43
			MZ264225	Fuscoporia sarcites "Fuscoporia sp." JV 0402/20K	Hussain et al. (2022)			MZ169039	Phellinus sarcites JV0402_20K	100	1118.47
		(singleton)	MH599106	Fuscoporia gilva CMW47749	Tchoumi et al. (2020)	Hussain et al. (2022)	Fuscoporia gilva	MH599105	Fuscoporia gilva CMW48145	97.21	1138.31
		F. koreana sp. nov.	KJ668544	Fuscoporia gilva KUC20121123-27	Jang et al. (2016)	Jang et al. (2016)	Fuscoporia gilva	MZ711241	Fuscoporia gilva bio-material iNAT:33462104	96.79	1106.75
			ON427762	Fuscoporia koreana sp. nov.	This study
			ON427776	Fuscoporia koreana sp. nov.	This study
			ON427777	Fuscoporia koreana sp. nov.	This study
			ON427778	Fuscoporia koreana sp. nov.	This study
			ON427779	Fuscoporia koreana sp. nov.	This study
	Complex VII	F. chinensis / F. semicephala sp. nov.	MK268915	Fuscoporia gilva CLZhao 3235	Direct submission			OM955848	Fuscoporia chinensis CLZhao 21152	98.98	1201.43
			MN816721	Fuscoporia chinensis Dai 15713	Chen et al. (2020)	Du et al. (2020) / Hussain et al. (2022)	Fuscoporia chinensis	OM955848	Fuscoporia chinensis CLZhao 21152	99.2	1104.05
			MN816722	Fuscoporia plumeriae Dai 18820	Chen et al. (2020)	Du et al. (2020)	Fuscoporia plumeriae	OM955848	Fuscoporia chinensis CLZhao 21152	99.2	1104.05
			MN816723	Fuscoporia australiana Dai 18587A	Chen et al. (2020)	Du et al. (2020)	Fuscoporia australiana	OM955848	Fuscoporia chinensis CLZhao 21152	99.2	1104.05
			NR_172786	Fuscoporia chinensis BJFC 019817	Chen et al. (2020)			OM955848	Fuscoporia chinensis CLZhao 21152	99.2	1104.05
			OM955848	Fuscoporia chinensis CLZhao 21152	Direct submission			MN816721	Fuscoporia chinensis Dai 15713	99.2	1104.05
			ON427764	Fuscoporia semicephala sp. nov.	This study
			ON427787	Fuscoporia semicephala sp. nov.	This study
	Complex VIII	F. gilva (2) / F. scruposa	AM269795	Fuscoporia gilva SP18	Guglielmo et al. (2007)	Teke et al. (2019)	Fuscoporia gilva	AM269796	Fuscoporia gilva SP20	99.85	1233.89
			AM269796	Fuscoporia gilva SP20	Guglielmo et al. (2007)			AM269795	Fuscoporia gilva SP18	99.85	1233.89
			KC525836	Uncultured Fuscoporia SC1-6876	Hallen-Adams et al. (2015)			MZ169042	Fuscoporia gilva JV 1006/16-J	98.02	671.238
			KF800257	Uncultured fungus CMH166	Rittenour et al. (2014)			MN831386	Uncultured fungus B50-ITS1_C10.ab1	99.85	1179.79
			KJ140621	Fuscoporia gilva CFMR:DLL2011-109	Brazee et al. (2014)			KU139195	Fuscoporia gilva DLL2011-109	100	1232.09
			KJ140647	Fuscoporia gilva CFMR:DLL2011-147	Brazee et al. (2014)			KU139196	Fuscoporia gilva DLL2011-147	99.85	1206.84
			KM103993	Uncultured fungus rcw_57	Direct submission			MZ169042	Fuscoporia gilva JV 1006/16-J	100	1159.05
			KP859295	Fuscoporia gilva RP 17	Direct submission	Drechsler-Santos et al. (2016)	Fuscoporia atlantica	MG966313	Fuscoporia gilva MushroomObserver.org/208897	99.85	1179.79
			KU139195	Fuscoporia gilva DLL2011-109	Brazee (2015)	Tchoumi et al. (2017)	Fuscoporia gilva	KJ140621	Fuscoporia gilva CFMR:DLL2011-109	100	1232.09
			KU139196	Fuscoporia gilva DLL2011-147	Brazee (2015)	Tchoumi et al. (2017)	Fuscoporia gilva	MN781978	Fuscoporia gilva B118-ITS4_G16.ab1	100	1213.15
			KX065958	Fuscoporia gilva CFMR:4526	Direct submission			ON496533	Fuscoporia sp. RD-11	99.78	800.179
			MF161224	Fuscoporia gilva BHI-F343b	Haelewaters et al. (2018)			MF161252	Fuscoporia gilva BHI-F412a	100	783.948
			MF161252	Fuscoporia gilva BHI-F412a	Haelewaters et al. (2018)			MN781978	Fuscoporia gilva B118-ITS4_G16.ab1	100	785.752
			MG966313	Fuscoporia gilva MushroomObserver.org/208897	Direct submission			MN809971	Fuscoporia gilva FLOR:67296	100	1189.71
			MH211714	Fuscoporia gilva FLAS-F-61052	Direct submission			KX065958	Fuscoporia gilva CFMR:4526	100	710.01
			MH277952	Fuscoporia gilva JLF1583	Direct submission			MN831387	Uncultured fungus B50-ITS4_C12.ab1	99.81	930.923
			MH392545	Fuscoporia scruposa URM83957 (UNVERIFIED)	Direct submission			MH407349	Fuscoporia scruposa URM91223	100	1429.55
			MH392546	Fuscoporia scruposa URM91228 (UNVERIFIED)	Direct submission			MH407349	Fuscoporia scruposa URM91223	100	1429.55
			MH392547	Fuscoporia scruposa URM91211 (UNVERIFIED)	Direct submission			MH407349	Fuscoporia scruposa URM91223	100	1429.55
			MH392548	Fuscoporia scruposa URM83187 (UNVERIFIED)	Direct submission			MH407349	Fuscoporia scruposa URM91223	100	1429.55
			MH392549	Fuscoporia scruposa URM83185 (UNVERIFIED)	Direct submission			MH407349	Fuscoporia scruposa URM91223	100	1429.55
			MH392550	Fuscoporia scruposa URM91223 (UNVERIFIED)	Direct submission			MH407349	Fuscoporia scruposa URM91223	100	1429.55
			MH599104	Fuscoporia gilva CMW48042	Tchoumi et al. (2020)	Hussain et al. (2022)	Fuscoporia gilva	MH599105	Fuscoporia gilva CMW48145	99.58	1269.96
			MH599105	Fuscoporia gilva CMW48145	Tchoumi et al. (2020)	Hussain et al. (2022)	Fuscoporia gilva	KU139196	Fuscoporia gilva DLL2011-147	99.72	1279.87
			MH855325	Fuscoporia gilva CBS:286.32	Vu et al. (2018)			MW468064	Fuscoporia gilva RMUKK48	100	1247.41
			MK069994	Fuscoporia gilva CM66	Direct submission			MK070009	Fuscoporia gilva CM72	99.78	826.328
			MK070003	Fuscoporia gilva CM18	Direct submission			MK069994	Fuscoporia gilva CM66	99.78	826.328
			MK070009	Fuscoporia gilva CM72	Direct submission			MK069994	Fuscoporia gilva CM66	99.78	826.328
			MK607567	Fuscoporia gilva Mushroom Observer # 303054	Direct submission			MH599105	Fuscoporia gilva CMW48145	99.79	837.148
			MN781977	Fuscoporia gilva B118-ITS1_G14.ab1	Alshammari & Stephenson (2018)			MZ711241	Fuscoporia gilva bio-material iNAT:33462104	100	1186.1
			MN781978	Fuscoporia gilva B118-ITS4_G16.ab1	Alshammari & Stephenson (2018)			KU139196	Fuscoporia gilva DLL2011-147	100	1213.15
			MN809970	Fuscoporia gilva FLOR:67295	Direct submission			MN809971	Fuscoporia gilva FLOR:67296	99.87	1338.48
			MN809971	Fuscoporia gilva FLOR:67296	Direct submission			MZ711241	Fuscoporia gilva bio-material iNAT:33462104	100	1269.05
			MN816714	Fuscoporia plumeriae Dai 17814	Chen et al. (2020)	Du et al. (2020) / Hussain et al. (2022)	Fuscoporia plumeriae	KF800257	Uncultured fungus CMH166	99.84	1129.29
			MN816715	Fuscoporia bambusae Dai 16615	Chen et al. (2020)	Du et al. (2020) / Hussain et al. (2022)	Fuscoporia bambusae	MT551948	Fuscoporia gilva MO363740	99.84	1122.08
			MN831386	Uncultured fungus B50-ITS1_C10.ab1	Alshammari & Stephenson (2018)			MN831387	Uncultured fungus B50-ITS4_C12.ab1	100	1097.73
			MN831387	Uncultured fungus B50-ITS4_C12.ab1	Alshammari & Stephenson (2018)			MN831386	Uncultured fungus B50-ITS1_C10.ab1	100	1097.73
			MN831396	Uncultured fungus U120-ITS1_K01.ab1	Alshammari & Stephenson (2018)			KF800257	Uncultured fungus CMH166	99.85	1177.98
			MN831397	Uncultured fungus U120-ITS4_K03.ab1	Alshammari & Stephenson (2018)			MN831396	Uncultured fungus U120-ITS1_K01.ab1	100	847.066
			MT551948	Fuscoporia gilva MO363740	Direct submission			MN816715	Fuscoporia bambusae Dai 16615	99.84	1122.08
			MW468062	Fuscoporia gilva RMUKK46	Direct submission			MH855325	Fuscoporia gilva CBS:286.32	100	1238.4
			MW468063	Fuscoporia gilva RMUKK47	Direct submission			MH855325	Fuscoporia gilva CBS:286.32	100	1242
			MW468064	Fuscoporia gilva RMUKK48	Direct submission			MH855325	Fuscoporia gilva CBS:286.32	100	1247.41
			MZ169042	Fuscoporia gilva JV 1006/16-J	Direct submission			KM103993	Uncultured fungus rcw_57	100	1159.05
			MZ711241	Fuscoporia gilva bio-material iNAT:33462104	Direct submission			MN809971	Fuscoporia gilva FLOR:67296	100	1269.05
			OM972300	Fuscoporia gilva S.D. Russell iNaturalist # 91597720	Direct submission			KM103993	Uncultured fungus rcw_57	99.85	1163.56
			ON496532	Fuscoporia sp. RD-1	Direct submission			KM103993	Uncultured fungus rcw_57	100	818.212
			ON496533	Fuscoporia sp. RD-11	Direct submission			ON496532	Fuscoporia sp. RD-1	100	814.606
			ON496535	Fuscoporia sp. MU-1-2	Direct submission			MZ169042	Fuscoporia gilva JV 1006/16-J	99.85	1212.25
			ON808607	Fuscoporia scruposa VRTO199	Direct submission			MN781978	Fuscoporia gilva B118-ITS4_G16.ab1 (E-value: 6.6376E-180)	100	643.286
			ON808608	Fuscoporia scruposa VRTOB05	Direct submission			MN781977	Fuscoporia gilva B118-ITS1_G14.ab1	98.81	1028.3
			ON808609	Fuscoporia scruposa VRTOBFO13	Direct submission			MH599105	Fuscoporia gilva CMW48145 (E-value: 1.62558E-150)	88.97	545.904
			ON808611	Fuscoporia scruposa VRTOV473	Direct submission			MN781978	Fuscoporia gilva B118-ITS4_G16.ab1	100	870.51
V		F. schrysea	MN816736	Fuscoporia chrysea JV 1607/106-J	Chen et al. (2020)	Hussain et al. (2022)	Fuscoporia chrysea	MN816741	Fuscoporia roseocinerea JV 1408/31	93.78	862.395
		F. roseocinerea	MN816740	Fuscoporia roseocinerea JV 1407/84	Chen et al. (2020)	Du et al. (2020) / Hussain et al. (2022)	Fuscoporia roseocinera	MN816742	Fuscoporia roseocinerea JV 1109/78-J	99.65	1025.6
			MN816741	Fuscoporia roseocinerea JV 1408/31	Chen et al. (2020)	Du et al. (2020)	Fuscoporia roseocinera	MN816742	Fuscoporia roseocinerea JV 1109/78-J	99.65	1027.4
			MN816742	Fuscoporia roseocinerea JV 1109/78-J	Chen et al. (2020)	Du et al. (2020) / Hussain et al. (2022)	Fuscoporia roseocinerea	MN816741	Fuscoporia roseocinerea JV 1408/31	99.65	1027.4
	Complex IX	F. torulosa (1) / F. wahlbergii	AB811863	Fuscoporia torulosa MQN018	Direct submission			AB811864	Fuscoporia torulosa MQN019	99.88	1482.75
			AB811864	Fuscoporia torulosa MQN019	Direct submission			AB811863	Fuscoporia torulosa MQN018	99.88	1482.75
			KU535651	Fuscoporia torulosa Cui 11402	Direct submission			OM959398	Fuscoporia torulosa CLZhao 10146	98.19	1128.39
			MF153068	Fuscoporia torulosa FLAS-F-60321	Direct submission			MN816728	Fuscoporia wahlbergii JV 0709/169-J	100	1092.32
			MH114665	Fuscoporia torulosa CLZhao 2162	Direct submission			MG008396	Fuscoporia sp. Dai 15635	100	1094.13
			MK268926	Fuscoporia torulosa CLZhao 5017	Direct submission			MG008396	Fuscoporia sp. Dai 15635	100	1094.13
			MK343537	Fuscoporia torulosa CLZhao 2762	Direct submission			MG008396	Fuscoporia sp. Dai 15635	100	1094.13
			MN103596	Fuscoporia wahlbergii NZFS 240	Direct submission			MN809977	Fuscoporia wahlbergii FLOR:67950	96.51	1134.7
			MN809976	Fuscoporia wahlbergii FLOR:67947	Direct submission			MN809978	Fuscoporia wahlbergii FLOR:52882	98.76	1122.98
			MN809978	Fuscoporia wahlbergii FLOR:52882	Direct submission			MN809976	Fuscoporia wahlbergii FLOR:67947	98.76	1122.98
			MN816727	Fuscoporia wahlbergii JV 1312/20-Kout	Chen et al. (2020)	Du et al. (2020) / Hussain et al. (2022)	Fuscoporia wahlbergii	MF153068	Fuscoporia torulosa FLAS-F-60321	96.42	1001.25
			MN816728	Fuscoporia wahlbergii JV 0709/169-J	Chen et al. (2020)	Du et al. (2020) / Hussain et al. (2022)	Fuscoporia wahlbergii	MF153068	Fuscoporia torulosa FLAS-F-60321	100	1092.32
			OM959398	Fuscoporia torulosa CLZhao 10146	Direct submission			KU535651	Fuscoporia torulosa Cui 11402	98.19	1128.39
		F. eucalypti	MN809977	Fuscoporia wahlbergii FLOR:67950	Direct submission			MN103596	Fuscoporia wahlbergii NZFS 240	96.51	1138
			MN816729	Fuscoporia eucalypti Dai 18634A	Chen et al. (2020)	Du et al. (2020)	Fuscoporia eucalypti	MN816730	Fuscoporia eucalypti Dai 18783	99.84	1095.03
			MN816730	Fuscoporia eucalypti Dai 18783	Chen et al. (2020)	Du et al. (2020) / Hussain et al. (2022)	Fuscoporia eucalypti	MN809977	Fuscoporia wahlbergii FLOR:67950	100	1099.54
			MN816731	Fuscoporia eucalypti Dai 18792	Chen et al. (2020)	Du et al. (2020) / Hussain et al. (2022)	Fuscoporia eucalypti	MN816730	Fuscoporia eucalypti Dai 18783	99.84	1095.03
			NR_172787	Fuscoporia eucalypti BJFC 027260	Chen et al. (2020)			MN816730	Fuscoporia eucalypti Dai 18783	99.84	1095.03
		F. australasica	MG008396	Fuscoporia australasica "Fuscoporia sp." Dai 15635	Chen et al. (2020)			MK343537	Fuscoporia torulosa CLZhao 2762	100	1094.13
			MG008397	Fuscoporia australasica Dai 15636	Direct submission	Chen & Dai (2019) / Du et al. (2020) / Hussain et al. (2022)	Fuscoporia australasica / F. wahlbergii	MK343537	Fuscoporia torulosa CLZhao 2762	100	1090.52
			MG008398	Fuscoporia australasica Dai 15659	Direct submission	Chen & Dai (2019) / Du et al. (2020)	Fuscoporia australasica / F. wahlbergii	MK343537	Fuscoporia torulosa CLZhao 2762	100	1094.13
			MK795136	Fuscoporia torulosa CLZhao 2435	Direct submission			MN816726	Fuscoporia sp. Dai 15625	100	1090.52
			MK809457	Fuscoporia torulosa SWFU 002435	Direct submission			MN816726	Fuscoporia sp. Dai 15625	100	1090.52
			MN816726	Fuscoporia australasica "Fuscoporia sp." Dai 15625	Chen et al. (2020)	Du et al. (2020) / Hussain et al. (2022)	Fuscoporia australasica	MK809457	Fuscoporia torulosa SWFU 002435	100	1090.52
			MW582757	Fuscoporia torulosa CLZhao 12061	Direct submission			MN816726	Fuscoporia sp. Dai 15625	100	1090.52
			NR_172759	Fuscoporia australasica BJFC 019740	Direct submission			MK343537	Fuscoporia torulosa CLZhao 2762	100	1090.52
			OM959399	Fuscoporia torulosa CLZhao 10245	Direct submission			MN816726	Fuscoporia sp. Dai 15625	100	1090.52
			OM959400	Fuscoporia torulosa CLZhao 10313	Direct submission			MN816726	Fuscoporia sp. Dai 15625	100	1090.52
			OM959401	Fuscoporia torulosa CLZhao 10507	Direct submission			MN816726	Fuscoporia sp. Dai 15625	100	1090.52
			ON332075	Fuscoporia torulosa CLZhao5324	Direct submission			MG008396	Fuscoporia sp. Dai 15635	100	1094.13
			ON332076	Fuscoporia torulosa CLZhao5325	Direct submission			MG008396	Fuscoporia sp. Dai 15635	100	1094.13
			ON332077	Fuscoporia torulosa CLZhao8318	Direct submission			MN816726	Fuscoporia sp. Dai 15625	100	1090.52
		Fuscoporia sp. 11	MK070010	Fuscoporia wahlbergii CM29	Direct submission			MK070011	Fuscoporia wahlbergii CM40	99.78	828.131
			MK070011	Fuscoporia wahlbergii CM40	Direct submission			MK070010	Fuscoporia wahlbergii CM29	99.78	828.131
	Complex X	F. torulosa (2)	AM269803	Fuscoporia torulosa 759	Guglielmo et al. (2007)	Gonthier et al. (2015)	Fuscoporia torulosa	LN714547	Fuscoporia torulosa CCBAS759	100	1133.8
			EF068135	Fuscoporia torulosa Pt115	Direct submission	Campanile et al. (2008)	Fuscoporia torulosa	EF068138	Fuscoporia torulosa Pt77	100	1182.49
			EF068136	Fuscoporia torulosa Pt25	Direct submission			EF068138	Fuscoporia torulosa Pt77	100	1184.3
			EF068137	Fuscoporia torulosa Pt137	Direct submission			EF068138	Fuscoporia torulosa Pt77	100	1180.69
			EF068138	Fuscoporia torulosa Pt77	Direct submission			EF068136	Fuscoporia torulosa Pt25	100	1184.3
			EF068139	Fuscoporia torulosa Pt134	Direct submission			EF068138	Fuscoporia torulosa Pt77	100	1178.89
			EF068234	Fuscoporia torulosa Pt1	Tomsovsky & Jankovsky (2007)		Fuscoporia torulosa	KU213581	Fuscoporia torulosa MG288	99.83	1062.57
			EF068235	Fuscoporia torulosa Pt2	Tomsovsky & Jankovsky (2007)		Fuscoporia torulosa	KX881605	Fuscoporia torulosa E11mLK1	100	1119.37
			EF068236	Fuscoporia torulosa Pt3	Tomsovsky & Jankovsky (2007)		Fuscoporia torulosa	MK829525	Fuscoporia torulosa PM1834	99.76	762.308
			EF068237	Fuscoporia torulosa Pt5	Tomsovsky & Jankovsky (2007)		Fuscoporia torulosa	KU213581	Fuscoporia torulosa MG288	100	1137.41
			EF068238	Fuscoporia torulosa Pt6	Tomsovsky & Jankovsky (2007)		Fuscoporia torulosa	EF068239	Fuscoporia torulosa Pt7	99.35	1104.95
			EF068239	Fuscoporia torulosa Pt7	Tomsovsky & Jankovsky (2007)		Fuscoporia torulosa	EF068136	Fuscoporia torulosa Pt25	100	1085.11
			KC145426	Fuscoporia sp. P07	Vohnik et al. (2016)			KX961107	Fuscoporia torulosa JV 1312/19-Kout	99.83	1044.54
			KU213581	Fuscoporia torulosa MG288	Direct submission			MK829525	Fuscoporia torulosa PM1834	100	1177.08
			KX881605	Fuscoporia torulosa E11mLK1	Covino et al. (2019)			KU213581	Fuscoporia torulosa MG288	100	1126.59
			KX961106	Fuscoporia torulosa JV 1405/2	Chen & Yuan (2017)	Chen & Dai (2019) / Du et al. (2020) / Hussain et al. (2022)	Fuscoporia torulosa	MK829525	Fuscoporia torulosa PM1834	100	1050.85
			KX961107	Fuscoporia torulosa JV 1312/19-Kout	Chen & Yuan (2017)			KC145426	Fuscoporia sp. P07	99.83	1044.54
			MG231517	Fuscoporia torulosa CLZhao 157	Direct submission			ON496487	Fuscoporia sp. MPP-2	99.69	1151.84
			MG231518	Fuscoporia torulosa CLZhao 158	Direct submission			MK404340	Fuscoporia torulosa CLZhao 9012	99.68	1130.2
			MG231519	Fuscoporia torulosa CLZhao 159	Direct submission			MK404341	Fuscoporia torulosa CLZhao 9013	99.68	1119.37
			MG231520	Fuscoporia torulosa CLZhao 161	Direct submission			MK404340	Fuscoporia torulosa CLZhao 9012	100	1130.2
			MG231521	Fuscoporia torulosa CLZhao 1305	Direct submission			EF068237	Fuscoporia torulosa Pt5	96.97	1042.73
			MH114664	Fuscoporia torulosa CLZhao 332	Direct submission			KX961106	Fuscoporia torulosa JV 1405/2	99.48	1033.71
			MK036513	Fuscoporia torulosa MUT<ITA_:3812	Direct submission			KU213581	Fuscoporia torulosa MG288	99.84	1147.33
			MK404340	Fuscoporia torulosa CLZhao 9012	Direct submission			MK404341	Fuscoporia torulosa CLZhao 9013	100	1168.07
			MK404341	Fuscoporia torulosa CLZhao 9013	Direct submission			MK404340	Fuscoporia torulosa CLZhao 9012	100	1168.07
			MK829525	Fuscoporia torulosa PM1834	Direct submission			KU213581	Fuscoporia torulosa MG288	100	1177.08
			MN200215	Fuscoporia sp. ABS	Direct submission			ON496528	Fuscoporia sp. DB-3	96.87	946.252
			MN816732	Fuscoporia torulosa Dai 15518	Chen et al. (2020)	Du et al. (2020) / Hussain et al. (2022)	Fuscoporia torulosa	MK829525	Fuscoporia torulosa PM1834	99.83	1024.7
			MN898892	Fuscoporia torulosa ASV1002	Direct submission			MK404341	Fuscoporia torulosa CLZhao 9013 (E-value: 1.1287E-117)	100	435.898
			MT804352	Fuscoporia torulosa Bara 031111	Direct submission			EF068136	Fuscoporia torulosa Pt25	97.53	955.268
			ON496480	Fuscoporia sp. SB-6	Direct submission			ON496536	Fuscoporia sp. KB-2-2	99.77	781.243
			ON496487	Fuscoporia sp. MPP-2	Direct submission			ON496509	Fuscoporia sp. KB-1	100	1352.01
			ON496488	Fuscoporia sp. KB-2-1	Direct submission			ON496536	Fuscoporia sp. KB-2-2	100	1254.63
			ON496501	Fuscoporia sp. SP-4	Direct submission			ON496487	Fuscoporia sp. MPP-2	99.85	1197.82
			ON496509	Fuscoporia sp. KB-1	Direct submission			ON496487	Fuscoporia sp. MPP-2	100	1352.01
			ON496526	Fuscoporia sp. SP-2	Direct submission			ON496487	Fuscoporia sp. MPP-2	99.85	1174.38
			ON496528	Fuscoporia sp. DB-3	Direct submission			ON496536	Fuscoporia sp. KB-2-2	100	1034.62
			ON496529	Fuscoporia sp. BP-1	Direct submission			ON496526	Fuscoporia sp. SP-2	99.69	1171.67
			ON496536	Fuscoporia sp. KB-2-2	Direct submission			ON496488	Fuscoporia sp. KB-2-1	100	1254.63
			ON804791	Fuscoporia torulosa abc	Direct submission			MG231520	Fuscoporia torulosa CLZhao 161	100	1052.65
		(singleton)	OP593104	Fuscoporia sp. SH-2022a	Hussain et al. (2022)			MN816747	Fuscoporia senex Dai17043	94.05	820.016
	Complex XI	F. montana / F. rhabarbarina / F. senex	AY558647	Fuscoporia senex CBS 442.76	Direct submission	Tomsovsky & Jankovsky (2007)	Fuscoporia senex	KU194324	Fuscoporia senex 25-ZBG13	99.84	1120.28
			JX463658	Fuscoporia senex KUC20110922-13	Jang et al. (2012)	Jang et al. (2012) / Salvador-Montoya et al. (2018) / Chen & Dai (2019)	Fuscoporia senex	MN523248	Fuscoporia senex ZD16081601	100	1094.13
			JX484015	Fuscoporia montana	Direct submission			MN816746	Fuscoporia senex Dai 15775	100	1034.62
			KC414230	Fuscoporia senex Q32	Direct submission			MN816747	Fuscoporia senex Dai17043	99.65	1012.98
			KJ588801	Fuscoporia sp. BAB-3637	Direct submission			MN816747	Fuscoporia senex Dai17043 (E-value: 8.66733E-160)	98.78	576.561
			KP012992	Fuscoporia senex MEL:2382630	Direct submission	Chen & Dai (2019)	Fuscoporia senex	LC322148	Fuscoporia sp. Y458	100	1644.16
			KP013032	Fuscoporia sp. MEL:2382669	Direct submission			MZ997136	Fuscoporia sp. biocode09-433	100	1133.8
			KP794600	Fuscoporia senex UOC KAUNP MK41	Direct submission	Du et al. (2020) / Ediriweera et al. (2021)	Fuscoporia senex	MN523248	Fuscoporia senex ZD16081601	99.82	1015.68
			KR818821	Fuscoporia senex UOC SIGWI S56	Direct submission	Ediriweera et al. (2021)	Fuscoporia senex	MN816747	Fuscoporia senex Dai17043	99.8	912.889
			KU194323	Fuscoporia senex 24-ZBG4	Ding et al. (2020)			KU194324	Fuscoporia senex 25-ZBG13	99.85	1163.56
			KU194324	Fuscoporia senex 25-ZBG13	Ding et al. (2020)			MN523248	Fuscoporia senex ZD16081601	100	1106.75
			LC327029	Fuscoporia sp. Y460	Ogura-Tsujita et al. (2018)	Turjaman et al. (2019)	Fuscoporia sp.	MN523248	Fuscoporia senex ZD16081601	99.52	1116.67
			MN523247	Fuscoporia senex ZD16071205	Direct submission			MN523248	Fuscoporia senex ZD16081601	100	1108.55
			MN523248	Fuscoporia senex ZD16081601	Direct submission			MN523247	Fuscoporia senex ZD16071205	100	1108.55
			MN523249	Fuscoporia senex ZD16082704	Direct submission			MN523247	Fuscoporia senex ZD16071205	99.84	1104.95
			MN816743	Fuscoporia rhabarbarina "Phellinus rhabarbarinus" Dai16226	Chen et al. (2020)	Du et al. (2020)	Fuscoporia rhabarbarina	MN523248	Fuscoporia senex ZD16081601	100	1034.62
			MN816744	Fuscoporia rhabarbarina "Phellinus rhabarbarinus" Dai16550	Chen et al. (2020)	Du et al. (2020)	Fuscoporia rhabarbarina	MN523249	Fuscoporia senex ZD16082704	100	728.044
			MN816745	Fuscoporia senex Dai17132	Chen et al. (2020)			MN523248	Fuscoporia senex ZD16081601	100	1034.62
			MN816746	Fuscoporia senex Dai 15775	Chen et al. (2020)	Du et al. (2020) / Hussain et al. (2022)	Fuscoporia senex	MN523248	Fuscoporia senex ZD16081601	100	1034.62
			MN816747	Fuscoporia senex Dai17043	Chen et al. (2020)	Du et al. (2020) / Hussain et al. (2022)	Fuscoporia senex	MN523248	Fuscoporia senex ZD16081601	100	1032.81
			MW020890	Fuscoporia sp. IBSD1	Direct submission			JQ780413	Phellinus rhabarbarinus Cui6464	95.56	900.266
			MZ621209	Fuscoporia senex SFC20160128-06	Direct submission			KP013032	Fuscoporia sp. MEL:2382669	99.84	1122.08
			MZ997133	Fuscoporia sp. biocode08-154	Osmundson et al. (2022)			MZ997136	Fuscoporia sp. biocode09-433	100	1177.08
			MZ997135	Fuscoporia sp. biocode08-198	Osmundson et al. (2022)			MZ997136	Fuscoporia sp. biocode09-433	99.85	1167.16
			MZ997136	Fuscoporia sp. biocode09-433	Osmundson et al. (2022)			MZ997133	Fuscoporia sp. biocode08-154	100	1177.08
			OK446713	Fuscoporia senex CL27	Direct submission			KP794600	Fuscoporia senex UOC KAUNP MK41	99.79	853.378
			ON227527	Fuscoporia senex CLZhao 21580	Direct submission			MN523248	Fuscoporia senex ZD16081601	99.84	1102.24
		Fuscoporia sp. 12	KC414251	Fuscoporia torulosa A16	Direct submission			MN523248	Fuscoporia senex ZD16081601 (E-value: 4.54194E-147)	81.52	535.083
			MZ735429	Fuscoporia torulosa DQS59F	Direct submission			MZ997136	Fuscoporia sp. biocode09-433	86.97	800.179
			OK446748	Fuscoporia senex PC03	Direct submission			MN816747	Fuscoporia senex Dai17043 (E-value: 8.60968E-95)	94.4	361.058
	Complex XII	F. callimorpha / F. lincnoides / F. torulosa (3)	AY558649	Fuscoporia torulosa CBS 182.34	Direct submission			AF200240	Phellinus tremulae IMSNU32028	100	1083.31
			JF461320	Fuscoporia torulosa MSU618	Direct submission	Insumran et al. (2012)	Fuscoporia sp.	JF461322	Fuscoporia torulosa MSU380	99.77	792.064
			JF461321	Fuscoporia torulosa MSU451	Direct submission	Insumran et al. (2012)	Fuscoporia sp.	JF461323	Fuscoporia torulosa MSU558	99.1	797.026
			JF461322	Fuscoporia torulosa MSU380	Direct submission	Insumran et al. (2012)	Fuscoporia sp.	JF461320	Fuscoporia torulosa MSU618	99.77	811.799
			JF461323	Fuscoporia torulosa MSU558	Direct submission	Insumran et al. (2012)	Fuscoporia sp.	JF461321	Fuscoporia torulosa MSU451	99.1	782.145
			JF692190	Fuscoporia callimorpha JV090487	Direct submission	Insumran et al. (2012) / Vlasák et al. (2012)	Fuscoporia callimorpha	JF692193	Fuscoporia callimorpha JV040914J	99.68	1122.98
			JF692191	Fuscoporia callimorpha JV090487	Direct submission	Insumran et al. (2012) / Vlasák et al. (2012)	Fuscoporia callimorpha	MN121825	Fuscoporia callimorpha Dai 17389	100	1025.6
			JF692192	Fuscoporia callimorpha JV031220.5J	Direct submission	Insumran et al. (2012) / Vlasák et al. (2012)	Fuscoporia callimorpha	JF692191	Fuscoporia callimorpha JV090487	99.68	1112.16
			JF692193	Fuscoporia callimorpha JV040914J	Direct submission	Vlasák et al. (2012)	Fuscoporia callimorpha	JF692190	Fuscoporia callimorpha JV090487	99.68	1122.98
			MH281880	Fuscoporia sp. FLAS-F-61706	Direct submission			AF200240	Phellinus tremulae IMSNU32028	99.49	700.092
			MH392553	Fuscoporia licnoides URM91231 (UNVERIFIED)	Direct submission			MH407352	Fuscoporia licnoides URM91230	100	1416.93
			MH392554	Fuscoporia licnoides URM91236 (UNVERIFIED)	Direct submission			MH407355	Fuscoporia licnoides URM84107	100	1748.75
			MH392555	Fuscoporia licnoides URM87969 (UNVERIFIED)	Direct submission			MH407354	Fuscoporia licnoides URM87969	100	1748.75
			MH392556	Fuscoporia licnoides URM84107 (UNVERIFIED)	Direct submission			MH407355	Fuscoporia licnoides URM84107	100	1748.75
			MH392557	Fuscoporia licnoides URM85067 (UNVERIFIED)	Direct submission			MH407356	Fuscoporia licnoides URM85067	100	1750.55
			MH392558	Fuscoporia licnoides URM87971 (UNVERIFIED)	Direct submission			MH407355	Fuscoporia licnoides URM84107	100	1748.75
			MH392559	Fuscoporia licnoides URM83698 (UNVERIFIED)	Direct submission			MH407358	Fuscoporia licnoides URM83698	100	1748.75
			MH392560	Fuscoporia licnoides URM83004 (UNVERIFIED)	Direct submission			MH407359	Fuscoporia licnoides URM83004	100	1748.75
			MH392561	Fuscoporia licnoides URM83001 (UNVERIFIED)	Direct submission			MH407359	Fuscoporia licnoides URM83004	100	1748.75
			MK069993	Fuscoporia callimorpha CM47	Direct submission			MK070004	Fuscoporia callimorpha CM23	99.78	831.738
			MK069998	Fuscoporia callimorpha CM06	Direct submission			MK069999	Fuscoporia callimorpha CM41	99.78	829.033
			MK069999	Fuscoporia callimorpha CM41	Direct submission			MK069998	Fuscoporia callimorpha CM06	99.78	829.033
			MK070001	Fuscoporia callimorpha GAS233	Direct submission			MK070002	Fuscoporia callimorpha GAS283	99.78	826.328
			MK070002	Fuscoporia callimorpha GAS283	Direct submission			MK070001	Fuscoporia callimorpha GAS233	99.78	826.328
			MK070004	Fuscoporia callimorpha CM23	Direct submission			MK070006	Fuscoporia callimorpha CM51	99.78	831.738
			MK070005	Fuscoporia callimorpha CM42	Direct submission			MK070006	Fuscoporia callimorpha CM51	99.78	829.934
			MK070006	Fuscoporia callimorpha CM51	Direct submission			MK070004	Fuscoporia callimorpha CM23	99.78	831.738
			MK070007	Fuscoporia callimorpha CM55	Direct submission			MK070006	Fuscoporia callimorpha CM51	99.78	829.934
			MK070008	Fuscoporia callimorpha CM59	Direct submission			MK070006	Fuscoporia callimorpha CM51	99.78	829.934
			MN121824	Fuscoporia callimorpha Dai 17388	Chen & Dai (2019)	Du et al. (2020) / Hussain et al. (2022)	Fuscoporia callimorpha	JF692191	Fuscoporia callimorpha JV090487	100	1025.6
			MN121825	Fuscoporia callimorpha Dai 17389	Chen & Dai (2019)			JF692191	Fuscoporia callimorpha JV090487	100	1025.6
			MN816701	Fuscoporia callimorpha Doll 868	Chen et al. (2020)	Du et al. (2020) / Hussain et al. (2022)	Fuscoporia callimorpha	AY558649	Fuscoporia torulosa CBS 182.34	98.78	1001.25
			ON808598	Fuscoporia licnoides VRTOV483	Direct submission			ON808601	Fuscoporia licnoides VRTOV544	100	1070.68
			ON808599	Fuscoporia licnoides VRTO600	Direct submission			ON808602	Fuscoporia licnoides VRTO742B (E-value: 2.48273E-159)	99.69	575.659
			ON808600	Fuscoporia licnoides VRTO279	Direct submission			ON808601	Fuscoporia licnoides VRTOV544	100	1070.68
			ON808601	Fuscoporia licnoides VRTOV544	Direct submission			ON808600	Fuscoporia licnoides VRTO279	100	1070.68
			ON808602	Fuscoporia licnoides VRTO742B	Direct submission			ON808600	Fuscoporia licnoides VRTO279	99.84	1123.88
			ON808612	Fuscoporia sp. VRTO69	Direct submission			JF692193	Fuscoporia callimorpha JV040914J	98.23	969.695
			ON808614	Fuscoporia sp. VRTO376	Direct submission			MN816701	Fuscoporia callimorpha Doll 868	96.86	948.055
		F. semiarida	MH392562	Fuscoporia semiarida URM83800 (UNVERIFIED)	Direct submission			MH407362	Fuscoporia semiarida URM82510	100	1429.55
			MH392563	Fuscoporia semiarida URM82510 (UNVERIFIED)	Direct submission			MH407362	Fuscoporia semiarida URM82510	100	1429.55
			MH392564	Fuscoporia semiarida URM83798 (UNVERIFIED)	Direct submission			MH407362	Fuscoporia semiarida URM82510	100	1429.55
			MH392565	Fuscoporia semiarida URM83926 (UNVERIFIED)	Direct submission			MH407362	Fuscoporia semiarida URM82510	100	1429.55
		F. marquesiana	MH392544	Fuscoporia marquesiana URM83094 (UNVERIFIED)	Direct submission			MH407343	Fuscoporia marquesiana URM83094	99.87	1425.05
		F. shoreae	EU826014	Phellinus sp. P12	Direct submission			EU826013	Phellinus sp. C	99.92	2155.41
			MN816733	Fuscoporia shoreae "Fuscoporia sp." Dai 17800	Chen et al. (2020)	Du et al. (2020)	Fuscoporia shoreae	EU826014	Phellinus sp. P12	99.83	1030.11
			MN816734	Fuscoporia shoreae "Fuscoporia sp." Dai 17806	Chen et al. (2020)	Du et al. (2020) / Hussain et al. (2022)	Fuscoporia shoreae	EU826014	Phellinus sp. P12	99.83	1030.11
			MN816735	Fuscoporia shoreae "Fuscoporia sp." Dai 17818	Chen et al. (2020)	Du et al. (2020) / Hussain et al. (2022)	Fuscoporia shoreae	EU826014	Phellinus sp. P12	99.48	1021.09
VI		F. caymanensis	MT676832	Fuscoporia caymanensis JV 1908/74	Vlasak et al. (2020)			MW009110	Fuscoporia caymanensis JV 1408/5	94.75	868.707
			MW009110	Fuscoporia caymanensis JV 1408/5	Vlasak et al. (2020)	Hussain et al. (2022)	Fuscoporia caymanensis	MT676832	Fuscoporia caymanensis JV 1908/74	94.75	868.707
		F. palomari	JN592493	Fuscoporia sp. PRM:915982	Direct submission			MN816738	Fuscoporia palomari JV 1305/3-J	100	1022.89
			MN816737	Fuscoporia palomari JV 1004/5-J	Chen et al. (2020)	Du et al. (2020)	Fuscoporia palomari	JN592493	Fuscoporia sp. PRM:915982	100	1022.89
			MN816738	Fuscoporia palomari JV 1305/3-J	Chen et al. (2020)	Du et al. (2020)	Fuscoporia palomari	JN592493	Fuscoporia sp. PRM:915982	100	1022.89
		F. viticola	AY558653	Fuscoporia viticola CBS 381.82	Direct submission	Tomsovsky & Jankovsky (2007) / Spirin et al. (2014)	Fuscoporia viticola	KX961110	Fuscoporia viticola JV 0911/6	99.82	1021.09
			JQ358814	Fuscoporia viticola	Direct submission			KX961111	Fuscoporia viticola JV 0709/163	99.82	1012.07
			JQ794583	Fuscoporia viticola JV0709/163	Direct submission	Spirin et al. (2014)	Fuscoporia viticola	KX961111	Fuscoporia viticola JV 0709/163	99.65	1016.58
			KJ940031	Fuscoporia viticola JV 0911/6	Direct submission			KX961111	Fuscoporia viticola JV 0709/163	99.65	1016.58
			KJ940032	Fuscoporia viticola JV 0509/125	Direct submission			KX961111	Fuscoporia viticola JV 0709/163	99.65	1016.58
			KX961110	Fuscoporia viticola JV 0911/6	Chen & Yuan (2017)	Chen & Dai (2019) / Du et al. (2020)	Fuscoporia viticola	KX961111	Fuscoporia viticola JV 0709/163	99.82	1021.09
			KX961111	Fuscoporia viticola JV 0709/163	Chen & Yuan (2017)			KX961110	Fuscoporia viticola JV 0911/6	99.82	1021.09
			MG231522	Fuscoporia viticola CLZhao 146	Direct submission			MN121829	Fuscoporia viticola He 2081	100	1005.76
			MG231523	Fuscoporia viticola CLZhao 149	Direct submission			MN121829	Fuscoporia viticola He 2081	99.64	1000.35
			MN121829	Fuscoporia viticola He 2081	Chen & Dai (2019)	Du et al. (2020) / Hussain et al. (2022)	Fuscoporia viticola	MG231522	Fuscoporia viticola CLZhao 146	100	1005.76
			MN816725	Fuscoporia viticola He 2123	Chen et al. (2020)	Du et al. (2020) / Hussain et al. (2022)	Fuscoporia torulosa	KX961110	Fuscoporia viticola JV 0911/6	99.82	1001.25
			MW358394	Fuscoporia viticola IssPhevit17(A005)	Estensmo et al. (2021)			MW358397	Fuscoporia viticola IssPhevit6(G005)	99.75	706.404
			MW358395	Fuscoporia viticola IssPhevit7(H005)	Estensmo et al. (2021)			MW358406	Fuscoporia viticola IssPhevit11(C004)	99.75	710.912
			MW358396	Fuscoporia viticola IssPhevit16(H004)	Estensmo et al. (2021)			JX136431	Uncultured fungus L049480G02	100	713.617
			MW358397	Fuscoporia viticola IssPhevit6(G005)	Estensmo et al. (2021)			JX136431	Uncultured fungus L049480G02	99.75	710.912
			MW358398	Fuscoporia viticola IssPhevit15(G004)	Estensmo et al. (2021)			JX136431	Uncultured fungus L049480G02	99.75	710.912
			MW358399	Fuscoporia viticola IssPhevit5(F005)	Estensmo et al. (2021)			JX136431	Uncultured fungus L049480G02	99.75	710.912
			MW358400	Fuscoporia viticola IssPhevit14(F004)	Estensmo et al. (2021)			MW358397	Fuscoporia viticola IssPhevit6(G005)	99.49	700.092
			MW358401	Fuscoporia viticola IssPhevit4(E005)	Estensmo et al. (2021)			JX136431	Uncultured fungus L049480G02	99.75	710.912
			MW358402	Fuscoporia viticola IssPhevit13(E004)	Estensmo et al. (2021)			JX136431	Uncultured fungus L049480G02	100	713.617
			MW358403	Fuscoporia viticola IssPhevit22(D005)	Estensmo et al. (2021)			JX136431	Uncultured fungus L049480G02	99.75	710.912
			MW358404	Fuscoporia viticola IssPhevit12(D004)	Estensmo et al. (2021)			KX961111	Fuscoporia viticola JV 0709/163 (E-value: 8.39349E-173)	100	619.842
			MW358405	Fuscoporia viticola IssPhevit19(C005)	Estensmo et al. (2021)			JX136431	Uncultured fungus L049480G02	99.75	710.912
			MW358406	Fuscoporia viticola IssPhevit11(C004)	Estensmo et al. (2021)			MW358395	Fuscoporia viticola IssPhevit7(H005)	99.75	710.912
			MW358407	Fuscoporia viticola IssPhevit18(B005)	Estensmo et al. (2021)			JX136431	Uncultured fungus L049480G02	100	713.617
			MW358408	Fuscoporia viticola IssPhevit1(B004)	Estensmo et al. (2021)			JX136431	Uncultured fungus L049480G02	99.75	710.912
			MW358409	Fuscoporia viticola IssPhevit9(A006)	Estensmo et al. (2021)			ON751094	Uncultured fungus 5320_3023 (E-value: 6.44046E-149)	99.67	541.395
		(singleton)	MT536994	Fuscoporia aff. viticola N.L. Bougher NLB 1124	Direct submission	Bougher et al. (2020)	Fuscoporia .aff viticola	MW358396	Fuscoporia viticola IssPhevit16(H004) (E-value: 1.86504E-164)	94.92	593.693
The primary reference is where the GenBank accessions have been published, and additional references include the GenBank accession in their studies.
The E-values are all zero unless stated otherwise in parentheses under column Hit_ID.
References
Alshammari N, Stephenson S (2018) A preliminary study of wood-decay fungi in forests of northwest Arkansas. Current Research in Environmental & Applied Mycology 8(5):11. https://doi.org/10.5943/cream/8/5/4.
Ashiglar SM, Brooks F, Cannon PG, Klopfenstein N (2015) Preliminary survey of wood-associated fungi in southeast O'ahu of Hawai'i using DNA-based identification. In: Proceedings of the 62nd annual Western International Forest Disease Work Conference, Cedar City, Utah, 8-12 September 2014.
Bougher NL, Barrett MD (2020) Fungi and slime moulds recorded in surveys at Kings Park and Bold Park–urban bushlands Perth, Western Australia. Journal of the Royal Society of Western Australia 31(4):191-251.
Brazee NJ, Lindner DL, D’Amato AW, Fraver S, Forrester JA, Mladenoff DJ (2014) Disturbance and diversity of wood-inhabiting fungi: effects of canopy gaps and downed woody debris. Biodiversity and conservation 23(9):2155-2172. https://doi.org/10.1007/s10531-014-0710-x.
Brazee NJ, Lindner DL, Fraver S, D'Amato AW, Milo AM (2012) Wood-inhabiting, polyporoid fungi in aspen-dominated forests managed for biomass in the US Lake States. Fungal Ecology 5(5):600-609. https://doi.org/10.1016/j.funeco.2012.03.002.
Campanile G, Schena L, Luisi N (2008) Real‐time PCR identification and detection of Fuscoporia torulosa in Quercus ilex. Plant Pathology 57(1):76-83. https://doi.org/10.1111/j.1365-3059.2007.01709.x.
Cantrell SA, Tkavc R, Gunde-Cimerman N, Zalar P, Acevedo M, Baez-Felix C (2013) Fungal communities of young and mature hypersaline microbial mats. Mycologia 105(4):827-836. https://doi.org/10.3852/12-288.
Cho SE, Kwag YN, Jo JW, Han SK, Oh SH, Kim CS (2020) Macrofungal diversity of urbanized areas in southern part of Korea. Journal of Asia-Pacific Biodiversity 13(2):189-197. https://doi.org/10.1016/j.japb.2020.01.005.
Ding S, Hu H, Gu JD (2020) Diversity, abundance, and distribution of wood-decay fungi in major parks of Hong Kong. Forests 11(10):1030. https://doi.org/10.3390/f11101030.
Drechsler-Santos ER, Robledo GL, Lima-Junior NC, Malosso E, Reck MA, Gibertoni TB, Cavalcanti MAQ, Rajchenberg M (2016) Phellinotus, a new neotropical genus in the Hymenochaetaceae (Basidiomycota, Hymenochaetales). Phytotaxa 261(3):218-239. https://doi.org/10.11646/phytotaxa.261.3.2.
Ediriweera SS, Nanayakkara CM, Weerasena OVDSJ, Karunarathna SC, Wijesundera RLC, Piyatissa MASU (2021) Morphology and phylogeny reveal nine new records of polypores from dry zone of Sri Lanka. Chiang Mai Journal of Science 48(3):893-908. http://archive.cmb.ac.lk:8080/xmlui/handle/70130/5520.
Estensmo ELF, Maurice S, Morgado L, Martin‐Sanchez PM, Skrede I, Kauserud H (2021) The influence of intraspecific sequence variation during DNA metabarcoding: A case study of eleven fungal species. Molecular Ecology Resources 21(4):1141-1148. https://doi.org/10.1111/1755-0998.13329.
Fröhlich-Nowoisky J, Pickersgill DA, Després VR, Pöschl U (2009) High diversity of fungi in air particulate matter. Proceedings of the National Academy of Sciences 106(31):12814-12819. https://doi.org/10.1073/pnas.0811003106.
Gonthier P, Guglielmo F, Sillo F, Giordano L, Garbelotto M (2015) A molecular diagnostic assay for the detection and identification of wood decay fungi of conifers. Forest Pathology 45(2):89-101. https://doi.org/10.1111/efp.12132.
Guglielmo F, Bergemann SE, Gonthier P, Nicolotti G, Garbelotto M (2007) A multiplex PCR‐based method for the detection and early identification of wood rotting fungi in standing trees. Journal of Applied Microbiology 103(5):1490-1507. https://doi.org/10.1111/j.1365-2672.2007.03378.x.
Haelewaters D, Dirks AC, Kappler LA, Mitchell JK, Quijada L, Vandegrift R, Buyck B, Pfister DH (2018) A preliminary checklist of fungi at the Boston Harbor islands. Northeastern Naturalist, 25(sp9):45-76. https://doi.org/10.1656/045.025.s904.
Hallen-Adams HE, Kachman SD, Kim J, Legge RM, Martínez I (2015) Fungi inhabiting the healthy human gastrointestinal tract: a diverse and dynamic community. Fungal Ecology 15:9-17. https://doi.org/10.1016/j.funeco.2015.01.006.
Huffman JA, Prenni AJ, DeMott PJ, Pöhlker C, Mason RH, Robinson NH, Fröhlich-Nowoisky J, Tobo Y, Després VR, Garcia E, Gochis DJ, Harris E, Müller-Germann I, Ruzene C, Schmer B, Sinha B, Day DA, Andreae MO, Jimenez JL, Gallagher M, Kreidenweis SM, Bertram AK, Pöschl U (2013) High concentrations of biological aerosol particles and ice nuclei during and after rain. Atmospheric Chemistry and Physics…
Huo J, Zhong S, Du X, Cao Y, Wang W, Sun Y, Tian Y, Zhu J, Chen J, Xuan L, Wu C, Li, Y (2020) Whole-genome sequence of Phellinus gilvus (mulberry Sanghuang) reveals its unique medicinal values. Journal of advanced research 24:325-335. https://doi.org/10.1016/j.jare.2020.04.011.
Hussain S, Al-Kharousi M, Al-Muharabi MA, Al-Maqbali D, Al-Shabibi Z, Al-Balushi AH, Al-Yahya’ei MN, Saady NA, Velazhahan R, Al-Sadi AM (2022) Phylogeny, distribution and time divergence of Fuscoporia (Hymenochaetaceae, Basidiomycota) with the description of a new species from Dhofar region, southern part of Oman. Phytotaxa 570(2):150-164. https://doi.org/10.11646/phytotaxa.570.2.3.
Insumran Y, Klinhom U, Pramual P (2012) Variability of internal transcribed spacer ribosomal DNA sequences of Fuscoporia gilva and Fuscoporia sp. in Thailand. Czech Mycology 64(1):55-64. https://doi.org/10.33585/cmy.64106.
Jang Y, Lee SW, Jang S, Lim YW, Lee JS, Kim JJ (2012) Four unrecorded wood decay fungi from Seoul in Korea. Mycobiology 40(3):195-201. https://doi.org/10.5941/MYCO.2012.40.3.195.
Karami L, Fromm J, Schmidt O, Schmitt U (2013) Mycological and microscopical studies on naturally infected Quercus robur wood. Holztechnologie 54(5):29-35.
Kim MO, Kim GY, Nam BH, Jin CY, Lee KW, Park JM., Lee SJ, Lee JD (2005) Development of species-specific primers for rapid detection of Phellinus linteus and P. baumii. Mycobiology 33(2):104-108. https://doi.org/10.4489/MYCO.2005.33.2.104.
Lee JD, Kim GY, Park JE, Park HS, Nam BH, An WG, Lee TH (2001) Phylogenetic analysis of Phellinus linteus and related species comparing the sequences of rDNA Internal Transcribed Spacers. Journal of Life Science 11(2):126-134.
Lim Y, Chedgy R, Amirthalingam S, Breuil C (2007) Screening fungi tolerant to Western red cedar (Thuja plicata Donn) extractives. Part 2. Development of a feeder strip assay. Holzforschung 61:195-200. https://doi.org/10.1515/HF.2007.034.
Menkis A, Östbrant IL, Davydenko K, Bakys R, Balalaikins M, Vasaitis R (2016) Scolytus multistriatus associated with Dutch elm disease on the island of Gotland: phenology and communities of vectored fungi. Mycological Progress 15(6):1-8. https://doi.org/10.1007/s11557-016-1199-3.
Menkis A, Povilaitienė A, Marčiulynas A, Lynikienė J, Gedminas A, Marčiulynienė D (2019) Occurrence of common phyllosphere fungi of horse-chestnut (Aesculus hippocastanum) is unrelated to degree of damage by leafminer (Cameraria ohridella). Scandinavian Journal of Forest Research 34(1):26-32. https://doi.org/10.1080/02827581.2018.1541191.
Molnár A, Geml J, Geiger A, Leal CM, Kgobe G, Tóth AM, Villangó S, Mézes L, Czeglédi M, Lőrincz G, Zsófi Z (2022) Exploring relationships among grapevine chemical and physiological parameters and leaf and berry mycobiome composition. Plants 11(15):1924. https://doi.org/10.3390/plants11151924.
Nagano Y, Elborn JS, Millar BC, Walker JM, Goldsmith CE, Rendall J, Moore JE (2010) Comparison of techniques to examine the diversity of fungi in adult patients with cystic fibrosis. Medical Mycology 48(1):166-176. https://doi.org/10.3109/13693780903127506.
Nam BH, Kim GY, Park HS, Lee SJ, Lee JD (2002) Molecular detection of Phellinus linteus and P. baumii by PCR specific primer. Mycobiology 30(4):197-201.
Nash AK, Auchtung TA, Wong MC, Smith DP, Gesell JR, Ross MC, Stewart CJ, Metcalf GA, Muzny DM, Gibbs RA, Ajami NJ, Petrosino JF (2017) The gut mycobiome of the Human Microbiome Project healthy cohort. Microbiome 5(1):153. https://doi.org/10.1186/s40168-017-0373-4.
Ogura‐Tsujita Y, Gebauer G, Xu H, Fukasawa Y, Umata H, Tetsuka K, Kubota M, Schweiger JM-I, Yamashita S, Maekawa N, Maki M, Isshiki S, Yukawa T (2018) The giant mycoheterotrophic orchid Erythrorchis altissima is associated mainly with a divergent set of wood‐decaying fungi. Molecular Ecology 27(5):1324-1337. https://doi.org/10.1111/mec.14524.
Osmundson TW, Bergemann SE, Rasmussen R, Garbelotto MM (2022) Using point data to assess biogeographical signal, endemicity and factors associated with macrofungal diversity in the data‐poor Pacific oceanic island bioregion. Journal of Biogeography 49(5):891-903. https://doi.org/10.1111/jbi.14354.
Park DS, Kang HW, Kim KT, Cho SM, Park YJ, Shin HS, Lee BM, Go SJ (2001) PCR-based sensitive detection of wood-decaying fungus Phellinus linteus by specific primer from rDNA its regions. Mycobiology 29(1):7-10. https://doi.org/10.1080/12298093.2001.12015753.
Rittenour WR, Ciaccio CE, Barnes CS, Kashon ML, Lemons AR, Beezhold DH, Green BJ (2014) Internal transcribed spacer rRNA gene sequencing analysis of fungal diversity in Kansas City indoor environments. Environmental Science: Processes & Impacts 16(1):33-43. https://doi.org/10.1039/c3em00441d.
Salvador-Montoya CA, Costa-Rezende DH, Ferreira-Lopes V, Borba-Silva MA, Popoff OF (2018) Tropicoporus drechsleri (Hymenochaetales, Basidiomycota), a new species in the “Inonotus linteus” complex from northern Argentina. Phytotaxa 338(1):75-89. https://doi.org/10.11646/phytotaxa.338.1.6.
Schneider‐Maunoury L, Deveau A, Moreno M, Todesco F, Belmondo S, Murat C, Courty PE, Jąkalski M, Selosse MA (2020) Two ectomycorrhizal truffles, Tuber melanosporum and T. aestivum, endophytically colonise roots of non‐ectomycorrhizal plants in natural environments. New Phytologist 225(6):2542-2556. https://doi.org/10.1111/nph.16321.
Shen S, Liu SL, Jiang JH, Zhou LW (2021) Addressing widespread misidentifications of traditional medicinal mushrooms in Sanghuangporus (Basidiomycota) through ITS barcoding and designation of reference sequences. IMA fungus 12(1):1-21. https://doi.org/10.1186/s43008-021-00059-x.
Skaltsas DN, Badotti F, Vaz ABM, Silva FFD, Gazis R, Wurdack K, Castlebury L, Góes-Neto A, Chaverri P (2019) Exploration of stem endophytic communities revealed developmental stage as one of the drivers of fungal endophytic community assemblages in two Amazonian hardwood genera. Scientific reports 9(1):12685. https://doi.org/10.1038/s41598-019-48943-2.
Tchoumi JMT, Coetzee MPA, Vivas M, Rajchenberg M, Roux J (2017) Wood‐rotting basidiomycetes associated with declining native trees in timber‐harvesting compartments of the Garden Route National Park of South Africa. Austral Ecology 42(8):947-963. https://doi.org/10.1111/aec.12524.
Teke AN, Kinge TR, Bechem EET, Ndam LM, Mih AM (2019) Mushroom species richness, distribution and substrate specificity in the Kilum-Ijim forest reserve of Cameroon. Journal of Applied Biosciences 133:13592-13617. https://doi.org/10.4314/jab.v133i1.11.
Těšitelová T, Jersáková J, Roy M, Kubátová B, Těšitel J, Urfus T, Trávnícek P, Suda J (2013) Ploidy‐specific symbiotic interactions: divergence of mycorrhizal fungi between cytotypes of the Gymnadenia conopsea group (Orchidaceae). New Phytologist 199(4):1022-1033. https://doi.org/10.1111/nph.12348.
Tomsovsky M, Jankovsky L (2007) DNA sequence analysis of extraordinary fruiting specimens of Fuscoporia torulosa (Phellinus torulosus) on Pyrus spp. Czech Mycology 59(1):91-99.
Turjaman M, Faulina SA, Aryanto A, Najmulah N, Yani A, Hidayat A (2019) Isolation, identification and utilization of fungi associated with Tristaniopsis obovata. Jurnal Penelitian Hutan dan Konservasi Alam 16(1):73-90. https://doi.org/10.20886/jphka.2019.16.1.73-90.
Vlasák J, Kout J, Ryvarden L (2012) New records of polypores from southern Florida. Mycotaxon 118(1):159-176. http://dx.doi.org/10.5248/118.159.
Vohník M, Borovec O, Kolařík M (2016) Communities of cultivable root mycobionts of the seagrass Posidonia oceanica in the northwest Mediterranean Sea are dominated by a hitherto undescribed Pleosporalean dark septate endophyte. Microbial Ecology 71(2):442-451. http://dx.doi.org/10.1007/s00248-015-0640-5.
Vu D, Groenewald M, De Vries M, Gehrmann T, Stielow B, Eberhardt U, Al-Hatmi A, Groenewald JZ, Cardinali G, Houbraken J, Boekhout T, Crous PW, Robert V, Verkley GJM (2018) Large-scale generation and analysis of filamentous fungal DNA barcodes boosts coverage for kingdom fungi and reveals thresholds for fungal species and higher taxon delimitation. Studies in Mycology 91(1):23-36. https://doi.org/…
Wu SH, Dai YC, Hattori T, Yu TW, Wang DM, Parmasto E, Chang HY, Shih SY (2012) Species clarification for the medicinally valuable 'sanghuang' mushroom. Botanical Studies 53(1):135-149.
Zhou LW, Vlasák J, Dai YC (2016) Taxonomy and phylogeny of Phellinidium (Hymenochaetales, Basidiomycota): a redefinition and the segregation of Coniferiporia gen. nov. for forest pathogens. Fungal Biology 120(8):988-1001. https://doi.org/10.1016/j.funbio.2016.04.008.
