# Supplementary material for: Validation of Fuscoporia (Hymenochaetales, Basidiomycota) ITS sequences and five new species based on multi-marker phylogenetic and morphological analyses
Source: IMA Fungus. 2023 Jun 28;14:12. doi: 10.1186/s43008-023-00117-6 (PMC10308793; doi:10.1186/s43008-023-00117-6)
Supplement: Supplementary file 4 — Additional file 4. Top five hits from BLASTn results for all Fuscoporia ITS sequence accessions. [file 43008_2023_117_MOESM4_ESM.xlsx]

## Sheet: BLAST top5 hits
Query_num	Query_acc	Query_ID	Query_len	Hit_num	Hit_acc	Hit_ID	Hit_len	Per_ID	E-value	Bit_score	align_len	identity	mismatch	gaps	identical
1	KJ940023	Fuscoporia sp. JV-2014b	620	3	JQ794552	Fuscoporia sp. JV1109/93	619	99.19	0	1092.32	621	616	2	3	FALSE
1	KJ940023	Fuscoporia sp. JV-2014b	620	4	JQ794551	Fuscoporia sp. JV0309/127	619	99.19	0	1092.32	621	616	2	3	FALSE
1	KJ940023	Fuscoporia sp. JV-2014b	620	10	MG008422	Fuscoporia sp. JV 0309/127	568	99.12	0	1000.35	570	565	2	3	FALSE
1	KJ940023	Fuscoporia sp. JV-2014b	620	9	MG008423	Fuscoporia sp. JV 1109/93	568	99.12	0	1000.35	570	565	2	3	FALSE
1	KJ940023	Fuscoporia sp. JV-2014b	620	2	JQ794553	Fuscoporia sp. JV1109/92	622	99.04	0	1093.23	622	616	4	2	FALSE
2	DQ103884	Fuscoporia gilva MDJCBS87	820	1	HM584811	Fuscoporia gilva FS656175	820	99.88	0	1475.54	820	819	1	0	FALSE
2	DQ103884	Fuscoporia gilva MDJCBS87	820	4	MN153566	Sanghuangporus vaninii S1	813	99.88	0	1459.31	813	812	0	1	FALSE
2	DQ103884	Fuscoporia gilva MDJCBS87	820	5	FJ940908	Inonotus baumii PB0803	811	99.88	0	1459.31	811	810	1	0	FALSE
2	DQ103884	Fuscoporia gilva MDJCBS87	820	10	EF694976	Phellinus sp. SA06	797	99.87	0	1430.46	797	796	0	1	FALSE
2	DQ103884	Fuscoporia gilva MDJCBS87	820	2	MN242721	Inonotus sp. KangNeng	822	99.76	0	1471.93	822	820	0	2	FALSE
3	KJ677119	Fuscoporia ferrea SP5108	601	2	KJ668546	Fuscoporia ferrea KUC20121102-35	679	99.83	0	1078.8	602	601	0	1	FALSE
3	KJ677119	Fuscoporia ferrea SP5108	601	4	KJ677117	Fuscoporia ferrea SP4978	600	99.83	0	1077	601	600	0	1	FALSE
3	KJ677119	Fuscoporia ferrea SP5108	601	3	KJ677120	Fuscoporia ferrea SP5108	603	99.67	0	1077	603	601	0	2	FALSE
3	KJ677119	Fuscoporia ferrea SP5108	601	19	KX961101	Fuscoporia ferrea Cui 11801	559	99.64	0	994.943	560	558	0	2	FALSE
3	KJ677119	Fuscoporia ferrea SP5108	601	24	JQ673176	Fuscoporia ferrea DLL2009-042	589	99.27	0	955.268	545	541	1	3	FALSE
4	KJ677117	Fuscoporia ferrea SP4978	600	1	KJ677118	Fuscoporia ferrea SP4978	601	99.83	0	1077	601	600	0	1	FALSE
4	KJ677117	Fuscoporia ferrea SP4978	600	18	KX961101	Fuscoporia ferrea Cui 11801	559	99.82	0	1001.25	559	558	0	1	FALSE
4	KJ677117	Fuscoporia ferrea SP4978	600	2	KJ668546	Fuscoporia ferrea KUC20121102-35	679	99.67	0	1070.68	602	600	0	2	FALSE
4	KJ677117	Fuscoporia ferrea SP4978	600	3	KJ677120	Fuscoporia ferrea SP5108	603	99.5	0	1068.88	603	600	0	3	FALSE
4	KJ677117	Fuscoporia ferrea SP4978	600	23	JQ673176	Fuscoporia ferrea DLL2009-042	589	99.45	0	961.58	544	541	1	2	FALSE
5	KJ677116	Fuscoporia sp. SP5208	618	1	KJ677115	Fuscoporia sp. SP5208	619	99.84	0	1109.46	619	618	0	1	FALSE
5	KJ677116	Fuscoporia sp. SP5208	618	4	KJ668543	Fuscoporia sp. KUC20121102-22	592	99.66	0	1050.85	591	589	0	2	FALSE
5	KJ677116	Fuscoporia sp. SP5208	618	5	MN121828	Fuscoporia insolita SP 5208	570	99.65	0	1012.98	570	568	0	2	FALSE
5	KJ677116	Fuscoporia sp. SP5208	618	6	MN816724	Fuscoporia insolita JV1208/5208-Spirin	567	99.65	0	1009.37	568	566	0	2	FALSE
5	KJ677116	Fuscoporia sp. SP5208	618	2	KJ677113	Fuscoporia sp. SP5251	618	99.52	0	1098.64	619	616	1	2	FALSE
6	KJ677115	Fuscoporia sp. SP5208	619	1	KJ677116	Fuscoporia sp. SP5208	618	99.84	0	1109.46	619	618	0	1	FALSE
6	KJ677115	Fuscoporia sp. SP5208	619	4	KJ668543	Fuscoporia sp. KUC20121102-22	592	99.83	0	1058.96	591	590	0	1	FALSE
6	KJ677115	Fuscoporia sp. SP5208	619	5	MN121828	Fuscoporia insolita SP 5208	570	99.82	0	1021.09	570	569	0	1	FALSE
6	KJ677115	Fuscoporia sp. SP5208	619	6	MN816724	Fuscoporia insolita JV1208/5208-Spirin	567	99.82	0	1017.48	568	567	0	1	FALSE
6	KJ677115	Fuscoporia sp. SP5208	619	2	KJ677113	Fuscoporia sp. SP5251	618	99.68	0	1106.75	619	617	1	1	FALSE
7	KJ677114	Fuscoporia sp. SP5241	618	1	KJ677113	Fuscoporia sp. SP5251	618	99.68	0	1107.65	618	616	2	0	FALSE
7	KJ677114	Fuscoporia sp. SP5241	618	4	KJ668543	Fuscoporia sp. KUC20121102-22	592	99.49	0	1057.16	590	587	3	0	FALSE
7	KJ677114	Fuscoporia sp. SP5241	618	2	KJ677115	Fuscoporia sp. SP5208	619	99.35	0	1101.34	619	615	3	1	FALSE
7	KJ677114	Fuscoporia sp. SP5241	618	3	KJ677116	Fuscoporia sp. SP5208	618	99.19	0	1093.23	619	614	3	2	FALSE
7	KJ677114	Fuscoporia sp. SP5241	618	6	MN816724	Fuscoporia insolita JV1208/5208-Spirin	567	99.12	0	1001.25	568	563	3	2	FALSE
8	KJ677113	Fuscoporia sp. SP5251	618	4	KJ668543	Fuscoporia sp. KUC20121102-22	592	99.83	0	1062.57	590	589	1	0	FALSE
8	KJ677113	Fuscoporia sp. SP5251	618	2	KJ677115	Fuscoporia sp. SP5208	619	99.68	0	1106.75	619	617	1	1	FALSE
8	KJ677113	Fuscoporia sp. SP5251	618	1	KJ677114	Fuscoporia sp. SP5241	618	99.68	0	1107.65	618	616	2	0	FALSE
8	KJ677113	Fuscoporia sp. SP5251	618	3	KJ677116	Fuscoporia sp. SP5208	618	99.52	0	1098.64	619	616	1	2	FALSE
8	KJ677113	Fuscoporia sp. SP5251	618	5	MN121828	Fuscoporia insolita SP 5208	570	99.47	0	1010.27	570	567	1	2	FALSE
9	KJ940032	Fuscoporia viticola JV 0509/125	610	6	KX961111	Fuscoporia viticola JV 0709/163	568	99.65	0	1016.58	568	566	2	0	FALSE
9	KJ940032	Fuscoporia viticola JV 0509/125	610	5	JQ358814	Fuscoporia viticola	584	99.48	0	1037.32	581	578	3	0	FALSE
9	KJ940032	Fuscoporia viticola JV 0509/125	610	7	KX961110	Fuscoporia viticola JV 0911/6	568	99.47	0	1012.07	568	565	3	0	FALSE
9	KJ940032	Fuscoporia viticola JV 0509/125	610	8	MN121829	Fuscoporia viticola He 2081	559	99.46	0	992.237	557	554	3	0	FALSE
9	KJ940032	Fuscoporia viticola JV 0509/125	610	2	MG231522	Fuscoporia viticola CLZhao 146	635	99.34	0	1077.9	609	605	3	1	FALSE
10	KJ940031	Fuscoporia viticola JV 0911/6	610	6	KX961111	Fuscoporia viticola JV 0709/163	568	99.65	0	1016.58	568	566	2	0	FALSE
10	KJ940031	Fuscoporia viticola JV 0911/6	610	5	JQ358814	Fuscoporia viticola	584	99.48	0	1037.32	581	578	3	0	FALSE
10	KJ940031	Fuscoporia viticola JV 0911/6	610	7	KX961110	Fuscoporia viticola JV 0911/6	568	99.47	0	1012.07	568	565	3	0	FALSE
10	KJ940031	Fuscoporia viticola JV 0911/6	610	8	MN121829	Fuscoporia viticola He 2081	559	99.46	0	992.237	557	554	3	0	FALSE
10	KJ940031	Fuscoporia viticola JV 0911/6	610	2	MG231522	Fuscoporia viticola CLZhao 146	635	99.34	0	1077.9	609	605	3	1	FALSE
11	KJ940030	Fuscoporia rufitincta JV 0904/142	620	1	GU594160	Phellinus rufitinctus PRM915961	620	99.52	0	1111.26	620	617	3	0	FALSE
11	KJ940030	Fuscoporia rufitincta JV 0904/142	620	5	GU053898	Uncultured fungus LX040884-122-045-B07	591	99.12	0	1013.88	571	566	5	0	FALSE
11	KJ940030	Fuscoporia rufitincta JV 0904/142	620	2	JQ794579	Fuscoporia rufitincta JV0610/14PK	621	99.03	0	1095.93	621	615	5	1	FALSE
11	KJ940030	Fuscoporia rufitincta JV 0904/142	620	6	GU053903	Uncultured fungus LX040884-122-045-B12	618	98.62	0	1012.98	578	570	8	0	FALSE
11	KJ940030	Fuscoporia rufitincta JV 0904/142	620	3	JQ794580	Fuscoporia rufitincta JV0610/14PK	622	98.55	0	1080.6	622	613	7	2	FALSE
12	KJ940029	Fuscoporia rufitincta JV 1008/25	620	6	GU053898	Uncultured fungus LX040884-122-045-B07	591	99.65	0	1021.99	571	569	2	0	FALSE
12	KJ940029	Fuscoporia rufitincta JV 1008/25	620	3	JQ794579	Fuscoporia rufitincta JV0610/14PK	621	99.52	0	1104.05	621	618	2	1	FALSE
12	KJ940029	Fuscoporia rufitincta JV 1008/25	620	2	KJ940030	Fuscoporia rufitincta JV 0904/142	620	99.52	0	1111.26	620	617	3	0	FALSE
12	KJ940029	Fuscoporia rufitincta JV 1008/25	620	7	GU053903	Uncultured fungus LX040884-122-045-B12	618	99.13	0	1021.09	578	573	5	0	FALSE
12	KJ940029	Fuscoporia rufitincta JV 1008/25	620	4	JQ794580	Fuscoporia rufitincta JV0610/14PK	622	99.04	0	1088.72	622	616	4	2	FALSE
13	KJ940028	Fuscoporia ferrea JV 1105/1J	605	19	KX961100	Fuscoporia ferrea JV 1606/2.2-J	563	100	0	1016.58	563	563	0	0	FALSE
13	KJ940028	Fuscoporia ferrea JV 1105/1J	605	22	MH050760	Fuscoporia ferrea JV 1105/3J	554	100	0	1000.35	554	554	0	0	FALSE
13	KJ940028	Fuscoporia ferrea JV 1105/1J	605	2	KU139189	Fuscoporia ferrea FP-133592-Sp	639	99.83	0	1084.21	605	604	0	1	FALSE
13	KJ940028	Fuscoporia ferrea JV 1105/1J	605	28	FJ820674	Uncultured fungus S186	616	99.79	0	864.198	483	482	0	1	FALSE
13	KJ940028	Fuscoporia ferrea JV 1105/1J	605	3	OP651143	Fuscoporia ferrea iNat37835973	604	99.67	0	1079.7	605	603	1	1	FALSE
14	KJ940027	Fuscoporia contigua JV 0905/3J	618	17	MG008414	Fuscoporia sp. JV 0907/2A	567	100	0	1023.8	567	567	0	0	FALSE
14	KJ940027	Fuscoporia contigua JV 0905/3J	618	16	KX961104	Fuscoporia contigua JV 1204/22.3a,b-J	576	100	0	1040.03	576	576	0	0	FALSE
14	KJ940027	Fuscoporia contigua JV 0905/3J	618	7	MG231513	Fuscoporia contigua CLZhao 126	641	100	0	1104.95	612	612	0	0	FALSE
14	KJ940027	Fuscoporia contigua JV 0905/3J	618	4	JQ794548	Fuscoporia contigua JV0309/118	618	99.84	0	1111.26	618	617	1	0	FALSE
14	KJ940027	Fuscoporia contigua JV 0905/3J	618	3	KJ940026	Fuscoporia contigua JV 0209/3AJ	618	99.84	0	1111.26	618	617	1	0	FALSE
15	KJ940026	Fuscoporia contigua JV 0209/3AJ	618	16	MG008419	Fuscoporia sp. JV 0209/3A-J	567	100	0	1023.8	567	567	0	0	FALSE
15	KJ940026	Fuscoporia contigua JV 0209/3AJ	618	1	JQ794547	Fuscoporia contigua JV0907/2A	618	99.84	0	1111.26	618	617	1	0	FALSE
15	KJ940026	Fuscoporia contigua JV 0209/3AJ	618	6	MG231513	Fuscoporia contigua CLZhao 126	641	99.84	0	1100.44	612	611	1	0	FALSE
15	KJ940026	Fuscoporia contigua JV 0209/3AJ	618	15	KX961104	Fuscoporia contigua JV 1204/22.3a,b-J	576	99.83	0	1035.52	576	575	1	0	FALSE
15	KJ940026	Fuscoporia contigua JV 0209/3AJ	618	17	MG008414	Fuscoporia sp. JV 0907/2A	567	99.82	0	1019.29	567	566	1	0	FALSE
16	KJ940025	Fuscoporia contigua JV 0109/1CJ	618	7	MG231513	Fuscoporia contigua CLZhao 126	641	100	0	1104.95	612	612	0	0	FALSE
16	KJ940025	Fuscoporia contigua JV 0109/1CJ	618	16	KX961104	Fuscoporia contigua JV 1204/22.3a,b-J	576	100	0	1040.03	576	576	0	0	FALSE
16	KJ940025	Fuscoporia contigua JV 0109/1CJ	618	17	MG008414	Fuscoporia sp. JV 0907/2A	567	100	0	1023.8	567	567	0	0	FALSE
16	KJ940025	Fuscoporia contigua JV 0109/1CJ	618	2	MF161193	Fuscoporia contigua BHI-F190b	686	99.84	0	1111.26	618	617	1	0	FALSE
16	KJ940025	Fuscoporia contigua JV 0109/1CJ	618	3	KJ940026	Fuscoporia contigua JV 0209/3AJ	618	99.84	0	1111.26	618	617	1	0	FALSE
17	KJ940024	Fuscoporia contigua JV 0509/11	618	7	MG231513	Fuscoporia contigua CLZhao 126	641	100	0	1104.95	612	612	0	0	FALSE
17	KJ940024	Fuscoporia contigua JV 0509/11	618	16	KX961104	Fuscoporia contigua JV 1204/22.3a,b-J	576	100	0	1040.03	576	576	0	0	FALSE
17	KJ940024	Fuscoporia contigua JV 0509/11	618	17	MG008414	Fuscoporia sp. JV 0907/2A	567	100	0	1023.8	567	567	0	0	FALSE
17	KJ940024	Fuscoporia contigua JV 0509/11	618	2	MF161193	Fuscoporia contigua BHI-F190b	686	99.84	0	1111.26	618	617	1	0	FALSE
17	KJ940024	Fuscoporia contigua JV 0509/11	618	3	KJ940026	Fuscoporia contigua JV 0209/3AJ	618	99.84	0	1111.26	618	617	1	0	FALSE
18	KJ940022	Fuscoporia sp. JV 1209/100	621	1	KJ940021	Fuscoporia sp. JV 1209/4J	619	98.87	0	1081.5	622	615	3	4	FALSE
18	KJ940022	Fuscoporia sp. JV 1209/100	621	3	NR_173723	Fuscoporia americana BJFC 020644	620	98.55	0	1071.59	622	613	6	3	FALSE
18	KJ940022	Fuscoporia sp. JV 1209/100	621	2	KJ940023	Fuscoporia sp. JV-2014b	620	98.55	0	1071.59	622	613	6	3	FALSE
18	KJ940022	Fuscoporia sp. JV 1209/100	621	4	JQ794552	Fuscoporia sp. JV1109/93	619	98.07	0	1058.96	622	610	8	4	FALSE
18	KJ940022	Fuscoporia sp. JV 1209/100	621	6	JQ794551	Fuscoporia sp. JV0309/127	619	98.07	0	1053.55	623	611	6	6	FALSE
19	KJ940021	Fuscoporia sp. JV 1209/4J	619	2	JQ794551	Fuscoporia sp. JV0309/127	619	99.19	0	1089.62	620	615	3	2	FALSE
19	KJ940021	Fuscoporia sp. JV 1209/4J	619	1	JQ794552	Fuscoporia sp. JV1109/93	619	99.19	0	1089.62	620	615	3	2	FALSE
19	KJ940021	Fuscoporia sp. JV 1209/4J	619	8	MG008423	Fuscoporia sp. JV 1109/93	568	99.12	0	997.648	569	564	3	2	FALSE
19	KJ940021	Fuscoporia sp. JV 1209/4J	619	9	MG008422	Fuscoporia sp. JV 0309/127	568	99.12	0	997.648	569	564	3	2	FALSE
19	KJ940021	Fuscoporia sp. JV 1209/4J	619	3	KJ940023	Fuscoporia sp. JV-2014b	620	99.03	0	1087.82	621	615	3	3	FALSE
20	KJ940020	Fuscoporia sp. JV 1109/26	619	9	MG008423	Fuscoporia sp. JV 1109/93	568	100	0	1025.6	568	568	0	0	FALSE
20	KJ940020	Fuscoporia sp. JV 1109/26	619	2	JQ794554	Fuscoporia sp. JV1109/92	621	99.68	0	1109.46	621	619	0	2	FALSE
20	KJ940020	Fuscoporia sp. JV 1109/26	619	10	MG008426	Fuscoporia sp. JV 1109/92-J2	570	99.65	0	1017.48	570	568	0	2	FALSE
20	KJ940020	Fuscoporia sp. JV 1109/26	619	3	JQ794551	Fuscoporia sp. JV0309/127	619	99.35	0	1094.13	620	616	2	2	FALSE
20	KJ940020	Fuscoporia sp. JV 1109/26	619	11	MG008422	Fuscoporia sp. JV 0309/127	568	99.3	0	1002.16	569	565	2	2	FALSE
21	KJ940019	Fuscoporia sp. JV 0309/126	619	9	MG008422	Fuscoporia sp. JV 0309/127	568	100	0	1025.6	568	568	0	0	FALSE
21	KJ940019	Fuscoporia sp. JV 0309/126	619	2	JQ794552	Fuscoporia sp. JV1109/93	619	99.35	0	1094.13	620	616	2	2	FALSE
21	KJ940019	Fuscoporia sp. JV 0309/126	619	10	MG008423	Fuscoporia sp. JV 1109/93	568	99.3	0	1002.16	569	565	2	2	FALSE
21	KJ940019	Fuscoporia sp. JV 0309/126	619	5	KJ940021	Fuscoporia sp. JV 1209/4J	619	99.19	0	1089.62	620	615	3	2	FALSE
21	KJ940019	Fuscoporia sp. JV 0309/126	619	3	KJ940023	Fuscoporia sp. JV-2014b	620	99.19	0	1092.32	621	616	2	3	FALSE
22	KJ677120	Fuscoporia ferrea SP5108	603	1	KJ677118	Fuscoporia ferrea SP4978	601	99.67	0	1077	603	601	0	2	FALSE
22	KJ677120	Fuscoporia ferrea SP5108	603	2	KJ668546	Fuscoporia ferrea KUC20121102-35	679	99.5	0	1070.68	604	601	0	3	FALSE
22	KJ677120	Fuscoporia ferrea SP5108	603	3	KJ677117	Fuscoporia ferrea SP4978	600	99.5	0	1068.88	603	600	0	3	FALSE
22	KJ677120	Fuscoporia ferrea SP5108	603	18	KX961101	Fuscoporia ferrea Cui 11801	559	99.29	0	986.827	562	558	0	4	FALSE
22	KJ677120	Fuscoporia ferrea SP5108	603	23	JQ673176	Fuscoporia ferrea DLL2009-042	589	98.9	0	947.153	547	541	1	5	FALSE
23	KJ677118	Fuscoporia ferrea SP4978	601	3	KJ677117	Fuscoporia ferrea SP4978	600	99.83	0	1077	601	600	0	1	FALSE
23	KJ677118	Fuscoporia ferrea SP4978	601	1	KJ668546	Fuscoporia ferrea KUC20121102-35	679	99.83	0	1078.8	602	601	0	1	FALSE
23	KJ677118	Fuscoporia ferrea SP4978	601	2	KJ677120	Fuscoporia ferrea SP5108	603	99.67	0	1077	603	601	0	2	FALSE
23	KJ677118	Fuscoporia ferrea SP4978	601	18	KX961101	Fuscoporia ferrea Cui 11801	559	99.64	0	994.943	560	558	0	2	FALSE
23	KJ677118	Fuscoporia ferrea SP4978	601	23	JQ673176	Fuscoporia ferrea DLL2009-042	589	99.27	0	955.268	545	541	1	3	FALSE
24	JQ794587	Fuscoporia sp. JV1109/48	643	5	MG008439	Fuscoporia sp. JV 1109/482	591	100	0	1067.08	591	591	0	0	FALSE
24	JQ794587	Fuscoporia sp. JV1109/48	643	7	NR_172788	Fuscoporia bambusicola BJFC 007632	589	99.32	0	1036.42	588	584	2	2	FALSE
24	JQ794587	Fuscoporia sp. JV1109/48	643	6	MN816739	Fuscoporia bambusicola Cui 8692	589	99.32	0	1036.42	588	584	2	2	FALSE
24	JQ794587	Fuscoporia sp. JV1109/48	643	1	JQ794586	Fuscoporia sp. JV1109/48	640	99.07	0	1122.98	643	637	3	3	FALSE
24	JQ794587	Fuscoporia sp. JV1109/48	643	3	JQ794584	Fuscoporia sp. JV0610/VIIK	640	98.91	0	1117.57	644	637	2	5	FALSE
25	JQ794586	Fuscoporia sp. JV1109/48	640	6	MG008436	Fuscoporia sp. JV 0610/VIIK1	588	99.32	0	1036.42	588	584	2	2	FALSE
25	JQ794586	Fuscoporia sp. JV1109/48	640	5	MG008437	Fuscoporia sp. JV 0610/VIIK2	588	99.32	0	1040.03	588	584	3	1	FALSE
25	JQ794586	Fuscoporia sp. JV1109/48	640	1	JQ794585	Fuscoporia sp. JV0610/VIIK	640	99.22	0	1127.49	641	636	3	2	FALSE
25	JQ794586	Fuscoporia sp. JV1109/48	640	2	JQ794584	Fuscoporia sp. JV0610/VIIK	640	99.22	0	1127.49	641	636	3	2	FALSE
25	JQ794586	Fuscoporia sp. JV1109/48	640	8	MN816739	Fuscoporia bambusicola Cui 8692	589	99.15	0	1030.11	589	584	2	3	FALSE
26	JQ794585	Fuscoporia sp. JV0610/VIIK	640	5	MG008437	Fuscoporia sp. JV 0610/VIIK2	588	100	0	1061.67	588	588	0	0	FALSE
26	JQ794585	Fuscoporia sp. JV0610/VIIK	640	6	MG008436	Fuscoporia sp. JV 0610/VIIK1	588	99.32	0	1032.81	588	584	1	3	FALSE
26	JQ794585	Fuscoporia sp. JV0610/VIIK	640	1	JQ794586	Fuscoporia sp. JV1109/48	640	99.22	0	1127.49	641	636	3	2	FALSE
26	JQ794585	Fuscoporia sp. JV0610/VIIK	640	2	JQ794584	Fuscoporia sp. JV0610/VIIK	640	99.22	0	1122.08	642	637	1	4	FALSE
26	JQ794585	Fuscoporia sp. JV0610/VIIK	640	3	JQ794587	Fuscoporia sp. JV1109/48	643	98.91	0	1117.57	644	637	2	5	FALSE
27	JQ794584	Fuscoporia sp. JV0610/VIIK	640	5	MG008436	Fuscoporia sp. JV 0610/VIIK1	588	100	0	1061.67	588	588	0	0	FALSE
27	JQ794584	Fuscoporia sp. JV0610/VIIK	640	6	MG008437	Fuscoporia sp. JV 0610/VIIK2	588	99.32	0	1032.81	588	584	1	3	FALSE
27	JQ794584	Fuscoporia sp. JV0610/VIIK	640	1	JQ794586	Fuscoporia sp. JV1109/48	640	99.22	0	1127.49	641	636	3	2	FALSE
27	JQ794584	Fuscoporia sp. JV0610/VIIK	640	2	JQ794585	Fuscoporia sp. JV0610/VIIK	640	99.22	0	1122.08	642	637	1	4	FALSE
27	JQ794584	Fuscoporia sp. JV0610/VIIK	640	3	JQ794587	Fuscoporia sp. JV1109/48	643	98.91	0	1117.57	644	637	2	5	FALSE
28	JQ794583	Fuscoporia viticola JV0709/163	610	5	KX961111	Fuscoporia viticola JV 0709/163	568	99.65	0	1016.58	568	566	2	0	FALSE
28	JQ794583	Fuscoporia viticola JV0709/163	610	4	JQ358814	Fuscoporia viticola	584	99.48	0	1037.32	581	578	3	0	FALSE
28	JQ794583	Fuscoporia viticola JV0709/163	610	6	KX961110	Fuscoporia viticola JV 0911/6	568	99.47	0	1012.07	568	565	3	0	FALSE
28	JQ794583	Fuscoporia viticola JV0709/163	610	7	MN121829	Fuscoporia viticola He 2081	559	99.46	0	992.237	557	554	3	0	FALSE
28	JQ794583	Fuscoporia viticola JV0709/163	610	1	MG231522	Fuscoporia viticola CLZhao 146	635	99.34	0	1077.9	609	605	3	1	FALSE
29	JQ794582	Fuscoporia ferrea JV0309/65	605	21	MH050760	Fuscoporia ferrea JV 1105/3J	554	100	0	1000.35	554	554	0	0	FALSE
29	JQ794582	Fuscoporia ferrea JV0309/65	605	18	KX961100	Fuscoporia ferrea JV 1606/2.2-J	563	100	0	1016.58	563	563	0	0	FALSE
29	JQ794582	Fuscoporia ferrea JV0309/65	605	1	KU139189	Fuscoporia ferrea FP-133592-Sp	639	99.83	0	1084.21	605	604	0	1	FALSE
29	JQ794582	Fuscoporia ferrea JV0309/65	605	27	FJ820674	Uncultured fungus S186	616	99.79	0	864.198	483	482	0	1	FALSE
29	JQ794582	Fuscoporia ferrea JV0309/65	605	2	OP651143	Fuscoporia ferrea iNat37835973	604	99.67	0	1079.7	605	603	1	1	FALSE
30	JQ794581	Fuscoporia ferrea JV0509/195	605	1	JQ673175	Fuscoporia ferrea DLL2009-161	657	100	0	1092.32	605	605	0	0	FALSE
30	JQ794581	Fuscoporia ferrea JV0509/195	605	3	OP651143	Fuscoporia ferrea iNat37835973	604	99.83	0	1084.21	605	604	0	1	FALSE
30	JQ794581	Fuscoporia ferrea JV0509/195	605	2	JQ673174	Fuscoporia ferrea DLL2009-035	657	99.83	0	1089.62	605	604	1	0	FALSE
30	JQ794581	Fuscoporia ferrea JV0509/195	605	24	JQ673176	Fuscoporia ferrea DLL2009-042	589	99.82	0	976.007	545	544	0	1	FALSE
30	JQ794581	Fuscoporia ferrea JV0509/195	605	5	KU139189	Fuscoporia ferrea FP-133592-Sp	639	99.67	0	1079.7	605	603	1	1	FALSE
31	JQ794580	Fuscoporia rufitincta JV0610/14PK	622	1	JQ794579	Fuscoporia rufitincta JV0610/14PK	621	99.2	0	1091.42	623	618	2	3	FALSE
31	JQ794580	Fuscoporia rufitincta JV0610/14PK	622	2	GU594160	Phellinus rufitinctus PRM915961	620	99.04	0	1088.72	622	616	4	2	FALSE
31	JQ794580	Fuscoporia rufitincta JV0610/14PK	622	3	JQ794578	Fuscoporia rufitincta JV1008/79	618	98.71	0	1081.5	622	614	4	4	FALSE
31	JQ794580	Fuscoporia rufitincta JV0610/14PK	622	5	GU053898	Uncultured fungus LX040884-122-045-B07	591	98.6	0	991.336	573	565	6	2	FALSE
31	JQ794580	Fuscoporia rufitincta JV0610/14PK	622	4	KJ940030	Fuscoporia rufitincta JV 0904/142	620	98.55	0	1080.6	622	613	7	2	FALSE
32	JQ794579	Fuscoporia rufitincta JV0610/14PK	621	1	GU594160	Phellinus rufitinctus PRM915961	620	99.52	0	1104.05	621	618	2	1	FALSE
32	JQ794579	Fuscoporia rufitincta JV0610/14PK	621	3	JQ794580	Fuscoporia rufitincta JV0610/14PK	622	99.2	0	1091.42	623	618	2	3	FALSE
32	JQ794579	Fuscoporia rufitincta JV0610/14PK	621	5	GU053898	Uncultured fungus LX040884-122-045-B07	591	99.13	0	1006.66	572	567	4	1	FALSE
32	JQ794579	Fuscoporia rufitincta JV0610/14PK	621	2	KJ940030	Fuscoporia rufitincta JV 0904/142	620	99.03	0	1095.93	621	615	5	1	FALSE
32	JQ794579	Fuscoporia rufitincta JV0610/14PK	621	6	GU053903	Uncultured fungus LX040884-122-045-B12	618	98.62	0	1005.76	579	571	7	1	FALSE
33	JQ794578	Fuscoporia rufitincta JV1008/79	618	2	GU594160	Phellinus rufitinctus PRM915961	620	98.71	0	1074.29	622	614	2	6	FALSE
33	JQ794578	Fuscoporia rufitincta JV1008/79	618	1	JQ794580	Fuscoporia rufitincta JV0610/14PK	622	98.71	0	1081.5	622	614	4	4	FALSE
33	JQ794578	Fuscoporia rufitincta JV1008/79	618	6	GU053898	Uncultured fungus LX040884-122-045-B07	591	98.25	0	976.909	573	563	4	6	FALSE
33	JQ794578	Fuscoporia rufitincta JV1008/79	618	4	JQ794579	Fuscoporia rufitincta JV0610/14PK	621	98.23	0	1058.96	623	612	4	7	FALSE
33	JQ794578	Fuscoporia rufitincta JV1008/79	618	3	KJ940030	Fuscoporia rufitincta JV 0904/142	620	98.23	0	1066.18	622	611	5	6	FALSE
34	JQ794577	Fuscoporia ferruginosa JV1109/24	614	1	KY264033	Fuscoporia sp. Dollinger 970	614	99.51	0	1096.83	614	611	3	0	FALSE
34	JQ794577	Fuscoporia ferruginosa JV1109/24	614	2	KY264032	Fuscoporia sp. Dollinger 862	615	99.51	0	1096.83	615	612	2	1	FALSE
34	JQ794577	Fuscoporia ferruginosa JV1109/24	614	3	JQ794576	Fuscoporia ferruginosa JV1109/87	614	99.35	0	1090.52	614	610	4	0	FALSE
34	JQ794577	Fuscoporia ferruginosa JV1109/24	614	4	LR994151	uncultured fungus ASV_834	1557	99.19	0	1086.01	614	609	5	0	FALSE
34	JQ794577	Fuscoporia ferruginosa JV1109/24	614	7	NR_172784	Fuscoporia subchrysea BJFC 020287	570	96.67	0	939.94	571	552	10	9	FALSE
35	JQ794576	Fuscoporia ferruginosa JV1109/87	614	1	LR994151	uncultured fungus ASV_834	1557	99.51	0	1095.03	614	611	3	0	FALSE
35	JQ794576	Fuscoporia ferruginosa JV1109/87	614	2	JQ794577	Fuscoporia ferruginosa JV1109/24	614	99.35	0	1090.52	614	610	4	0	FALSE
35	JQ794576	Fuscoporia ferruginosa JV1109/87	614	3	KY264033	Fuscoporia sp. Dollinger 970	614	99.19	0	1087.82	614	609	5	0	FALSE
35	JQ794576	Fuscoporia ferruginosa JV1109/87	614	4	KY264032	Fuscoporia sp. Dollinger 862	615	99.02	0	1083.31	615	609	5	1	FALSE
35	JQ794576	Fuscoporia ferruginosa JV1109/87	614	7	NR_172784	Fuscoporia subchrysea BJFC 020287	570	96.67	0	939.94	571	552	10	9	FALSE
36	JQ794575	Fuscoporia ferruginosa O906066	623	2	JQ794568	Fuscoporia ferruginosa JV0509/151	623	99.68	0	1115.77	623	621	2	0	FALSE
36	JQ794575	Fuscoporia ferruginosa O906066	623	1	JQ673157	Fuscoporia sp. DLL2009-052	675	99.68	0	1115.77	623	621	2	0	FALSE
36	JQ794575	Fuscoporia ferruginosa O906066	623	4	JQ673158	Fuscoporia sp. DLL2009-034	675	99.52	0	1113.06	623	620	3	0	FALSE
36	JQ794575	Fuscoporia ferruginosa O906066	623	3	JQ673161	Fuscoporia sp. DLL2010-114	675	99.52	0	1113.06	623	620	3	0	FALSE
36	JQ794575	Fuscoporia ferruginosa O906066	623	8	JQ673169	Fuscoporia sp. DLL2009-172	675	99.2	0	1102.24	623	618	5	0	FALSE
37	JQ794574	Fuscoporia ferruginosa JV8909/74	624	1	JQ794572	Fuscoporia ferruginosa JV0202/2	624	99.2	0	1105.85	624	619	5	0	FALSE
37	JQ794574	Fuscoporia ferruginosa JV8909/74	624	2	JQ794571	Fuscoporia ferruginosa JV0202/2	622	99.04	0	1098.64	624	618	4	2	FALSE
37	JQ794574	Fuscoporia ferruginosa JV8909/74	624	5	KC243959	Hymenochaetaceae 6-40-4A	621	99.04	0	1095.03	623	617	4	2	FALSE
37	JQ794574	Fuscoporia ferruginosa JV8909/74	624	3	JQ794573	Fuscoporia ferruginosa JV8909/74	622	99.04	0	1096.83	624	618	4	2	FALSE
37	JQ794574	Fuscoporia ferruginosa JV8909/74	624	6	GQ999361	Uncultured fungus L042886-122-066-D08	642	98.88	0	1092.32	624	617	5	2	FALSE
38	JQ794573	Fuscoporia ferruginosa JV8909/74	622	1	KC243959	Hymenochaetaceae 6-40-4A	621	99.68	0	1112.16	621	619	2	0	FALSE
38	JQ794573	Fuscoporia ferruginosa JV8909/74	622	24	KX961102	Fuscoporia ferruginosa JV 1309/4	580	99.48	0	1033.71	580	577	3	0	FALSE
38	JQ794573	Fuscoporia ferruginosa JV8909/74	622	27	KX961103	Fuscoporia ferruginosa JV 0408/28	582	99.31	0	1030.11	582	578	2	2	FALSE
38	JQ794573	Fuscoporia ferruginosa JV8909/74	622	2	JQ794571	Fuscoporia ferruginosa JV0202/2	622	99.2	0	1102.24	622	617	5	0	FALSE
38	JQ794573	Fuscoporia ferruginosa JV8909/74	622	3	JQ794574	Fuscoporia ferruginosa JV8909/74	624	99.04	0	1096.83	624	618	4	2	FALSE
39	JQ794572	Fuscoporia ferruginosa JV0202/2	624	1	JQ794571	Fuscoporia ferruginosa JV0202/2	622	99.52	0	1107.65	624	621	1	2	FALSE
39	JQ794572	Fuscoporia ferruginosa JV0202/2	624	2	JQ794574	Fuscoporia ferruginosa JV8909/74	624	99.2	0	1105.85	624	619	5	0	FALSE
39	JQ794572	Fuscoporia ferruginosa JV0202/2	624	3	KC243959	Hymenochaetaceae 6-40-4A	621	99.04	0	1096.83	623	617	4	2	FALSE
39	JQ794572	Fuscoporia ferruginosa JV0202/2	624	5	JQ794573	Fuscoporia ferruginosa JV8909/74	622	98.72	0	1089.62	624	616	6	2	FALSE
39	JQ794572	Fuscoporia ferruginosa JV0202/2	624	4	GQ999361	Uncultured fungus L042886-122-066-D08	642	98.72	0	1089.62	624	616	6	2	FALSE
40	JQ794571	Fuscoporia ferruginosa JV0202/2	622	13	KX961102	Fuscoporia ferruginosa JV 1309/4	580	99.83	0	1044.54	580	579	1	0	FALSE
40	JQ794571	Fuscoporia ferruginosa JV0202/2	622	2	JQ794572	Fuscoporia ferruginosa JV0202/2	624	99.52	0	1107.65	624	621	1	2	FALSE
40	JQ794571	Fuscoporia ferruginosa JV0202/2	622	1	KC243959	Hymenochaetaceae 6-40-4A	621	99.52	0	1109.46	621	618	3	0	FALSE
40	JQ794571	Fuscoporia ferruginosa JV0202/2	622	4	JQ794573	Fuscoporia ferruginosa JV8909/74	622	99.2	0	1102.24	622	617	5	0	FALSE
40	JQ794571	Fuscoporia ferruginosa JV0202/2	622	3	GQ999361	Uncultured fungus L042886-122-066-D08	642	99.2	0	1102.24	622	617	5	0	FALSE
41	JQ794570	Fuscoporia ferruginosa JV0509/35	627	1	OM972420	Fuscoporia sp. S.D. Russell iNaturalist # 92050615	685	99.84	0	1127.49	627	626	1	0	FALSE
41	JQ794570	Fuscoporia ferruginosa JV0509/35	627	3	JQ673165	Fuscoporia sp. DLL2009-078	675	96.81	0	1031.91	627	607	16	4	FALSE
41	JQ794570	Fuscoporia ferruginosa JV0509/35	627	4	JQ794566	Fuscoporia ferruginosa JV0309/183	623	96.81	0	1031.91	627	607	16	4	FALSE
41	JQ794570	Fuscoporia ferruginosa JV0509/35	627	2	JQ673166	Fuscoporia sp. DLL2010-085	675	96.81	0	1033.71	627	607	16	4	FALSE
41	JQ794570	Fuscoporia ferruginosa JV0509/35	627	6	KP814521	Fuscoporia ferruginosa UC2023220	678	96.65	0	1027.4	627	606	17	4	FALSE
42	JQ794569	Fuscoporia ferruginosa JV0509/179	623	1	KP814521	Fuscoporia ferruginosa UC2023220	678	100	0	1124.79	623	623	0	0	FALSE
42	JQ794569	Fuscoporia ferruginosa JV0509/179	623	2	JQ673169	Fuscoporia sp. DLL2009-172	675	99.84	0	1120.28	623	622	1	0	FALSE
42	JQ794569	Fuscoporia ferruginosa JV0509/179	623	22	KJ140670	Fuscoporia sp. CFMR:DLL2011-174	642	99.51	0	1089.62	609	606	3	0	FALSE
42	JQ794569	Fuscoporia ferruginosa JV0509/179	623	9	JQ673165	Fuscoporia sp. DLL2009-078	675	99.36	0	1106.75	623	619	4	0	FALSE
42	JQ794569	Fuscoporia ferruginosa JV0509/179	623	5	JQ673164	Fuscoporia sp. DLL2009-066	675	99.36	0	1110.36	623	619	4	0	FALSE
43	JQ794568	Fuscoporia ferruginosa JV0509/151	623	1	JQ673157	Fuscoporia sp. DLL2009-052	675	100	0	1124.79	623	623	0	0	FALSE
43	JQ794568	Fuscoporia ferruginosa JV0509/151	623	2	JQ673161	Fuscoporia sp. DLL2010-114	675	99.84	0	1122.08	623	622	1	0	FALSE
43	JQ794568	Fuscoporia ferruginosa JV0509/151	623	3	JQ673158	Fuscoporia sp. DLL2009-034	675	99.84	0	1122.08	623	622	1	0	FALSE
43	JQ794568	Fuscoporia ferruginosa JV0509/151	623	6	JQ794575	Fuscoporia ferruginosa O906066	623	99.68	0	1115.77	623	621	2	0	FALSE
43	JQ794568	Fuscoporia ferruginosa JV0509/151	623	5	JQ673160	Fuscoporia sp. DLL2010-078	675	99.52	0	1116.67	623	620	3	0	FALSE
44	JQ794567	Fuscoporia ferruginosa JV0309/185	623	2	JQ794568	Fuscoporia ferruginosa JV0509/151	623	99.36	0	1106.75	623	619	4	0	FALSE
44	JQ794567	Fuscoporia ferruginosa JV0309/185	623	1	JQ673157	Fuscoporia sp. DLL2009-052	675	99.36	0	1106.75	623	619	4	0	FALSE
44	JQ794567	Fuscoporia ferruginosa JV0309/185	623	3	JQ673161	Fuscoporia sp. DLL2010-114	675	99.2	0	1104.05	623	618	5	0	FALSE
44	JQ794567	Fuscoporia ferruginosa JV0309/185	623	4	JQ673158	Fuscoporia sp. DLL2009-034	675	99.2	0	1104.05	623	618	5	0	FALSE
44	JQ794567	Fuscoporia ferruginosa JV0309/185	623	7	JQ673165	Fuscoporia sp. DLL2009-078	675	99.04	0	1097.73	623	617	6	0	FALSE
45	JQ794566	Fuscoporia ferruginosa JV0309/183	623	1	JQ673165	Fuscoporia sp. DLL2009-078	675	99.68	0	1115.77	623	621	2	0	FALSE
45	JQ794566	Fuscoporia ferruginosa JV0309/183	623	2	JQ673166	Fuscoporia sp. DLL2010-085	675	99.52	0	1114.87	623	620	3	0	FALSE
45	JQ794566	Fuscoporia ferruginosa JV0309/183	623	3	JQ673164	Fuscoporia sp. DLL2009-066	675	99.52	0	1114.87	623	620	3	0	FALSE
45	JQ794566	Fuscoporia ferruginosa JV0309/183	623	4	JQ673163	Fuscoporia sp. DLL2009-062	675	99.52	0	1111.26	623	620	3	0	FALSE
45	JQ794566	Fuscoporia ferruginosa JV0309/183	623	5	KP814521	Fuscoporia ferruginosa UC2023220	678	99.36	0	1106.75	623	619	4	0	FALSE
46	JQ794565	Fuscoporia sp. TENN046808	621	6	MG008435	Fuscoporia sp. TENN 0468082	570	100	0	1029.21	570	570	0	0	FALSE
46	JQ794565	Fuscoporia sp. TENN046808	621	1	JQ794556	Fuscoporia sp. JV0509/71	624	98.56	0	1075.19	624	615	6	3	FALSE
46	JQ794565	Fuscoporia sp. TENN046808	621	17	MG008405	Fuscoporia sp. Dai 12820	570	97.54	0	959.777	570	556	11	3	FALSE
46	JQ794565	Fuscoporia sp. TENN046808	621	2	JQ794559	Fuscoporia sp. JV0509/102	620	97.43	0	1044.54	622	606	13	3	FALSE
46	JQ794565	Fuscoporia sp. TENN046808	621	3	JQ794560	Fuscoporia sp. JV0509/102	620	97.27	0	1040.03	622	605	14	3	FALSE
47	JQ794564	Fuscoporia sp. TENN046808	620	13	MG008434	Fuscoporia sp. TENN 0468081	569	100	0	1027.4	569	569	0	0	FALSE
47	JQ794564	Fuscoporia sp. TENN046808	620	1	JQ794561	Fuscoporia sp. TENN046484	620	99.52	0	1105.85	620	617	3	0	FALSE
47	JQ794564	Fuscoporia sp. TENN046808	620	17	MG008432	Fuscoporia sp. TENN 046484	569	99.47	0	1013.88	569	566	3	0	FALSE
47	JQ794564	Fuscoporia sp. TENN046808	620	18	MG008404	Fuscoporia sp. JV 0509/78	570	99.47	0	1012.07	568	565	3	0	FALSE
47	JQ794564	Fuscoporia sp. TENN046808	620	2	KU139192	Fuscoporia sp. DLL2011-140	656	99.36	0	1099.54	621	617	3	1	FALSE
48	JQ794563	Fuscoporia sp. TENN046798	621	19	MG008432	Fuscoporia sp. TENN 046484	569	99.12	0	1003.06	568	563	5	0	FALSE
48	JQ794563	Fuscoporia sp. TENN046798	621	17	MG008405	Fuscoporia sp. Dai 12820	570	99.12	0	1006.66	570	565	5	0	FALSE
48	JQ794563	Fuscoporia sp. TENN046798	621	18	MG008404	Fuscoporia sp. JV 0509/78	570	99.12	0	1006.66	570	565	5	0	FALSE
48	JQ794563	Fuscoporia sp. TENN046798	621	2	JQ794558	Fuscoporia sp. JV0509/78	621	99.03	0	1094.13	621	615	6	0	FALSE
48	JQ794563	Fuscoporia sp. TENN046798	621	1	KU139192	Fuscoporia sp. DLL2011-140	656	99.03	0	1094.13	621	615	6	0	FALSE
49	JQ794562	Fuscoporia sp. TENN046798	621	14	MG008433	Fuscoporia sp. TENN 0467981	570	100	0	1029.21	570	570	0	0	FALSE
49	JQ794562	Fuscoporia sp. TENN046798	621	2	JQ794557	Fuscoporia sp. JV0509/78	621	99.03	0	1094.13	621	615	6	0	FALSE
49	JQ794562	Fuscoporia sp. TENN046798	621	9	KJ140742	Fuscoporia sp. CFMR:DLL2011-256	640	99.01	0	1074.29	607	601	6	0	FALSE
49	JQ794562	Fuscoporia sp. TENN046798	621	18	MG008430	Fuscoporia sp. JV 0509/1021	569	98.94	0	998.549	568	562	6	0	FALSE
49	JQ794562	Fuscoporia sp. TENN046798	621	6	JQ794555	Fuscoporia sp. JV0509/71	623	98.88	0	1086.01	623	616	5	2	FALSE
50	JQ794561	Fuscoporia sp. TENN046484	620	16	MG008404	Fuscoporia sp. JV 0509/78	570	100	0	1025.6	568	568	0	0	FALSE
50	JQ794561	Fuscoporia sp. TENN046484	620	15	MG008432	Fuscoporia sp. TENN 046484	569	100	0	1027.4	569	569	0	0	FALSE
50	JQ794561	Fuscoporia sp. TENN046484	620	1	JQ794558	Fuscoporia sp. JV0509/78	621	99.84	0	1113.06	621	620	0	1	FALSE
50	JQ794561	Fuscoporia sp. TENN046484	620	2	JQ794557	Fuscoporia sp. JV0509/78	621	99.68	0	1108.55	621	619	1	1	FALSE
50	JQ794561	Fuscoporia sp. TENN046484	620	3	JQ794564	Fuscoporia sp. TENN046808	620	99.52	0	1105.85	620	617	3	0	FALSE
51	JQ794560	Fuscoporia sp. JV0509/102	620	14	MG008431	Fuscoporia sp. JV 0509/1022	569	100	0	1027.4	569	569	0	0	FALSE
51	JQ794560	Fuscoporia sp. JV0509/102	620	16	MG008405	Fuscoporia sp. Dai 12820	570	99.12	0	1003.06	568	563	5	0	FALSE
51	JQ794560	Fuscoporia sp. JV0509/102	620	20	MG008404	Fuscoporia sp. JV 0509/78	570	98.77	0	994.041	568	561	7	0	FALSE
51	JQ794560	Fuscoporia sp. JV0509/102	620	19	MG008432	Fuscoporia sp. TENN 046484	569	98.77	0	995.844	569	562	7	0	FALSE
51	JQ794560	Fuscoporia sp. JV0509/102	620	1	JQ794561	Fuscoporia sp. TENN046484	620	98.71	0	1083.31	620	612	8	0	FALSE
52	JQ794559	Fuscoporia sp. JV0509/102	620	15	MG008430	Fuscoporia sp. JV 0509/1021	569	100	0	1027.4	569	569	0	0	FALSE
52	JQ794559	Fuscoporia sp. JV0509/102	620	1	KU139192	Fuscoporia sp. DLL2011-140	656	99.36	0	1099.54	621	617	3	1	FALSE
52	JQ794559	Fuscoporia sp. JV0509/102	620	4	JQ794557	Fuscoporia sp. JV0509/78	621	99.19	0	1095.03	621	616	4	1	FALSE
52	JQ794559	Fuscoporia sp. JV0509/102	620	2	JQ794561	Fuscoporia sp. TENN046484	620	99.19	0	1096.83	620	615	5	0	FALSE
52	JQ794559	Fuscoporia sp. JV0509/102	620	18	MG008404	Fuscoporia sp. JV 0509/78	570	99.12	0	1003.06	568	563	5	0	FALSE
53	JQ794558	Fuscoporia sp. JV0509/78	621	16	MG008432	Fuscoporia sp. TENN 046484	569	100	0	1025.6	568	568	0	0	FALSE
53	JQ794558	Fuscoporia sp. JV0509/78	621	15	MG008404	Fuscoporia sp. JV 0509/78	570	100	0	1029.21	570	570	0	0	FALSE
53	JQ794558	Fuscoporia sp. JV0509/78	621	1	JQ794557	Fuscoporia sp. JV0509/78	621	99.84	0	1116.67	621	620	1	0	FALSE
53	JQ794558	Fuscoporia sp. JV0509/78	621	2	JQ794561	Fuscoporia sp. TENN046484	620	99.84	0	1113.06	621	620	0	1	FALSE
53	JQ794558	Fuscoporia sp. JV0509/78	621	3	KU139192	Fuscoporia sp. DLL2011-140	656	99.68	0	1112.16	621	619	2	0	FALSE
54	JQ794557	Fuscoporia sp. JV0509/78	621	1	KU139192	Fuscoporia sp. DLL2011-140	656	99.84	0	1116.67	621	620	1	0	FALSE
54	JQ794557	Fuscoporia sp. JV0509/78	621	2	JQ794558	Fuscoporia sp. JV0509/78	621	99.84	0	1116.67	621	620	1	0	FALSE
54	JQ794557	Fuscoporia sp. JV0509/78	621	12	KJ140718	Fuscoporia sp. CFMR:DLL2011-230	628	99.83	0	1067.98	596	595	0	1	FALSE
54	JQ794557	Fuscoporia sp. JV0509/78	621	18	MG008432	Fuscoporia sp. TENN 046484	569	99.82	0	1021.09	568	567	1	0	FALSE
54	JQ794557	Fuscoporia sp. JV0509/78	621	16	MG008404	Fuscoporia sp. JV 0509/78	570	99.82	0	1024.7	570	569	1	0	FALSE
55	JQ794556	Fuscoporia sp. JV0509/71	624	15	MG008435	Fuscoporia sp. TENN 0468082	570	98.6	0	987.729	571	563	6	2	FALSE
55	JQ794556	Fuscoporia sp. JV0509/71	624	1	JQ794565	Fuscoporia sp. TENN046808	621	98.56	0	1075.19	624	615	6	3	FALSE
55	JQ794556	Fuscoporia sp. JV0509/71	624	2	JQ794555	Fuscoporia sp. JV0509/71	623	97.76	0	1058.96	625	611	11	3	FALSE
55	JQ794556	Fuscoporia sp. JV0509/71	624	3	KU139192	Fuscoporia sp. DLL2011-140	656	97.6	0	1047.24	625	610	10	5	FALSE
55	JQ794556	Fuscoporia sp. JV0509/71	624	4	JQ794557	Fuscoporia sp. JV0509/78	621	97.44	0	1042.73	625	609	11	5	FALSE
56	JQ794555	Fuscoporia sp. JV0509/71	623	13	MG008427	Fuscoporia sp. JV 0509/711	571	99.83	0	1024.7	572	571	0	1	FALSE
56	JQ794555	Fuscoporia sp. JV0509/71	623	7	KJ140742	Fuscoporia sp. CFMR:DLL2011-256	640	99.01	0	1070.68	609	603	4	2	FALSE
56	JQ794555	Fuscoporia sp. JV0509/71	623	2	JQ794562	Fuscoporia sp. TENN046798	621	98.88	0	1086.01	623	616	5	2	FALSE
56	JQ794555	Fuscoporia sp. JV0509/71	623	17	MG008433	Fuscoporia sp. TENN 0467981	570	98.78	0	994.041	572	565	5	2	FALSE
56	JQ794555	Fuscoporia sp. JV0509/71	623	18	MG008430	Fuscoporia sp. JV 0509/1021	569	98.77	0	990.434	570	563	5	2	FALSE
57	JQ794554	Fuscoporia sp. JV1109/92	621	8	MG008426	Fuscoporia sp. JV 1109/92-J2	570	100	0	1029.21	570	570	0	0	FALSE
57	JQ794554	Fuscoporia sp. JV1109/92	621	1	JQ794552	Fuscoporia sp. JV1109/93	619	99.68	0	1109.46	621	619	0	2	FALSE
57	JQ794554	Fuscoporia sp. JV1109/92	621	9	MG008423	Fuscoporia sp. JV 1109/93	568	99.65	0	1017.48	570	568	0	2	FALSE
57	JQ794554	Fuscoporia sp. JV1109/92	621	3	JQ794551	Fuscoporia sp. JV0309/127	619	99.04	0	1086.01	622	616	2	4	FALSE
57	JQ794554	Fuscoporia sp. JV1109/92	621	11	MG008422	Fuscoporia sp. JV 0309/127	568	98.95	0	994.041	571	565	2	4	FALSE
58	JQ794553	Fuscoporia sp. JV1109/92	622	8	MG008425	Fuscoporia sp. JV 1109/92-J1	571	100	0	1031.01	571	571	0	0	FALSE
58	JQ794553	Fuscoporia sp. JV1109/92	622	1	KJ940023	Fuscoporia sp. JV-2014b	620	99.04	0	1093.23	622	616	4	2	FALSE
58	JQ794553	Fuscoporia sp. JV1109/92	622	2	NR_173723	Fuscoporia americana BJFC 020644	620	99.04	0	1093.23	622	616	4	2	FALSE
58	JQ794553	Fuscoporia sp. JV1109/92	622	3	JQ794554	Fuscoporia sp. JV1109/92	621	98.88	0	1086.91	623	616	4	3	FALSE
58	JQ794553	Fuscoporia sp. JV1109/92	622	9	MG008426	Fuscoporia sp. JV 1109/92-J2	570	98.78	0	994.943	572	565	4	3	FALSE
59	JQ794552	Fuscoporia sp. JV1109/93	619	8	MG008423	Fuscoporia sp. JV 1109/93	568	100	0	1025.6	568	568	0	0	FALSE
59	JQ794552	Fuscoporia sp. JV1109/93	619	1	JQ794554	Fuscoporia sp. JV1109/92	621	99.68	0	1109.46	621	619	0	2	FALSE
59	JQ794552	Fuscoporia sp. JV1109/93	619	9	MG008426	Fuscoporia sp. JV 1109/92-J2	570	99.65	0	1017.48	570	568	0	2	FALSE
59	JQ794552	Fuscoporia sp. JV1109/93	619	2	JQ794551	Fuscoporia sp. JV0309/127	619	99.35	0	1094.13	620	616	2	2	FALSE
59	JQ794552	Fuscoporia sp. JV1109/93	619	10	MG008422	Fuscoporia sp. JV 0309/127	568	99.3	0	1002.16	569	565	2	2	FALSE
60	JQ794551	Fuscoporia sp. JV0309/127	619	8	MG008422	Fuscoporia sp. JV 0309/127	568	100	0	1025.6	568	568	0	0	FALSE
60	JQ794551	Fuscoporia sp. JV0309/127	619	1	JQ794552	Fuscoporia sp. JV1109/93	619	99.35	0	1094.13	620	616	2	2	FALSE
60	JQ794551	Fuscoporia sp. JV0309/127	619	9	MG008423	Fuscoporia sp. JV 1109/93	568	99.3	0	1002.16	569	565	2	2	FALSE
60	JQ794551	Fuscoporia sp. JV0309/127	619	2	KJ940023	Fuscoporia sp. JV-2014b	620	99.19	0	1092.32	621	616	2	3	FALSE
60	JQ794551	Fuscoporia sp. JV0309/127	619	3	NR_173723	Fuscoporia americana BJFC 020644	620	99.19	0	1092.32	621	616	2	3	FALSE
61	JQ794550	Fuscoporia contigua JV0309/171	621	15	MG008417	Fuscoporia sp. JV 0309/171	570	100	0	1029.21	570	570	0	0	FALSE
61	JQ794550	Fuscoporia contigua JV0309/171	621	1	JQ794549	Fuscoporia contigua JV0309/118	621	99.84	0	1116.67	621	620	1	0	FALSE
61	JQ794550	Fuscoporia contigua JV0309/171	621	16	MG008403	Fuscoporia contigua JV 1204/22.6-J	570	99.65	0	1020.19	570	568	2	0	FALSE
61	JQ794550	Fuscoporia contigua JV0309/171	621	17	MG008402	Fuscoporia sp. Dai 13567A	569	99.47	0	1012.07	570	567	2	1	FALSE
61	JQ794550	Fuscoporia contigua JV0309/171	621	6	MG231512	Fuscoporia contigua CLZhao 64	648	99.35	0	1086.01	615	611	1	3	FALSE
62	JQ794549	Fuscoporia contigua JV0309/118	621	1	JQ794550	Fuscoporia contigua JV0309/171	621	99.84	0	1116.67	621	620	1	0	FALSE
62	JQ794549	Fuscoporia contigua JV0309/118	621	16	MG008403	Fuscoporia contigua JV 1204/22.6-J	570	99.82	0	1024.7	570	569	1	0	FALSE
62	JQ794549	Fuscoporia contigua JV0309/118	621	15	MG008417	Fuscoporia sp. JV 0309/171	570	99.82	0	1024.7	570	569	1	0	FALSE
62	JQ794549	Fuscoporia contigua JV0309/118	621	17	MG008402	Fuscoporia sp. Dai 13567A	569	99.65	0	1016.58	570	568	1	1	FALSE
62	JQ794549	Fuscoporia contigua JV0309/118	621	2	MT644864	Fuscoporia contigua DM1178	5541	99.19	0	1103.14	621	616	5	0	FALSE
63	JQ794548	Fuscoporia contigua JV0309/118	618	1	MF161193	Fuscoporia contigua BHI-F190b	686	100	0	1115.77	618	618	0	0	FALSE
63	JQ794548	Fuscoporia contigua JV0309/118	618	16	MG008416	Fuscoporia sp. JV 0309/1181	567	100	0	1023.8	567	567	0	0	FALSE
63	JQ794548	Fuscoporia contigua JV0309/118	618	2	JQ794547	Fuscoporia contigua JV0907/2A	618	99.84	0	1111.26	618	617	1	0	FALSE
63	JQ794548	Fuscoporia contigua JV0309/118	618	7	MG231512	Fuscoporia contigua CLZhao 64	648	99.84	0	1100.44	612	611	1	0	FALSE
63	JQ794548	Fuscoporia contigua JV0309/118	618	6	MG231513	Fuscoporia contigua CLZhao 126	641	99.84	0	1100.44	612	611	1	0	FALSE
64	JQ794547	Fuscoporia contigua JV0907/2A	618	6	MG231513	Fuscoporia contigua CLZhao 126	641	100	0	1104.95	612	612	0	0	FALSE
64	JQ794547	Fuscoporia contigua JV0907/2A	618	15	KX961104	Fuscoporia contigua JV 1204/22.3a,b-J	576	100	0	1040.03	576	576	0	0	FALSE
64	JQ794547	Fuscoporia contigua JV0907/2A	618	16	MG008414	Fuscoporia sp. JV 0907/2A	567	100	0	1023.8	567	567	0	0	FALSE
64	JQ794547	Fuscoporia contigua JV0907/2A	618	3	JQ794548	Fuscoporia contigua JV0309/118	618	99.84	0	1111.26	618	617	1	0	FALSE
64	JQ794547	Fuscoporia contigua JV0907/2A	618	2	KJ940026	Fuscoporia contigua JV 0209/3AJ	618	99.84	0	1111.26	618	617	1	0	FALSE
65	JQ794546	Fuscoporia contigua JV1007/3	625	1	JQ794545	Fuscoporia contigua JV1007/3	626	99.84	0	1122.08	626	625	0	1	FALSE
65	JQ794546	Fuscoporia contigua JV1007/3	625	16	MG008403	Fuscoporia contigua JV 1204/22.6-J	570	99.3	0	1002.16	573	569	0	4	FALSE
65	JQ794546	Fuscoporia contigua JV1007/3	625	18	MG008417	Fuscoporia sp. JV 0309/171	570	98.95	0	993.139	573	567	2	4	FALSE
65	JQ794546	Fuscoporia contigua JV1007/3	625	17	MG008402	Fuscoporia sp. Dai 13567A	569	98.95	0	994.943	572	566	3	3	FALSE
65	JQ794546	Fuscoporia contigua JV1007/3	625	2	JQ794549	Fuscoporia contigua JV0309/118	621	98.88	0	1077	626	619	1	6	FALSE
66	JQ794545	Fuscoporia contigua JV1007/3	626	1	JQ794546	Fuscoporia contigua JV1007/3	625	99.84	0	1122.08	626	625	0	1	FALSE
66	JQ794545	Fuscoporia contigua JV1007/3	626	16	MG008403	Fuscoporia contigua JV 1204/22.6-J	570	99.13	0	1001.25	573	568	2	3	FALSE
66	JQ794545	Fuscoporia contigua JV1007/3	626	17	MG008402	Fuscoporia sp. Dai 13567A	569	99.13	0	997.648	573	568	1	4	FALSE
66	JQ794545	Fuscoporia contigua JV1007/3	626	15	KX961104	Fuscoporia contigua JV 1204/22.3a,b-J	576	98.97	0	1006.66	582	576	0	6	FALSE
66	JQ794545	Fuscoporia contigua JV1007/3	626	20	MG008414	Fuscoporia sp. JV 0907/2A	567	98.95	0	990.434	573	567	0	6	FALSE
67	EF068139	Fuscoporia torulosa Pt134	653	27	KX881605	Fuscoporia torulosa E11mLK1	624	100	0	1029.21	570	570	0	0	FALSE
67	EF068139	Fuscoporia torulosa Pt134	653	28	EF068235	Fuscoporia torulosa Pt2	620	100	0	1029.21	570	570	0	0	FALSE
67	EF068139	Fuscoporia torulosa Pt134	653	29	AM269803	Fuscoporia torulosa 759	656	100	0	1025.6	568	568	0	0	FALSE
67	EF068139	Fuscoporia torulosa Pt134	653	20	LN714547	Fuscoporia torulosa CCBAS759	654	100	0	1040.03	576	576	0	0	FALSE
67	EF068139	Fuscoporia torulosa Pt134	653	17	KU213581	Fuscoporia torulosa MG288	681	100	0	1047.24	580	580	0	0	FALSE
68	EF068138	Fuscoporia torulosa Pt77	656	2	EF068135	Fuscoporia torulosa Pt115	655	100	0	1182.49	655	655	0	0	FALSE
68	EF068138	Fuscoporia torulosa Pt77	656	13	EF068237	Fuscoporia torulosa Pt5	637	100	0	1063.47	589	589	0	0	FALSE
68	EF068138	Fuscoporia torulosa Pt77	656	1	EF068136	Fuscoporia torulosa Pt25	669	100	0	1184.3	656	656	0	0	FALSE
68	EF068138	Fuscoporia torulosa Pt77	656	3	EF068137	Fuscoporia torulosa Pt137	654	100	0	1180.69	654	654	0	0	FALSE
68	EF068138	Fuscoporia torulosa Pt77	656	4	EF068139	Fuscoporia torulosa Pt134	653	100	0	1178.89	653	653	0	0	FALSE
69	EF068137	Fuscoporia torulosa Pt137	654	13	EF068237	Fuscoporia torulosa Pt5	637	100	0	1059.86	587	587	0	0	FALSE
69	EF068137	Fuscoporia torulosa Pt137	654	1	EF068138	Fuscoporia torulosa Pt77	656	100	0	1180.69	654	654	0	0	FALSE
69	EF068137	Fuscoporia torulosa Pt137	654	2	EF068136	Fuscoporia torulosa Pt25	669	100	0	1180.69	654	654	0	0	FALSE
69	EF068137	Fuscoporia torulosa Pt137	654	3	EF068135	Fuscoporia torulosa Pt115	655	100	0	1180.69	654	654	0	0	FALSE
69	EF068137	Fuscoporia torulosa Pt137	654	4	EF068139	Fuscoporia torulosa Pt134	653	100	0	1178.89	653	653	0	0	FALSE
70	EF068136	Fuscoporia torulosa Pt25	669	5	EF068138	Fuscoporia torulosa Pt77	656	100	0	1184.3	656	656	0	0	FALSE
70	EF068136	Fuscoporia torulosa Pt25	669	6	EF068135	Fuscoporia torulosa Pt115	655	100	0	1182.49	655	655	0	0	FALSE
70	EF068136	Fuscoporia torulosa Pt25	669	7	EF068137	Fuscoporia torulosa Pt137	654	100	0	1180.69	654	654	0	0	FALSE
70	EF068136	Fuscoporia torulosa Pt25	669	9	EF068139	Fuscoporia torulosa Pt134	653	100	0	1178.89	653	653	0	0	FALSE
70	EF068136	Fuscoporia torulosa Pt25	669	12	EF068239	Fuscoporia torulosa Pt7	637	100	0	1085.11	601	601	0	0	FALSE
71	EF068135	Fuscoporia torulosa Pt115	655	13	EF068237	Fuscoporia torulosa Pt5	637	100	0	1061.67	588	588	0	0	FALSE
71	EF068135	Fuscoporia torulosa Pt115	655	3	EF068137	Fuscoporia torulosa Pt137	654	100	0	1180.69	654	654	0	0	FALSE
71	EF068135	Fuscoporia torulosa Pt115	655	4	EF068139	Fuscoporia torulosa Pt134	653	100	0	1178.89	653	653	0	0	FALSE
71	EF068135	Fuscoporia torulosa Pt115	655	12	EF068239	Fuscoporia torulosa Pt7	637	100	0	1061.67	588	588	0	0	FALSE
71	EF068135	Fuscoporia torulosa Pt115	655	17	KU213581	Fuscoporia torulosa MG288	681	100	0	1049.04	581	581	0	0	FALSE
72	EF068239	Fuscoporia torulosa Pt7	637	28	EF068139	Fuscoporia torulosa Pt134	653	100	0	1059.86	587	587	0	0	FALSE
72	EF068239	Fuscoporia torulosa Pt7	637	29	EF068137	Fuscoporia torulosa Pt137	654	100	0	1059.86	587	587	0	0	FALSE
72	EF068239	Fuscoporia torulosa Pt7	637	27	EF068135	Fuscoporia torulosa Pt115	655	100	0	1061.67	588	588	0	0	FALSE
72	EF068239	Fuscoporia torulosa Pt7	637	25	EF068138	Fuscoporia torulosa Pt77	656	100	0	1063.47	589	589	0	0	FALSE
72	EF068239	Fuscoporia torulosa Pt7	637	23	EF068136	Fuscoporia torulosa Pt25	669	100	0	1085.11	601	601	0	0	FALSE
73	EF068238	Fuscoporia torulosa Pt6	619	1	EF068239	Fuscoporia torulosa Pt7	637	99.35	0	1104.95	619	615	4	0	FALSE
73	EF068238	Fuscoporia torulosa Pt6	619	2	EF068237	Fuscoporia torulosa Pt5	637	99.35	0	1104.95	619	615	4	0	FALSE
73	EF068238	Fuscoporia torulosa Pt6	619	6	KU213581	Fuscoporia torulosa MG288	681	99.35	0	1092.32	612	608	4	0	FALSE
73	EF068238	Fuscoporia torulosa Pt6	619	19	EF068235	Fuscoporia torulosa Pt2	620	99.34	0	1074.29	602	598	4	0	FALSE
73	EF068238	Fuscoporia torulosa Pt6	619	12	LN714547	Fuscoporia torulosa CCBAS759	654	99.34	0	1085.11	608	604	4	0	FALSE
74	EF068237	Fuscoporia torulosa Pt5	637	24	EF068136	Fuscoporia torulosa Pt25	669	100	0	1085.11	601	601	0	0	FALSE
74	EF068237	Fuscoporia torulosa Pt5	637	25	EF068138	Fuscoporia torulosa Pt77	656	100	0	1063.47	589	589	0	0	FALSE
74	EF068237	Fuscoporia torulosa Pt5	637	27	EF068135	Fuscoporia torulosa Pt115	655	100	0	1061.67	588	588	0	0	FALSE
74	EF068237	Fuscoporia torulosa Pt5	637	28	EF068139	Fuscoporia torulosa Pt134	653	100	0	1059.86	587	587	0	0	FALSE
74	EF068237	Fuscoporia torulosa Pt5	637	29	EF068137	Fuscoporia torulosa Pt137	654	100	0	1059.86	587	587	0	0	FALSE
75	EF068236	Fuscoporia torulosa Pt3	424	12	KX961106	Fuscoporia torulosa JV 1405/2	582	99.76	0	749.684	417	416	1	0	FALSE
75	EF068236	Fuscoporia torulosa Pt3	424	7	EF068235	Fuscoporia torulosa Pt2	620	99.76	0	762.308	424	423	1	0	FALSE
75	EF068236	Fuscoporia torulosa Pt3	424	5	AM269803	Fuscoporia torulosa 759	656	99.76	0	762.308	424	423	1	0	FALSE
75	EF068236	Fuscoporia torulosa Pt3	424	4	LN714547	Fuscoporia torulosa CCBAS759	654	99.76	0	762.308	424	423	1	0	FALSE
75	EF068236	Fuscoporia torulosa Pt3	424	3	KU213581	Fuscoporia torulosa MG288	681	99.76	0	762.308	424	423	1	0	FALSE
76	EF068235	Fuscoporia torulosa Pt2	620	1	KX881605	Fuscoporia torulosa E11mLK1	624	100	0	1119.37	620	620	0	0	FALSE
76	EF068235	Fuscoporia torulosa Pt2	620	22	MK829525	Fuscoporia torulosa PM1834	668	100	0	1085.11	601	601	0	0	FALSE
76	EF068235	Fuscoporia torulosa Pt2	620	2	KU213581	Fuscoporia torulosa MG288	681	100	0	1119.37	620	620	0	0	FALSE
76	EF068235	Fuscoporia torulosa Pt2	620	3	LN714547	Fuscoporia torulosa CCBAS759	654	100	0	1119.37	620	620	0	0	FALSE
76	EF068235	Fuscoporia torulosa Pt2	620	4	EF068237	Fuscoporia torulosa Pt5	637	100	0	1119.37	620	620	0	0	FALSE
77	EF068234	Fuscoporia torulosa Pt1	593	1	KU213581	Fuscoporia torulosa MG288	681	99.83	0	1062.57	593	592	0	1	FALSE
77	EF068234	Fuscoporia torulosa Pt1	593	2	EF068136	Fuscoporia torulosa Pt25	669	99.83	0	1062.57	593	592	0	1	FALSE
77	EF068234	Fuscoporia torulosa Pt1	593	3	EF068239	Fuscoporia torulosa Pt7	637	99.83	0	1062.57	593	592	0	1	FALSE
77	EF068234	Fuscoporia torulosa Pt1	593	4	EF068237	Fuscoporia torulosa Pt5	637	99.83	0	1062.57	593	592	0	1	FALSE
77	EF068234	Fuscoporia torulosa Pt1	593	6	LN714547	Fuscoporia torulosa CCBAS759	654	99.83	0	1055.36	589	588	0	1	FALSE
78	AY558653	Fuscoporia viticola CBS 381.82	639	5	KX961110	Fuscoporia viticola JV 0911/6	568	99.82	0	1021.09	568	567	1	0	FALSE
78	AY558653	Fuscoporia viticola CBS 381.82	639	6	KX961111	Fuscoporia viticola JV 0709/163	568	99.65	0	1016.58	568	566	2	0	FALSE
78	AY558653	Fuscoporia viticola CBS 381.82	639	8	MN816725	Fuscoporia viticola He 2123	557	99.64	0	996.746	557	555	2	0	FALSE
78	AY558653	Fuscoporia viticola CBS 381.82	639	18	MW358396	Fuscoporia viticola IssPhevit16(H004)	395	99.49	0	708.207	395	393	2	0	FALSE
78	AY558653	Fuscoporia viticola CBS 381.82	639	4	JQ358814	Fuscoporia viticola	584	99.48	0	1037.32	581	578	3	0	FALSE
79	AY558649	Fuscoporia torulosa CBS 182.34	657	3	AF200240	Phellinus tremulae IMSNU32028	615	100	0	1083.31	600	600	0	0	FALSE
79	AY558649	Fuscoporia torulosa CBS 182.34	657	1	JF692193	Fuscoporia callimorpha JV040914J	626	99.51	0	1096.83	616	613	2	1	FALSE
79	AY558649	Fuscoporia torulosa CBS 182.34	657	2	JF692190	Fuscoporia callimorpha JV090487	626	99.35	0	1090.52	616	612	3	1	FALSE
79	AY558649	Fuscoporia torulosa CBS 182.34	657	4	ON808600	Fuscoporia licnoides VRTO279	610	99.33	0	1062.57	600	596	3	1	FALSE
79	AY558649	Fuscoporia torulosa CBS 182.34	657	5	ON808598	Fuscoporia licnoides VRTOV483	610	99.33	0	1062.57	600	596	3	1	FALSE
80	AY558647	Fuscoporia senex CBS 442.76	629	14	MN523247	Fuscoporia senex ZD16071205	631	99.84	0	1105.85	614	613	1	0	FALSE
80	AY558647	Fuscoporia senex CBS 442.76	629	1	KU194324	Fuscoporia senex 25-ZBG13	647	99.84	0	1120.28	622	621	1	0	FALSE
80	AY558647	Fuscoporia senex CBS 442.76	629	6	MN523248	Fuscoporia senex ZD16081601	626	99.84	0	1116.67	620	619	1	0	FALSE
80	AY558647	Fuscoporia senex CBS 442.76	629	13	JX463658	Fuscoporia senex KUC20110922-13	637	99.84	0	1107.65	615	614	1	0	FALSE
80	AY558647	Fuscoporia senex CBS 442.76	629	19	MN816745	Fuscoporia senex Dai17132	573	99.83	0	1031.91	573	572	1	0	FALSE
81	AY558620	Fuscoporia gilva KCTC 6653	689	12	KF692068	Fuscoporia gilva ASIS24343	663	100	0	1171.67	649	649	0	0	FALSE
81	AY558620	Fuscoporia gilva KCTC 6653	689	11	MT367522	Fuscoporia gilva ZGCVN40	661	100	0	1173.48	650	650	0	0	FALSE
81	AY558620	Fuscoporia gilva KCTC 6653	689	2	KP771705	Fuscoporia gilva UOC-MINNP-MK71	772	100	0	1243.81	689	689	0	0	FALSE
81	AY558620	Fuscoporia gilva KCTC 6653	689	1	KT037022	Fuscoporia gilva UOC KAUNP MK 42	755	100	0	1243.81	689	689	0	0	FALSE
81	AY558620	Fuscoporia gilva KCTC 6653	689	14	ON808606	Fuscoporia formosana VRTO83	645	99.84	0	1141.02	634	633	1	0	FALSE
82	AY558617	Fuscoporia ferrea CBS 444.48	625	16	DQ516525	Fuscoporia ferrea D4-3B-b	552	99.64	0	977.811	552	550	1	1	FALSE
82	AY558617	Fuscoporia ferrea CBS 444.48	625	3	KU139189	Fuscoporia ferrea FP-133592-Sp	639	98.31	0	1018.39	593	583	6	4	FALSE
82	AY558617	Fuscoporia ferrea CBS 444.48	625	22	MH050760	Fuscoporia ferrea JV 1105/3J	554	98.19	0	942.645	554	544	5	5	FALSE
82	AY558617	Fuscoporia ferrea CBS 444.48	625	7	JQ794582	Fuscoporia ferrea JV0309/65	605	98.15	0	1012.07	594	583	6	5	FALSE
82	AY558617	Fuscoporia ferrea CBS 444.48	625	6	OP651143	Fuscoporia ferrea iNat37835973	604	98.15	0	1013.88	593	582	7	4	FALSE
83	AY558616	Fuscoporia ferruginosa KCTC 6652	638	1	AY189700	Fuscoporia ferruginosa	654	99.52	0	1138.66	625	622	1	2	FALSE
83	AY558616	Fuscoporia ferruginosa KCTC 6652	638	7	JQ794549	Fuscoporia contigua JV0309/118	621	99.02	0	1098.03	612	606	4	2	FALSE
83	AY558616	Fuscoporia ferruginosa KCTC 6652	638	8	JQ794550	Fuscoporia contigua JV0309/171	621	98.86	0	1092.49	612	605	5	2	FALSE
83	AY558616	Fuscoporia ferruginosa KCTC 6652	638	15	MG008417	Fuscoporia sp. JV 0309/171	570	98.78	0	1018.62	572	565	5	2	FALSE
83	AY558616	Fuscoporia ferruginosa KCTC 6652	638	16	MG008403	Fuscoporia contigua JV 1204/22.6-J	570	98.78	0	1018.62	572	565	5	2	FALSE
84	AY558613	Fuscoporia cinchonensis CBS 447.76	642	21	FJ820675	Uncultured fungus S187	567	88.94	5.28077e-159	574.758	461	410	32	19	FALSE
84	AY558613	Fuscoporia cinchonensis CBS 447.76	642	15	MH409993	Hymenochaetales sp. 3/5/2/2	571	88.91	3.55502e-180	645.089	514	457	36	21	FALSE
84	AY558613	Fuscoporia cinchonensis CBS 447.76	642	1	MH410003	Hymenochaetales sp. 1181	663	87.83	0	731.651	608	534	50	24	FALSE
84	AY558613	Fuscoporia cinchonensis CBS 447.76	642	3	MH410005	Hymenochaetales sp. 1179	661	87.77	0	726.241	605	531	50	24	FALSE
84	AY558613	Fuscoporia cinchonensis CBS 447.76	642	2	MH410004	Hymenochaetales sp. 1180	656	87.77	0	728.044	605	531	50	24	FALSE
85	KY264033	Fuscoporia sp. Dollinger 970	614	1	JQ794577	Fuscoporia ferruginosa JV1109/24	614	99.51	0	1096.83	614	611	3	0	FALSE
85	KY264033	Fuscoporia sp. Dollinger 970	614	2	KY264032	Fuscoporia sp. Dollinger 862	615	99.35	0	1094.13	615	611	3	1	FALSE
85	KY264033	Fuscoporia sp. Dollinger 970	614	3	JQ794576	Fuscoporia ferruginosa JV1109/87	614	99.19	0	1087.82	614	609	5	0	FALSE
85	KY264033	Fuscoporia sp. Dollinger 970	614	4	LR994151	uncultured fungus ASV_834	1557	99.02	0	1083.31	614	608	6	0	FALSE
85	KY264033	Fuscoporia sp. Dollinger 970	614	7	NR_172784	Fuscoporia subchrysea BJFC 020287	570	96.5	0	937.235	571	551	11	9	FALSE
86	KY264032	Fuscoporia sp. Dollinger 862	615	1	JQ794577	Fuscoporia ferruginosa JV1109/24	614	99.51	0	1096.83	615	612	2	1	FALSE
86	KY264032	Fuscoporia sp. Dollinger 862	615	2	KY264033	Fuscoporia sp. Dollinger 970	614	99.35	0	1094.13	615	611	3	1	FALSE
86	KY264032	Fuscoporia sp. Dollinger 862	615	3	JQ794576	Fuscoporia ferruginosa JV1109/87	614	99.02	0	1083.31	615	609	5	1	FALSE
86	KY264032	Fuscoporia sp. Dollinger 862	615	4	LR994151	uncultured fungus ASV_834	1557	98.86	0	1078.8	615	608	6	1	FALSE
86	KY264032	Fuscoporia sp. Dollinger 862	615	7	NR_172784	Fuscoporia subchrysea BJFC 020287	570	96.33	0	932.726	572	551	11	10	FALSE
87	KY264031	Fuscoporia punctatiformis Dollinger 872	574	2	MH050753	Fuscoporia punctatiformis Dollinger 872	523	100	0	925.513	523	523	0	0	FALSE
87	KY264031	Fuscoporia punctatiformis Dollinger 872	574	1	MH050755	Fuscoporia punctatiformis Dai 17443	523	98.66	0	925.513	523	516	7	0	FALSE
87	KY264031	Fuscoporia punctatiformis Dollinger 872	574	3	MW582755	Fuscoporia subferrea CLZhao 17024	617	91.92	0	838.049	582	535	37	10	FALSE
87	KY264031	Fuscoporia punctatiformis Dollinger 872	574	28	MH050748	Fuscoporia pulviniformis Dai 17247	550	91.67	0	716.322	516	473	26	17	FALSE
87	KY264031	Fuscoporia punctatiformis Dollinger 872	574	26	KX961101	Fuscoporia ferrea Cui 11801	559	91.48	0	729.847	528	483	27	18	FALSE
88	KU139196	Fuscoporia gilva DLL2011-147	714	14	MN781978	Fuscoporia gilva B118-ITS4_G16.ab1	677	100	0	1213.15	672	672	0	0	FALSE
88	KU139196	Fuscoporia gilva DLL2011-147	714	8	MN809971	Fuscoporia gilva FLOR:67296	744	99.86	0	1251.92	696	695	1	0	FALSE
88	KU139196	Fuscoporia gilva DLL2011-147	714	2	MZ711241	Fuscoporia gilva bio-material iNAT:33462104	721	99.86	0	1284.38	714	713	1	0	FALSE
88	KU139196	Fuscoporia gilva DLL2011-147	714	1	KU139195	Fuscoporia gilva DLL2011-109	714	99.86	0	1286.19	714	713	1	0	FALSE
88	KU139196	Fuscoporia gilva DLL2011-147	714	16	KJ140647	Fuscoporia gilva CFMR:DLL2011-147	673	99.85	0	1206.84	673	672	0	1	FALSE
89	KU139195	Fuscoporia gilva DLL2011-109	714	10	KJ140621	Fuscoporia gilva CFMR:DLL2011-109	686	100	0	1232.09	684	684	0	0	FALSE
89	KU139195	Fuscoporia gilva DLL2011-109	714	1	KU139196	Fuscoporia gilva DLL2011-147	714	99.86	0	1286.19	714	713	1	0	FALSE
89	KU139195	Fuscoporia gilva DLL2011-109	714	14	MN781978	Fuscoporia gilva B118-ITS4_G16.ab1	677	99.85	0	1210.45	672	671	1	0	FALSE
89	KU139195	Fuscoporia gilva DLL2011-109	714	2	MZ711241	Fuscoporia gilva bio-material iNAT:33462104	721	99.72	0	1281.68	714	712	2	0	FALSE
89	KU139195	Fuscoporia gilva DLL2011-109	714	8	MN809971	Fuscoporia gilva FLOR:67296	744	99.71	0	1249.22	696	694	2	0	FALSE
90	KU139194	Fuscoporia sp. DLL2011-211	658	19	KJ140701	Fuscoporia sp. CFMR:DLL2011-211	642	100	0	1150.93	642	642	0	0	FALSE
90	KU139194	Fuscoporia sp. DLL2011-211	658	20	KJ140530	Fuscoporia sp. CFMR:DLL2011-002	642	99.69	0	1148.23	642	640	2	0	FALSE
90	KU139194	Fuscoporia sp. DLL2011-211	658	1	JQ673157	Fuscoporia sp. DLL2009-052	675	99.54	0	1179.79	658	655	3	0	FALSE
90	KU139194	Fuscoporia sp. DLL2011-211	658	21	KJ140559	Fuscoporia sp. CFMR:DLL2011-035	642	99.53	0	1143.72	642	639	3	0	FALSE
90	KU139194	Fuscoporia sp. DLL2011-211	658	24	JQ794568	Fuscoporia ferruginosa JV0509/151	623	99.52	0	1116.67	623	620	3	0	FALSE
91	KU139193	Fuscoporia sp. DLL2009-025	658	4	JQ673156	Fuscoporia sp. DLL2009-025	675	100	0	1171.67	658	658	0	0	FALSE
91	KU139193	Fuscoporia sp. DLL2009-025	658	2	JQ673171	Fuscoporia sp. DLL2009-040	675	99.7	0	1171.67	658	656	2	0	FALSE
91	KU139193	Fuscoporia sp. DLL2009-025	658	5	JQ673155	Fuscoporia sp. DLL2009-020	675	99.39	0	1168.97	658	654	4	0	FALSE
91	KU139193	Fuscoporia sp. DLL2009-025	658	21	KJ140530	Fuscoporia sp. CFMR:DLL2011-002	642	99.38	0	1138.31	642	638	4	0	FALSE
91	KU139193	Fuscoporia sp. DLL2009-025	658	20	KJ140559	Fuscoporia sp. CFMR:DLL2011-035	642	99.22	0	1140.11	642	637	5	0	FALSE
92	KU139192	Fuscoporia sp. DLL2011-140	656	4	JQ794557	Fuscoporia sp. JV0509/78	621	99.84	0	1116.67	621	620	1	0	FALSE
92	KU139192	Fuscoporia sp. DLL2011-140	656	9	KJ140641	Fuscoporia sp. CFMR:DLL2011-140	617	99.68	0	1097.73	617	615	0	2	FALSE
92	KU139192	Fuscoporia sp. DLL2011-140	656	5	JQ794558	Fuscoporia sp. JV0509/78	621	99.68	0	1112.16	621	619	2	0	FALSE
92	KU139192	Fuscoporia sp. DLL2011-140	656	3	KJ140718	Fuscoporia sp. CFMR:DLL2011-230	628	99.68	0	1122.98	629	627	1	1	FALSE
92	KU139192	Fuscoporia sp. DLL2011-140	656	18	MG008432	Fuscoporia sp. TENN 046484	569	99.65	0	1016.58	568	566	2	0	FALSE
93	KU139191	Fuscoporia sp. DLL2011-256	656	2	KJ140742	Fuscoporia sp. CFMR:DLL2011-256	640	99.69	0	1141.92	640	638	2	0	FALSE
93	KU139191	Fuscoporia sp. DLL2011-256	656	1	KU139192	Fuscoporia sp. DLL2011-140	656	99.24	0	1170.77	656	651	5	0	FALSE
93	KU139191	Fuscoporia sp. DLL2011-256	656	4	JQ794557	Fuscoporia sp. JV0509/78	621	99.03	0	1103.14	621	615	6	0	FALSE
93	KU139191	Fuscoporia sp. DLL2011-256	656	17	MG008430	Fuscoporia sp. JV 0509/1021	569	98.94	0	1007.57	568	562	6	0	FALSE
93	KU139191	Fuscoporia sp. DLL2011-256	656	3	KJ140718	Fuscoporia sp. CFMR:DLL2011-230	628	98.89	0	1109.46	629	622	6	1	FALSE
94	KU139190	Fuscoporia ferrea DLL2009-035	639	3	JQ673174	Fuscoporia ferrea DLL2009-035	657	99.84	0	1144.62	640	639	0	1	FALSE
94	KU139190	Fuscoporia ferrea DLL2009-035	639	7	OP651143	Fuscoporia ferrea iNat37835973	604	99.83	0	1087.82	604	603	1	0	FALSE
94	KU139190	Fuscoporia ferrea DLL2009-035	639	15	JQ673176	Fuscoporia ferrea DLL2009-042	589	99.83	0	1042.73	579	578	1	0	FALSE
94	KU139190	Fuscoporia ferrea DLL2009-035	639	2	JQ673175	Fuscoporia ferrea DLL2009-161	657	99.69	0	1144.62	640	638	1	1	FALSE
94	KU139190	Fuscoporia ferrea DLL2009-035	639	1	KU139189	Fuscoporia ferrea FP-133592-Sp	639	99.69	0	1146.43	639	637	2	0	FALSE
95	KU139189	Fuscoporia ferrea FP-133592-Sp	639	16	JQ673176	Fuscoporia ferrea DLL2009-042	589	99.83	0	1040.93	579	578	1	0	FALSE
95	KU139189	Fuscoporia ferrea FP-133592-Sp	639	9	JQ673177	Fuscoporia ferrea DLL2010-113	610	99.83	0	1080.6	600	599	1	0	FALSE
95	KU139189	Fuscoporia ferrea FP-133592-Sp	639	8	JQ794582	Fuscoporia ferrea JV0309/65	605	99.83	0	1084.21	605	604	0	1	FALSE
95	KU139189	Fuscoporia ferrea FP-133592-Sp	639	7	OP651143	Fuscoporia ferrea iNat37835973	604	99.83	0	1086.01	604	603	1	0	FALSE
95	KU139189	Fuscoporia ferrea FP-133592-Sp	639	22	KX961100	Fuscoporia ferrea JV 1606/2.2-J	563	99.82	0	1008.47	563	562	0	1	FALSE
96	KJ668546	Fuscoporia ferrea KUC20121102-35	679	8	KJ677118	Fuscoporia ferrea SP4978	601	99.83	0	1078.8	602	601	0	1	FALSE
96	KJ668546	Fuscoporia ferrea KUC20121102-35	679	22	KX961101	Fuscoporia ferrea Cui 11801	559	99.82	0	1003.06	560	559	0	1	FALSE
96	KJ668546	Fuscoporia ferrea KUC20121102-35	679	10	KJ677117	Fuscoporia ferrea SP4978	600	99.67	0	1070.68	602	600	0	2	FALSE
96	KJ668546	Fuscoporia ferrea KUC20121102-35	679	9	KJ677120	Fuscoporia ferrea SP5108	603	99.5	0	1070.68	604	601	0	3	FALSE
96	KJ668546	Fuscoporia ferrea KUC20121102-35	679	19	JQ673176	Fuscoporia ferrea DLL2009-042	589	99.32	0	1036.42	590	586	1	3	FALSE
97	KJ668545	Fuscoporia ferruginosa KUC20121123-07	574	1	MN816711	Fuscoporia bambusae Dai 16599	572	99.3	0	1000.35	568	564	2	2	FALSE
97	KJ668545	Fuscoporia ferruginosa KUC20121123-07	574	2	MN816713	Fuscoporia bambusae Dai 16607	572	99.12	0	995.844	568	563	3	2	FALSE
97	KJ668545	Fuscoporia ferruginosa KUC20121123-07	574	3	JQ794566	Fuscoporia ferruginosa JV0309/183	623	98.09	0	981.417	575	564	9	2	FALSE
97	KJ668545	Fuscoporia ferruginosa KUC20121123-07	574	4	JQ673166	Fuscoporia sp. DLL2010-085	675	97.74	0	974.204	575	562	11	2	FALSE
97	KJ668545	Fuscoporia ferruginosa KUC20121123-07	574	6	JQ673163	Fuscoporia sp. DLL2009-062	675	97.74	0	972.4	575	562	11	2	FALSE
98	KJ668544	Fuscoporia gilva KUC20121123-27	680	2	MN809971	Fuscoporia gilva FLOR:67296	744	96.79	0	1106.75	685	663	11	11	FALSE
98	KJ668544	Fuscoporia gilva KUC20121123-27	680	1	MZ711241	Fuscoporia gilva bio-material iNAT:33462104	721	96.79	0	1106.75	685	663	11	11	FALSE
98	KJ668544	Fuscoporia gilva KUC20121123-27	680	23	MG966313	Fuscoporia gilva MushroomObserver.org/208897	659	96.78	0	1055.36	652	631	11	10	FALSE
98	KJ668544	Fuscoporia gilva KUC20121123-27	680	21	MN781977	Fuscoporia gilva B118-ITS1_G14.ab1	657	96.66	0	1058.06	658	636	11	11	FALSE
98	KJ668544	Fuscoporia gilva KUC20121123-27	680	19	KJ140621	Fuscoporia gilva CFMR:DLL2011-109	686	96.66	0	1059.86	659	637	11	11	FALSE
99	KJ668543	Fuscoporia sp. KUC20121102-22	592	2	KJ677115	Fuscoporia sp. SP5208	619	99.83	0	1058.96	591	590	0	1	FALSE
99	KJ668543	Fuscoporia sp. KUC20121102-22	592	1	KJ677113	Fuscoporia sp. SP5251	618	99.83	0	1062.57	590	589	1	0	FALSE
99	KJ668543	Fuscoporia sp. KUC20121102-22	592	4	KJ677116	Fuscoporia sp. SP5208	618	99.66	0	1050.85	591	589	0	2	FALSE
99	KJ668543	Fuscoporia sp. KUC20121102-22	592	6	MN816724	Fuscoporia insolita JV1208/5208-Spirin	567	99.64	0	994.943	560	558	0	2	FALSE
99	KJ668543	Fuscoporia sp. KUC20121102-22	592	5	MN121828	Fuscoporia insolita SP 5208	570	99.64	0	994.943	560	558	0	2	FALSE
100	KP794600	Fuscoporia senex UOC KAUNP MK41	648	22	JX463658	Fuscoporia senex KUC20110922-13	637	99.82	0	979.614	545	544	1	0	FALSE
100	KP794600	Fuscoporia senex UOC KAUNP MK41	648	15	KU194324	Fuscoporia senex 25-ZBG13	647	99.82	0	992.237	552	551	1	0	FALSE
100	KP794600	Fuscoporia senex UOC KAUNP MK41	648	9	AY558647	Fuscoporia senex CBS 442.76	629	99.82	0	1004.86	559	558	1	0	FALSE
100	KP794600	Fuscoporia senex UOC KAUNP MK41	648	7	MN523248	Fuscoporia senex ZD16081601	626	99.82	0	1015.68	565	564	1	0	FALSE
100	KP794600	Fuscoporia senex UOC KAUNP MK41	648	3	MZ997133	Fuscoporia sp. biocode08-154	1248	99.69	0	1155.44	645	643	2	0	FALSE
101	KT037022	Fuscoporia gilva UOC KAUNP MK 42	755	5	AY558620	Fuscoporia gilva KCTC 6653	689	100	0	1243.81	689	689	0	0	FALSE
101	KT037022	Fuscoporia gilva UOC KAUNP MK 42	755	13	MT367522	Fuscoporia gilva ZGCVN40	661	100	0	1182.49	655	655	0	0	FALSE
101	KT037022	Fuscoporia gilva UOC KAUNP MK 42	755	14	KF692068	Fuscoporia gilva ASIS24343	663	100	0	1180.69	654	654	0	0	FALSE
101	KT037022	Fuscoporia gilva UOC KAUNP MK 42	755	1	KP771705	Fuscoporia gilva UOC-MINNP-MK71	772	100	0	1362.83	755	755	0	0	FALSE
101	KT037022	Fuscoporia gilva UOC KAUNP MK 42	755	18	ON808606	Fuscoporia formosana VRTO83	645	99.84	0	1150.03	639	638	1	0	FALSE
102	KR818821	Fuscoporia senex UOC SIGWI S56	581	22	MN816747	Fuscoporia senex Dai17043	572	99.8	0	912.889	508	507	1	0	FALSE
102	KR818821	Fuscoporia senex UOC SIGWI S56	581	23	MN816746	Fuscoporia senex Dai 15775	573	99.8	0	912.889	508	507	1	0	FALSE
102	KR818821	Fuscoporia senex UOC SIGWI S56	581	24	MN816745	Fuscoporia senex Dai17132	573	99.8	0	912.889	508	507	1	0	FALSE
102	KR818821	Fuscoporia senex UOC SIGWI S56	581	25	MN816743	Phellinus rhabarbarinus Dai16226	573	99.8	0	912.889	508	507	1	0	FALSE
102	KR818821	Fuscoporia senex UOC SIGWI S56	581	9	AY558647	Fuscoporia senex CBS 442.76	629	99.64	0	989.532	553	551	2	0	FALSE
103	KP771705	Fuscoporia gilva UOC-MINNP-MK71	772	2	KT037022	Fuscoporia gilva UOC KAUNP MK 42	755	100	0	1362.83	755	755	0	0	FALSE
103	KP771705	Fuscoporia gilva UOC-MINNP-MK71	772	5	AY558620	Fuscoporia gilva KCTC 6653	689	100	0	1243.81	689	689	0	0	FALSE
103	KP771705	Fuscoporia gilva UOC-MINNP-MK71	772	14	KF692068	Fuscoporia gilva ASIS24343	663	100	0	1195.12	662	662	0	0	FALSE
103	KP771705	Fuscoporia gilva UOC-MINNP-MK71	772	15	MT367522	Fuscoporia gilva ZGCVN40	661	100	0	1193.31	661	661	0	0	FALSE
103	KP771705	Fuscoporia gilva UOC-MINNP-MK71	772	20	AF200236	Phellinus sp. MPNU 7011	649	99.85	0	1167.16	649	648	1	0	FALSE
104	JQ358814	Fuscoporia viticola	584	5	KX961111	Fuscoporia viticola JV 0709/163	568	99.82	0	1012.07	562	561	1	0	FALSE
104	JQ358814	Fuscoporia viticola	584	20	MW358404	Fuscoporia viticola IssPhevit12(D004)	395	99.72	0	651.401	362	361	1	0	FALSE
104	JQ358814	Fuscoporia viticola	584	6	KX961110	Fuscoporia viticola JV 0911/6	568	99.64	0	1007.57	562	560	2	0	FALSE
104	JQ358814	Fuscoporia viticola	584	1	JQ794583	Fuscoporia viticola JV0709/163	610	99.48	0	1037.32	581	578	3	0	FALSE
104	JQ358814	Fuscoporia viticola	584	2	AY558653	Fuscoporia viticola CBS 381.82	639	99.48	0	1037.32	581	578	3	0	FALSE
105	JF461329	Fuscoporia gilva MSU549	431	1	JF461326	Fuscoporia gilva MSU650	445	95.06	0	699.19	445	423	8	14	FALSE
105	JF461329	Fuscoporia gilva MSU549	431	2	JF461324	Fuscoporia gilva MSU395	446	94.17	0	683.861	446	420	11	15	FALSE
105	JF461329	Fuscoporia gilva MSU549	431	3	JF461328	Fuscoporia gilva MSU30	446	91.54	2.64155e-173	622.547	449	411	17	21	FALSE
105	JF461329	Fuscoporia gilva MSU549	431	4	JF461325	Fuscoporia gilva MSU739	447	91.29	1.36835e-170	613.53	448	409	21	18	FALSE
105	JF461329	Fuscoporia gilva MSU549	431	5	JF461327	Fuscoporia gilva MSU653	449	90.67	1.667e-169	609.923	450	408	22	20	FALSE
106	JF461328	Fuscoporia gilva MSU30	446	1	JF461325	Fuscoporia gilva MSU739	447	97.32	0	748.783	448	436	9	3	FALSE
106	JF461328	Fuscoporia gilva MSU30	446	2	JF461327	Fuscoporia gilva MSU653	449	96.46	0	734.356	452	436	7	9	FALSE
106	JF461328	Fuscoporia gilva MSU30	446	3	JF461324	Fuscoporia gilva MSU395	446	95.35	0	710.01	452	431	9	12	FALSE
106	JF461328	Fuscoporia gilva MSU30	446	4	JF461326	Fuscoporia gilva MSU650	445	95.12	0	698.288	451	429	11	11	FALSE
106	JF461328	Fuscoporia gilva MSU30	446	9	AY558620	Fuscoporia gilva KCTC 6653	689	92.72	0	658.614	453	420	25	8	FALSE
107	JF461327	Fuscoporia gilva MSU653	449	1	JF461325	Fuscoporia gilva MSU739	447	96.9	0	737.962	452	438	6	8	FALSE
107	JF461327	Fuscoporia gilva MSU653	449	2	JF461328	Fuscoporia gilva MSU30	446	96.46	0	734.356	452	436	7	9	FALSE
107	JF461327	Fuscoporia gilva MSU653	449	3	JF461324	Fuscoporia gilva MSU395	446	94.7	0	692.878	453	429	13	11	FALSE
107	JF461327	Fuscoporia gilva MSU653	449	4	JF461326	Fuscoporia gilva MSU650	445	93.82	0	671.238	453	425	16	12	FALSE
107	JF461327	Fuscoporia gilva MSU653	449	24	MN816719	Fuscoporia gilva JV 1209/65	607	93.32	1.23809e-177	636.072	434	405	23	6	FALSE
108	JF461326	Fuscoporia gilva MSU650	445	1	JF461324	Fuscoporia gilva MSU395	446	97.54	0	750.586	448	437	6	5	FALSE
108	JF461326	Fuscoporia gilva MSU650	445	3	JF461328	Fuscoporia gilva MSU30	446	95.12	0	698.288	451	429	11	11	FALSE
108	JF461326	Fuscoporia gilva MSU650	445	2	JF461329	Fuscoporia gilva MSU549	431	95.06	0	699.19	445	423	8	14	FALSE
108	JF461326	Fuscoporia gilva MSU650	445	4	JF461325	Fuscoporia gilva MSU739	447	94.89	0	689.272	450	427	15	8	FALSE
108	JF461326	Fuscoporia gilva MSU650	445	5	JF461327	Fuscoporia gilva MSU653	449	93.82	0	671.238	453	425	16	12	FALSE
109	JF461325	Fuscoporia gilva MSU739	447	1	JF461328	Fuscoporia gilva MSU30	446	97.32	0	748.783	448	436	9	3	FALSE
109	JF461325	Fuscoporia gilva MSU739	447	2	JF461327	Fuscoporia gilva MSU653	449	96.9	0	737.962	452	438	6	8	FALSE
109	JF461325	Fuscoporia gilva MSU739	447	3	JF461324	Fuscoporia gilva MSU395	446	95.79	0	714.519	451	432	10	9	FALSE
109	JF461325	Fuscoporia gilva MSU739	447	4	JF461326	Fuscoporia gilva MSU650	445	94.89	0	689.272	450	427	15	8	FALSE
109	JF461325	Fuscoporia gilva MSU739	447	28	MN816720	Fuscoporia gilva JV 0709/75	607	91.94	4.97097e-170	610.825	434	399	27	8	FALSE
110	JF461324	Fuscoporia gilva MSU395	446	1	JF461326	Fuscoporia gilva MSU650	445	97.54	0	750.586	448	437	6	5	FALSE
110	JF461324	Fuscoporia gilva MSU395	446	2	JF461325	Fuscoporia gilva MSU739	447	95.79	0	714.519	451	432	10	9	FALSE
110	JF461324	Fuscoporia gilva MSU395	446	3	JF461328	Fuscoporia gilva MSU30	446	95.35	0	710.01	452	431	9	12	FALSE
110	JF461324	Fuscoporia gilva MSU395	446	4	JF461327	Fuscoporia gilva MSU653	449	94.7	0	692.878	453	429	13	11	FALSE
110	JF461324	Fuscoporia gilva MSU395	446	5	JF461329	Fuscoporia gilva MSU549	431	94.17	0	683.861	446	420	11	15	FALSE
111	JF461323	Fuscoporia torulosa MSU558	443	1	JF461321	Fuscoporia torulosa MSU451	443	99.1	0	782.145	443	439	4	0	FALSE
111	JF461323	Fuscoporia torulosa MSU558	443	2	AY558649	Fuscoporia torulosa CBS 182.34	657	94.82	0	694.682	444	421	22	1	FALSE
111	JF461323	Fuscoporia torulosa MSU558	443	5	AF200240	Phellinus tremulae IMSNU32028	615	94.77	0	687.468	440	417	22	1	FALSE
111	JF461323	Fuscoporia torulosa MSU558	443	6	JF692190	Fuscoporia callimorpha JV090487	626	94.37	0	685.665	444	419	24	1	FALSE
111	JF461323	Fuscoporia torulosa MSU558	443	4	JF692193	Fuscoporia callimorpha JV040914J	626	94.37	0	687.468	444	419	24	1	FALSE
112	JF461322	Fuscoporia torulosa MSU380	442	1	JF461320	Fuscoporia torulosa MSU618	443	99.77	0	811.799	443	442	0	1	FALSE
112	JF461322	Fuscoporia torulosa MSU380	442	2	JF461321	Fuscoporia torulosa MSU451	443	94.58	0	684.381	443	419	23	1	FALSE
112	JF461322	Fuscoporia torulosa MSU380	442	3	JF461323	Fuscoporia torulosa MSU558	443	94.13	0	673.301	443	417	25	1	FALSE
112	JF461322	Fuscoporia torulosa MSU380	442	4	AY558649	Fuscoporia torulosa CBS 182.34	657	93.47	0	658.528	444	415	27	2	FALSE
112	JF461322	Fuscoporia torulosa MSU380	442	5	AF200240	Phellinus tremulae IMSNU32028	615	93.41	0	651.141	440	411	27	2	FALSE
113	JF461321	Fuscoporia torulosa MSU451	443	1	JF461323	Fuscoporia torulosa MSU558	443	99.1	0	797.026	443	439	4	0	FALSE
113	JF461321	Fuscoporia torulosa MSU451	443	2	AY558649	Fuscoporia torulosa CBS 182.34	657	95.27	0	702.847	444	423	20	1	FALSE
113	JF461321	Fuscoporia torulosa MSU451	443	3	AF200240	Phellinus tremulae IMSNU32028	615	95.23	0	695.461	440	419	20	1	FALSE
113	JF461321	Fuscoporia torulosa MSU451	443	6	JF692190	Fuscoporia callimorpha JV090487	626	94.82	0	691.767	444	421	22	1	FALSE
113	JF461321	Fuscoporia torulosa MSU451	443	4	JF692193	Fuscoporia callimorpha JV040914J	626	94.82	0	693.614	444	421	22	1	FALSE
114	JF461320	Fuscoporia torulosa MSU618	443	1	JF461322	Fuscoporia torulosa MSU380	442	99.77	0	792.064	443	442	0	1	FALSE
114	JF461320	Fuscoporia torulosa MSU618	443	2	JF461321	Fuscoporia torulosa MSU451	443	94.81	0	696.485	443	420	23	0	FALSE
114	JF461320	Fuscoporia torulosa MSU618	443	3	JF461323	Fuscoporia torulosa MSU558	443	94.36	0	687.468	443	418	25	0	FALSE
114	JF461320	Fuscoporia torulosa MSU618	443	4	AY558649	Fuscoporia torulosa CBS 182.34	657	93.69	0	672.139	444	416	27	1	FALSE
114	JF461320	Fuscoporia torulosa MSU618	443	6	AF200240	Phellinus tremulae IMSNU32028	615	93.64	0	664.926	440	412	27	1	FALSE
115	JX463658	Fuscoporia senex KUC20110922-13	637	14	MN523247	Fuscoporia senex ZD16071205	631	100	0	1094.13	606	606	0	0	FALSE
115	JX463658	Fuscoporia senex KUC20110922-13	637	18	MN816746	Fuscoporia senex Dai 15775	573	100	0	1034.62	573	573	0	0	FALSE
115	JX463658	Fuscoporia senex KUC20110922-13	637	19	MN816745	Fuscoporia senex Dai17132	573	100	0	1034.62	573	573	0	0	FALSE
115	JX463658	Fuscoporia senex KUC20110922-13	637	20	MN816743	Phellinus rhabarbarinus Dai16226	573	100	0	1034.62	573	573	0	0	FALSE
115	JX463658	Fuscoporia senex KUC20110922-13	637	21	MN816747	Fuscoporia senex Dai17043	572	100	0	1032.81	572	572	0	0	FALSE
116	JN592493	Fuscoporia sp. PRM:915982	621	1	MN816738	Fuscoporia palomari JV 1305/3-J	568	100	0	1022.89	568	568	0	0	FALSE
116	JN592493	Fuscoporia sp. PRM:915982	621	2	MN816737	Fuscoporia palomari JV 1004/5-J	568	100	0	1022.89	568	568	0	0	FALSE
116	JN592493	Fuscoporia sp. PRM:915982	621	4	MG231522	Fuscoporia viticola CLZhao 146	635	94.84	0	956.17	620	588	20	12	FALSE
116	JN592493	Fuscoporia sp. PRM:915982	621	3	JQ794583	Fuscoporia viticola JV0709/163	610	94.69	0	957.072	621	588	22	11	FALSE
116	JN592493	Fuscoporia sp. PRM:915982	621	10	MN121829	Fuscoporia viticola He 2081	559	94.54	0	870.51	568	537	20	11	FALSE
117	JF692193	Fuscoporia callimorpha JV040914J	626	1	JF692190	Fuscoporia callimorpha JV090487	626	99.68	0	1122.98	626	624	2	0	FALSE
117	JF692193	Fuscoporia callimorpha JV040914J	626	3	ON808600	Fuscoporia licnoides VRTO279	610	99.67	0	1095.03	610	608	2	0	FALSE
117	JF692193	Fuscoporia callimorpha JV040914J	626	4	ON808598	Fuscoporia licnoides VRTOV483	610	99.67	0	1095.03	610	608	2	0	FALSE
117	JF692193	Fuscoporia callimorpha JV040914J	626	5	ON808602	Fuscoporia licnoides VRTO742B	610	99.67	0	1094.13	610	608	2	0	FALSE
117	JF692193	Fuscoporia callimorpha JV040914J	626	10	ON808601	Fuscoporia licnoides VRTOV544	595	99.66	0	1067.98	595	593	2	0	FALSE
118	JF692192	Fuscoporia callimorpha JV031220.5J	619	1	JF692191	Fuscoporia callimorpha JV090487	619	99.68	0	1112.16	619	617	2	0	FALSE
118	JF692192	Fuscoporia callimorpha JV031220.5J	619	11	MN121825	Fuscoporia callimorpha Dai 17389	568	99.65	0	1020.19	568	566	2	0	FALSE
118	JF692192	Fuscoporia callimorpha JV031220.5J	619	12	MN121824	Fuscoporia callimorpha Dai 17388	568	99.65	0	1020.19	568	566	2	0	FALSE
118	JF692192	Fuscoporia callimorpha JV031220.5J	619	2	GU054028	Uncultured fungus L042881-122-061-A12	664	99.35	0	1103.14	619	615	4	0	FALSE
118	JF692192	Fuscoporia callimorpha JV031220.5J	619	3	JF692190	Fuscoporia callimorpha JV090487	626	98.4	0	1090.52	626	616	3	7	FALSE
119	JF692191	Fuscoporia callimorpha JV090487	619	12	MN121824	Fuscoporia callimorpha Dai 17388	568	100	0	1025.6	568	568	0	0	FALSE
119	JF692191	Fuscoporia callimorpha JV090487	619	11	MN121825	Fuscoporia callimorpha Dai 17389	568	100	0	1025.6	568	568	0	0	FALSE
119	JF692191	Fuscoporia callimorpha JV090487	619	2	GU054028	Uncultured fungus L042881-122-061-A12	664	99.68	0	1108.55	619	617	2	0	FALSE
119	JF692191	Fuscoporia callimorpha JV090487	619	1	JF692192	Fuscoporia callimorpha JV031220.5J	619	99.68	0	1112.16	619	617	2	0	FALSE
119	JF692191	Fuscoporia callimorpha JV090487	619	3	JF692190	Fuscoporia callimorpha JV090487	626	98.72	0	1095.93	626	618	1	7	FALSE
120	JF692190	Fuscoporia callimorpha JV090487	626	1	JF692193	Fuscoporia callimorpha JV040914J	626	99.68	0	1122.98	626	624	2	0	FALSE
120	JF692190	Fuscoporia callimorpha JV090487	626	3	ON808600	Fuscoporia licnoides VRTO279	610	99.67	0	1093.23	610	608	2	0	FALSE
120	JF692190	Fuscoporia callimorpha JV090487	626	4	ON808598	Fuscoporia licnoides VRTOV483	610	99.67	0	1093.23	610	608	2	0	FALSE
120	JF692190	Fuscoporia callimorpha JV090487	626	5	ON808602	Fuscoporia licnoides VRTO742B	610	99.67	0	1092.32	610	608	2	0	FALSE
120	JF692190	Fuscoporia callimorpha JV090487	626	10	ON808601	Fuscoporia licnoides VRTOV544	595	99.66	0	1066.18	595	593	2	0	FALSE
121	HM584811	Fuscoporia gilva FS656175	820	4	FJ940908	Inonotus baumii PB0803	811	100	0	1463.82	811	811	0	0	FALSE
121	HM584811	Fuscoporia gilva FS656175	820	1	DQ103884	Fuscoporia gilva MDJCBS87	820	99.88	0	1475.54	820	819	1	0	FALSE
121	HM584811	Fuscoporia gilva FS656175	820	11	EF694976	Phellinus sp. SA06	797	99.75	0	1425.95	797	795	1	1	FALSE
121	HM584811	Fuscoporia gilva FS656175	820	6	MN153566	Sanghuangporus vaninii S1	813	99.75	0	1454.8	813	811	1	1	FALSE
121	HM584811	Fuscoporia gilva FS656175	820	7	FJ940913	Inonotus baumii PB0808	811	99.75	0	1454.8	811	809	2	0	FALSE
122	DQ516525	Fuscoporia ferrea D4-3B-b	552	1	AY558617	Fuscoporia ferrea CBS 444.48	625	99.64	0	977.811	552	550	1	1	FALSE
122	DQ516525	Fuscoporia ferrea D4-3B-b	552	2	JQ673175	Fuscoporia ferrea DLL2009-161	657	98.2	0	949.858	556	546	6	4	FALSE
122	DQ516525	Fuscoporia ferrea D4-3B-b	552	5	KU139189	Fuscoporia ferrea FP-133592-Sp	639	98.2	0	946.252	556	546	5	5	FALSE
122	DQ516525	Fuscoporia ferrea D4-3B-b	552	3	JQ794581	Fuscoporia ferrea JV0509/195	605	98.2	0	949.858	556	546	6	4	FALSE
122	DQ516525	Fuscoporia ferrea D4-3B-b	552	9	JQ794582	Fuscoporia ferrea JV0309/65	605	98.03	0	939.94	557	546	5	6	FALSE
123	OP593104	Fuscoporia sp. SH-2022a	557	17	MN816746	Fuscoporia senex Dai 15775	573	94.05	0	820.016	538	506	30	2	FALSE
123	OP593104	Fuscoporia sp. SH-2022a	557	16	MN816747	Fuscoporia senex Dai17043	572	94.05	0	820.016	538	506	30	2	FALSE
123	OP593104	Fuscoporia sp. SH-2022a	557	18	MN816745	Fuscoporia senex Dai17132	573	94.05	0	820.016	538	506	30	2	FALSE
123	OP593104	Fuscoporia sp. SH-2022a	557	19	MN816743	Phellinus rhabarbarinus Dai16226	573	94.05	0	820.016	538	506	30	2	FALSE
123	OP593104	Fuscoporia sp. SH-2022a	557	14	MN523247	Fuscoporia senex ZD16071205	631	93.9	0	820.917	541	508	31	2	FALSE
124	MN816731	Fuscoporia eucalypti Dai 18792	609	3	MN816730	Fuscoporia eucalypti Dai 18783	609	99.84	0	1095.03	609	608	1	0	FALSE
124	MN816731	Fuscoporia eucalypti Dai 18792	609	4	MN809977	Fuscoporia wahlbergii FLOR:67950	694	99.84	0	1095.03	609	608	1	0	FALSE
124	MN816731	Fuscoporia eucalypti Dai 18792	609	5	MN103596	Fuscoporia wahlbergii NZFS 240	715	96.07	0	999.451	610	586	17	7	FALSE
124	MN816731	Fuscoporia eucalypti Dai 18792	609	8	MN809978	Fuscoporia wahlbergii FLOR:52882	646	95.85	0	969.695	603	578	17	8	FALSE
124	MN816731	Fuscoporia eucalypti Dai 18792	609	7	OM959398	Fuscoporia torulosa CLZhao 10146	706	95.43	0	971.499	613	585	18	10	FALSE
125	MN816721	Fuscoporia chinensis Dai 15713	624	2	OM955848	Fuscoporia chinensis CLZhao 21152	719	99.2	0	1104.05	624	619	5	0	FALSE
125	MN816721	Fuscoporia chinensis Dai 15713	624	3	MK268915	Fuscoporia gilva CLZhao 3235	712	98.56	0	1086.01	624	615	9	0	FALSE
125	MN816721	Fuscoporia chinensis Dai 15713	624	4	KJ668544	Fuscoporia gilva KUC20121123-27	680	96.98	0	1028.3	630	611	10	9	FALSE
125	MN816721	Fuscoporia chinensis Dai 15713	624	13	MN781977	Fuscoporia gilva B118-ITS1_G14.ab1	657	96.81	0	1020.19	626	606	12	8	FALSE
125	MN816721	Fuscoporia chinensis Dai 15713	624	15	MG966313	Fuscoporia gilva MushroomObserver.org/208897	659	96.79	0	1014.78	623	603	12	8	FALSE
126	MN816717	Fuscoporia karsteniana Dai 11403	606	4	OK584440	Fuscoporia sp. TYY-63	698	100	0	1094.13	606	606	0	0	FALSE
126	MN816717	Fuscoporia karsteniana Dai 11403	606	2	MN121827	Fuscoporia gilva Dai 15681	608	100	0	1094.13	606	606	0	0	FALSE
126	MN816717	Fuscoporia karsteniana Dai 11403	606	3	MG008399	Fuscoporia sp. Dai 16386	608	100	0	1094.13	606	606	0	0	FALSE
126	MN816717	Fuscoporia karsteniana Dai 11403	606	7	MW581164	Fuscoporia gilva CLZhao 12135	701	100	0	1094.13	606	606	0	0	FALSE
126	MN816717	Fuscoporia karsteniana Dai 11403	606	6	AB811862	Fuscoporia gilva MQN016	826	100	0	1094.13	606	606	0	0	FALSE
127	MN816712	Fuscoporia plumeriae Dai 18858	572	2	MN816713	Fuscoporia bambusae Dai 16607	572	99.83	0	1028.3	572	571	1	0	FALSE
127	MN816712	Fuscoporia plumeriae Dai 18858	572	3	KJ668545	Fuscoporia ferruginosa KUC20121123-07	574	99.3	0	1000.35	568	564	2	2	FALSE
127	MN816712	Fuscoporia plumeriae Dai 18858	572	4	JQ794566	Fuscoporia ferruginosa JV0309/183	623	98.43	0	992.237	572	563	9	0	FALSE
127	MN816712	Fuscoporia plumeriae Dai 18858	572	7	JQ673163	Fuscoporia sp. DLL2009-062	675	98.08	0	983.221	572	561	11	0	FALSE
127	MN816712	Fuscoporia plumeriae Dai 18858	572	6	JQ673165	Fuscoporia sp. DLL2009-078	675	98.08	0	983.221	572	561	11	0	FALSE
128	MN816711	Fuscoporia bambusae Dai 16599	572	1	MN816713	Fuscoporia bambusae Dai 16607	572	99.83	0	1028.3	572	571	1	0	FALSE
128	MN816711	Fuscoporia bambusae Dai 16599	572	2	KJ668545	Fuscoporia ferruginosa KUC20121123-07	574	99.3	0	1000.35	568	564	2	2	FALSE
128	MN816711	Fuscoporia bambusae Dai 16599	572	3	JQ794566	Fuscoporia ferruginosa JV0309/183	623	98.43	0	992.237	572	563	9	0	FALSE
128	MN816711	Fuscoporia bambusae Dai 16599	572	4	JQ673166	Fuscoporia sp. DLL2010-085	675	98.08	0	985.024	572	561	11	0	FALSE
128	MN816711	Fuscoporia bambusae Dai 16599	572	5	JQ673165	Fuscoporia sp. DLL2009-078	675	98.08	0	983.221	572	561	11	0	FALSE
129	MN816708	Fuscoporia subchrysea Dai 16201	570	3	JQ794576	Fuscoporia ferruginosa JV1109/87	614	96.67	0	939.94	571	552	10	9	FALSE
129	MN816708	Fuscoporia subchrysea Dai 16201	570	2	JQ794577	Fuscoporia ferruginosa JV1109/24	614	96.67	0	939.94	571	552	10	9	FALSE
129	MN816708	Fuscoporia subchrysea Dai 16201	570	4	KY264033	Fuscoporia sp. Dollinger 970	614	96.5	0	937.235	571	551	11	9	FALSE
129	MN816708	Fuscoporia subchrysea Dai 16201	570	5	LR994151	uncultured fungus ASV_834	1557	96.5	0	935.431	571	551	11	9	FALSE
129	MN816708	Fuscoporia subchrysea Dai 16201	570	6	KY264032	Fuscoporia sp. Dollinger 862	615	96.33	0	932.726	572	551	11	10	FALSE
130	MN816705	Fuscoporia australiana Dai 18879	572	3	JQ794568	Fuscoporia ferruginosa JV0509/151	623	100	0	1032.81	572	572	0	0	FALSE
130	MN816705	Fuscoporia australiana Dai 18879	572	2	JQ673157	Fuscoporia sp. DLL2009-052	675	100	0	1032.81	572	572	0	0	FALSE
130	MN816705	Fuscoporia australiana Dai 18879	572	4	JQ673161	Fuscoporia sp. DLL2010-114	675	99.83	0	1030.11	572	571	1	0	FALSE
130	MN816705	Fuscoporia australiana Dai 18879	572	5	JQ673158	Fuscoporia sp. DLL2009-034	675	99.83	0	1030.11	572	571	1	0	FALSE
130	MN816705	Fuscoporia australiana Dai 18879	572	6	JQ794575	Fuscoporia ferruginosa O906066	623	99.83	0	1028.3	572	571	1	0	FALSE
131	MG008397	Fuscoporia australasica Dai 15636	606	3	MK268926	Fuscoporia torulosa CLZhao 5017	693	100	0	1090.52	604	604	0	0	FALSE
131	MG008397	Fuscoporia australasica Dai 15636	606	2	MK343537	Fuscoporia torulosa CLZhao 2762	694	100	0	1090.52	604	604	0	0	FALSE
131	MG008397	Fuscoporia australasica Dai 15636	606	4	MH114665	Fuscoporia torulosa CLZhao 2162	698	100	0	1090.52	604	604	0	0	FALSE
131	MG008397	Fuscoporia australasica Dai 15636	606	7	ON332075	Fuscoporia torulosa CLZhao5324	678	100	0	1090.52	604	604	0	0	FALSE
131	MG008397	Fuscoporia australasica Dai 15636	606	6	ON332076	Fuscoporia torulosa CLZhao5325	678	100	0	1090.52	604	604	0	0	FALSE
132	KX961098	Fuscoporia subferrea Dai 16327	539	5	KX961099	Fuscoporia subferrea Cui 8173	540	99.81	0	966.99	540	539	0	1	FALSE
132	KX961098	Fuscoporia subferrea Dai 16327	539	3	MK268924	Fuscoporia subferrea CLZhao 3241	618	99.81	0	966.99	540	539	0	1	FALSE
132	KX961098	Fuscoporia subferrea Dai 16327	539	2	MW742565	Fuscoporia subferrea CLZhao 10798	618	99.81	0	968.794	539	538	1	0	FALSE
132	KX961098	Fuscoporia subferrea Dai 16327	539	6	MW582755	Fuscoporia subferrea CLZhao 17024	617	99.81	0	966.99	540	539	0	1	FALSE
132	KX961098	Fuscoporia subferrea Dai 16327	539	4	MH114663	Fuscoporia subferrea CLZhao 3043	622	99.81	0	966.99	540	539	0	1	FALSE
133	MZ264226	Fuscoporia sp. Dai 20498	358	2	MZ264229	Fuscoporia sp. Dai 19501	562	96.1	2.26745e-160	578.364	359	345	12	2	FALSE
133	MZ264226	Fuscoporia sp. Dai 20498	358	1	MZ264230	Fuscoporia sp. Dai 19656	529	96.1	2.26745e-160	578.364	359	345	12	2	FALSE
133	MZ264226	Fuscoporia sp. Dai 20498	358	3	MZ264228	Fuscoporia sp. Dai 19655	562	95.82	9.64145e-159	573.856	359	344	13	2	FALSE
133	MZ264226	Fuscoporia sp. Dai 20498	358	4	JX484014	Fulvifomes melleoporus	611	95.82	9.64145e-159	573.856	359	344	13	2	FALSE
133	MZ264226	Fuscoporia sp. Dai 20498	358	9	MG008406	Fuscoporia sp. Dai 11860	569	89.53	1.5305e-124	459.342	363	325	26	12	FALSE
134	MZ169042	Fuscoporia gilva JV 1006/16-J	680	21	KM103993	Uncultured fungus rcw_57	672	100	0	1159.05	642	642	0	0	FALSE
134	MZ169042	Fuscoporia gilva JV 1006/16-J	680	2	ON496535	Fuscoporia sp. MU-1-2	715	99.85	0	1212.25	674	673	1	0	FALSE
134	MZ169042	Fuscoporia gilva JV 1006/16-J	680	14	MN831386	Uncultured fungus B50-ITS1_C10.ab1	657	99.85	0	1168.97	650	649	1	0	FALSE
134	MZ169042	Fuscoporia gilva JV 1006/16-J	680	25	OM972300	Fuscoporia gilva S.D. Russell iNaturalist # 91597720	646	99.84	0	1141.92	634	633	1	0	FALSE
134	MZ169042	Fuscoporia gilva JV 1006/16-J	680	24	MN831387	Uncultured fungus B50-ITS4_C12.ab1	647	99.84	0	1147.33	638	637	1	0	FALSE
135	MZ169038	Fuscoporia atlantica JV1612_28D	671	1	KP058514	Fuscoporia atlantica RP8	746	97.18	0	1131.1	674	655	16	3	FALSE
135	MZ169038	Fuscoporia atlantica JV1612_28D	671	2	KP058515	Fuscoporia atlantica MV230	684	96.74	0	1119.37	675	653	18	4	FALSE
135	MZ169038	Fuscoporia atlantica JV1612_28D	671	24	MN831387	Uncultured fungus B50-ITS4_C12.ab1	647	88.05	0	739.766	619	545	53	21	FALSE
135	MZ169038	Fuscoporia atlantica JV1612_28D	671	27	OM972300	Fuscoporia gilva S.D. Russell iNaturalist # 91597720	646	87.88	0	737.061	619	544	54	21	FALSE
135	MZ169038	Fuscoporia atlantica JV1612_28D	671	29	MN781978	Fuscoporia gilva B118-ITS4_G16.ab1	677	87.56	0	736.159	619	542	55	22	FALSE
136	MW908541	Fuscoporia sp. Doll652	658	25	MZ264225	Fuscoporia sp. JV 0402/20K	624	91.67	0	838.951	600	550	35	15	FALSE
136	MW908541	Fuscoporia sp. Doll652	658	24	MN781978	Fuscoporia gilva B118-ITS4_G16.ab1	677	90.69	0	838.951	623	565	40	18	FALSE
136	MW908541	Fuscoporia sp. Doll652	658	2	MZ169039	Phellinus sarcites JV0402_20K	676	90.63	0	931.825	683	619	32	32	FALSE
136	MW908541	Fuscoporia sp. Doll652	658	27	KJ140647	Fuscoporia gilva CFMR:DLL2011-147	673	90.54	0	832.639	624	565	40	19	FALSE
136	MW908541	Fuscoporia sp. Doll652	658	29	KM103993	Uncultured fungus rcw_57	672	90.38	0	828.131	624	564	41	19	FALSE
137	MW908540	Fuscoporia sp. Doll623	658	24	MZ264225	Fuscoporia sp. JV 0402/20K	624	91.67	0	838.951	600	550	35	15	FALSE
137	MW908540	Fuscoporia sp. Doll623	658	23	MN781978	Fuscoporia gilva B118-ITS4_G16.ab1	677	90.69	0	838.951	623	565	40	18	FALSE
137	MW908540	Fuscoporia sp. Doll623	658	1	MZ169039	Phellinus sarcites JV0402_20K	676	90.63	0	931.825	683	619	32	32	FALSE
137	MW908540	Fuscoporia sp. Doll623	658	26	KJ140647	Fuscoporia gilva CFMR:DLL2011-147	673	90.54	0	832.639	624	565	40	19	FALSE
137	MW908540	Fuscoporia sp. Doll623	658	27	MN831387	Uncultured fungus B50-ITS4_C12.ab1	647	90.38	0	828.131	624	564	41	19	FALSE
138	MH599102	Fuscoporia pulviniformis CMW48600	631	1	MH599101	Fuscoporia pulviniformis CMW47816	673	100	0	1139.21	631	631	0	0	FALSE
138	MH599102	Fuscoporia pulviniformis CMW48600	631	4	MH599103	Fuscoporia pulviniformis CMW48060	615	100	0	1110.36	615	615	0	0	FALSE
138	MH599102	Fuscoporia pulviniformis CMW48600	631	3	MH599100	Fuscoporia pulviniformis CMW45308	646	99.84	0	1134.7	631	630	1	0	FALSE
138	MH599102	Fuscoporia pulviniformis CMW48600	631	5	AY558613	Fuscoporia cinchonensis CBS 447.76	642	86.06	0	673.041	624	537	55	32	FALSE
138	MH599102	Fuscoporia pulviniformis CMW48600	631	9	KJ677113	Fuscoporia sp. SP5251	618	84.93	7.68736e-176	630.662	617	524	56	37	FALSE
139	MH392562	Fuscoporia semiarida URM83800	1248	6	MH407362	Fuscoporia semiarida URM82510	792	100	0	1429.55	792	792	0	0	FALSE
139	MH392562	Fuscoporia semiarida URM83800	1248	7	MK076728	Fuscoporia gilva SGE324	842	100	0	1429.55	792	792	0	0	FALSE
139	MH392562	Fuscoporia semiarida URM83800	1248	8	MK076727	Fuscoporia gilva GAS929	842	100	0	1429.55	792	792	0	0	FALSE
139	MH392562	Fuscoporia semiarida URM83800	1248	10	MH407361	Fuscoporia semiarida URM83800	792	99.75	0	1421.44	792	790	2	0	FALSE
139	MH392562	Fuscoporia semiarida URM83800	1248	9	MH407364	Fuscoporia semiarida URM83926	792	99.75	0	1422.34	792	790	2	0	FALSE
140	MH392544	Fuscoporia marquesiana URM83094	1236	6	MH407343	Fuscoporia marquesiana URM83094	792	99.87	0	1425.05	792	791	1	0	FALSE
140	MH392544	Fuscoporia marquesiana URM83094	1236	7	MK076741	Fuscoporia wahlbergii CM40	842	99.62	0	1416.03	792	789	3	0	FALSE
140	MH392544	Fuscoporia marquesiana URM83094	1236	8	MK076740	Fuscoporia wahlbergii CM29	842	99.62	0	1416.03	792	789	3	0	FALSE
140	MH392544	Fuscoporia marquesiana URM83094	1236	9	MN810019	Fuscoporia wahlbergii Dai 18673	1348	98.48	0	1375.45	792	780	12	0	FALSE
140	MH392544	Fuscoporia marquesiana URM83094	1236	10	MN809983	Fuscoporia wahlbergii FLOR:52882	868	98.36	0	1372.75	792	779	13	0	FALSE
141	MK070011	Fuscoporia wahlbergii CM40	461	1	MK070010	Fuscoporia wahlbergii CM29	461	99.78	0	828.131	461	460	1	0	FALSE
141	MK070011	Fuscoporia wahlbergii CM40	461	28	MG008396	Fuscoporia sp. Dai 15635	606	94.12	1.65902e-163	589.185	391	368	8	15	FALSE
141	MK070011	Fuscoporia wahlbergii CM40	461	26	MG008397	Fuscoporia australasica Dai 15636	606	94.12	1.65902e-163	589.185	391	368	8	15	FALSE
141	MK070011	Fuscoporia wahlbergii CM40	461	24	MH114665	Fuscoporia torulosa CLZhao 2162	698	94.12	1.65902e-163	589.185	391	368	8	15	FALSE
141	MK070011	Fuscoporia wahlbergii CM40	461	22	MK795136	Fuscoporia torulosa CLZhao 2435	692	94.12	1.65902e-163	589.185	391	368	8	15	FALSE
142	MK070010	Fuscoporia wahlbergii CM29	461	1	MK070011	Fuscoporia wahlbergii CM40	461	99.78	0	828.131	461	460	1	0	FALSE
142	MK070010	Fuscoporia wahlbergii CM29	461	24	MH114665	Fuscoporia torulosa CLZhao 2162	698	94.12	1.68078e-163	589.185	391	368	8	15	FALSE
142	MK070010	Fuscoporia wahlbergii CM29	461	30	ON332077	Fuscoporia torulosa CLZhao8318	702	94.12	1.68078e-163	589.185	391	368	8	15	FALSE
142	MK070010	Fuscoporia wahlbergii CM29	461	26	MG008397	Fuscoporia australasica Dai 15636	606	94.12	1.68078e-163	589.185	391	368	8	15	FALSE
142	MK070010	Fuscoporia wahlbergii CM29	461	20	MK809457	Fuscoporia torulosa SWFU 002435	692	94.12	1.68078e-163	589.185	391	368	8	15	FALSE
143	MK070009	Fuscoporia gilva CM72	462	2	MK069994	Fuscoporia gilva CM66	461	99.78	0	826.328	462	461	0	1	FALSE
143	MK070009	Fuscoporia gilva CM72	462	22	KU139196	Fuscoporia gilva DLL2011-147	714	94.75	9.94903e-173	619.842	400	379	0	21	FALSE
143	MK070009	Fuscoporia gilva CM72	462	11	MN831386	Uncultured fungus B50-ITS1_C10.ab1	657	94.75	9.94903e-173	619.842	400	379	0	21	FALSE
143	MK070009	Fuscoporia gilva CM72	462	9	MN831387	Uncultured fungus B50-ITS4_C12.ab1	647	94.75	9.94903e-173	619.842	400	379	0	21	FALSE
143	MK070009	Fuscoporia gilva CM72	462	3	MT551948	Fuscoporia gilva MO363740	713	94.75	9.94903e-173	619.842	400	379	0	21	FALSE
144	MK070008	Fuscoporia callimorpha CM59	462	2	MK069993	Fuscoporia callimorpha CM47	462	99.78	0	829.934	462	461	1	0	FALSE
144	MK070008	Fuscoporia callimorpha CM59	462	1	MK070006	Fuscoporia callimorpha CM51	462	99.78	0	829.934	462	461	1	0	FALSE
144	MK070008	Fuscoporia callimorpha CM59	462	3	MK070004	Fuscoporia callimorpha CM23	462	99.57	0	827.229	462	460	2	0	FALSE
144	MK070008	Fuscoporia callimorpha CM59	462	4	MK070007	Fuscoporia callimorpha CM55	462	99.57	0	825.426	462	460	2	0	FALSE
144	MK070008	Fuscoporia callimorpha CM59	462	5	MK070005	Fuscoporia callimorpha CM42	462	99.57	0	825.426	462	460	2	0	FALSE
145	MK070007	Fuscoporia callimorpha CM55	462	1	MK070006	Fuscoporia callimorpha CM51	462	99.78	0	829.934	462	461	1	0	FALSE
145	MK070007	Fuscoporia callimorpha CM55	462	2	MK069993	Fuscoporia callimorpha CM47	462	99.78	0	829.934	462	461	1	0	FALSE
145	MK070007	Fuscoporia callimorpha CM55	462	3	MK070004	Fuscoporia callimorpha CM23	462	99.57	0	827.229	462	460	2	0	FALSE
145	MK070007	Fuscoporia callimorpha CM55	462	4	MK069998	Fuscoporia callimorpha CM06	462	99.57	0	827.229	462	460	2	0	FALSE
145	MK070007	Fuscoporia callimorpha CM55	462	5	MK070008	Fuscoporia callimorpha CM59	462	99.57	0	825.426	462	460	2	0	FALSE
146	MK070006	Fuscoporia callimorpha CM51	462	2	MK070004	Fuscoporia callimorpha CM23	462	99.78	0	831.738	462	461	1	0	FALSE
146	MK070006	Fuscoporia callimorpha CM51	462	3	MK070008	Fuscoporia callimorpha CM59	462	99.78	0	829.934	462	461	1	0	FALSE
146	MK070006	Fuscoporia callimorpha CM51	462	5	MK070005	Fuscoporia callimorpha CM42	462	99.78	0	829.934	462	461	1	0	FALSE
146	MK070006	Fuscoporia callimorpha CM51	462	4	MK070007	Fuscoporia callimorpha CM55	462	99.78	0	829.934	462	461	1	0	FALSE
146	MK070006	Fuscoporia callimorpha CM51	462	6	MK069998	Fuscoporia callimorpha CM06	462	99.57	0	827.229	462	460	2	0	FALSE
147	MK070005	Fuscoporia callimorpha CM42	462	1	MK070006	Fuscoporia callimorpha CM51	462	99.78	0	829.934	462	461	1	0	FALSE
147	MK070005	Fuscoporia callimorpha CM42	462	2	MK069993	Fuscoporia callimorpha CM47	462	99.78	0	829.934	462	461	1	0	FALSE
147	MK070005	Fuscoporia callimorpha CM42	462	3	MK070004	Fuscoporia callimorpha CM23	462	99.57	0	827.229	462	460	2	0	FALSE
147	MK070005	Fuscoporia callimorpha CM42	462	5	MK070007	Fuscoporia callimorpha CM55	462	99.57	0	825.426	462	460	2	0	FALSE
147	MK070005	Fuscoporia callimorpha CM42	462	4	MK070008	Fuscoporia callimorpha CM59	462	99.57	0	825.426	462	460	2	0	FALSE
148	MK070004	Fuscoporia callimorpha CM23	462	2	MK069993	Fuscoporia callimorpha CM47	462	99.78	0	831.738	462	461	1	0	FALSE
148	MK070004	Fuscoporia callimorpha CM23	462	1	MK070006	Fuscoporia callimorpha CM51	462	99.78	0	831.738	462	461	1	0	FALSE
148	MK070004	Fuscoporia callimorpha CM23	462	6	MK070005	Fuscoporia callimorpha CM42	462	99.57	0	827.229	462	460	2	0	FALSE
148	MK070004	Fuscoporia callimorpha CM23	462	5	MK070007	Fuscoporia callimorpha CM55	462	99.57	0	827.229	462	460	2	0	FALSE
148	MK070004	Fuscoporia callimorpha CM23	462	4	MK070008	Fuscoporia callimorpha CM59	462	99.57	0	827.229	462	460	2	0	FALSE
149	MK070003	Fuscoporia gilva CM18	462	2	MK069994	Fuscoporia gilva CM66	461	99.78	0	826.328	462	461	0	1	FALSE
149	MK070003	Fuscoporia gilva CM18	462	11	MN831386	Uncultured fungus B50-ITS1_C10.ab1	657	94.75	9.82022e-173	619.842	400	379	0	21	FALSE
149	MK070003	Fuscoporia gilva CM18	462	15	MN781977	Fuscoporia gilva B118-ITS1_G14.ab1	657	94.75	9.82022e-173	619.842	400	379	0	21	FALSE
149	MK070003	Fuscoporia gilva CM18	462	13	MN781978	Fuscoporia gilva B118-ITS4_G16.ab1	677	94.75	9.82022e-173	619.842	400	379	0	21	FALSE
149	MK070003	Fuscoporia gilva CM18	462	9	MN831387	Uncultured fungus B50-ITS4_C12.ab1	647	94.75	9.82022e-173	619.842	400	379	0	21	FALSE
150	MK070002	Fuscoporia callimorpha GAS283	459	1	MK070001	Fuscoporia callimorpha GAS233	459	99.78	0	826.328	459	458	1	0	FALSE
150	MK070002	Fuscoporia callimorpha GAS283	459	2	MK070006	Fuscoporia callimorpha CM51	462	98.92	0	810.097	462	457	2	3	FALSE
150	MK070002	Fuscoporia callimorpha GAS283	459	3	MK069993	Fuscoporia callimorpha CM47	462	98.92	0	810.097	462	457	2	3	FALSE
150	MK070002	Fuscoporia callimorpha GAS283	459	5	MK070008	Fuscoporia callimorpha CM59	462	98.7	0	805.589	462	456	3	3	FALSE
150	MK070002	Fuscoporia callimorpha GAS283	459	4	MK070004	Fuscoporia callimorpha CM23	462	98.7	0	807.392	462	456	3	3	FALSE
151	MK070001	Fuscoporia callimorpha GAS233	459	1	MK070002	Fuscoporia callimorpha GAS283	459	99.78	0	826.328	459	458	1	0	FALSE
151	MK070001	Fuscoporia callimorpha GAS233	459	3	MK069993	Fuscoporia callimorpha CM47	462	98.92	0	811.901	462	457	2	3	FALSE
151	MK070001	Fuscoporia callimorpha GAS233	459	2	MK070006	Fuscoporia callimorpha CM51	462	98.92	0	811.901	462	457	2	3	FALSE
151	MK070001	Fuscoporia callimorpha GAS233	459	7	MK070005	Fuscoporia callimorpha CM42	462	98.7	0	807.392	462	456	3	3	FALSE
151	MK070001	Fuscoporia callimorpha GAS233	459	6	MK070007	Fuscoporia callimorpha CM55	462	98.7	0	807.392	462	456	3	3	FALSE
152	MK070000	Fuscoporia gilva GAS170	392	10	JX104709	Fulvifomes sp. XG2	891	97.06	0.00196817	58.0924	34	33	1	0	FALSE
152	MK070000	Fuscoporia gilva GAS170	392	29	KU139180	Phellinus sp. OKM-4173	669	94.12	0.292103	49.9773	34	32	1	1	FALSE
152	MK070000	Fuscoporia gilva GAS170	392	3	MK069995	Fuscoporia gilva GAS929	438	89.87	2.08847e-142	518.853	385	346	5	34	FALSE
152	MK070000	Fuscoporia gilva GAS170	392	2	MK069997	Fuscoporia gilva SGE324	438	89.87	2.08847e-142	518.853	385	346	5	34	FALSE
152	MK070000	Fuscoporia gilva GAS170	392	4	OK086370	Fulvifomes sp. VRTO_AMZ01	659	88.38	1.5038e-131	482.786	370	327	4	39	FALSE
153	MK069999	Fuscoporia callimorpha CM41	462	1	MK069998	Fuscoporia callimorpha CM06	462	99.78	0	829.033	462	461	1	0	FALSE
153	MK069999	Fuscoporia callimorpha CM41	462	4	MK070006	Fuscoporia callimorpha CM51	462	99.35	0	824.524	462	459	3	0	FALSE
153	MK069999	Fuscoporia callimorpha CM41	462	3	MK070007	Fuscoporia callimorpha CM55	462	99.35	0	824.524	462	459	3	0	FALSE
153	MK069999	Fuscoporia callimorpha CM41	462	2	MK070004	Fuscoporia callimorpha CM23	462	99.35	0	826.328	462	459	3	0	FALSE
153	MK069999	Fuscoporia callimorpha CM41	462	5	MK069993	Fuscoporia callimorpha CM47	462	99.35	0	824.524	462	459	3	0	FALSE
154	MK069998	Fuscoporia callimorpha CM06	462	2	MK069999	Fuscoporia callimorpha CM41	462	99.78	0	829.033	462	461	1	0	FALSE
154	MK069998	Fuscoporia callimorpha CM06	462	3	MK070007	Fuscoporia callimorpha CM55	462	99.57	0	827.229	462	460	2	0	FALSE
154	MK069998	Fuscoporia callimorpha CM06	462	4	MK070006	Fuscoporia callimorpha CM51	462	99.57	0	827.229	462	460	2	0	FALSE
154	MK069998	Fuscoporia callimorpha CM06	462	5	MK069993	Fuscoporia callimorpha CM47	462	99.57	0	827.229	462	460	2	0	FALSE
154	MK069998	Fuscoporia callimorpha CM06	462	1	MK070004	Fuscoporia callimorpha CM23	462	99.57	0	829.033	462	460	2	0	FALSE
155	MK069997	Fuscoporia gilva SGE324	438	2	OK086370	Fulvifomes sp. VRTO_AMZ01	659	95.79	8.78946e-167	600.005	380	364	2	14	FALSE
155	MK069997	Fuscoporia gilva SGE324	438	4	JX104710	Fulvifomes sp. XG3	887	94.99	6.75733e-162	583.774	379	360	6	13	FALSE
155	MK069997	Fuscoporia gilva SGE324	438	6	JX104707	Fulvifomes sp. S2T26M1	779	94.99	6.75733e-162	583.774	379	360	6	13	FALSE
155	MK069997	Fuscoporia gilva SGE324	438	3	MH390434	Fulvifomes siamensis Dai 18309	775	94.99	6.75733e-162	583.774	379	360	6	13	FALSE
155	MK069997	Fuscoporia gilva SGE324	438	5	JX104709	Fulvifomes sp. XG2	891	94.99	6.75733e-162	583.774	379	360	6	13	FALSE
156	MK069996	Fuscoporia gilva SGE322	392	10	JX104709	Fulvifomes sp. XG2	891	97.06	0.00194269	58.0924	34	33	1	0	FALSE
156	MK069996	Fuscoporia gilva SGE322	392	29	KU139180	Phellinus sp. OKM-4173	669	94.12	0.288321	49.9773	34	32	1	1	FALSE
156	MK069996	Fuscoporia gilva SGE322	392	2	MK069997	Fuscoporia gilva SGE324	438	89.87	2.06143e-142	518.853	385	346	5	34	FALSE
156	MK069996	Fuscoporia gilva SGE322	392	3	MK069995	Fuscoporia gilva GAS929	438	89.87	2.06143e-142	518.853	385	346	5	34	FALSE
156	MK069996	Fuscoporia gilva SGE322	392	4	OK086370	Fulvifomes sp. VRTO_AMZ01	659	88.38	1.48433e-131	482.786	370	327	4	39	FALSE
157	MK069995	Fuscoporia gilva GAS929	438	2	OK086370	Fulvifomes sp. VRTO_AMZ01	659	95.79	8.67567e-167	600.005	380	364	2	14	FALSE
157	MK069995	Fuscoporia gilva GAS929	438	6	JX104707	Fulvifomes sp. S2T26M1	779	94.99	6.66985e-162	583.774	379	360	6	13	FALSE
157	MK069995	Fuscoporia gilva GAS929	438	4	JX104710	Fulvifomes sp. XG3	887	94.99	6.66985e-162	583.774	379	360	6	13	FALSE
157	MK069995	Fuscoporia gilva GAS929	438	5	JX104709	Fulvifomes sp. XG2	891	94.99	6.66985e-162	583.774	379	360	6	13	FALSE
157	MK069995	Fuscoporia gilva GAS929	438	3	MH390434	Fulvifomes siamensis Dai 18309	775	94.99	6.66985e-162	583.774	379	360	6	13	FALSE
158	MK069994	Fuscoporia gilva CM66	461	1	MK070009	Fuscoporia gilva CM72	462	99.78	0	826.328	462	461	0	1	FALSE
158	MK069994	Fuscoporia gilva CM66	461	2	MK070003	Fuscoporia gilva CM18	462	99.78	0	826.328	462	461	0	1	FALSE
158	MK069994	Fuscoporia gilva CM66	461	7	MH599104	Fuscoporia gilva CMW48042	717	94.75	9.92551e-173	619.842	400	379	0	21	FALSE
158	MK069994	Fuscoporia gilva CM66	461	9	MN831387	Uncultured fungus B50-ITS4_C12.ab1	647	94.75	9.92551e-173	619.842	400	379	0	21	FALSE
158	MK069994	Fuscoporia gilva CM66	461	11	MN831386	Uncultured fungus B50-ITS1_C10.ab1	657	94.75	9.92551e-173	619.842	400	379	0	21	FALSE
159	MK069993	Fuscoporia callimorpha CM47	462	2	MK070004	Fuscoporia callimorpha CM23	462	99.78	0	831.738	462	461	1	0	FALSE
159	MK069993	Fuscoporia callimorpha CM47	462	3	MK070008	Fuscoporia callimorpha CM59	462	99.78	0	829.934	462	461	1	0	FALSE
159	MK069993	Fuscoporia callimorpha CM47	462	4	MK070007	Fuscoporia callimorpha CM55	462	99.78	0	829.934	462	461	1	0	FALSE
159	MK069993	Fuscoporia callimorpha CM47	462	5	MK070005	Fuscoporia callimorpha CM42	462	99.78	0	829.934	462	461	1	0	FALSE
159	MK069993	Fuscoporia callimorpha CM47	462	6	MK069998	Fuscoporia callimorpha CM06	462	99.57	0	827.229	462	460	2	0	FALSE
160	MH050760	Fuscoporia ferrea JV 1105/3J	554	1	KX961100	Fuscoporia ferrea JV 1606/2.2-J	563	100	0	1000.35	554	554	0	0	FALSE
160	MH050760	Fuscoporia ferrea JV 1105/3J	554	2	JQ794582	Fuscoporia ferrea JV0309/65	605	100	0	1000.35	554	554	0	0	FALSE
160	MH050760	Fuscoporia ferrea JV 1105/3J	554	3	KU139189	Fuscoporia ferrea FP-133592-Sp	639	99.82	0	992.237	554	553	0	1	FALSE
160	MH050760	Fuscoporia ferrea JV 1105/3J	554	27	FJ820674	Uncultured fungus S186	616	99.78	0	808.294	452	451	0	1	FALSE
160	MH050760	Fuscoporia ferrea JV 1105/3J	554	4	OP651143	Fuscoporia ferrea iNat37835973	604	99.64	0	987.729	554	552	1	1	FALSE
161	MH050759	Fuscoporia setifera Dai 15706	588	1	MH050758	Fuscoporia setifera Dai 15710	588	99.83	0	1057.16	588	587	1	0	FALSE
161	MH050759	Fuscoporia setifera Dai 15706	588	3	ON229483	Fuscoporia setifera CLZhao 21567	684	99.49	0	1048.14	588	585	3	0	FALSE
161	MH050759	Fuscoporia setifera Dai 15706	588	2	ON229487	Fuscoporia setifera CLZhao 21645	683	99.49	0	1048.14	588	585	3	0	FALSE
161	MH050759	Fuscoporia setifera Dai 15706	588	4	ON262341	Fuscoporia setifera CLZhao 21609	684	99.32	0	1043.63	588	584	4	0	FALSE
161	MH050759	Fuscoporia setifera Dai 15706	588	5	ON229486	Fuscoporia setifera CLZhao 21640	684	99.32	0	1043.63	588	584	4	0	FALSE
162	MH050758	Fuscoporia setifera Dai 15710	588	1	MH050759	Fuscoporia setifera Dai 15706	588	99.83	0	1057.16	588	587	1	0	FALSE
162	MH050758	Fuscoporia setifera Dai 15710	588	3	ON229483	Fuscoporia setifera CLZhao 21567	684	99.66	0	1052.65	588	586	2	0	FALSE
162	MH050758	Fuscoporia setifera Dai 15710	588	2	ON229487	Fuscoporia setifera CLZhao 21645	683	99.66	0	1052.65	588	586	2	0	FALSE
162	MH050758	Fuscoporia setifera Dai 15710	588	4	ON229486	Fuscoporia setifera CLZhao 21640	684	99.49	0	1048.14	588	585	3	0	FALSE
162	MH050758	Fuscoporia setifera Dai 15710	588	5	ON229482	Fuscoporia setifera CLZhao 21426	688	99.49	0	1048.14	588	585	3	0	FALSE
163	MH050757	Fuscoporia yunnanensis Dai 15637	548	1	MH050756	Fuscoporia yunnanensis Cui 8182	546	99.08	0	956.17	546	541	3	2	FALSE
163	MH050757	Fuscoporia yunnanensis Dai 15637	548	28	MH050755	Fuscoporia punctatiformis Dai 17443	523	89.9	0	666.729	515	463	34	18	FALSE
163	MH050757	Fuscoporia yunnanensis Dai 15637	548	25	JQ673176	Fuscoporia ferrea DLL2009-042	589	89.77	0	683.861	528	474	33	21	FALSE
163	MH050757	Fuscoporia yunnanensis Dai 15637	548	26	JQ673178	Fuscoporia ferrea DLL2009-080	602	89.47	0	678.451	532	476	34	22	FALSE
163	MH050757	Fuscoporia yunnanensis Dai 15637	548	3	KJ668546	Fuscoporia ferrea KUC20121102-35	679	89.46	0	713.617	560	501	34	25	FALSE
164	MH050756	Fuscoporia yunnanensis Cui 8182	546	1	MH050757	Fuscoporia yunnanensis Dai 15637	548	99.08	0	956.17	546	541	3	2	FALSE
164	MH050756	Fuscoporia yunnanensis Cui 8182	546	28	MH050755	Fuscoporia punctatiformis Dai 17443	523	90.12	0	672.139	516	465	34	17	FALSE
164	MH050756	Fuscoporia yunnanensis Cui 8182	546	25	JQ673176	Fuscoporia ferrea DLL2009-042	589	90	0	688.37	530	477	31	22	FALSE
164	MH050756	Fuscoporia yunnanensis Cui 8182	546	3	KJ668546	Fuscoporia ferrea KUC20121102-35	679	89.84	0	719.929	561	504	32	25	FALSE
164	MH050756	Fuscoporia yunnanensis Cui 8182	546	26	JQ673178	Fuscoporia ferrea DLL2009-080	602	89.7	0	682.96	534	479	32	23	FALSE
165	MH050755	Fuscoporia punctatiformis Dai 17443	523	2	KY264031	Fuscoporia punctatiformis Dollinger 872	574	98.66	0	925.513	523	516	7	0	FALSE
165	MH050755	Fuscoporia punctatiformis Dai 17443	523	1	MH050753	Fuscoporia punctatiformis Dollinger 872	523	98.66	0	925.513	523	516	7	0	FALSE
165	MH050755	Fuscoporia punctatiformis Dai 17443	523	3	MH114659	Fuscoporia ferrea CLZhao 4034	645	92.87	0	737.061	519	482	19	18	FALSE
165	MH050755	Fuscoporia punctatiformis Dai 17443	523	4	ON332074	Fuscoporia pulviniformis CLZhao8327	637	92.84	0	733.454	517	480	19	18	FALSE
165	MH050755	Fuscoporia punctatiformis Dai 17443	523	5	MH050748	Fuscoporia pulviniformis Dai 17247	550	92.83	0	730.749	516	479	20	17	FALSE
166	MH050754	Fuscoporia punctatiformis Doll#872b	523	3	KY264031	Fuscoporia punctatiformis Dollinger 872	574	100	0	925.513	523	523	0	0	FALSE
166	MH050754	Fuscoporia punctatiformis Doll#872b	523	1	MH050755	Fuscoporia punctatiformis Dai 17443	523	98.66	0	925.513	523	516	7	0	FALSE
166	MH050754	Fuscoporia punctatiformis Doll#872b	523	4	MH114659	Fuscoporia ferrea CLZhao 4034	645	91.71	0	722.634	519	476	25	18	FALSE
166	MH050754	Fuscoporia punctatiformis Doll#872b	523	5	ON332074	Fuscoporia pulviniformis CLZhao8327	637	91.68	0	719.027	517	474	25	18	FALSE
166	MH050754	Fuscoporia punctatiformis Doll#872b	523	6	MH050748	Fuscoporia pulviniformis Dai 17247	550	91.67	0	716.322	516	473	26	17	FALSE
167	MH050753	Fuscoporia punctatiformis Dollinger 872	523	2	KY264031	Fuscoporia punctatiformis Dollinger 872	574	100	0	925.513	523	523	0	0	FALSE
167	MH050753	Fuscoporia punctatiformis Dollinger 872	523	1	MH050755	Fuscoporia punctatiformis Dai 17443	523	98.66	0	925.513	523	516	7	0	FALSE
167	MH050753	Fuscoporia punctatiformis Dollinger 872	523	3	MH114659	Fuscoporia ferrea CLZhao 4034	645	91.71	0	722.634	519	476	25	18	FALSE
167	MH050753	Fuscoporia punctatiformis Dollinger 872	523	4	ON332074	Fuscoporia pulviniformis CLZhao8327	637	91.68	0	719.027	517	474	25	18	FALSE
167	MH050753	Fuscoporia punctatiformis Dollinger 872	523	5	MH050748	Fuscoporia pulviniformis Dai 17247	550	91.67	0	716.322	516	473	26	17	FALSE
168	MN809978	Fuscoporia wahlbergii FLOR:52882	646	1	MN809976	Fuscoporia wahlbergii FLOR:67947	659	98.76	0	1122.98	646	638	1	7	FALSE
168	MN809978	Fuscoporia wahlbergii FLOR:52882	646	2	MN809977	Fuscoporia wahlbergii FLOR:67950	694	96.31	0	1060.77	651	627	16	8	FALSE
168	MN809978	Fuscoporia wahlbergii FLOR:52882	646	19	MN816730	Fuscoporia eucalypti Dai 18783	609	96.02	0	974.204	603	579	16	8	FALSE
168	MN809978	Fuscoporia wahlbergii FLOR:52882	646	3	MN103596	Fuscoporia wahlbergii NZFS 240	715	95.91	0	1036.42	636	610	25	1	FALSE
168	MN809978	Fuscoporia wahlbergii FLOR:52882	646	22	NR_172787	Fuscoporia eucalypti BJFC 027260	609	95.85	0	969.695	603	578	17	8	FALSE
169	MN809977	Fuscoporia wahlbergii FLOR:67950	694	2	MN816730	Fuscoporia eucalypti Dai 18783	609	100	0	1125.73	609	609	0	0	FALSE
169	MN809977	Fuscoporia wahlbergii FLOR:67950	694	3	MN816729	Fuscoporia eucalypti Dai 18634A	609	99.84	0	1120.19	609	608	1	0	FALSE
169	MN809977	Fuscoporia wahlbergii FLOR:67950	694	4	NR_172787	Fuscoporia eucalypti BJFC 027260	609	99.84	0	1120.19	609	608	1	0	FALSE
169	MN809977	Fuscoporia wahlbergii FLOR:67950	694	10	MN809978	Fuscoporia wahlbergii FLOR:52882	646	97.16	0	1068.48	633	615	16	2	FALSE
169	MN809977	Fuscoporia wahlbergii FLOR:67950	694	1	MN103596	Fuscoporia wahlbergii NZFS 240	715	96.51	0	1138.66	687	663	16	8	FALSE
170	MN809976	Fuscoporia wahlbergii FLOR:67947	659	1	MN809978	Fuscoporia wahlbergii FLOR:52882	646	98.76	0	1122.98	646	638	1	7	FALSE
170	MN809976	Fuscoporia wahlbergii FLOR:67947	659	2	MN809977	Fuscoporia wahlbergii FLOR:67950	694	95.79	0	1067.98	665	637	15	13	FALSE
170	MN809976	Fuscoporia wahlbergii FLOR:67947	659	20	MN816730	Fuscoporia eucalypti Dai 18783	609	95.45	0	979.614	616	588	15	13	FALSE
170	MN809976	Fuscoporia wahlbergii FLOR:67947	659	3	AB811864	Fuscoporia torulosa MQN019	824	95.3	0	1040.93	660	629	23	8	FALSE
170	MN809976	Fuscoporia wahlbergii FLOR:67947	659	4	AB811863	Fuscoporia torulosa MQN018	824	95.3	0	1040.93	660	629	23	8	FALSE
171	MN809975	Fuscoporia sp. FLOR:67298	560	3	MN809973	Fuscoporia sp. FLOR:67948	700	99.82	0	1006.66	560	559	1	0	FALSE
171	MN809975	Fuscoporia sp. FLOR:67298	560	4	MN809972	Fuscoporia sp. FLOR:67299	697	99.82	0	1006.66	560	559	1	0	FALSE
171	MN809975	Fuscoporia sp. FLOR:67298	560	1	MZ169040	Phellinus sarcites JV0611_K2	676	99.82	0	1006.66	560	559	1	0	FALSE
171	MN809975	Fuscoporia sp. FLOR:67298	560	2	MN809974	Fuscoporia sp. FLOR:67297	563	99.82	0	1006.66	560	559	1	0	FALSE
171	MN809975	Fuscoporia sp. FLOR:67298	560	5	MZ169041	Phellinus sarcites Damm8947	680	98.94	0	990.434	564	558	2	4	FALSE
172	MN809974	Fuscoporia sp. FLOR:67297	563	3	MZ169040	Phellinus sarcites JV0611_K2	676	100	0	1014.78	562	562	0	0	FALSE
172	MN809974	Fuscoporia sp. FLOR:67297	563	2	MN809972	Fuscoporia sp. FLOR:67299	697	100	0	1016.58	563	563	0	0	FALSE
172	MN809974	Fuscoporia sp. FLOR:67297	563	1	MN809973	Fuscoporia sp. FLOR:67948	700	100	0	1016.58	563	563	0	0	FALSE
172	MN809974	Fuscoporia sp. FLOR:67297	563	4	MN809975	Fuscoporia sp. FLOR:67298	560	99.82	0	1006.66	560	559	1	0	FALSE
172	MN809974	Fuscoporia sp. FLOR:67297	563	5	MZ169041	Phellinus sarcites Damm8947	680	99.12	0	998.549	566	561	1	4	FALSE
173	MN809973	Fuscoporia sp. FLOR:67948	700	1	MN809972	Fuscoporia sp. FLOR:67299	697	100	0	1256.43	696	696	0	0	FALSE
173	MN809973	Fuscoporia sp. FLOR:67948	700	12	MN809974	Fuscoporia sp. FLOR:67297	563	100	0	1016.58	563	563	0	0	FALSE
173	MN809973	Fuscoporia sp. FLOR:67948	700	15	MN809975	Fuscoporia sp. FLOR:67298	560	99.82	0	1006.66	560	559	1	0	FALSE
173	MN809973	Fuscoporia sp. FLOR:67948	700	2	MZ169040	Phellinus sarcites JV0611_K2	676	99.41	0	1207.74	679	675	1	3	FALSE
173	MN809973	Fuscoporia sp. FLOR:67948	700	3	MZ169041	Phellinus sarcites Damm8947	680	98.83	0	1194.21	683	675	1	7	FALSE
174	MN809972	Fuscoporia sp. FLOR:67299	697	11	MN809974	Fuscoporia sp. FLOR:67297	563	100	0	1016.58	563	563	0	0	FALSE
174	MN809972	Fuscoporia sp. FLOR:67299	697	1	MN809973	Fuscoporia sp. FLOR:67948	700	100	0	1256.43	696	696	0	0	FALSE
174	MN809972	Fuscoporia sp. FLOR:67299	697	14	MN809975	Fuscoporia sp. FLOR:67298	560	99.82	0	1006.66	560	559	1	0	FALSE
174	MN809972	Fuscoporia sp. FLOR:67299	697	2	MZ169040	Phellinus sarcites JV0611_K2	676	99.41	0	1207.74	679	675	1	3	FALSE
174	MN809972	Fuscoporia sp. FLOR:67299	697	3	MZ169041	Phellinus sarcites Damm8947	680	98.83	0	1194.21	683	675	1	7	FALSE
175	MN809971	Fuscoporia gilva FLOR:67296	744	19	MN781977	Fuscoporia gilva B118-ITS1_G14.ab1	657	100	0	1186.1	657	657	0	0	FALSE
175	MN809971	Fuscoporia gilva FLOR:67296	744	20	MN781978	Fuscoporia gilva B118-ITS4_G16.ab1	677	100	0	1180.69	654	654	0	0	FALSE
175	MN809971	Fuscoporia gilva FLOR:67296	744	16	MG966313	Fuscoporia gilva MushroomObserver.org/208897	659	100	0	1189.71	659	659	0	0	FALSE
175	MN809971	Fuscoporia gilva FLOR:67296	744	4	MZ711241	Fuscoporia gilva bio-material iNAT:33462104	721	100	0	1269.05	703	703	0	0	FALSE
175	MN809971	Fuscoporia gilva FLOR:67296	744	1	MN809970	Fuscoporia gilva FLOR:67295	745	99.87	0	1338.48	743	742	1	0	FALSE
176	MN809970	Fuscoporia gilva FLOR:67295	745	1	MN809971	Fuscoporia gilva FLOR:67296	744	99.87	0	1338.48	743	742	1	0	FALSE
176	MN809970	Fuscoporia gilva FLOR:67295	745	4	MZ711241	Fuscoporia gilva bio-material iNAT:33462104	721	99.86	0	1264.55	702	701	1	0	FALSE
176	MN809970	Fuscoporia gilva FLOR:67295	745	21	MN781978	Fuscoporia gilva B118-ITS4_G16.ab1	677	99.85	0	1176.18	653	652	1	0	FALSE
176	MN809970	Fuscoporia gilva FLOR:67295	745	16	MG966313	Fuscoporia gilva MushroomObserver.org/208897	659	99.85	0	1187	659	658	1	0	FALSE
176	MN809970	Fuscoporia gilva FLOR:67295	745	18	MN781977	Fuscoporia gilva B118-ITS1_G14.ab1	657	99.85	0	1183.39	657	656	1	0	FALSE
177	MW009110	Fuscoporia caymanensis JV 1408/5	566	1	MT676832	Fuscoporia caymanensis JV 1908/74	571	94.75	0	868.707	571	541	20	10	FALSE
177	MW009110	Fuscoporia caymanensis JV 1408/5	566	15	JX136431	Uncultured fungus L049480G02	659	90.75	6.40803e-170	610.825	454	412	34	8	FALSE
177	MW009110	Fuscoporia caymanensis JV 1408/5	566	2	MG231523	Fuscoporia viticola CLZhao 149	632	89.49	0	728.044	571	511	41	19	FALSE
177	MW009110	Fuscoporia caymanensis JV 1408/5	566	4	MG231522	Fuscoporia viticola CLZhao 146	635	89.32	0	723.536	571	510	42	19	FALSE
177	MW009110	Fuscoporia caymanensis JV 1408/5	566	3	MN121829	Fuscoporia viticola He 2081	559	89.32	0	723.536	571	510	42	19	FALSE
178	MT676832	Fuscoporia caymanensis JV 1908/74	571	1	MW009110	Fuscoporia caymanensis JV 1408/5	566	94.75	0	868.707	571	541	20	10	FALSE
178	MT676832	Fuscoporia caymanensis JV 1908/74	571	26	MW358404	Fuscoporia viticola IssPhevit12(D004)	395	91.35	9.61774e-130	478.277	347	317	25	5	FALSE
178	MT676832	Fuscoporia caymanensis JV 1908/74	571	25	MW358406	Fuscoporia viticola IssPhevit11(C004)	395	91.07	9.61774e-130	478.277	347	316	26	5	FALSE
178	MT676832	Fuscoporia caymanensis JV 1908/74	571	27	MW358397	Fuscoporia viticola IssPhevit6(G005)	395	91.07	3.35692e-129	475.572	347	316	26	5	FALSE
178	MT676832	Fuscoporia caymanensis JV 1908/74	571	29	MW358396	Fuscoporia viticola IssPhevit16(H004)	395	91.07	1.17168e-128	473.769	347	316	26	5	FALSE
179	MN816747	Fuscoporia senex Dai17043	572	7	MN816745	Fuscoporia senex Dai17132	573	100	0	1032.81	572	572	0	0	FALSE
179	MN816747	Fuscoporia senex Dai17043	572	5	JX463658	Fuscoporia senex KUC20110922-13	637	100	0	1032.81	572	572	0	0	FALSE
179	MN816747	Fuscoporia senex Dai17043	572	4	JX484015	Fuscoporia montana	626	100	0	1032.81	572	572	0	0	FALSE
179	MN816747	Fuscoporia senex Dai17043	572	3	KU194324	Fuscoporia senex 25-ZBG13	647	100	0	1032.81	572	572	0	0	FALSE
179	MN816747	Fuscoporia senex Dai17043	572	2	MN523247	Fuscoporia senex ZD16071205	631	100	0	1032.81	572	572	0	0	FALSE
180	MN816746	Fuscoporia senex Dai 15775	573	4	JX484015	Fuscoporia montana	626	100	0	1034.62	573	573	0	0	FALSE
180	MN816746	Fuscoporia senex Dai 15775	573	3	KU194324	Fuscoporia senex 25-ZBG13	647	100	0	1034.62	573	573	0	0	FALSE
180	MN816746	Fuscoporia senex Dai 15775	573	2	MN523247	Fuscoporia senex ZD16071205	631	100	0	1034.62	573	573	0	0	FALSE
180	MN816746	Fuscoporia senex Dai 15775	573	1	MN523248	Fuscoporia senex ZD16081601	626	100	0	1034.62	573	573	0	0	FALSE
180	MN816746	Fuscoporia senex Dai 15775	573	8	MN816747	Fuscoporia senex Dai17043	572	100	0	1032.81	572	572	0	0	FALSE
181	MN816745	Fuscoporia senex Dai17132	573	8	MN816747	Fuscoporia senex Dai17043	572	100	0	1032.81	572	572	0	0	FALSE
181	MN816745	Fuscoporia senex Dai17132	573	5	JX463658	Fuscoporia senex KUC20110922-13	637	100	0	1034.62	573	573	0	0	FALSE
181	MN816745	Fuscoporia senex Dai17132	573	4	JX484015	Fuscoporia montana	626	100	0	1034.62	573	573	0	0	FALSE
181	MN816745	Fuscoporia senex Dai17132	573	3	KU194324	Fuscoporia senex 25-ZBG13	647	100	0	1034.62	573	573	0	0	FALSE
181	MN816745	Fuscoporia senex Dai17132	573	2	MN523247	Fuscoporia senex ZD16071205	631	100	0	1034.62	573	573	0	0	FALSE
182	MN816742	Fuscoporia roseocinerea JV 1109/78-J	572	1	MN816741	Fuscoporia roseocinerea JV 1408/31	572	99.65	0	1027.4	572	570	2	0	FALSE
182	MN816742	Fuscoporia roseocinerea JV 1109/78-J	572	2	MN816740	Fuscoporia roseocinerea JV 1407/84	572	99.65	0	1025.6	572	570	2	0	FALSE
182	MN816742	Fuscoporia roseocinerea JV 1109/78-J	572	3	MN816736	Fuscoporia chrysea JV 1607/106-J	579	93.78	0	860.592	579	543	26	10	FALSE
182	MN816742	Fuscoporia roseocinerea JV 1109/78-J	572	18	OM959399	Fuscoporia torulosa CLZhao 10245	704	83.28	8.32105e-175	627.957	604	503	69	32	FALSE
182	MN816742	Fuscoporia roseocinerea JV 1109/78-J	572	19	NR_172759	Fuscoporia australasica BJFC 019740	606	83.28	8.32105e-175	627.957	604	503	69	32	FALSE
183	MN816741	Fuscoporia roseocinerea JV 1408/31	572	1	MN816742	Fuscoporia roseocinerea JV 1109/78-J	572	99.65	0	1027.4	572	570	2	0	FALSE
183	MN816741	Fuscoporia roseocinerea JV 1408/31	572	2	MN816740	Fuscoporia roseocinerea JV 1407/84	572	99.48	0	1024.7	572	569	3	0	FALSE
183	MN816741	Fuscoporia roseocinerea JV 1408/31	572	3	MN816736	Fuscoporia chrysea JV 1607/106-J	579	93.78	0	862.395	579	543	26	10	FALSE
183	MN816741	Fuscoporia roseocinerea JV 1408/31	572	4	MN121825	Fuscoporia callimorpha Dai 17389	568	86.09	0	664.926	575	495	66	14	FALSE
183	MN816741	Fuscoporia roseocinerea JV 1408/31	572	5	MN121824	Fuscoporia callimorpha Dai 17388	568	86.09	0	664.926	575	495	66	14	FALSE
184	MN816740	Fuscoporia roseocinerea JV 1407/84	572	1	MN816742	Fuscoporia roseocinerea JV 1109/78-J	572	99.65	0	1025.6	572	570	2	0	FALSE
184	MN816740	Fuscoporia roseocinerea JV 1407/84	572	2	MN816741	Fuscoporia roseocinerea JV 1408/31	572	99.48	0	1024.7	572	569	3	0	FALSE
184	MN816740	Fuscoporia roseocinerea JV 1407/84	572	3	MN816736	Fuscoporia chrysea JV 1607/106-J	579	93.61	0	857.886	579	542	27	10	FALSE
184	MN816740	Fuscoporia roseocinerea JV 1407/84	572	4	MN121825	Fuscoporia callimorpha Dai 17389	568	85.89	0	661.319	574	493	69	12	FALSE
184	MN816740	Fuscoporia roseocinerea JV 1407/84	572	6	JF692191	Fuscoporia callimorpha JV090487	619	85.89	0	661.319	574	493	69	12	FALSE
185	MN816739	Fuscoporia bambusicola Cui 8692	589	3	JQ794587	Fuscoporia sp. JV1109/48	643	99.32	0	1036.42	588	584	2	2	FALSE
185	MN816739	Fuscoporia bambusicola Cui 8692	589	2	MG008439	Fuscoporia sp. JV 1109/482	591	99.32	0	1036.42	588	584	2	2	FALSE
185	MN816739	Fuscoporia bambusicola Cui 8692	589	4	JQ794586	Fuscoporia sp. JV1109/48	640	99.15	0	1030.11	589	584	2	3	FALSE
185	MN816739	Fuscoporia bambusicola Cui 8692	589	7	MG008436	Fuscoporia sp. JV 0610/VIIK1	588	98.81	0	1015.68	590	583	2	5	FALSE
185	MN816739	Fuscoporia bambusicola Cui 8692	589	8	JQ794584	Fuscoporia sp. JV0610/VIIK	640	98.81	0	1015.68	590	583	2	5	FALSE
186	MN816738	Fuscoporia palomari JV 1305/3-J	568	2	JN592493	Fuscoporia sp. PRM:915982	621	100	0	1022.89	568	568	0	0	FALSE
186	MN816738	Fuscoporia palomari JV 1305/3-J	568	4	MG231522	Fuscoporia viticola CLZhao 146	635	94.54	0	870.51	568	537	20	11	FALSE
186	MN816738	Fuscoporia palomari JV 1305/3-J	568	3	MN121829	Fuscoporia viticola He 2081	559	94.54	0	870.51	568	537	20	11	FALSE
186	MN816738	Fuscoporia palomari JV 1305/3-J	568	8	JQ794583	Fuscoporia viticola JV0709/163	610	94.19	0	861.493	568	535	22	11	FALSE
186	MN816738	Fuscoporia palomari JV 1305/3-J	568	7	KX961110	Fuscoporia viticola JV 0911/6	568	94.19	0	861.493	568	535	22	11	FALSE
187	MN816737	Fuscoporia palomari JV 1004/5-J	568	2	JN592493	Fuscoporia sp. PRM:915982	621	100	0	1022.89	568	568	0	0	FALSE
187	MN816737	Fuscoporia palomari JV 1004/5-J	568	4	MG231522	Fuscoporia viticola CLZhao 146	635	94.54	0	870.51	568	537	20	11	FALSE
187	MN816737	Fuscoporia palomari JV 1004/5-J	568	3	MN121829	Fuscoporia viticola He 2081	559	94.54	0	870.51	568	537	20	11	FALSE
187	MN816737	Fuscoporia palomari JV 1004/5-J	568	8	JQ794583	Fuscoporia viticola JV0709/163	610	94.19	0	861.493	568	535	22	11	FALSE
187	MN816737	Fuscoporia palomari JV 1004/5-J	568	7	KX961110	Fuscoporia viticola JV 0911/6	568	94.19	0	861.493	568	535	22	11	FALSE
188	MN816736	Fuscoporia chrysea JV 1607/106-J	579	2	MN816742	Fuscoporia roseocinerea JV 1109/78-J	572	93.78	0	860.592	579	543	26	10	FALSE
188	MN816736	Fuscoporia chrysea JV 1607/106-J	579	1	MN816741	Fuscoporia roseocinerea JV 1408/31	572	93.78	0	862.395	579	543	26	10	FALSE
188	MN816736	Fuscoporia chrysea JV 1607/106-J	579	3	MN816740	Fuscoporia roseocinerea JV 1407/84	572	93.61	0	857.886	579	542	27	10	FALSE
188	MN816736	Fuscoporia chrysea JV 1607/106-J	579	5	MN121824	Fuscoporia callimorpha Dai 17388	568	85.03	2.41539e-175	629.76	581	494	67	20	FALSE
188	MN816736	Fuscoporia chrysea JV 1607/106-J	579	6	JF692191	Fuscoporia callimorpha JV090487	619	85.03	2.41539e-175	629.76	581	494	67	20	FALSE
189	MN816735	Fuscoporia sp. Dai 17818	573	2	EU826013	Phellinus sp. C	1197	99.48	0	1021.09	573	570	3	0	FALSE
189	MN816735	Fuscoporia sp. Dai 17818	573	1	EU826014	Phellinus sp. P12	1197	99.48	0	1021.09	573	570	3	0	FALSE
189	MN816735	Fuscoporia sp. Dai 17818	573	3	MN816733	Fuscoporia sp. Dai 17800	573	99.3	0	1016.58	573	569	4	0	FALSE
189	MN816735	Fuscoporia sp. Dai 17818	573	5	MN816701	Fuscoporia callimorpha Doll 868	572	81.87	2.42411e-137	502.623	535	438	85	12	FALSE
189	MN816735	Fuscoporia sp. Dai 17818	573	4	KU194323	Fuscoporia senex 24-ZBG4	647	81.35	6.94519e-138	504.426	547	445	83	19	FALSE
190	MN816734	Fuscoporia sp. Dai 17806	573	3	EU826013	Phellinus sp. C	1197	99.83	0	1030.11	573	572	1	0	FALSE
190	MN816734	Fuscoporia sp. Dai 17806	573	2	EU826014	Phellinus sp. P12	1197	99.83	0	1030.11	573	572	1	0	FALSE
190	MN816734	Fuscoporia sp. Dai 17806	573	4	MN816735	Fuscoporia sp. Dai 17818	573	99.3	0	1016.58	573	569	4	0	FALSE
190	MN816734	Fuscoporia sp. Dai 17806	573	5	MN816701	Fuscoporia callimorpha Doll 868	572	82.24	4.67963e-140	511.64	535	440	83	12	FALSE
190	MN816734	Fuscoporia sp. Dai 17806	573	6	KU194323	Fuscoporia senex 24-ZBG4	647	81.65	1.63335e-139	510.738	545	445	85	15	FALSE
191	MN816733	Fuscoporia sp. Dai 17800	573	1	EU826014	Phellinus sp. P12	1197	99.83	0	1030.11	573	572	1	0	FALSE
191	MN816733	Fuscoporia sp. Dai 17800	573	2	EU826013	Phellinus sp. C	1197	99.83	0	1030.11	573	572	1	0	FALSE
191	MN816733	Fuscoporia sp. Dai 17800	573	3	MN816735	Fuscoporia sp. Dai 17818	573	99.3	0	1016.58	573	569	4	0	FALSE
191	MN816733	Fuscoporia sp. Dai 17800	573	4	MN816701	Fuscoporia callimorpha Doll 868	572	82.24	4.67963e-140	511.64	535	440	83	12	FALSE
191	MN816733	Fuscoporia sp. Dai 17800	573	5	KU194323	Fuscoporia senex 24-ZBG4	647	81.65	1.63335e-139	510.738	545	445	85	15	FALSE
192	MN816732	Fuscoporia torulosa Dai 15518	572	8	EF068237	Fuscoporia torulosa Pt5	637	99.83	0	1024.7	572	571	0	1	FALSE
192	MN816732	Fuscoporia torulosa Dai 15518	572	7	EF068239	Fuscoporia torulosa Pt7	637	99.83	0	1024.7	572	571	0	1	FALSE
192	MN816732	Fuscoporia torulosa Dai 15518	572	9	EF068235	Fuscoporia torulosa Pt2	620	99.83	0	1024.7	572	571	0	1	FALSE
192	MN816732	Fuscoporia torulosa Dai 15518	572	1	MK829525	Fuscoporia torulosa PM1834	668	99.83	0	1024.7	572	571	0	1	FALSE
192	MN816732	Fuscoporia torulosa Dai 15518	572	5	LN714547	Fuscoporia torulosa CCBAS759	654	99.83	0	1024.7	572	571	0	1	FALSE
193	MN816730	Fuscoporia eucalypti Dai 18783	609	1	MN809977	Fuscoporia wahlbergii FLOR:67950	694	100	0	1099.54	609	609	0	0	FALSE
193	MN816730	Fuscoporia eucalypti Dai 18783	609	2	MN816729	Fuscoporia eucalypti Dai 18634A	609	99.84	0	1095.03	609	608	1	0	FALSE
193	MN816730	Fuscoporia eucalypti Dai 18783	609	3	NR_172787	Fuscoporia eucalypti BJFC 027260	609	99.84	0	1095.03	609	608	1	0	FALSE
193	MN816730	Fuscoporia eucalypti Dai 18783	609	4	MN103596	Fuscoporia wahlbergii NZFS 240	715	96.23	0	1003.96	610	587	16	7	FALSE
193	MN816730	Fuscoporia eucalypti Dai 18783	609	7	MN809978	Fuscoporia wahlbergii FLOR:52882	646	96.02	0	974.204	603	579	16	8	FALSE
194	MN816729	Fuscoporia eucalypti Dai 18634A	609	2	MN816730	Fuscoporia eucalypti Dai 18783	609	99.84	0	1095.03	609	608	1	0	FALSE
194	MN816729	Fuscoporia eucalypti Dai 18634A	609	3	MN809977	Fuscoporia wahlbergii FLOR:67950	694	99.84	0	1095.03	609	608	1	0	FALSE
194	MN816729	Fuscoporia eucalypti Dai 18634A	609	4	MN103596	Fuscoporia wahlbergii NZFS 240	715	96.07	0	999.451	610	586	17	7	FALSE
194	MN816729	Fuscoporia eucalypti Dai 18634A	609	7	MN809978	Fuscoporia wahlbergii FLOR:52882	646	95.85	0	969.695	603	578	17	8	FALSE
194	MN816729	Fuscoporia eucalypti Dai 18634A	609	6	OM959398	Fuscoporia torulosa CLZhao 10146	706	95.43	0	971.499	613	585	18	10	FALSE
195	MN816728	Fuscoporia wahlbergii JV 0709/169-J	605	1	MF153068	Fuscoporia torulosa FLAS-F-60321	639	100	0	1092.32	605	605	0	0	FALSE
195	MN816728	Fuscoporia wahlbergii JV 0709/169-J	605	3	MK343537	Fuscoporia torulosa CLZhao 2762	694	96.7	0	993.139	606	586	17	3	FALSE
195	MN816728	Fuscoporia wahlbergii JV 0709/169-J	605	6	MG008397	Fuscoporia australasica Dai 15636	606	96.7	0	993.139	606	586	17	3	FALSE
195	MN816728	Fuscoporia wahlbergii JV 0709/169-J	605	7	MG008396	Fuscoporia sp. Dai 15635	606	96.7	0	993.139	606	586	17	3	FALSE
195	MN816728	Fuscoporia wahlbergii JV 0709/169-J	605	8	ON332076	Fuscoporia torulosa CLZhao5325	678	96.7	0	993.139	606	586	17	3	FALSE
196	MN816727	Fuscoporia wahlbergii JV 1312/20-Kout	612	2	MN816728	Fuscoporia wahlbergii JV 0709/169-J	605	96.42	0	1001.25	614	592	11	11	FALSE
196	MN816727	Fuscoporia wahlbergii JV 1312/20-Kout	612	1	MF153068	Fuscoporia torulosa FLAS-F-60321	639	96.42	0	1001.25	614	592	11	11	FALSE
196	MN816727	Fuscoporia wahlbergii JV 1312/20-Kout	612	9	ON332075	Fuscoporia torulosa CLZhao5324	678	95.43	0	976.007	613	585	18	10	FALSE
196	MN816727	Fuscoporia wahlbergii JV 1312/20-Kout	612	10	NR_172759	Fuscoporia australasica BJFC 019740	606	95.43	0	976.007	613	585	18	10	FALSE
196	MN816727	Fuscoporia wahlbergii JV 1312/20-Kout	612	8	ON332076	Fuscoporia torulosa CLZhao5325	678	95.43	0	976.007	613	585	18	10	FALSE
197	MN816726	Fuscoporia sp. Dai 15625	604	4	OM959401	Fuscoporia torulosa CLZhao 10507	697	100	0	1090.52	604	604	0	0	FALSE
197	MN816726	Fuscoporia sp. Dai 15625	604	1	MK809457	Fuscoporia torulosa SWFU 002435	692	100	0	1090.52	604	604	0	0	FALSE
197	MN816726	Fuscoporia sp. Dai 15625	604	2	MK795136	Fuscoporia torulosa CLZhao 2435	692	100	0	1090.52	604	604	0	0	FALSE
197	MN816726	Fuscoporia sp. Dai 15625	604	3	ON332077	Fuscoporia torulosa CLZhao8318	702	100	0	1090.52	604	604	0	0	FALSE
197	MN816726	Fuscoporia sp. Dai 15625	604	5	OM959400	Fuscoporia torulosa CLZhao 10313	702	100	0	1090.52	604	604	0	0	FALSE
198	MN816725	Fuscoporia viticola He 2123	557	1	KX961110	Fuscoporia viticola JV 0911/6	568	99.82	0	1001.25	557	556	1	0	FALSE
198	MN816725	Fuscoporia viticola He 2123	557	3	AY558653	Fuscoporia viticola CBS 381.82	639	99.64	0	996.746	557	555	2	0	FALSE
198	MN816725	Fuscoporia viticola He 2123	557	2	KX961111	Fuscoporia viticola JV 0709/163	568	99.64	0	996.746	557	555	2	0	FALSE
198	MN816725	Fuscoporia viticola He 2123	557	5	MN121829	Fuscoporia viticola He 2081	559	99.46	0	992.237	557	554	3	0	FALSE
198	MN816725	Fuscoporia viticola He 2123	557	4	JQ358814	Fuscoporia viticola	584	99.46	0	994.041	557	554	3	0	FALSE
199	MN816724	Fuscoporia insolita JV1208/5208-Spirin	567	1	MN121828	Fuscoporia insolita SP 5208	570	100	0	1023.8	567	567	0	0	FALSE
199	MN816724	Fuscoporia insolita JV1208/5208-Spirin	567	2	KJ677115	Fuscoporia sp. SP5208	619	99.82	0	1017.48	568	567	0	1	FALSE
199	MN816724	Fuscoporia insolita JV1208/5208-Spirin	567	3	KJ677116	Fuscoporia sp. SP5208	618	99.65	0	1009.37	568	566	0	2	FALSE
199	MN816724	Fuscoporia insolita JV1208/5208-Spirin	567	6	KJ668543	Fuscoporia sp. KUC20121102-22	592	99.64	0	994.943	560	558	0	2	FALSE
199	MN816724	Fuscoporia insolita JV1208/5208-Spirin	567	4	KJ677113	Fuscoporia sp. SP5251	618	99.47	0	1006.66	568	565	1	2	FALSE
200	MN816723	Fuscoporia australiana Dai 18587A	624	3	OM955848	Fuscoporia chinensis CLZhao 21152	719	99.2	0	1104.05	624	619	5	0	FALSE
200	MN816723	Fuscoporia australiana Dai 18587A	624	4	MK268915	Fuscoporia gilva CLZhao 3235	712	98.56	0	1086.01	624	615	9	0	FALSE
200	MN816723	Fuscoporia australiana Dai 18587A	624	5	KJ668544	Fuscoporia gilva KUC20121123-27	680	96.98	0	1028.3	630	611	10	9	FALSE
200	MN816723	Fuscoporia australiana Dai 18587A	624	14	MN781977	Fuscoporia gilva B118-ITS1_G14.ab1	657	96.81	0	1020.19	626	606	12	8	FALSE
200	MN816723	Fuscoporia australiana Dai 18587A	624	16	MG966313	Fuscoporia gilva MushroomObserver.org/208897	659	96.79	0	1014.78	623	603	12	8	FALSE
201	MN816722	Fuscoporia plumeriae Dai 18820	624	3	OM955848	Fuscoporia chinensis CLZhao 21152	719	99.2	0	1104.05	624	619	5	0	FALSE
201	MN816722	Fuscoporia plumeriae Dai 18820	624	4	MK268915	Fuscoporia gilva CLZhao 3235	712	98.56	0	1086.01	624	615	9	0	FALSE
201	MN816722	Fuscoporia plumeriae Dai 18820	624	5	KJ668544	Fuscoporia gilva KUC20121123-27	680	96.98	0	1028.3	630	611	10	9	FALSE
201	MN816722	Fuscoporia plumeriae Dai 18820	624	14	MN781977	Fuscoporia gilva B118-ITS1_G14.ab1	657	96.81	0	1020.19	626	606	12	8	FALSE
201	MN816722	Fuscoporia plumeriae Dai 18820	624	16	MG966313	Fuscoporia gilva MushroomObserver.org/208897	659	96.79	0	1014.78	623	603	12	8	FALSE
202	MN816720	Fuscoporia gilva JV 0709/75	607	1	MK268917	Fuscoporia gilva CLZhao 3570	694	100	0	1095.93	607	607	0	0	FALSE
202	MN816720	Fuscoporia gilva JV 0709/75	607	2	LC133842	Hymenochaetaceae sp. JCM 28405	723	100	0	1095.93	607	607	0	0	FALSE
202	MN816720	Fuscoporia gilva JV 0709/75	607	5	LC176781	Fuscoporia gilva MRNo624	674	99.84	0	1091.42	607	606	1	0	FALSE
202	MN816720	Fuscoporia gilva JV 0709/75	607	4	MN816718	Fuscoporia karsteniana Dai 15717	607	99.84	0	1091.42	607	606	1	0	FALSE
202	MN816720	Fuscoporia gilva JV 0709/75	607	6	GU054176	Uncultured fungus LX042233-122-012-F08	720	99.67	0	1086.91	607	605	2	0	FALSE
203	MN816719	Fuscoporia gilva JV 1209/65	607	1	MK268917	Fuscoporia gilva CLZhao 3570	694	100	0	1095.93	607	607	0	0	FALSE
203	MN816719	Fuscoporia gilva JV 1209/65	607	2	LC133842	Hymenochaetaceae sp. JCM 28405	723	100	0	1095.93	607	607	0	0	FALSE
203	MN816719	Fuscoporia gilva JV 1209/65	607	4	MN816718	Fuscoporia karsteniana Dai 15717	607	99.84	0	1091.42	607	606	1	0	FALSE
203	MN816719	Fuscoporia gilva JV 1209/65	607	5	LC176781	Fuscoporia gilva MRNo624	674	99.84	0	1091.42	607	606	1	0	FALSE
203	MN816719	Fuscoporia gilva JV 1209/65	607	6	GU054176	Uncultured fungus LX042233-122-012-F08	720	99.67	0	1086.91	607	605	2	0	FALSE
204	MN816718	Fuscoporia karsteniana Dai 15717	607	3	MN816720	Fuscoporia gilva JV 0709/75	607	99.84	0	1091.42	607	606	1	0	FALSE
204	MN816718	Fuscoporia karsteniana Dai 15717	607	4	MN816719	Fuscoporia gilva JV 1209/65	607	99.84	0	1091.42	607	606	1	0	FALSE
204	MN816718	Fuscoporia karsteniana Dai 15717	607	2	LC133842	Hymenochaetaceae sp. JCM 28405	723	99.84	0	1091.42	607	606	1	0	FALSE
204	MN816718	Fuscoporia karsteniana Dai 15717	607	1	MK268917	Fuscoporia gilva CLZhao 3570	694	99.84	0	1091.42	607	606	1	0	FALSE
204	MN816718	Fuscoporia karsteniana Dai 15717	607	5	LC176781	Fuscoporia gilva MRNo624	674	99.67	0	1086.91	607	605	2	0	FALSE
205	MN816716	Fuscoporia karsteniana Dai 16552	606	6	MW581164	Fuscoporia gilva CLZhao 12135	701	100	0	1094.13	606	606	0	0	FALSE
205	MN816716	Fuscoporia karsteniana Dai 16552	606	5	AB811862	Fuscoporia gilva MQN016	826	100	0	1094.13	606	606	0	0	FALSE
205	MN816716	Fuscoporia karsteniana Dai 16552	606	1	MN121827	Fuscoporia gilva Dai 15681	608	100	0	1094.13	606	606	0	0	FALSE
205	MN816716	Fuscoporia karsteniana Dai 16552	606	2	MG008399	Fuscoporia sp. Dai 16386	608	100	0	1094.13	606	606	0	0	FALSE
205	MN816716	Fuscoporia karsteniana Dai 16552	606	3	OK584440	Fuscoporia sp. TYY-63	698	100	0	1094.13	606	606	0	0	FALSE
206	MN816715	Fuscoporia bambusae Dai 16615	626	1	MT551948	Fuscoporia gilva MO363740	713	99.84	0	1122.08	626	625	0	1	FALSE
206	MN816715	Fuscoporia bambusae Dai 16615	626	9	MN831386	Uncultured fungus B50-ITS1_C10.ab1	657	99.52	0	1099.54	620	617	0	3	FALSE
206	MN816715	Fuscoporia bambusae Dai 16615	626	15	MN831387	Uncultured fungus B50-ITS4_C12.ab1	647	99.51	0	1094.13	617	614	0	3	FALSE
206	MN816715	Fuscoporia bambusae Dai 16615	626	2	ON496535	Fuscoporia sp. MU-1-2	715	99.36	0	1109.46	628	624	1	3	FALSE
206	MN816715	Fuscoporia bambusae Dai 16615	626	13	KM103993	Uncultured fungus rcw_57	672	99.36	0	1096.83	621	617	1	3	FALSE
207	MN816714	Fuscoporia plumeriae Dai 17814	628	1	KF800257	Uncultured fungus CMH166	931	99.84	0	1129.29	628	627	1	0	FALSE
207	MN816714	Fuscoporia plumeriae Dai 17814	628	2	ON496535	Fuscoporia sp. MU-1-2	715	99.68	0	1121.18	628	626	1	1	FALSE
207	MN816714	Fuscoporia plumeriae Dai 17814	628	4	MN831396	Uncultured fungus U120-ITS1_K01.ab1	655	99.68	0	1115.77	623	621	2	0	FALSE
207	MN816714	Fuscoporia plumeriae Dai 17814	628	14	MN831386	Uncultured fungus B50-ITS1_C10.ab1	657	99.68	0	1106.75	620	618	1	1	FALSE
207	MN816714	Fuscoporia plumeriae Dai 17814	628	15	KJ140647	Fuscoporia gilva CFMR:DLL2011-147	673	99.68	0	1104.95	619	617	1	1	FALSE
208	MN816713	Fuscoporia bambusae Dai 16607	572	1	MN816711	Fuscoporia bambusae Dai 16599	572	99.83	0	1028.3	572	571	1	0	FALSE
208	MN816713	Fuscoporia bambusae Dai 16607	572	2	KJ668545	Fuscoporia ferruginosa KUC20121123-07	574	99.12	0	995.844	568	563	3	2	FALSE
208	MN816713	Fuscoporia bambusae Dai 16607	572	3	JQ794566	Fuscoporia ferruginosa JV0309/183	623	98.25	0	987.729	572	562	10	0	FALSE
208	MN816713	Fuscoporia bambusae Dai 16607	572	4	MN816703	Fuscoporia australiana Dai 18672	571	98.07	0	983.221	570	559	11	0	FALSE
208	MN816713	Fuscoporia bambusae Dai 16607	572	9	JQ673163	Fuscoporia sp. DLL2009-062	675	97.9	0	978.712	572	560	12	0	FALSE
209	MN816710	Fuscoporia chinensis Dai 17282	570	3	JQ794577	Fuscoporia ferruginosa JV1109/24	614	96.67	0	939.94	571	552	10	9	FALSE
209	MN816710	Fuscoporia chinensis Dai 17282	570	4	JQ794576	Fuscoporia ferruginosa JV1109/87	614	96.67	0	939.94	571	552	10	9	FALSE
209	MN816710	Fuscoporia chinensis Dai 17282	570	6	LR994151	uncultured fungus ASV_834	1557	96.5	0	935.431	571	551	11	9	FALSE
209	MN816710	Fuscoporia chinensis Dai 17282	570	5	KY264033	Fuscoporia sp. Dollinger 970	614	96.5	0	937.235	571	551	11	9	FALSE
209	MN816710	Fuscoporia chinensis Dai 17282	570	7	KY264032	Fuscoporia sp. Dollinger 862	615	96.33	0	932.726	572	551	11	10	FALSE
210	MN816709	Fuscoporia subchrysea Dai 17656	570	3	JQ794577	Fuscoporia ferruginosa JV1109/24	614	96.67	0	939.94	571	552	10	9	FALSE
210	MN816709	Fuscoporia subchrysea Dai 17656	570	4	JQ794576	Fuscoporia ferruginosa JV1109/87	614	96.67	0	939.94	571	552	10	9	FALSE
210	MN816709	Fuscoporia subchrysea Dai 17656	570	6	LR994151	uncultured fungus ASV_834	1557	96.5	0	935.431	571	551	11	9	FALSE
210	MN816709	Fuscoporia subchrysea Dai 17656	570	5	KY264033	Fuscoporia sp. Dollinger 970	614	96.5	0	937.235	571	551	11	9	FALSE
210	MN816709	Fuscoporia subchrysea Dai 17656	570	7	KY264032	Fuscoporia sp. Dollinger 862	615	96.33	0	932.726	572	551	11	10	FALSE
211	MN816707	Fuscoporia ferruginosa JV 0509/151	565	2	MZ997137	Fuscoporia sp. biocode09-377	1229	96.83	0	928.218	567	549	14	4	FALSE
211	MN816707	Fuscoporia ferruginosa JV 0509/151	565	3	JQ794577	Fuscoporia ferruginosa JV1109/24	614	92.06	0	808.294	567	522	39	6	FALSE
211	MN816707	Fuscoporia ferruginosa JV 0509/151	565	6	JQ794576	Fuscoporia ferruginosa JV1109/87	614	91.89	0	803.785	567	521	40	6	FALSE
211	MN816707	Fuscoporia ferruginosa JV 0509/151	565	4	KY264033	Fuscoporia sp. Dollinger 970	614	91.89	0	805.589	567	521	40	6	FALSE
211	MN816707	Fuscoporia ferruginosa JV 0509/151	565	5	KY264032	Fuscoporia sp. Dollinger 862	615	91.73	0	805.589	568	521	40	7	FALSE
212	MN816706	Fuscoporia ferruginosa Cui 9244	565	2	MZ997137	Fuscoporia sp. biocode09-377	1229	96.83	0	928.218	567	549	14	4	FALSE
212	MN816706	Fuscoporia ferruginosa Cui 9244	565	3	JQ794577	Fuscoporia ferruginosa JV1109/24	614	92.06	0	808.294	567	522	39	6	FALSE
212	MN816706	Fuscoporia ferruginosa Cui 9244	565	6	JQ794576	Fuscoporia ferruginosa JV1109/87	614	91.89	0	803.785	567	521	40	6	FALSE
212	MN816706	Fuscoporia ferruginosa Cui 9244	565	4	KY264033	Fuscoporia sp. Dollinger 970	614	91.89	0	805.589	567	521	40	6	FALSE
212	MN816706	Fuscoporia ferruginosa Cui 9244	565	5	KY264032	Fuscoporia sp. Dollinger 862	615	91.73	0	805.589	568	521	40	7	FALSE
213	MN816704	Fuscoporia sp. Dai 16030	572	4	JQ794568	Fuscoporia ferruginosa JV0509/151	623	99.65	0	1023.8	572	570	2	0	FALSE
213	MN816704	Fuscoporia sp. Dai 16030	572	3	JQ673157	Fuscoporia sp. DLL2009-052	675	99.65	0	1023.8	572	570	2	0	FALSE
213	MN816704	Fuscoporia sp. Dai 16030	572	2	NR_172783	Fuscoporia australiana BJFC 027347	572	99.65	0	1023.8	572	570	2	0	FALSE
213	MN816704	Fuscoporia sp. Dai 16030	572	1	MN816705	Fuscoporia australiana Dai 18879	572	99.65	0	1023.8	572	570	2	0	FALSE
213	MN816704	Fuscoporia sp. Dai 16030	572	7	JQ794575	Fuscoporia ferruginosa O906066	623	99.48	0	1019.29	572	569	3	0	FALSE
214	MN816703	Fuscoporia australiana Dai 18672	571	3	JQ673166	Fuscoporia sp. DLL2010-085	675	99.3	0	1013.88	570	566	4	0	FALSE
214	MN816703	Fuscoporia australiana Dai 18672	571	2	KJ140670	Fuscoporia sp. CFMR:DLL2011-174	642	99.3	0	1013.88	570	566	4	0	FALSE
214	MN816703	Fuscoporia australiana Dai 18672	571	1	JQ794566	Fuscoporia ferruginosa JV0309/183	623	99.3	0	1016.58	570	566	4	0	FALSE
214	MN816703	Fuscoporia australiana Dai 18672	571	4	JQ673169	Fuscoporia sp. DLL2009-172	675	99.12	0	1012.07	570	565	5	0	FALSE
214	MN816703	Fuscoporia australiana Dai 18672	571	5	JQ673165	Fuscoporia sp. DLL2009-078	675	99.12	0	1012.07	570	565	5	0	FALSE
215	MN816702	Fuscoporia ferruginosa Dai 13200	537	1	MG008400	Fuscoporia sp. JV 1507/11	571	100	0	969.695	537	537	0	0	FALSE
215	MN816702	Fuscoporia ferruginosa Dai 13200	537	4	KX961102	Fuscoporia ferruginosa JV 1309/4	580	99.63	0	960.679	537	535	2	0	FALSE
215	MN816702	Fuscoporia ferruginosa Dai 13200	537	2	JQ794571	Fuscoporia ferruginosa JV0202/2	622	99.63	0	962.482	537	535	2	0	FALSE
215	MN816702	Fuscoporia ferruginosa Dai 13200	537	3	JQ794574	Fuscoporia ferruginosa JV8909/74	624	99.63	0	961.58	539	537	0	2	FALSE
215	MN816702	Fuscoporia ferruginosa Dai 13200	537	5	GQ999361	Uncultured fungus L042886-122-066-D08	642	99.44	0	956.17	537	534	3	0	FALSE
216	MN816701	Fuscoporia callimorpha Doll 868	572	8	JF692190	Fuscoporia callimorpha JV090487	626	98.78	0	997.648	574	567	4	3	FALSE
216	MN816701	Fuscoporia callimorpha Doll 868	572	6	ON808598	Fuscoporia licnoides VRTOV483	610	98.78	0	998.549	574	567	4	3	FALSE
216	MN816701	Fuscoporia callimorpha Doll 868	572	7	ON808602	Fuscoporia licnoides VRTO742B	610	98.78	0	997.648	574	567	4	3	FALSE
216	MN816701	Fuscoporia callimorpha Doll 868	572	3	JF692193	Fuscoporia callimorpha JV040914J	626	98.78	0	999.451	574	567	4	3	FALSE
216	MN816701	Fuscoporia callimorpha Doll 868	572	5	ON808600	Fuscoporia licnoides VRTO279	610	98.78	0	998.549	574	567	4	3	FALSE
217	MN121823	Fuscoporia acutimarginata Dai 15115	586	2	MH050752	Fuscoporia acutimarginata Dai 16892	586	99.83	0	1053.55	586	585	1	0	FALSE
217	MN121823	Fuscoporia acutimarginata Dai 15115	586	27	MK268925	Fuscoporia subferrea CLZhao 5759	623	86.31	8.65969e-156	564.839	504	435	42	27	FALSE
217	MN121823	Fuscoporia acutimarginata Dai 15115	586	9	MW582755	Fuscoporia subferrea CLZhao 17024	617	85.4	6.2299e-164	590.988	548	468	47	33	FALSE
217	MN121823	Fuscoporia acutimarginata Dai 15115	586	8	MW742564	Fuscoporia subferrea CLZhao 10733	622	85.4	6.2299e-164	590.988	548	468	47	33	FALSE
217	MN121823	Fuscoporia acutimarginata Dai 15115	586	7	KX961099	Fuscoporia subferrea Cui 8173	540	85.4	6.2299e-164	590.988	548	468	47	33	FALSE
218	MG008446	Fuscoporia sp. JV 1407/92	607	1	MG008413	Fuscoporia sp. JV 1504/85	611	98.04	0	1043.63	611	599	8	4	FALSE
218	MG008446	Fuscoporia sp. JV 1407/92	607	2	MG008445	Fuscoporia sp. JV 1607/108	609	98.03	0	1037.32	610	598	8	4	FALSE
218	MG008446	Fuscoporia sp. JV 1407/92	607	3	JQ794578	Fuscoporia rufitincta JV1008/79	618	87.13	0	717.224	606	528	36	42	FALSE
218	MG008446	Fuscoporia sp. JV 1407/92	607	4	GU594160	Phellinus rufitinctus PRM915961	620	86.84	0	713.617	608	528	36	44	FALSE
218	MG008446	Fuscoporia sp. JV 1407/92	607	5	JQ794580	Fuscoporia rufitincta JV0610/14PK	622	86.68	0	711.814	608	527	39	42	FALSE
219	MG008445	Fuscoporia sp. JV 1607/108	609	1	MG008446	Fuscoporia sp. JV 1407/92	607	98.03	0	1037.32	610	598	8	4	FALSE
219	MG008445	Fuscoporia sp. JV 1607/108	609	2	MG008413	Fuscoporia sp. JV 1504/85	611	97.23	0	1017.48	613	596	11	6	FALSE
219	MG008445	Fuscoporia sp. JV 1607/108	609	3	JQ794578	Fuscoporia rufitincta JV1008/79	618	85.95	0	693.78	605	520	47	38	FALSE
219	MG008445	Fuscoporia sp. JV 1607/108	609	4	GU594160	Phellinus rufitinctus PRM915961	620	85.67	0	690.173	607	520	47	40	FALSE
219	MG008445	Fuscoporia sp. JV 1607/108	609	5	JQ794580	Fuscoporia rufitincta JV0610/14PK	622	85.5	0	688.37	607	519	50	38	FALSE
220	MG008444	Fuscoporia sp. JV 1607/93	583	2	MG008412	Fuscoporia sp. Dai 15468	569	87.08	0	670.336	565	492	46	27	FALSE
220	MG008444	Fuscoporia sp. JV 1607/93	583	3	MG008409	Fuscoporia sp. Dai 10893	569	86.9	0	665.828	565	491	47	27	FALSE
220	MG008444	Fuscoporia sp. JV 1607/93	583	6	MG008406	Fuscoporia sp. Dai 11860	569	86.86	0	662.221	563	489	47	27	FALSE
220	MG008444	Fuscoporia sp. JV 1607/93	583	7	MG008407	Fuscoporia sp. Dai 15489	569	86.73	0	661.319	565	490	48	27	FALSE
220	MG008444	Fuscoporia sp. JV 1607/93	583	1	JQ794556	Fuscoporia sp. JV0509/71	624	86.66	0	679.353	592	513	51	28	FALSE
221	MG008442	Fuscoporia sp. 908266	588	3	MG008412	Fuscoporia sp. Dai 15468	569	84.66	5.13254e-165	595.496	554	469	44	41	FALSE
221	MG008442	Fuscoporia sp. 908266	588	5	MG008411	Fuscoporia sp. Dai 9454	569	84.48	6.25272e-164	590.988	554	468	45	41	FALSE
221	MG008442	Fuscoporia sp. 908266	588	6	MG008408	Fuscoporia sp. Dai 6024	569	84.48	6.25272e-164	590.988	554	468	45	41	FALSE
221	MG008442	Fuscoporia sp. 908266	588	7	MG008407	Fuscoporia sp. Dai 15489	569	84.48	6.25272e-164	590.988	554	468	45	41	FALSE
221	MG008442	Fuscoporia sp. 908266	588	8	MG008409	Fuscoporia sp. Dai 10893	569	84.3	2.65872e-162	586.479	554	467	46	41	FALSE
222	MG008441	Fuscoporia sp. 914736	565	1	MG008409	Fuscoporia sp. Dai 10893	569	88.37	0	646.892	533	471	39	23	FALSE
222	MG008441	Fuscoporia sp. 914736	565	4	MG008408	Fuscoporia sp. Dai 6024	569	88.32	1.31828e-178	639.679	531	469	43	19	FALSE
222	MG008441	Fuscoporia sp. 914736	565	2	MG008406	Fuscoporia sp. Dai 11860	569	88.32	1.08211e-179	643.286	531	469	39	23	FALSE
222	MG008441	Fuscoporia sp. 914736	565	3	MG008411	Fuscoporia sp. Dai 9454	569	88.32	1.31828e-178	639.679	531	469	43	19	FALSE
222	MG008441	Fuscoporia sp. 914736	565	6	MG008407	Fuscoporia sp. Dai 15489	569	88.14	5.60548e-177	635.17	531	468	44	19	FALSE
223	MG008440	Fuscoporia sp. JV 1607/58	590	1	MG008436	Fuscoporia sp. JV 0610/VIIK1	588	98.31	0	1018.39	590	580	8	2	FALSE
223	MG008440	Fuscoporia sp. JV 1607/58	590	2	JQ794584	Fuscoporia sp. JV0610/VIIK	640	98.31	0	1018.39	590	580	8	2	FALSE
223	MG008440	Fuscoporia sp. JV 1607/58	590	3	JQ794586	Fuscoporia sp. JV1109/48	640	97.8	0	997.648	590	577	9	4	FALSE
223	MG008440	Fuscoporia sp. JV 1607/58	590	7	JQ794585	Fuscoporia sp. JV0610/VIIK	640	97.8	0	993.139	591	578	6	7	FALSE
223	MG008440	Fuscoporia sp. JV 1607/58	590	6	MG008437	Fuscoporia sp. JV 0610/VIIK2	588	97.8	0	993.139	591	578	6	7	FALSE
224	MG008439	Fuscoporia sp. JV 1109/482	591	1	JQ794587	Fuscoporia sp. JV1109/48	643	100	0	1067.08	591	591	0	0	FALSE
224	MG008439	Fuscoporia sp. JV 1109/482	591	2	MN816739	Fuscoporia bambusicola Cui 8692	589	99.32	0	1036.42	588	584	2	2	FALSE
224	MG008439	Fuscoporia sp. JV 1109/482	591	3	NR_172788	Fuscoporia bambusicola BJFC 007632	589	99.32	0	1036.42	588	584	2	2	FALSE
224	MG008439	Fuscoporia sp. JV 1109/482	591	4	JQ794586	Fuscoporia sp. JV1109/48	640	99.15	0	1031.91	590	585	2	3	FALSE
224	MG008439	Fuscoporia sp. JV 1109/482	591	6	MG008436	Fuscoporia sp. JV 0610/VIIK1	588	98.82	0	1023.8	592	585	2	5	FALSE
225	MG008437	Fuscoporia sp. JV 0610/VIIK2	588	1	JQ794585	Fuscoporia sp. JV0610/VIIK	640	100	0	1061.67	588	588	0	0	FALSE
225	MG008437	Fuscoporia sp. JV 0610/VIIK2	588	2	JQ794586	Fuscoporia sp. JV1109/48	640	99.32	0	1040.03	588	584	3	1	FALSE
225	MG008437	Fuscoporia sp. JV 0610/VIIK2	588	3	MG008436	Fuscoporia sp. JV 0610/VIIK1	588	99.32	0	1032.81	588	584	1	3	FALSE
225	MG008437	Fuscoporia sp. JV 0610/VIIK2	588	4	JQ794584	Fuscoporia sp. JV0610/VIIK	640	99.32	0	1032.81	588	584	1	3	FALSE
225	MG008437	Fuscoporia sp. JV 0610/VIIK2	588	8	NR_172788	Fuscoporia bambusicola BJFC 007632	589	98.81	0	1021.99	589	582	3	4	FALSE
226	MG008436	Fuscoporia sp. JV 0610/VIIK1	588	1	JQ794584	Fuscoporia sp. JV0610/VIIK	640	100	0	1061.67	588	588	0	0	FALSE
226	MG008436	Fuscoporia sp. JV 0610/VIIK1	588	4	JQ794585	Fuscoporia sp. JV0610/VIIK	640	99.32	0	1032.81	588	584	1	3	FALSE
226	MG008436	Fuscoporia sp. JV 0610/VIIK1	588	3	MG008437	Fuscoporia sp. JV 0610/VIIK2	588	99.32	0	1032.81	588	584	1	3	FALSE
226	MG008436	Fuscoporia sp. JV 0610/VIIK1	588	2	JQ794586	Fuscoporia sp. JV1109/48	640	99.32	0	1036.42	588	584	2	2	FALSE
226	MG008436	Fuscoporia sp. JV 0610/VIIK1	588	5	MG008439	Fuscoporia sp. JV 1109/482	591	98.82	0	1023.8	592	585	2	5	FALSE
227	MG008435	Fuscoporia sp. TENN 0468082	570	1	JQ794565	Fuscoporia sp. TENN046808	621	100	0	1029.21	570	570	0	0	FALSE
227	MG008435	Fuscoporia sp. TENN 0468082	570	2	JQ794556	Fuscoporia sp. JV0509/71	624	98.6	0	987.729	571	563	6	2	FALSE
227	MG008435	Fuscoporia sp. TENN 0468082	570	3	MG008405	Fuscoporia sp. Dai 12820	570	97.54	0	959.777	570	556	11	3	FALSE
227	MG008435	Fuscoporia sp. TENN 0468082	570	4	MG008431	Fuscoporia sp. JV 0509/1022	569	97.2	0	952.563	571	555	13	3	FALSE
227	MG008435	Fuscoporia sp. TENN 0468082	570	7	JQ794559	Fuscoporia sp. JV0509/102	620	97.2	0	952.563	571	555	13	3	FALSE
228	MG008434	Fuscoporia sp. TENN 0468081	569	1	JQ794564	Fuscoporia sp. TENN046808	620	100	0	1027.4	569	569	0	0	FALSE
228	MG008434	Fuscoporia sp. TENN 0468081	569	3	JQ794561	Fuscoporia sp. TENN046484	620	99.47	0	1013.88	569	566	3	0	FALSE
228	MG008434	Fuscoporia sp. TENN 0468081	569	2	MG008432	Fuscoporia sp. TENN 046484	569	99.47	0	1013.88	569	566	3	0	FALSE
228	MG008434	Fuscoporia sp. TENN 0468081	569	4	MG008404	Fuscoporia sp. JV 0509/78	570	99.47	0	1012.07	568	565	3	0	FALSE
228	MG008434	Fuscoporia sp. TENN 0468081	569	6	JQ794558	Fuscoporia sp. JV0509/78	621	99.47	0	1012.07	568	565	3	0	FALSE
229	MG008433	Fuscoporia sp. TENN 0467981	570	1	JQ794562	Fuscoporia sp. TENN046798	621	100	0	1029.21	570	570	0	0	FALSE
229	MG008433	Fuscoporia sp. TENN 0467981	570	4	JQ794557	Fuscoporia sp. JV0509/78	621	98.95	0	1002.16	570	564	6	0	FALSE
229	MG008433	Fuscoporia sp. TENN 0467981	570	2	KJ140742	Fuscoporia sp. CFMR:DLL2011-256	640	98.95	0	1007.57	570	564	6	0	FALSE
229	MG008433	Fuscoporia sp. TENN 0467981	570	6	JQ794559	Fuscoporia sp. JV0509/102	620	98.94	0	998.549	568	562	6	0	FALSE
229	MG008433	Fuscoporia sp. TENN 0467981	570	5	MG008430	Fuscoporia sp. JV 0509/1021	569	98.94	0	998.549	568	562	6	0	FALSE
230	MG008432	Fuscoporia sp. TENN 046484	569	1	JQ794561	Fuscoporia sp. TENN046484	620	100	0	1027.4	569	569	0	0	FALSE
230	MG008432	Fuscoporia sp. TENN 046484	569	3	JQ794558	Fuscoporia sp. JV0509/78	621	100	0	1025.6	568	568	0	0	FALSE
230	MG008432	Fuscoporia sp. TENN 046484	569	2	MG008404	Fuscoporia sp. JV 0509/78	570	100	0	1025.6	568	568	0	0	FALSE
230	MG008432	Fuscoporia sp. TENN 046484	569	4	JQ794557	Fuscoporia sp. JV0509/78	621	99.82	0	1021.09	568	567	1	0	FALSE
230	MG008432	Fuscoporia sp. TENN 046484	569	8	KJ140718	Fuscoporia sp. CFMR:DLL2011-230	628	99.65	0	1012.98	568	566	1	1	FALSE
231	MG008431	Fuscoporia sp. JV 0509/1022	569	1	JQ794560	Fuscoporia sp. JV0509/102	620	100	0	1027.4	569	569	0	0	FALSE
231	MG008431	Fuscoporia sp. JV 0509/1022	569	2	MG008405	Fuscoporia sp. Dai 12820	570	99.12	0	1003.06	568	563	5	0	FALSE
231	MG008431	Fuscoporia sp. JV 0509/1022	569	3	JQ794557	Fuscoporia sp. JV0509/78	621	98.94	0	998.549	568	562	6	0	FALSE
231	MG008431	Fuscoporia sp. JV 0509/1022	569	9	KJ140718	Fuscoporia sp. CFMR:DLL2011-230	628	98.77	0	990.434	568	561	6	1	FALSE
231	MG008431	Fuscoporia sp. JV 0509/1022	569	7	KU139192	Fuscoporia sp. DLL2011-140	656	98.77	0	994.041	568	561	7	0	FALSE
232	MG008430	Fuscoporia sp. JV 0509/1021	569	1	JQ794559	Fuscoporia sp. JV0509/102	620	100	0	1027.4	569	569	0	0	FALSE
232	MG008430	Fuscoporia sp. JV 0509/1021	569	2	KU139192	Fuscoporia sp. DLL2011-140	656	99.47	0	1012.07	568	565	3	0	FALSE
232	MG008430	Fuscoporia sp. JV 0509/1021	569	4	JQ794557	Fuscoporia sp. JV0509/78	621	99.3	0	1007.57	568	564	4	0	FALSE
232	MG008430	Fuscoporia sp. JV 0509/1021	569	12	KJ140718	Fuscoporia sp. CFMR:DLL2011-230	628	99.12	0	999.451	568	563	4	1	FALSE
232	MG008430	Fuscoporia sp. JV 0509/1021	569	9	JQ794558	Fuscoporia sp. JV0509/78	621	99.12	0	1003.06	568	563	5	0	FALSE
233	MG008429	Fuscoporia sp. JV 0509/782	570	4	JQ794561	Fuscoporia sp. TENN046484	620	100	0	1025.6	568	568	0	0	FALSE
233	MG008429	Fuscoporia sp. JV 0509/782	570	3	MG008432	Fuscoporia sp. TENN 046484	569	100	0	1025.6	568	568	0	0	FALSE
233	MG008429	Fuscoporia sp. JV 0509/782	570	2	JQ794558	Fuscoporia sp. JV0509/78	621	100	0	1029.21	570	570	0	0	FALSE
233	MG008429	Fuscoporia sp. JV 0509/782	570	5	JQ794557	Fuscoporia sp. JV0509/78	621	99.82	0	1024.7	570	569	1	0	FALSE
233	MG008429	Fuscoporia sp. JV 0509/782	570	7	KJ140718	Fuscoporia sp. CFMR:DLL2011-230	628	99.65	0	1016.58	570	568	1	1	FALSE
234	MG008427	Fuscoporia sp. JV 0509/711	571	1	JQ794555	Fuscoporia sp. JV0509/71	623	99.83	0	1024.7	572	571	0	1	FALSE
234	MG008427	Fuscoporia sp. JV 0509/711	571	2	KJ140742	Fuscoporia sp. CFMR:DLL2011-256	640	98.78	0	995.844	572	565	4	3	FALSE
234	MG008427	Fuscoporia sp. JV 0509/711	571	7	MG008430	Fuscoporia sp. JV 0509/1021	569	98.6	0	982.319	570	562	5	3	FALSE
234	MG008427	Fuscoporia sp. JV 0509/711	571	8	JQ794559	Fuscoporia sp. JV0509/102	620	98.6	0	982.319	570	562	5	3	FALSE
234	MG008427	Fuscoporia sp. JV 0509/711	571	4	MG008433	Fuscoporia sp. TENN 0467981	570	98.6	0	985.926	572	564	5	3	FALSE
235	MG008426	Fuscoporia sp. JV 1109/92-J2	570	1	JQ794554	Fuscoporia sp. JV1109/92	621	100	0	1029.21	570	570	0	0	FALSE
235	MG008426	Fuscoporia sp. JV 1109/92-J2	570	3	JQ794552	Fuscoporia sp. JV1109/93	619	99.65	0	1017.48	570	568	0	2	FALSE
235	MG008426	Fuscoporia sp. JV 1109/92-J2	570	2	MG008423	Fuscoporia sp. JV 1109/93	568	99.65	0	1017.48	570	568	0	2	FALSE
235	MG008426	Fuscoporia sp. JV 1109/92-J2	570	7	JQ794551	Fuscoporia sp. JV0309/127	619	98.95	0	994.041	571	565	2	4	FALSE
235	MG008426	Fuscoporia sp. JV 1109/92-J2	570	6	MG008422	Fuscoporia sp. JV 0309/127	568	98.95	0	994.041	571	565	2	4	FALSE
236	MG008425	Fuscoporia sp. JV 1109/92-J1	571	1	JQ794553	Fuscoporia sp. JV1109/92	622	100	0	1031.01	571	571	0	0	FALSE
236	MG008425	Fuscoporia sp. JV 1109/92-J1	571	3	NR_173723	Fuscoporia americana BJFC 020644	620	98.95	0	1001.25	571	565	4	2	FALSE
236	MG008425	Fuscoporia sp. JV 1109/92-J1	571	2	KJ940023	Fuscoporia sp. JV-2014b	620	98.95	0	1001.25	571	565	4	2	FALSE
236	MG008425	Fuscoporia sp. JV 1109/92-J1	571	5	JQ794554	Fuscoporia sp. JV1109/92	621	98.78	0	994.943	572	565	4	3	FALSE
236	MG008425	Fuscoporia sp. JV 1109/92-J1	571	4	MG008426	Fuscoporia sp. JV 1109/92-J2	570	98.78	0	994.943	572	565	4	3	FALSE
237	MG008423	Fuscoporia sp. JV 1109/93	568	1	JQ794552	Fuscoporia sp. JV1109/93	619	100	0	1025.6	568	568	0	0	FALSE
237	MG008423	Fuscoporia sp. JV 1109/93	568	2	MG008426	Fuscoporia sp. JV 1109/92-J2	570	99.65	0	1017.48	570	568	0	2	FALSE
237	MG008423	Fuscoporia sp. JV 1109/93	568	3	JQ794554	Fuscoporia sp. JV1109/92	621	99.65	0	1017.48	570	568	0	2	FALSE
237	MG008423	Fuscoporia sp. JV 1109/93	568	5	JQ794551	Fuscoporia sp. JV0309/127	619	99.3	0	1002.16	569	565	2	2	FALSE
237	MG008423	Fuscoporia sp. JV 1109/93	568	4	MG008422	Fuscoporia sp. JV 0309/127	568	99.3	0	1002.16	569	565	2	2	FALSE
238	MG008422	Fuscoporia sp. JV 0309/127	568	1	JQ794551	Fuscoporia sp. JV0309/127	619	100	0	1025.6	568	568	0	0	FALSE
238	MG008422	Fuscoporia sp. JV 0309/127	568	3	JQ794552	Fuscoporia sp. JV1109/93	619	99.3	0	1002.16	569	565	2	2	FALSE
238	MG008422	Fuscoporia sp. JV 0309/127	568	2	MG008423	Fuscoporia sp. JV 1109/93	568	99.3	0	1002.16	569	565	2	2	FALSE
238	MG008422	Fuscoporia sp. JV 0309/127	568	5	NR_173723	Fuscoporia americana BJFC 020644	620	99.12	0	1000.35	570	565	2	3	FALSE
238	MG008422	Fuscoporia sp. JV 0309/127	568	6	KJ940021	Fuscoporia sp. JV 1209/4J	619	99.12	0	997.648	569	564	3	2	FALSE
239	MG008420	Fuscoporia sp. JV 0905/3-J	568	1	MG008414	Fuscoporia sp. JV 0907/2A	567	99.82	0	1017.48	568	567	0	1	FALSE
239	MG008420	Fuscoporia sp. JV 0905/3-J	568	2	MG231513	Fuscoporia contigua CLZhao 126	641	99.82	0	1017.48	568	567	0	1	FALSE
239	MG008420	Fuscoporia sp. JV 0905/3-J	568	3	KX961104	Fuscoporia contigua JV 1204/22.3a,b-J	576	99.82	0	1017.48	568	567	0	1	FALSE
239	MG008420	Fuscoporia sp. JV 0905/3-J	568	4	JQ794547	Fuscoporia contigua JV0907/2A	618	99.82	0	1017.48	568	567	0	1	FALSE
239	MG008420	Fuscoporia sp. JV 0905/3-J	568	8	KJ940026	Fuscoporia contigua JV 0209/3AJ	618	99.65	0	1012.98	568	566	1	1	FALSE
240	MG008419	Fuscoporia sp. JV 0209/3A-J	567	1	KJ940026	Fuscoporia contigua JV 0209/3AJ	618	100	0	1023.8	567	567	0	0	FALSE
240	MG008419	Fuscoporia sp. JV 0209/3A-J	567	5	JQ794547	Fuscoporia contigua JV0907/2A	618	99.82	0	1019.29	567	566	1	0	FALSE
240	MG008419	Fuscoporia sp. JV 0209/3A-J	567	4	KX961104	Fuscoporia contigua JV 1204/22.3a,b-J	576	99.82	0	1019.29	567	566	1	0	FALSE
240	MG008419	Fuscoporia sp. JV 0209/3A-J	567	3	MG231513	Fuscoporia contigua CLZhao 126	641	99.82	0	1019.29	567	566	1	0	FALSE
240	MG008419	Fuscoporia sp. JV 0209/3A-J	567	2	MG008414	Fuscoporia sp. JV 0907/2A	567	99.82	0	1019.29	567	566	1	0	FALSE
241	MG008418	Fuscoporia sp. JV 0109/C1-J	567	4	JQ794547	Fuscoporia contigua JV0907/2A	618	100	0	1023.8	567	567	0	0	FALSE
241	MG008418	Fuscoporia sp. JV 0109/C1-J	567	2	MG231513	Fuscoporia contigua CLZhao 126	641	100	0	1023.8	567	567	0	0	FALSE
241	MG008418	Fuscoporia sp. JV 0109/C1-J	567	3	KX961104	Fuscoporia contigua JV 1204/22.3a,b-J	576	100	0	1023.8	567	567	0	0	FALSE
241	MG008418	Fuscoporia sp. JV 0109/C1-J	567	10	MG008420	Fuscoporia sp. JV 0905/3-J	568	99.82	0	1017.48	568	567	0	1	FALSE
241	MG008418	Fuscoporia sp. JV 0109/C1-J	567	9	JQ794548	Fuscoporia contigua JV0309/118	618	99.82	0	1019.29	567	566	1	0	FALSE
242	MG008417	Fuscoporia sp. JV 0309/171	570	1	JQ794550	Fuscoporia contigua JV0309/171	621	100	0	1029.21	570	570	0	0	FALSE
242	MG008417	Fuscoporia sp. JV 0309/171	570	2	JQ794549	Fuscoporia contigua JV0309/118	621	99.82	0	1024.7	570	569	1	0	FALSE
242	MG008417	Fuscoporia sp. JV 0309/171	570	3	MG008403	Fuscoporia contigua JV 1204/22.6-J	570	99.65	0	1020.19	570	568	2	0	FALSE
242	MG008417	Fuscoporia sp. JV 0309/171	570	4	MG008402	Fuscoporia sp. Dai 13567A	569	99.47	0	1012.07	570	567	2	1	FALSE
242	MG008417	Fuscoporia sp. JV 0309/171	570	6	MG008401	Fuscoporia contigua Dai 16025	567	99.3	0	1004.86	570	566	1	3	FALSE
243	MG008416	Fuscoporia sp. JV 0309/1181	567	1	MF161193	Fuscoporia contigua BHI-F190b	686	100	0	1023.8	567	567	0	0	FALSE
243	MG008416	Fuscoporia sp. JV 0309/1181	567	2	JQ794548	Fuscoporia contigua JV0309/118	618	100	0	1023.8	567	567	0	0	FALSE
243	MG008416	Fuscoporia sp. JV 0309/1181	567	7	KX961104	Fuscoporia contigua JV 1204/22.3a,b-J	576	99.82	0	1019.29	567	566	1	0	FALSE
243	MG008416	Fuscoporia sp. JV 0309/1181	567	8	JQ794547	Fuscoporia contigua JV0907/2A	618	99.82	0	1019.29	567	566	1	0	FALSE
243	MG008416	Fuscoporia sp. JV 0309/1181	567	3	MG008414	Fuscoporia sp. JV 0907/2A	567	99.82	0	1019.29	567	566	1	0	FALSE
244	MG008415	Fuscoporia sp. JV 0504/11	567	3	KX961104	Fuscoporia contigua JV 1204/22.3a,b-J	576	100	0	1023.8	567	567	0	0	FALSE
244	MG008415	Fuscoporia sp. JV 0504/11	567	4	JQ794547	Fuscoporia contigua JV0907/2A	618	100	0	1023.8	567	567	0	0	FALSE
244	MG008415	Fuscoporia sp. JV 0504/11	567	2	MG231513	Fuscoporia contigua CLZhao 126	641	100	0	1023.8	567	567	0	0	FALSE
244	MG008415	Fuscoporia sp. JV 0504/11	567	7	MF161193	Fuscoporia contigua BHI-F190b	686	99.82	0	1019.29	567	566	1	0	FALSE
244	MG008415	Fuscoporia sp. JV 0504/11	567	8	KJ940026	Fuscoporia contigua JV 0209/3AJ	618	99.82	0	1019.29	567	566	1	0	FALSE
245	MG008414	Fuscoporia sp. JV 0907/2A	567	1	MG231513	Fuscoporia contigua CLZhao 126	641	100	0	1023.8	567	567	0	0	FALSE
245	MG008414	Fuscoporia sp. JV 0907/2A	567	2	KX961104	Fuscoporia contigua JV 1204/22.3a,b-J	576	100	0	1023.8	567	567	0	0	FALSE
245	MG008414	Fuscoporia sp. JV 0907/2A	567	3	JQ794547	Fuscoporia contigua JV0907/2A	618	100	0	1023.8	567	567	0	0	FALSE
245	MG008414	Fuscoporia sp. JV 0907/2A	567	6	MF161193	Fuscoporia contigua BHI-F190b	686	99.82	0	1019.29	567	566	1	0	FALSE
245	MG008414	Fuscoporia sp. JV 0907/2A	567	8	JQ794548	Fuscoporia contigua JV0309/118	618	99.82	0	1019.29	567	566	1	0	FALSE
246	MG008413	Fuscoporia sp. JV 1504/85	611	1	MG008446	Fuscoporia sp. JV 1407/92	607	98.04	0	1043.63	611	599	8	4	FALSE
246	MG008413	Fuscoporia sp. JV 1504/85	611	2	MG008445	Fuscoporia sp. JV 1607/108	609	97.23	0	1017.48	613	596	11	6	FALSE
246	MG008413	Fuscoporia sp. JV 1504/85	611	3	GU594160	Phellinus rufitinctus PRM915961	620	86.33	0	701.895	607	524	45	38	FALSE
246	MG008413	Fuscoporia sp. JV 1504/85	611	5	JQ794578	Fuscoporia rufitincta JV1008/79	618	86.33	0	699.19	607	524	43	40	FALSE
246	MG008413	Fuscoporia sp. JV 1504/85	611	4	JQ794580	Fuscoporia rufitincta JV0610/14PK	622	86.16	0	700.092	607	523	48	36	FALSE
247	MG008412	Fuscoporia sp. Dai 15468	569	1	MG008407	Fuscoporia sp. Dai 15489	569	99.65	0	1018.39	569	567	2	0	FALSE
247	MG008412	Fuscoporia sp. Dai 15468	569	2	MG008411	Fuscoporia sp. Dai 9454	569	99.47	0	1013.88	569	566	3	0	FALSE
247	MG008412	Fuscoporia sp. Dai 15468	569	3	MG008409	Fuscoporia sp. Dai 10893	569	99.47	0	1013.88	569	566	3	0	FALSE
247	MG008412	Fuscoporia sp. Dai 15468	569	4	MG008408	Fuscoporia sp. Dai 6024	569	99.47	0	1013.88	569	566	3	0	FALSE
247	MG008412	Fuscoporia sp. Dai 15468	569	5	MG008406	Fuscoporia sp. Dai 11860	569	99.47	0	1010.27	567	564	3	0	FALSE
248	MG008411	Fuscoporia sp. Dai 9454	569	1	MG008412	Fuscoporia sp. Dai 15468	569	99.47	0	1013.88	569	566	3	0	FALSE
248	MG008411	Fuscoporia sp. Dai 9454	569	2	MG008408	Fuscoporia sp. Dai 6024	569	99.3	0	1009.37	569	565	4	0	FALSE
248	MG008411	Fuscoporia sp. Dai 9454	569	3	MG008407	Fuscoporia sp. Dai 15489	569	99.12	0	1004.86	569	564	5	0	FALSE
248	MG008411	Fuscoporia sp. Dai 9454	569	4	MG008409	Fuscoporia sp. Dai 10893	569	98.95	0	1000.35	569	563	6	0	FALSE
248	MG008411	Fuscoporia sp. Dai 9454	569	5	MG008406	Fuscoporia sp. Dai 11860	569	98.94	0	996.746	567	561	6	0	FALSE
249	MG008410	Fuscoporia sp. Dai 10909	569	3	MG008412	Fuscoporia sp. Dai 15468	569	99.47	0	1010.27	567	564	3	0	FALSE
249	MG008410	Fuscoporia sp. Dai 10909	569	4	MG008407	Fuscoporia sp. Dai 15489	569	99.12	0	1001.25	567	562	5	0	FALSE
249	MG008410	Fuscoporia sp. Dai 10909	569	5	MG008411	Fuscoporia sp. Dai 9454	569	98.94	0	996.746	567	561	6	0	FALSE
249	MG008410	Fuscoporia sp. Dai 10909	569	6	MG008408	Fuscoporia sp. Dai 6024	569	98.94	0	996.746	567	561	6	0	FALSE
249	MG008410	Fuscoporia sp. Dai 10909	569	9	JQ794556	Fuscoporia sp. JV0509/71	624	95.99	0	906.577	573	550	15	8	FALSE
250	MG008409	Fuscoporia sp. Dai 10893	569	2	MG008412	Fuscoporia sp. Dai 15468	569	99.47	0	1013.88	569	566	3	0	FALSE
250	MG008409	Fuscoporia sp. Dai 10893	569	3	MG008407	Fuscoporia sp. Dai 15489	569	99.12	0	1004.86	569	564	5	0	FALSE
250	MG008409	Fuscoporia sp. Dai 10893	569	4	MG008411	Fuscoporia sp. Dai 9454	569	98.95	0	1000.35	569	563	6	0	FALSE
250	MG008409	Fuscoporia sp. Dai 10893	569	5	MG008408	Fuscoporia sp. Dai 6024	569	98.95	0	1000.35	569	563	6	0	FALSE
250	MG008409	Fuscoporia sp. Dai 10893	569	6	JQ794556	Fuscoporia sp. JV0509/71	624	96	0	910.184	575	552	15	8	FALSE
251	MG008408	Fuscoporia sp. Dai 6024	569	1	MG008407	Fuscoporia sp. Dai 15489	569	99.82	0	1022.89	569	568	1	0	FALSE
251	MG008408	Fuscoporia sp. Dai 6024	569	2	MG008412	Fuscoporia sp. Dai 15468	569	99.47	0	1013.88	569	566	3	0	FALSE
251	MG008408	Fuscoporia sp. Dai 6024	569	3	MG008411	Fuscoporia sp. Dai 9454	569	99.3	0	1009.37	569	565	4	0	FALSE
251	MG008408	Fuscoporia sp. Dai 6024	569	4	MG008409	Fuscoporia sp. Dai 10893	569	98.95	0	1000.35	569	563	6	0	FALSE
251	MG008408	Fuscoporia sp. Dai 6024	569	5	MG008406	Fuscoporia sp. Dai 11860	569	98.94	0	996.746	567	561	6	0	FALSE
252	MG008407	Fuscoporia sp. Dai 15489	569	1	MG008408	Fuscoporia sp. Dai 6024	569	99.82	0	1022.89	569	568	1	0	FALSE
252	MG008407	Fuscoporia sp. Dai 15489	569	2	MG008412	Fuscoporia sp. Dai 15468	569	99.65	0	1018.39	569	567	2	0	FALSE
252	MG008407	Fuscoporia sp. Dai 15489	569	3	MG008411	Fuscoporia sp. Dai 9454	569	99.12	0	1004.86	569	564	5	0	FALSE
252	MG008407	Fuscoporia sp. Dai 15489	569	4	MG008409	Fuscoporia sp. Dai 10893	569	99.12	0	1004.86	569	564	5	0	FALSE
252	MG008407	Fuscoporia sp. Dai 15489	569	5	MG008406	Fuscoporia sp. Dai 11860	569	99.12	0	1001.25	567	562	5	0	FALSE
253	MG008406	Fuscoporia sp. Dai 11860	569	2	MG008412	Fuscoporia sp. Dai 15468	569	99.47	0	1010.27	567	564	3	0	FALSE
253	MG008406	Fuscoporia sp. Dai 11860	569	3	MG008407	Fuscoporia sp. Dai 15489	569	99.12	0	1001.25	567	562	5	0	FALSE
253	MG008406	Fuscoporia sp. Dai 11860	569	5	MG008408	Fuscoporia sp. Dai 6024	569	98.94	0	996.746	567	561	6	0	FALSE
253	MG008406	Fuscoporia sp. Dai 11860	569	4	MG008411	Fuscoporia sp. Dai 9454	569	98.94	0	996.746	567	561	6	0	FALSE
253	MG008406	Fuscoporia sp. Dai 11860	569	8	JQ794556	Fuscoporia sp. JV0509/71	624	95.99	0	906.577	573	550	15	8	FALSE
254	MG008405	Fuscoporia sp. Dai 12820	570	1	KU139192	Fuscoporia sp. DLL2011-140	656	99.3	0	1011.17	570	566	4	0	FALSE
254	MG008405	Fuscoporia sp. Dai 12820	570	4	MG008431	Fuscoporia sp. JV 0509/1022	569	99.12	0	1003.06	568	563	5	0	FALSE
254	MG008405	Fuscoporia sp. Dai 12820	570	2	JQ794563	Fuscoporia sp. TENN046798	621	99.12	0	1006.66	570	565	5	0	FALSE
254	MG008405	Fuscoporia sp. Dai 12820	570	3	JQ794557	Fuscoporia sp. JV0509/78	621	99.12	0	1006.66	570	565	5	0	FALSE
254	MG008405	Fuscoporia sp. Dai 12820	570	5	JQ794560	Fuscoporia sp. JV0509/102	620	99.12	0	1003.06	568	563	5	0	FALSE
255	MG008404	Fuscoporia sp. JV 0509/78	570	1	JQ794558	Fuscoporia sp. JV0509/78	621	100	0	1029.21	570	570	0	0	FALSE
255	MG008404	Fuscoporia sp. JV 0509/78	570	2	MG008432	Fuscoporia sp. TENN 046484	569	100	0	1025.6	568	568	0	0	FALSE
255	MG008404	Fuscoporia sp. JV 0509/78	570	3	JQ794561	Fuscoporia sp. TENN046484	620	100	0	1025.6	568	568	0	0	FALSE
255	MG008404	Fuscoporia sp. JV 0509/78	570	4	JQ794557	Fuscoporia sp. JV0509/78	621	99.82	0	1024.7	570	569	1	0	FALSE
255	MG008404	Fuscoporia sp. JV 0509/78	570	6	KJ140718	Fuscoporia sp. CFMR:DLL2011-230	628	99.65	0	1016.58	570	568	1	1	FALSE
256	MG008403	Fuscoporia contigua JV 1204/22.6-J	570	1	JQ794549	Fuscoporia contigua JV0309/118	621	99.82	0	1024.7	570	569	1	0	FALSE
256	MG008403	Fuscoporia contigua JV 1204/22.6-J	570	2	MG008417	Fuscoporia sp. JV 0309/171	570	99.65	0	1020.19	570	568	2	0	FALSE
256	MG008403	Fuscoporia contigua JV 1204/22.6-J	570	3	JQ794550	Fuscoporia contigua JV0309/171	621	99.65	0	1020.19	570	568	2	0	FALSE
256	MG008403	Fuscoporia contigua JV 1204/22.6-J	570	5	MG008402	Fuscoporia sp. Dai 13567A	569	99.47	0	1012.07	570	567	2	1	FALSE
256	MG008403	Fuscoporia contigua JV 1204/22.6-J	570	4	MT644864	Fuscoporia contigua DM1178	5541	99.3	0	1015.68	570	566	4	0	FALSE
257	MG008402	Fuscoporia sp. Dai 13567A	569	1	JQ794549	Fuscoporia contigua JV0309/118	621	99.65	0	1016.58	570	568	1	1	FALSE
257	MG008402	Fuscoporia sp. Dai 13567A	569	3	MG008403	Fuscoporia contigua JV 1204/22.6-J	570	99.47	0	1012.07	570	567	2	1	FALSE
257	MG008402	Fuscoporia sp. Dai 13567A	569	2	MG008417	Fuscoporia sp. JV 0309/171	570	99.47	0	1012.07	570	567	2	1	FALSE
257	MG008402	Fuscoporia sp. Dai 13567A	569	5	MG008414	Fuscoporia sp. JV 0907/2A	567	99.47	0	1011.17	569	566	1	2	FALSE
257	MG008402	Fuscoporia sp. Dai 13567A	569	4	JQ794550	Fuscoporia contigua JV0309/171	621	99.47	0	1012.07	570	567	2	1	FALSE
258	MG008401	Fuscoporia contigua Dai 16025	567	1	MG231512	Fuscoporia contigua CLZhao 64	648	100	0	1023.8	567	567	0	0	FALSE
258	MG008401	Fuscoporia contigua Dai 16025	567	4	JQ794548	Fuscoporia contigua JV0309/118	618	99.82	0	1019.29	567	566	1	0	FALSE
258	MG008401	Fuscoporia contigua Dai 16025	567	3	MF161193	Fuscoporia contigua BHI-F190b	686	99.82	0	1019.29	567	566	1	0	FALSE
258	MG008401	Fuscoporia contigua Dai 16025	567	2	MG008416	Fuscoporia sp. JV 0309/1181	567	99.82	0	1019.29	567	566	1	0	FALSE
258	MG008401	Fuscoporia contigua Dai 16025	567	5	MG008414	Fuscoporia sp. JV 0907/2A	567	99.65	0	1014.78	567	565	2	0	FALSE
259	MG008400	Fuscoporia sp. JV 1507/11	571	10	MN816702	Fuscoporia ferruginosa Dai 13200	537	100	0	969.695	537	537	0	0	FALSE
259	MG008400	Fuscoporia sp. JV 1507/11	571	1	JQ794571	Fuscoporia ferruginosa JV0202/2	622	99.65	0	1023.8	571	569	2	0	FALSE
259	MG008400	Fuscoporia sp. JV 1507/11	571	2	KX961102	Fuscoporia ferruginosa JV 1309/4	580	99.65	0	1021.99	571	569	2	0	FALSE
259	MG008400	Fuscoporia sp. JV 1507/11	571	3	JQ794574	Fuscoporia ferruginosa JV8909/74	624	99.48	0	1018.39	573	570	1	2	FALSE
259	MG008400	Fuscoporia sp. JV 1507/11	571	6	JQ794573	Fuscoporia ferruginosa JV8909/74	622	99.47	0	1017.48	571	568	3	0	FALSE
260	MG008399	Fuscoporia sp. Dai 16386	608	3	AB811862	Fuscoporia gilva MQN016	826	100	0	1097.73	608	608	0	0	FALSE
260	MG008399	Fuscoporia sp. Dai 16386	608	6	NR_172785	Fuscoporia karsteniana BJFC 007308	606	100	0	1094.13	606	606	0	0	FALSE
260	MG008399	Fuscoporia sp. Dai 16386	608	5	MN816716	Fuscoporia karsteniana Dai 16552	606	100	0	1094.13	606	606	0	0	FALSE
260	MG008399	Fuscoporia sp. Dai 16386	608	4	MW581164	Fuscoporia gilva CLZhao 12135	701	100	0	1097.73	608	608	0	0	FALSE
260	MG008399	Fuscoporia sp. Dai 16386	608	2	OK584440	Fuscoporia sp. TYY-63	698	100	0	1097.73	608	608	0	0	FALSE
261	MG008398	Fuscoporia australasica Dai 15659	606	1	MK343537	Fuscoporia torulosa CLZhao 2762	694	100	0	1094.13	606	606	0	0	FALSE
261	MG008398	Fuscoporia australasica Dai 15659	606	2	MK268926	Fuscoporia torulosa CLZhao 5017	693	100	0	1094.13	606	606	0	0	FALSE
261	MG008398	Fuscoporia australasica Dai 15659	606	3	MH114665	Fuscoporia torulosa CLZhao 2162	698	100	0	1094.13	606	606	0	0	FALSE
261	MG008398	Fuscoporia australasica Dai 15659	606	5	ON332076	Fuscoporia torulosa CLZhao5325	678	100	0	1094.13	606	606	0	0	FALSE
261	MG008398	Fuscoporia australasica Dai 15659	606	6	ON332075	Fuscoporia torulosa CLZhao5324	678	100	0	1094.13	606	606	0	0	FALSE
262	MG008396	Fuscoporia sp. Dai 15635	606	3	MH114665	Fuscoporia torulosa CLZhao 2162	698	100	0	1094.13	606	606	0	0	FALSE
262	MG008396	Fuscoporia sp. Dai 15635	606	2	MK268926	Fuscoporia torulosa CLZhao 5017	693	100	0	1094.13	606	606	0	0	FALSE
262	MG008396	Fuscoporia sp. Dai 15635	606	1	MK343537	Fuscoporia torulosa CLZhao 2762	694	100	0	1094.13	606	606	0	0	FALSE
262	MG008396	Fuscoporia sp. Dai 15635	606	5	ON332075	Fuscoporia torulosa CLZhao5324	678	100	0	1094.13	606	606	0	0	FALSE
262	MG008396	Fuscoporia sp. Dai 15635	606	4	ON332076	Fuscoporia torulosa CLZhao5325	678	100	0	1094.13	606	606	0	0	FALSE
263	MH050752	Fuscoporia acutimarginata Dai 16892	586	1	MH050751	Fuscoporia acutimarginata Dai 15137	586	99.83	0	1053.55	586	585	1	0	FALSE
263	MH050752	Fuscoporia acutimarginata Dai 16892	586	26	MK268925	Fuscoporia subferrea CLZhao 5759	623	86.31	8.65969e-156	564.839	504	435	42	27	FALSE
263	MH050752	Fuscoporia acutimarginata Dai 16892	586	6	KX961099	Fuscoporia subferrea Cui 8173	540	85.4	6.2299e-164	590.988	548	468	47	33	FALSE
263	MH050752	Fuscoporia acutimarginata Dai 16892	586	3	MK268924	Fuscoporia subferrea CLZhao 3241	618	85.4	6.2299e-164	590.988	548	468	47	33	FALSE
263	MH050752	Fuscoporia acutimarginata Dai 16892	586	5	MH114663	Fuscoporia subferrea CLZhao 3043	622	85.4	6.2299e-164	590.988	548	468	47	33	FALSE
264	MH050751	Fuscoporia acutimarginata Dai 15137	586	1	MH050752	Fuscoporia acutimarginata Dai 16892	586	99.83	0	1053.55	586	585	1	0	FALSE
264	MH050751	Fuscoporia acutimarginata Dai 15137	586	26	MK268925	Fuscoporia subferrea CLZhao 5759	623	86.31	8.65969e-156	564.839	504	435	42	27	FALSE
264	MH050751	Fuscoporia acutimarginata Dai 15137	586	8	MW582755	Fuscoporia subferrea CLZhao 17024	617	85.4	6.2299e-164	590.988	548	468	47	33	FALSE
264	MH050751	Fuscoporia acutimarginata Dai 15137	586	5	MH114663	Fuscoporia subferrea CLZhao 3043	622	85.4	6.2299e-164	590.988	548	468	47	33	FALSE
264	MH050751	Fuscoporia acutimarginata Dai 15137	586	6	KX961099	Fuscoporia subferrea Cui 8173	540	85.4	6.2299e-164	590.988	548	468	47	33	FALSE
265	MH050750	Fuscoporia ramulicola Dai 16155	603	5	MK268923	Fuscoporia subferrea CLZhao 1701	623	99.66	0	1056.26	594	592	0	2	FALSE
265	MH050750	Fuscoporia ramulicola Dai 16155	603	6	MK268922	Fuscoporia subferrea CLZhao 1695	622	99.66	0	1056.26	594	592	0	2	FALSE
265	MH050750	Fuscoporia ramulicola Dai 16155	603	3	OM959393	Fuscoporia ramulicola CLZhao 10249	625	99.66	0	1059.86	596	594	0	2	FALSE
265	MH050750	Fuscoporia ramulicola Dai 16155	603	1	OM959396	Fuscoporia ramulicola CLZhao 10367	621	99.5	0	1064.37	601	598	1	2	FALSE
265	MH050750	Fuscoporia ramulicola Dai 16155	603	2	OM959392	Fuscoporia ramulicola CLZhao 9506	617	99.5	0	1060.77	599	596	1	2	FALSE
266	MH050749	Fuscoporia ramulicola Dai 15723	617	6	MH050750	Fuscoporia ramulicola Dai 16155	603	99.5	0	1055.36	596	593	1	2	FALSE
266	MH050749	Fuscoporia ramulicola Dai 15723	617	2	OM959396	Fuscoporia ramulicola CLZhao 10367	621	99.18	0	1066.18	607	602	3	2	FALSE
266	MH050749	Fuscoporia ramulicola Dai 15723	617	1	OM959393	Fuscoporia ramulicola CLZhao 10249	625	99.17	0	1068.88	606	601	3	2	FALSE
266	MH050749	Fuscoporia ramulicola Dai 15723	617	10	OM959395	Fuscoporia ramulicola CLZhao 10358	624	99.17	0	1046.34	600	595	1	4	FALSE
266	MH050749	Fuscoporia ramulicola Dai 15723	617	5	OM959397	Fuscoporia ramulicola CLZhao 10433	626	99.17	0	1056.26	601	596	2	3	FALSE
267	MH050748	Fuscoporia pulviniformis Dai 17247	550	1	MH050747	Fuscoporia pulviniformis Dai 17255	623	99.64	0	982.319	551	549	1	1	FALSE
267	MH050748	Fuscoporia pulviniformis Dai 17247	550	2	ON332074	Fuscoporia pulviniformis CLZhao8327	637	99.46	0	977.811	551	548	2	1	FALSE
267	MH050748	Fuscoporia pulviniformis Dai 17247	550	3	MH114659	Fuscoporia ferrea CLZhao 4034	645	99.45	0	972.4	548	545	2	1	FALSE
267	MH050748	Fuscoporia pulviniformis Dai 17247	550	4	MH050746	Fuscoporia pulviniformis Dai 17262	630	99.45	0	970.597	549	546	1	2	FALSE
267	MH050748	Fuscoporia pulviniformis Dai 17247	550	5	KX961101	Fuscoporia ferrea Cui 11801	559	99.09	0	963.384	548	543	4	1	FALSE
268	MH050747	Fuscoporia pulviniformis Dai 17255	623	19	MH050748	Fuscoporia pulviniformis Dai 17247	550	99.64	0	982.319	551	549	1	1	FALSE
268	MH050747	Fuscoporia pulviniformis Dai 17255	623	3	MH050746	Fuscoporia pulviniformis Dai 17262	630	99.17	0	1060.77	604	599	3	2	FALSE
268	MH050747	Fuscoporia pulviniformis Dai 17255	623	8	OP651143	Fuscoporia ferrea iNat37835973	604	99	0	1038.22	598	592	2	4	FALSE
268	MH050747	Fuscoporia pulviniformis Dai 17255	623	20	KX961101	Fuscoporia ferrea Cui 11801	559	98.93	0	973.302	560	554	3	3	FALSE
268	MH050747	Fuscoporia pulviniformis Dai 17255	623	23	MH050760	Fuscoporia ferrea JV 1105/3J	554	98.91	0	959.777	552	546	2	4	FALSE
269	MH050746	Fuscoporia pulviniformis Dai 17262	630	19	MH050748	Fuscoporia pulviniformis Dai 17247	550	99.45	0	970.597	549	546	1	2	FALSE
269	MH050746	Fuscoporia pulviniformis Dai 17262	630	1	MH050747	Fuscoporia pulviniformis Dai 17255	623	99.17	0	1060.77	604	599	3	2	FALSE
269	MH050746	Fuscoporia pulviniformis Dai 17262	630	2	MH114659	Fuscoporia ferrea CLZhao 4034	645	99	0	1043.63	601	595	2	4	FALSE
269	MH050746	Fuscoporia pulviniformis Dai 17262	630	20	KX961101	Fuscoporia ferrea Cui 11801	559	98.75	0	966.99	561	554	3	4	FALSE
269	MH050746	Fuscoporia pulviniformis Dai 17262	630	23	MH050760	Fuscoporia ferrea JV 1105/3J	554	98.74	0	957.072	555	548	2	5	FALSE
270	MN121829	Fuscoporia viticola He 2081	559	1	MG231522	Fuscoporia viticola CLZhao 146	635	100	0	1005.76	557	557	0	0	FALSE
270	MN121829	Fuscoporia viticola He 2081	559	3	KX961110	Fuscoporia viticola JV 0911/6	568	99.64	0	996.746	557	555	2	0	FALSE
270	MN121829	Fuscoporia viticola He 2081	559	2	MG231523	Fuscoporia viticola CLZhao 149	632	99.64	0	1000.35	559	557	2	0	FALSE
270	MN121829	Fuscoporia viticola He 2081	559	6	JQ794583	Fuscoporia viticola JV0709/163	610	99.46	0	992.237	557	554	3	0	FALSE
270	MN121829	Fuscoporia viticola He 2081	559	5	MN816725	Fuscoporia viticola He 2123	557	99.46	0	992.237	557	554	3	0	FALSE
271	MN121828	Fuscoporia insolita SP 5208	570	1	MN816724	Fuscoporia insolita JV1208/5208-Spirin	567	100	0	1023.8	567	567	0	0	FALSE
271	MN121828	Fuscoporia insolita SP 5208	570	2	KJ677115	Fuscoporia sp. SP5208	619	99.82	0	1021.09	570	569	0	1	FALSE
271	MN121828	Fuscoporia insolita SP 5208	570	3	KJ677116	Fuscoporia sp. SP5208	618	99.65	0	1012.98	570	568	0	2	FALSE
271	MN121828	Fuscoporia insolita SP 5208	570	6	KJ668543	Fuscoporia sp. KUC20121102-22	592	99.64	0	994.943	560	558	0	2	FALSE
271	MN121828	Fuscoporia insolita SP 5208	570	4	KJ677113	Fuscoporia sp. SP5251	618	99.47	0	1010.27	570	567	1	2	FALSE
272	MN121827	Fuscoporia gilva Dai 15681	608	4	MW581164	Fuscoporia gilva CLZhao 12135	701	100	0	1097.73	608	608	0	0	FALSE
272	MN121827	Fuscoporia gilva Dai 15681	608	5	MN816716	Fuscoporia karsteniana Dai 16552	606	100	0	1094.13	606	606	0	0	FALSE
272	MN121827	Fuscoporia gilva Dai 15681	608	6	NR_172785	Fuscoporia karsteniana BJFC 007308	606	100	0	1094.13	606	606	0	0	FALSE
272	MN121827	Fuscoporia gilva Dai 15681	608	3	AB811862	Fuscoporia gilva MQN016	826	100	0	1097.73	608	608	0	0	FALSE
272	MN121827	Fuscoporia gilva Dai 15681	608	2	OK584440	Fuscoporia sp. TYY-63	698	100	0	1097.73	608	608	0	0	FALSE
273	MN121826	Fuscoporia gilva Cui 11209	608	2	MG008399	Fuscoporia sp. Dai 16386	608	99.84	0	1093.23	608	607	1	0	FALSE
273	MN121826	Fuscoporia gilva Cui 11209	608	3	KX961108	Fuscoporia gilva Dai 14246	617	99.84	0	1093.23	608	607	1	0	FALSE
273	MN121826	Fuscoporia gilva Cui 11209	608	5	AB811862	Fuscoporia gilva MQN016	826	99.84	0	1093.23	608	607	1	0	FALSE
273	MN121826	Fuscoporia gilva Cui 11209	608	4	OK584440	Fuscoporia sp. TYY-63	698	99.84	0	1093.23	608	607	1	0	FALSE
273	MN121826	Fuscoporia gilva Cui 11209	608	1	MN121827	Fuscoporia gilva Dai 15681	608	99.84	0	1093.23	608	607	1	0	FALSE
274	MN121825	Fuscoporia callimorpha Dai 17389	568	21	GU054105	Uncultured fungus LX041195-122-048-H05	567	100	0	915.594	507	507	0	0	FALSE
274	MN121825	Fuscoporia callimorpha Dai 17389	568	2	JF692191	Fuscoporia callimorpha JV090487	619	100	0	1025.6	568	568	0	0	FALSE
274	MN121825	Fuscoporia callimorpha Dai 17389	568	3	JF692192	Fuscoporia callimorpha JV031220.5J	619	99.65	0	1020.19	568	566	2	0	FALSE
274	MN121825	Fuscoporia callimorpha Dai 17389	568	4	GU054028	Uncultured fungus L042881-122-061-A12	664	99.65	0	1016.58	568	566	2	0	FALSE
274	MN121825	Fuscoporia callimorpha Dai 17389	568	5	JF692190	Fuscoporia callimorpha JV090487	626	98.61	0	1003.96	575	567	1	7	FALSE
275	MN121824	Fuscoporia callimorpha Dai 17388	568	2	JF692191	Fuscoporia callimorpha JV090487	619	100	0	1025.6	568	568	0	0	FALSE
275	MN121824	Fuscoporia callimorpha Dai 17388	568	21	GU054105	Uncultured fungus LX041195-122-048-H05	567	100	0	915.594	507	507	0	0	FALSE
275	MN121824	Fuscoporia callimorpha Dai 17388	568	3	JF692192	Fuscoporia callimorpha JV031220.5J	619	99.65	0	1020.19	568	566	2	0	FALSE
275	MN121824	Fuscoporia callimorpha Dai 17388	568	4	GU054028	Uncultured fungus L042881-122-061-A12	664	99.65	0	1016.58	568	566	2	0	FALSE
275	MN121824	Fuscoporia callimorpha Dai 17388	568	5	JF692190	Fuscoporia callimorpha JV090487	626	98.61	0	1003.96	575	567	1	7	FALSE
276	MK829525	Fuscoporia torulosa PM1834	668	3	LN714547	Fuscoporia torulosa CCBAS759	654	100	0	1103.14	611	611	0	0	FALSE
276	MK829525	Fuscoporia torulosa PM1834	668	7	KX881605	Fuscoporia torulosa E11mLK1	624	100	0	1092.32	605	605	0	0	FALSE
276	MK829525	Fuscoporia torulosa PM1834	668	8	EF068237	Fuscoporia torulosa Pt5	637	100	0	1085.11	601	601	0	0	FALSE
276	MK829525	Fuscoporia torulosa PM1834	668	9	EF068235	Fuscoporia torulosa Pt2	620	100	0	1085.11	601	601	0	0	FALSE
276	MK829525	Fuscoporia torulosa PM1834	668	25	KX961106	Fuscoporia torulosa JV 1405/2	582	100	0	1050.85	582	582	0	0	FALSE
277	KX961112	Fuscoporia subferrea MUCL 45984	630	27	FJ820674	Uncultured fungus S186	616	100	0	881.33	488	488	0	0	FALSE
277	KX961112	Fuscoporia subferrea MUCL 45984	630	1	MH861986	Fuscoporia ferrea CBS:460.86	643	99.68	0	1097.73	617	615	0	2	FALSE
277	KX961112	Fuscoporia subferrea MUCL 45984	630	2	HG531385	Fuscoporia ferrea 7	771	99.68	0	1097.73	617	615	0	2	FALSE
277	KX961112	Fuscoporia subferrea MUCL 45984	630	19	KX961100	Fuscoporia ferrea JV 1606/2.2-J	563	99.47	0	995.844	565	562	0	3	FALSE
277	KX961112	Fuscoporia subferrea MUCL 45984	630	21	MH050760	Fuscoporia ferrea JV 1105/3J	554	99.46	0	979.614	556	553	0	3	FALSE
278	KX961111	Fuscoporia viticola JV 0709/163	568	5	JQ358814	Fuscoporia viticola	584	99.82	0	1012.07	562	561	1	0	FALSE
278	KX961111	Fuscoporia viticola JV 0709/163	568	1	KX961110	Fuscoporia viticola JV 0911/6	568	99.82	0	1021.09	568	567	1	0	FALSE
278	KX961111	Fuscoporia viticola JV 0709/163	568	2	JQ794583	Fuscoporia viticola JV0709/163	610	99.65	0	1016.58	568	566	2	0	FALSE
278	KX961111	Fuscoporia viticola JV 0709/163	568	3	AY558653	Fuscoporia viticola CBS 381.82	639	99.65	0	1016.58	568	566	2	0	FALSE
278	KX961111	Fuscoporia viticola JV 0709/163	568	7	MN816725	Fuscoporia viticola He 2123	557	99.64	0	996.746	557	555	2	0	FALSE
279	KX961110	Fuscoporia viticola JV 0911/6	568	1	KX961111	Fuscoporia viticola JV 0709/163	568	99.82	0	1021.09	568	567	1	0	FALSE
279	KX961110	Fuscoporia viticola JV 0911/6	568	2	AY558653	Fuscoporia viticola CBS 381.82	639	99.82	0	1021.09	568	567	1	0	FALSE
279	KX961110	Fuscoporia viticola JV 0911/6	568	7	MN816725	Fuscoporia viticola He 2123	557	99.82	0	1001.25	557	556	1	0	FALSE
279	KX961110	Fuscoporia viticola JV 0911/6	568	3	MG231522	Fuscoporia viticola CLZhao 146	635	99.65	0	1016.58	568	566	2	0	FALSE
279	KX961110	Fuscoporia viticola JV 0911/6	568	6	JQ358814	Fuscoporia viticola	584	99.64	0	1007.57	562	560	2	0	FALSE
280	KX961109	Fuscoporia gilva Dai 15130	640	21	MN121827	Fuscoporia gilva Dai 15681	608	99.51	0	1082.41	609	606	2	1	FALSE
280	KX961109	Fuscoporia gilva Dai 15130	640	22	MG008399	Fuscoporia sp. Dai 16386	608	99.51	0	1082.41	609	606	2	1	FALSE
280	KX961109	Fuscoporia gilva Dai 15130	640	24	MN816716	Fuscoporia karsteniana Dai 16552	606	99.51	0	1078.8	607	604	2	1	FALSE
280	KX961109	Fuscoporia gilva Dai 15130	640	25	NR_172785	Fuscoporia karsteniana BJFC 007308	606	99.51	0	1078.8	607	604	2	1	FALSE
280	KX961109	Fuscoporia gilva Dai 15130	640	2	OM959493	Fuscoporia gilva CLZhao 3651	680	99.38	0	1126.59	640	636	1	3	FALSE
281	KX961108	Fuscoporia gilva Dai 14246	617	17	MN121826	Fuscoporia gilva Cui 11209	608	99.84	0	1093.23	608	607	1	0	FALSE
281	KX961108	Fuscoporia gilva Dai 14246	617	3	MW581164	Fuscoporia gilva CLZhao 12135	701	99.68	0	1104.95	617	615	2	0	FALSE
281	KX961108	Fuscoporia gilva Dai 14246	617	2	AB811862	Fuscoporia gilva MQN016	826	99.68	0	1104.95	617	615	2	0	FALSE
281	KX961108	Fuscoporia gilva Dai 14246	617	1	OK584440	Fuscoporia sp. TYY-63	698	99.68	0	1104.95	617	615	2	0	FALSE
281	KX961108	Fuscoporia gilva Dai 14246	617	21	MN121827	Fuscoporia gilva Dai 15681	608	99.67	0	1088.72	608	606	2	0	FALSE
282	KX961107	Fuscoporia torulosa JV 1312/19-Kout	581	1	KC145426	Fuscoporia sp. P07	626	99.83	0	1044.54	581	580	1	0	FALSE
282	KX961107	Fuscoporia torulosa JV 1312/19-Kout	581	6	LN714547	Fuscoporia torulosa CCBAS759	654	99.48	0	1033.71	582	579	2	1	FALSE
282	KX961107	Fuscoporia torulosa JV 1312/19-Kout	581	5	KU213581	Fuscoporia torulosa MG288	681	99.48	0	1033.71	582	579	2	1	FALSE
282	KX961107	Fuscoporia torulosa JV 1312/19-Kout	581	4	KX881605	Fuscoporia torulosa E11mLK1	624	99.48	0	1033.71	582	579	2	1	FALSE
282	KX961107	Fuscoporia torulosa JV 1312/19-Kout	581	3	KX961106	Fuscoporia torulosa JV 1405/2	582	99.48	0	1033.71	582	579	2	1	FALSE
283	KX961106	Fuscoporia torulosa JV 1405/2	582	7	EF068235	Fuscoporia torulosa Pt2	620	100	0	1050.85	582	582	0	0	FALSE
283	KX961106	Fuscoporia torulosa JV 1405/2	582	28	EF068136	Fuscoporia torulosa Pt25	669	100	0	998.549	553	553	0	0	FALSE
283	KX961106	Fuscoporia torulosa JV 1405/2	582	14	EF068239	Fuscoporia torulosa Pt7	637	100	0	1041.83	577	577	0	0	FALSE
283	KX961106	Fuscoporia torulosa JV 1405/2	582	6	EF068237	Fuscoporia torulosa Pt5	637	100	0	1050.85	582	582	0	0	FALSE
283	KX961106	Fuscoporia torulosa JV 1405/2	582	5	AM269803	Fuscoporia torulosa 759	656	100	0	1050.85	582	582	0	0	FALSE
284	KX961105	Fuscoporia contigua Dai 16045	576	10	MG008414	Fuscoporia sp. JV 0907/2A	567	100	0	1023.8	567	567	0	0	FALSE
284	KX961105	Fuscoporia contigua Dai 16045	576	3	JQ794547	Fuscoporia contigua JV0907/2A	618	100	0	1040.03	576	576	0	0	FALSE
284	KX961105	Fuscoporia contigua Dai 16045	576	1	MG231513	Fuscoporia contigua CLZhao 126	641	100	0	1040.03	576	576	0	0	FALSE
284	KX961105	Fuscoporia contigua Dai 16045	576	4	MF161193	Fuscoporia contigua BHI-F190b	686	99.83	0	1035.52	576	575	1	0	FALSE
284	KX961105	Fuscoporia contigua Dai 16045	576	5	KJ940026	Fuscoporia contigua JV 0209/3AJ	618	99.83	0	1035.52	576	575	1	0	FALSE
285	KX961104	Fuscoporia contigua JV 1204/22.3a,b-J	576	9	MG008414	Fuscoporia sp. JV 0907/2A	567	100	0	1023.8	567	567	0	0	FALSE
285	KX961104	Fuscoporia contigua JV 1204/22.3a,b-J	576	2	JQ794547	Fuscoporia contigua JV0907/2A	618	100	0	1040.03	576	576	0	0	FALSE
285	KX961104	Fuscoporia contigua JV 1204/22.3a,b-J	576	1	MG231513	Fuscoporia contigua CLZhao 126	641	100	0	1040.03	576	576	0	0	FALSE
285	KX961104	Fuscoporia contigua JV 1204/22.3a,b-J	576	5	JQ794548	Fuscoporia contigua JV0309/118	618	99.83	0	1035.52	576	575	1	0	FALSE
285	KX961104	Fuscoporia contigua JV 1204/22.3a,b-J	576	4	KJ940026	Fuscoporia contigua JV 0209/3AJ	618	99.83	0	1035.52	576	575	1	0	FALSE
286	KX961103	Fuscoporia ferruginosa JV 0408/28	582	1	GQ999348	Uncultured fungus L042885-122-065-B02	684	99.83	0	1042.73	580	579	1	0	FALSE
286	KX961103	Fuscoporia ferruginosa JV 0408/28	582	4	JQ794573	Fuscoporia ferruginosa JV8909/74	622	99.31	0	1030.11	582	578	2	2	FALSE
286	KX961103	Fuscoporia ferruginosa JV 0408/28	582	3	KC243959	Hymenochaetaceae 6-40-4A	621	99.31	0	1030.11	582	578	2	2	FALSE
286	KX961103	Fuscoporia ferruginosa JV 0408/28	582	2	JQ794574	Fuscoporia ferruginosa JV8909/74	624	99.31	0	1032.81	582	578	4	0	FALSE
286	KX961103	Fuscoporia ferruginosa JV 0408/28	582	5	JQ794572	Fuscoporia ferruginosa JV0202/2	624	99.14	0	1030.11	582	577	5	0	FALSE
287	KX961102	Fuscoporia ferruginosa JV 1309/4	580	2	KC243959	Hymenochaetaceae 6-40-4A	621	99.83	0	1042.73	580	579	1	0	FALSE
287	KX961102	Fuscoporia ferruginosa JV 1309/4	580	1	JQ794571	Fuscoporia ferruginosa JV0202/2	622	99.83	0	1044.54	580	579	1	0	FALSE
287	KX961102	Fuscoporia ferruginosa JV 1309/4	580	8	MG008400	Fuscoporia sp. JV 1507/11	571	99.65	0	1021.99	571	569	2	0	FALSE
287	KX961102	Fuscoporia ferruginosa JV 1309/4	580	3	JQ794573	Fuscoporia ferruginosa JV8909/74	622	99.48	0	1033.71	580	577	3	0	FALSE
287	KX961102	Fuscoporia ferruginosa JV 1309/4	580	4	JQ794572	Fuscoporia ferruginosa JV0202/2	624	99.31	0	1031.91	582	578	2	2	FALSE
288	KX961101	Fuscoporia ferrea Cui 11801	559	2	KJ677117	Fuscoporia ferrea SP4978	600	99.82	0	1001.25	559	558	0	1	FALSE
288	KX961101	Fuscoporia ferrea Cui 11801	559	1	KJ668546	Fuscoporia ferrea KUC20121102-35	679	99.82	0	1003.06	560	559	0	1	FALSE
288	KX961101	Fuscoporia ferrea Cui 11801	559	3	KJ677118	Fuscoporia ferrea SP4978	601	99.64	0	994.943	560	558	0	2	FALSE
288	KX961101	Fuscoporia ferrea Cui 11801	559	24	JQ673176	Fuscoporia ferrea DLL2009-042	589	99.44	0	941.743	533	530	1	2	FALSE
288	KX961101	Fuscoporia ferrea Cui 11801	559	4	KJ677120	Fuscoporia ferrea SP5108	603	99.29	0	986.827	562	558	0	4	FALSE
289	KX961100	Fuscoporia ferrea JV 1606/2.2-J	563	1	JQ794582	Fuscoporia ferrea JV0309/65	605	100	0	1016.58	563	563	0	0	FALSE
289	KX961100	Fuscoporia ferrea JV 1606/2.2-J	563	5	MH050760	Fuscoporia ferrea JV 1105/3J	554	100	0	1000.35	554	554	0	0	FALSE
289	KX961100	Fuscoporia ferrea JV 1606/2.2-J	563	2	KU139189	Fuscoporia ferrea FP-133592-Sp	639	99.82	0	1008.47	563	562	0	1	FALSE
289	KX961100	Fuscoporia ferrea JV 1606/2.2-J	563	27	FJ820674	Uncultured fungus S186	616	99.78	0	808.294	452	451	0	1	FALSE
289	KX961100	Fuscoporia ferrea JV 1606/2.2-J	563	3	OP651143	Fuscoporia ferrea iNat37835973	604	99.64	0	1003.96	563	561	1	1	FALSE
290	KX961099	Fuscoporia subferrea Cui 8173	540	3	MW582755	Fuscoporia subferrea CLZhao 17024	617	100	0	975.105	540	540	0	0	FALSE
290	KX961099	Fuscoporia subferrea Cui 8173	540	2	MH114663	Fuscoporia subferrea CLZhao 3043	622	100	0	975.105	540	540	0	0	FALSE
290	KX961099	Fuscoporia subferrea Cui 8173	540	1	MK268924	Fuscoporia subferrea CLZhao 3241	618	100	0	975.105	540	540	0	0	FALSE
290	KX961099	Fuscoporia subferrea Cui 8173	540	4	KX961097	Fuscoporia subferrea Dai 16326	539	99.81	0	966.99	540	539	0	1	FALSE
290	KX961099	Fuscoporia subferrea Cui 8173	540	22	MK268925	Fuscoporia subferrea CLZhao 5759	623	99.8	0	898.462	500	499	1	0	FALSE
291	KX961097	Fuscoporia subferrea Dai 16326	539	4	KX961099	Fuscoporia subferrea Cui 8173	540	99.81	0	966.99	540	539	0	1	FALSE
291	KX961097	Fuscoporia subferrea Dai 16326	539	2	MK268924	Fuscoporia subferrea CLZhao 3241	618	99.81	0	966.99	540	539	0	1	FALSE
291	KX961097	Fuscoporia subferrea Dai 16326	539	3	MH114663	Fuscoporia subferrea CLZhao 3043	622	99.81	0	966.99	540	539	0	1	FALSE
291	KX961097	Fuscoporia subferrea Dai 16326	539	5	MW582755	Fuscoporia subferrea CLZhao 17024	617	99.81	0	966.99	540	539	0	1	FALSE
291	KX961097	Fuscoporia subferrea Dai 16326	539	1	MW742565	Fuscoporia subferrea CLZhao 10798	618	99.81	0	968.794	539	538	1	0	FALSE
292	KP058515	Fuscoporia atlantica MV230	684	1	KP058514	Fuscoporia atlantica RP8	746	99.56	0	1218.56	684	681	2	1	FALSE
292	KP058515	Fuscoporia atlantica MV230	684	2	MZ169038	Fuscoporia atlantica JV1612_28D	671	96.74	0	1119.37	675	653	18	4	FALSE
292	KP058515	Fuscoporia atlantica MV230	684	23	MN831387	Uncultured fungus B50-ITS4_C12.ab1	647	88.14	0	748.783	624	550	49	25	FALSE
292	KP058515	Fuscoporia atlantica MV230	684	25	OM972300	Fuscoporia gilva S.D. Russell iNaturalist # 91597720	646	87.98	0	746.078	624	549	50	25	FALSE
292	KP058515	Fuscoporia atlantica MV230	684	28	KM103993	Uncultured fungus rcw_57	672	87.82	0	744.274	624	548	51	25	FALSE
293	KP058514	Fuscoporia atlantica RP8	746	1	KP058515	Fuscoporia atlantica MV230	684	99.56	0	1218.56	684	681	2	1	FALSE
293	KP058514	Fuscoporia atlantica RP8	746	2	MZ169038	Fuscoporia atlantica JV1612_28D	671	97.18	0	1131.1	674	655	16	3	FALSE
293	KP058514	Fuscoporia atlantica RP8	746	28	MN831387	Uncultured fungus B50-ITS4_C12.ab1	647	88.41	0	764.111	630	557	49	24	FALSE
293	KP058514	Fuscoporia atlantica RP8	746	29	OM972300	Fuscoporia gilva S.D. Russell iNaturalist # 91597720	646	88.31	0	763.21	633	559	49	25	FALSE
293	KP058514	Fuscoporia atlantica RP8	746	25	KM103993	Uncultured fungus rcw_57	672	88.3	0	775.833	641	566	50	25	FALSE
294	MZ711241	Fuscoporia gilva bio-material iNAT:33462104	721	16	MN781978	Fuscoporia gilva B118-ITS4_G16.ab1	677	100	0	1213.15	672	672	0	0	FALSE
294	MZ711241	Fuscoporia gilva bio-material iNAT:33462104	721	6	MN809971	Fuscoporia gilva FLOR:67296	744	100	0	1269.05	703	703	0	0	FALSE
294	MZ711241	Fuscoporia gilva bio-material iNAT:33462104	721	22	MN781977	Fuscoporia gilva B118-ITS1_G14.ab1	657	100	0	1186.1	657	657	0	0	FALSE
294	MZ711241	Fuscoporia gilva bio-material iNAT:33462104	721	21	MG966313	Fuscoporia gilva MushroomObserver.org/208897	659	100	0	1187.9	658	658	0	0	FALSE
294	MZ711241	Fuscoporia gilva bio-material iNAT:33462104	721	1	KU139196	Fuscoporia gilva DLL2011-147	714	99.86	0	1284.38	714	713	1	0	FALSE
295	OP651143	Fuscoporia ferrea iNat37835973	604	24	JQ673176	Fuscoporia ferrea DLL2009-042	589	100	0	982.319	544	544	0	0	FALSE
295	OP651143	Fuscoporia ferrea iNat37835973	604	4	JQ794581	Fuscoporia ferrea JV0509/195	605	99.83	0	1084.21	605	604	0	1	FALSE
295	OP651143	Fuscoporia ferrea iNat37835973	604	3	JQ673175	Fuscoporia ferrea DLL2009-161	657	99.83	0	1084.21	605	604	0	1	FALSE
295	OP651143	Fuscoporia ferrea iNat37835973	604	2	KU139189	Fuscoporia ferrea FP-133592-Sp	639	99.83	0	1086.01	604	603	1	0	FALSE
295	OP651143	Fuscoporia ferrea iNat37835973	604	1	KU139190	Fuscoporia ferrea DLL2009-035	639	99.83	0	1087.82	604	603	1	0	FALSE
296	ON496536	Fuscoporia sp. KB-2-2	695	1	ON496488	Fuscoporia sp. KB-2-1	753	100	0	1254.63	695	695	0	0	FALSE
296	ON496536	Fuscoporia sp. KB-2-2	695	28	ON496501	Fuscoporia sp. SP-4	677	99.67	0	1088.72	608	606	2	0	FALSE
296	ON496536	Fuscoporia sp. KB-2-2	695	2	ON496487	Fuscoporia sp. MPP-2	752	99.57	0	1239.3	694	691	3	0	FALSE
296	ON496536	Fuscoporia sp. KB-2-2	695	3	ON496509	Fuscoporia sp. KB-1	749	99.57	0	1235.69	692	689	3	0	FALSE
296	ON496536	Fuscoporia sp. KB-2-2	695	5	EF068136	Fuscoporia torulosa Pt25	669	99.55	0	1179.79	661	658	3	0	FALSE
297	ON496535	Fuscoporia sp. MU-1-2	715	5	MZ169042	Fuscoporia gilva JV 1006/16-J	680	99.85	0	1212.25	674	673	1	0	FALSE
297	ON496535	Fuscoporia sp. MU-1-2	715	23	KM103993	Uncultured fungus rcw_57	672	99.84	0	1143.72	636	635	1	0	FALSE
297	ON496535	Fuscoporia sp. MU-1-2	715	1	MN809971	Fuscoporia gilva FLOR:67296	744	99.72	0	1278.07	715	713	1	1	FALSE
297	ON496535	Fuscoporia sp. MU-1-2	715	4	MZ711241	Fuscoporia gilva bio-material iNAT:33462104	721	99.71	0	1216.76	681	679	1	1	FALSE
297	ON496535	Fuscoporia sp. MU-1-2	715	12	MN831386	Uncultured fungus B50-ITS1_C10.ab1	657	99.7	0	1177.08	657	655	2	0	FALSE
298	ON496533	Fuscoporia sp. RD-11	451	3	MZ169042	Fuscoporia gilva JV 1006/16-J	680	100	0	814.606	451	451	0	0	FALSE
298	ON496533	Fuscoporia sp. RD-11	451	2	KM103993	Uncultured fungus rcw_57	672	100	0	814.606	451	451	0	0	FALSE
298	ON496533	Fuscoporia sp. RD-11	451	1	ON496532	Fuscoporia sp. RD-1	453	100	0	814.606	451	451	0	0	FALSE
298	ON496533	Fuscoporia sp. RD-11	451	4	OM972300	Fuscoporia gilva S.D. Russell iNaturalist # 91597720	646	99.78	0	811.901	451	450	1	0	FALSE
298	ON496533	Fuscoporia sp. RD-11	451	5	MN831387	Uncultured fungus B50-ITS4_C12.ab1	647	99.78	0	810.097	451	450	1	0	FALSE
299	ON496532	Fuscoporia sp. RD-1	453	4	ON496533	Fuscoporia sp. RD-11	451	100	0	814.606	451	451	0	0	FALSE
299	ON496532	Fuscoporia sp. RD-1	453	2	MZ169042	Fuscoporia gilva JV 1006/16-J	680	100	0	818.212	453	453	0	0	FALSE
299	ON496532	Fuscoporia sp. RD-1	453	1	KM103993	Uncultured fungus rcw_57	672	100	0	818.212	453	453	0	0	FALSE
299	ON496532	Fuscoporia sp. RD-1	453	8	KF800257	Uncultured fungus CMH166	931	99.78	0	813.704	453	452	1	0	FALSE
299	ON496532	Fuscoporia sp. RD-1	453	19	KX065958	Fuscoporia gilva CFMR:4526	466	99.78	0	800.179	445	444	1	0	FALSE
300	ON496529	Fuscoporia sp. BP-1	705	6	ON496526	Fuscoporia sp. SP-2	654	99.69	0	1171.67	654	652	2	0	FALSE
300	ON496529	Fuscoporia sp. BP-1	705	21	ON496501	Fuscoporia sp. SP-4	677	99.68	0	1106.75	618	616	2	0	FALSE
300	ON496529	Fuscoporia sp. BP-1	705	2	ON496509	Fuscoporia sp. KB-1	749	99.57	0	1253.73	702	699	3	0	FALSE
300	ON496529	Fuscoporia sp. BP-1	705	1	ON496487	Fuscoporia sp. MPP-2	752	99.57	0	1257.33	704	701	3	0	FALSE
300	ON496529	Fuscoporia sp. BP-1	705	10	EF068139	Fuscoporia torulosa Pt134	653	99.54	0	1165.36	653	650	3	0	FALSE
301	ON496528	Fuscoporia sp. DB-3	573	2	ON496488	Fuscoporia sp. KB-2-1	753	100	0	1034.62	573	573	0	0	FALSE
301	ON496528	Fuscoporia sp. DB-3	573	1	ON496536	Fuscoporia sp. KB-2-2	695	100	0	1034.62	573	573	0	0	FALSE
301	ON496528	Fuscoporia sp. DB-3	573	6	MG231520	Fuscoporia torulosa CLZhao 161	651	99.48	0	1021.09	573	570	3	0	FALSE
301	ON496528	Fuscoporia sp. DB-3	573	11	EF068237	Fuscoporia torulosa Pt5	637	99.48	0	1021.09	573	570	3	0	FALSE
301	ON496528	Fuscoporia sp. DB-3	573	12	EF068235	Fuscoporia torulosa Pt2	620	99.48	0	1021.09	573	570	3	0	FALSE
302	ON496526	Fuscoporia sp. SP-2	654	1	ON496487	Fuscoporia sp. MPP-2	752	99.85	0	1174.38	653	652	1	0	FALSE
302	ON496526	Fuscoporia sp. SP-2	654	3	ON496509	Fuscoporia sp. KB-1	749	99.85	0	1170.77	651	650	1	0	FALSE
302	ON496526	Fuscoporia sp. SP-2	654	13	MK404341	Fuscoporia torulosa CLZhao 9013	647	99.84	0	1123.88	625	624	1	0	FALSE
302	ON496526	Fuscoporia sp. SP-2	654	7	MG231520	Fuscoporia torulosa CLZhao 161	651	99.69	0	1142.82	640	638	1	1	FALSE
302	ON496526	Fuscoporia sp. SP-2	654	2	ON496529	Fuscoporia sp. BP-1	705	99.69	0	1171.67	654	652	2	0	FALSE
303	ON496521	Fuscoporia sp. MP-4	541	1	MK268920	Fuscoporia gilva CLZhao 3651	680	99.82	0	972.4	541	540	1	0	FALSE
303	ON496521	Fuscoporia sp. MP-4	541	2	MK268919	Fuscoporia gilva CLZhao 3649	697	99.82	0	972.4	541	540	1	0	FALSE
303	ON496521	Fuscoporia sp. MP-4	541	3	OM959493	Fuscoporia gilva CLZhao 3651	680	99.82	0	972.4	541	540	1	0	FALSE
303	ON496521	Fuscoporia sp. MP-4	541	4	OM959492	Fuscoporia gilva CLZhao 3649	697	99.82	0	972.4	541	540	1	0	FALSE
303	ON496521	Fuscoporia sp. MP-4	541	5	MN823149	Fuscoporia gilva KMCC04881	602	99.82	0	972.4	541	540	1	0	FALSE
304	ON496516	Fuscoporia sp. KB-3	417	3	OM959491	Fuscoporia gilva CLZhao 3582	695	100	0	753.291	417	417	0	0	FALSE
304	ON496516	Fuscoporia sp. KB-3	417	2	MG231515	Fuscoporia gilva CLZhao 996	695	100	0	753.291	417	417	0	0	FALSE
304	ON496516	Fuscoporia sp. KB-3	417	1	MK268918	Fuscoporia gilva CLZhao 3582	695	100	0	753.291	417	417	0	0	FALSE
304	ON496516	Fuscoporia sp. KB-3	417	18	MW581164	Fuscoporia gilva CLZhao 12135	701	99.76	0	748.783	417	416	1	0	FALSE
304	ON496516	Fuscoporia sp. KB-3	417	8	MH114662	Fuscoporia gilva CLZhao 3026	696	99.76	0	748.783	417	416	1	0	FALSE
305	ON496515	Fuscoporia sp. CBP-1	418	2	KP050662	Fuscoporia sp. DO107	679	100	0	753.291	417	417	0	0	FALSE
305	ON496515	Fuscoporia sp. CBP-1	418	1	MH114662	Fuscoporia gilva CLZhao 3026	696	100	0	755.094	418	418	0	0	FALSE
305	ON496515	Fuscoporia sp. CBP-1	418	4	MK268918	Fuscoporia gilva CLZhao 3582	695	99.76	0	750.586	418	417	1	0	FALSE
305	ON496515	Fuscoporia sp. CBP-1	418	3	MK343536	Fuscoporia gilva CLZhao 4354	638	99.76	0	750.586	418	417	1	0	FALSE
305	ON496515	Fuscoporia sp. CBP-1	418	5	FJ481039	Fuscoporia gilva xsd08128	722	99.76	0	750.586	418	417	1	0	FALSE
306	ON496509	Fuscoporia sp. KB-1	749	1	ON496487	Fuscoporia sp. MPP-2	752	100	0	1352.01	749	749	0	0	FALSE
306	ON496509	Fuscoporia sp. KB-1	749	24	MK404341	Fuscoporia torulosa CLZhao 9013	647	100	0	1122.98	622	622	0	0	FALSE
306	ON496509	Fuscoporia sp. KB-1	749	10	ON496526	Fuscoporia sp. SP-2	654	99.85	0	1170.77	651	650	1	0	FALSE
306	ON496509	Fuscoporia sp. KB-1	749	6	ON496501	Fuscoporia sp. SP-4	677	99.85	0	1196.02	665	664	1	0	FALSE
306	ON496509	Fuscoporia sp. KB-1	749	18	MG231520	Fuscoporia torulosa CLZhao 161	651	99.84	0	1141.92	637	636	0	1	FALSE
307	ON496503	Fuscoporia sp. DB-2	370	11	KC414266	Trametopsis cervina Q13	674	99.73	0	665.828	370	369	1	0	FALSE
307	ON496503	Fuscoporia sp. DB-2	370	10	KC505569	Fuscoporia gilva HE21025	661	99.73	0	665.828	370	369	1	0	FALSE
307	ON496503	Fuscoporia sp. DB-2	370	9	OK586754	Fuscoporia sp. WQGY2021-6-12	677	99.73	0	665.828	370	369	1	0	FALSE
307	ON496503	Fuscoporia sp. DB-2	370	7	KP050662	Fuscoporia sp. DO107	679	99.73	0	665.828	370	369	1	0	FALSE
307	ON496503	Fuscoporia sp. DB-2	370	5	ON496516	Fuscoporia sp. KB-3	417	99.73	0	665.828	370	369	1	0	FALSE
308	ON496501	Fuscoporia sp. SP-4	677	2	ON496509	Fuscoporia sp. KB-1	749	99.85	0	1196.02	665	664	1	0	FALSE
308	ON496501	Fuscoporia sp. SP-4	677	1	ON496487	Fuscoporia sp. MPP-2	752	99.85	0	1197.82	666	665	1	0	FALSE
308	ON496501	Fuscoporia sp. SP-4	677	8	EF068135	Fuscoporia torulosa Pt115	655	99.84	0	1105.85	615	614	1	0	FALSE
308	ON496501	Fuscoporia sp. SP-4	677	9	EF068139	Fuscoporia torulosa Pt134	653	99.84	0	1104.05	614	613	1	0	FALSE
308	ON496501	Fuscoporia sp. SP-4	677	7	EF068137	Fuscoporia torulosa Pt137	654	99.84	0	1105.85	615	614	1	0	FALSE
309	ON496488	Fuscoporia sp. KB-2-1	753	3	ON496536	Fuscoporia sp. KB-2-2	695	100	0	1254.63	695	695	0	0	FALSE
309	ON496488	Fuscoporia sp. KB-2-1	753	6	ON496501	Fuscoporia sp. SP-4	677	99.7	0	1193.31	666	664	2	0	FALSE
309	ON496488	Fuscoporia sp. KB-2-1	753	1	ON496487	Fuscoporia sp. MPP-2	752	99.6	0	1343.89	752	749	3	0	FALSE
309	ON496488	Fuscoporia sp. KB-2-1	753	2	ON496509	Fuscoporia sp. KB-1	749	99.6	0	1338.48	749	746	3	0	FALSE
309	ON496488	Fuscoporia sp. KB-2-1	753	5	EF068136	Fuscoporia torulosa Pt25	669	99.55	0	1194.21	669	666	3	0	FALSE
310	ON496487	Fuscoporia sp. MPP-2	752	24	MK404341	Fuscoporia torulosa CLZhao 9013	647	100	0	1126.59	624	624	0	0	FALSE
310	ON496487	Fuscoporia sp. MPP-2	752	1	ON496509	Fuscoporia sp. KB-1	749	100	0	1352.01	749	749	0	0	FALSE
310	ON496487	Fuscoporia sp. MPP-2	752	8	ON496526	Fuscoporia sp. SP-2	654	99.85	0	1174.38	653	652	1	0	FALSE
310	ON496487	Fuscoporia sp. MPP-2	752	6	ON496501	Fuscoporia sp. SP-4	677	99.85	0	1197.82	666	665	1	0	FALSE
310	ON496487	Fuscoporia sp. MPP-2	752	18	MG231520	Fuscoporia torulosa CLZhao 161	651	99.84	0	1145.52	639	638	0	1	FALSE
311	ON496480	Fuscoporia sp. SB-6	435	1	ON496536	Fuscoporia sp. KB-2-2	695	99.77	0	781.243	435	434	1	0	FALSE
311	ON496480	Fuscoporia sp. SB-6	435	3	ON496488	Fuscoporia sp. KB-2-1	753	99.77	0	781.243	435	434	1	0	FALSE
311	ON496480	Fuscoporia sp. SB-6	435	2	ON496528	Fuscoporia sp. DB-3	573	99.77	0	781.243	435	434	1	0	FALSE
311	ON496480	Fuscoporia sp. SB-6	435	4	MK404341	Fuscoporia torulosa CLZhao 9013	647	99.54	0	776.735	435	433	2	0	FALSE
311	ON496480	Fuscoporia sp. SB-6	435	6	MK829525	Fuscoporia torulosa PM1834	668	99.54	0	776.735	435	433	2	0	FALSE
312	MH211714	Fuscoporia gilva FLAS-F-61052	395	5	KX065958	Fuscoporia gilva CFMR:4526	466	100	0	710.01	395	395	0	0	FALSE
312	MH211714	Fuscoporia gilva FLAS-F-61052	395	7	ON496532	Fuscoporia sp. RD-1	453	99.75	0	710.01	395	394	1	0	FALSE
312	MH211714	Fuscoporia gilva FLAS-F-61052	395	8	KM103993	Uncultured fungus rcw_57	672	99.75	0	710.01	395	394	1	0	FALSE
312	MH211714	Fuscoporia gilva FLAS-F-61052	395	9	OM972300	Fuscoporia gilva S.D. Russell iNaturalist # 91597720	646	99.75	0	710.01	395	394	1	0	FALSE
312	MH211714	Fuscoporia gilva FLAS-F-61052	395	10	KF800257	Uncultured fungus CMH166	931	99.75	0	710.01	395	394	1	0	FALSE
313	MZ621209	Fuscoporia senex SFC20160128-06	624	1	KP013032	Fuscoporia sp. MEL:2382669	1194	99.84	0	1122.08	624	623	1	0	FALSE
313	MZ621209	Fuscoporia senex SFC20160128-06	624	2	MZ997135	Fuscoporia sp. biocode08-198	1246	99.84	0	1122.08	624	623	1	0	FALSE
313	MZ621209	Fuscoporia senex SFC20160128-06	624	3	MZ997133	Fuscoporia sp. biocode08-154	1248	99.84	0	1122.08	624	623	1	0	FALSE
313	MZ621209	Fuscoporia senex SFC20160128-06	624	4	MZ997136	Fuscoporia sp. biocode09-433	681	99.84	0	1118.47	622	621	1	0	FALSE
313	MZ621209	Fuscoporia senex SFC20160128-06	624	27	MZ997134	Phellinus sp. biocode08-155	558	99.82	0	985.024	548	547	1	0	FALSE
314	MK268926	Fuscoporia torulosa CLZhao 5017	693	14	MG008396	Fuscoporia sp. Dai 15635	606	100	0	1094.13	606	606	0	0	FALSE
314	MK268926	Fuscoporia torulosa CLZhao 5017	693	15	MG008397	Fuscoporia australasica Dai 15636	606	100	0	1090.52	604	604	0	0	FALSE
314	MK268926	Fuscoporia torulosa CLZhao 5017	693	16	NR_172759	Fuscoporia australasica BJFC 019740	606	100	0	1090.52	604	604	0	0	FALSE
314	MK268926	Fuscoporia torulosa CLZhao 5017	693	17	MN816726	Fuscoporia sp. Dai 15625	604	99.83	0	1086.01	604	603	1	0	FALSE
314	MK268926	Fuscoporia torulosa CLZhao 5017	693	1	MK343537	Fuscoporia torulosa CLZhao 2762	694	99.71	0	1224.87	685	683	0	2	FALSE
315	MK268925	Fuscoporia subferrea CLZhao 5759	623	22	KX961097	Fuscoporia subferrea Dai 16326	539	99.8	0	898.462	500	499	1	0	FALSE
315	MK268925	Fuscoporia subferrea CLZhao 5759	623	21	KX961099	Fuscoporia subferrea Cui 8173	540	99.8	0	898.462	500	499	1	0	FALSE
315	MK268925	Fuscoporia subferrea CLZhao 5759	623	5	MH114663	Fuscoporia subferrea CLZhao 3043	622	99.63	0	966.089	540	538	2	0	FALSE
315	MK268925	Fuscoporia subferrea CLZhao 5759	623	1	MK268924	Fuscoporia subferrea CLZhao 3241	618	99.46	0	985.024	555	552	2	1	FALSE
315	MK268925	Fuscoporia subferrea CLZhao 5759	623	6	MW742564	Fuscoporia subferrea CLZhao 10733	622	99.45	0	965.187	544	541	2	1	FALSE
316	MK268924	Fuscoporia subferrea CLZhao 3241	618	21	KX961099	Fuscoporia subferrea Cui 8173	540	100	0	975.105	540	540	0	0	FALSE
316	MK268924	Fuscoporia subferrea CLZhao 3241	618	22	KX961097	Fuscoporia subferrea Dai 16326	539	99.81	0	966.99	540	539	0	1	FALSE
316	MK268924	Fuscoporia subferrea CLZhao 3241	618	4	MW582755	Fuscoporia subferrea CLZhao 17024	617	99.66	0	1065.27	597	595	1	1	FALSE
316	MK268924	Fuscoporia subferrea CLZhao 3241	618	6	MH114663	Fuscoporia subferrea CLZhao 3043	622	99.5	0	1060.77	597	594	2	1	FALSE
316	MK268924	Fuscoporia subferrea CLZhao 3241	618	20	MK268925	Fuscoporia subferrea CLZhao 5759	623	99.46	0	985.024	555	552	2	1	FALSE
317	MK268923	Fuscoporia subferrea CLZhao 1701	623	3	OM959394	Fuscoporia ramulicola CLZhao 10279	621	99.83	0	1078.8	600	599	1	0	FALSE
317	MK268923	Fuscoporia subferrea CLZhao 1701	623	4	OM959392	Fuscoporia ramulicola CLZhao 9506	617	99.83	0	1078.8	602	601	0	1	FALSE
317	MK268923	Fuscoporia subferrea CLZhao 1701	623	6	OM959393	Fuscoporia ramulicola CLZhao 10249	625	99.67	0	1068.88	599	597	1	1	FALSE
317	MK268923	Fuscoporia subferrea CLZhao 1701	623	2	OM959397	Fuscoporia ramulicola CLZhao 10433	626	99.67	0	1085.11	608	606	1	1	FALSE
317	MK268923	Fuscoporia subferrea CLZhao 1701	623	5	OM959396	Fuscoporia ramulicola CLZhao 10367	621	99.67	0	1072.49	601	599	1	1	FALSE
318	MK268922	Fuscoporia subferrea CLZhao 1695	622	3	OM959394	Fuscoporia ramulicola CLZhao 10279	621	99.83	0	1080.6	603	602	0	1	FALSE
318	MK268922	Fuscoporia subferrea CLZhao 1695	622	10	MH050750	Fuscoporia ramulicola Dai 16155	603	99.66	0	1056.26	594	592	0	2	FALSE
318	MK268922	Fuscoporia subferrea CLZhao 1695	622	4	OM959396	Fuscoporia ramulicola CLZhao 10367	621	99.51	0	1078.8	609	606	1	2	FALSE
318	MK268922	Fuscoporia subferrea CLZhao 1695	622	1	OM959397	Fuscoporia ramulicola CLZhao 10433	626	99.51	0	1093.23	613	610	3	0	FALSE
318	MK268922	Fuscoporia subferrea CLZhao 1695	622	2	MK268923	Fuscoporia subferrea CLZhao 1701	623	99.35	0	1090.52	616	612	3	1	FALSE
319	MK268921	Fuscoporia gilva CLZhao 4080	631	3	KJ668480	Phlebiella sp. KUC20131001-20	572	99.82	0	1015.68	565	564	1	0	FALSE
319	MK268921	Fuscoporia gilva CLZhao 4080	631	4	MT596252	Phlebiella sp. OTU580	372	99.73	0	651.401	365	364	0	1	FALSE
319	MK268921	Fuscoporia gilva CLZhao 4080	631	21	MT266355	Uncultured fungus 3991_762	328	99.38	7.59454e-157	567.544	321	319	1	1	FALSE
319	MK268921	Fuscoporia gilva CLZhao 4080	631	2	MW545963	Phlebiella sp. CLZhao 4308	663	99.21	0	1106.75	631	626	1	4	FALSE
319	MK268921	Fuscoporia gilva CLZhao 4080	631	28	OU005508	uncultured fungus uncultured fungus	330	93.5	2.48486e-131	482.786	323	302	18	3	FALSE
320	MK268920	Fuscoporia gilva CLZhao 3651	680	3	OM959492	Fuscoporia gilva CLZhao 3649	697	99.71	0	1216.76	681	679	1	1	FALSE
320	MK268920	Fuscoporia gilva CLZhao 3651	680	2	MK268919	Fuscoporia gilva CLZhao 3649	697	99.71	0	1216.76	681	679	1	1	FALSE
320	MK268920	Fuscoporia gilva CLZhao 3651	680	5	MW581164	Fuscoporia gilva CLZhao 12135	701	99.7	0	1198.72	671	669	1	1	FALSE
320	MK268920	Fuscoporia gilva CLZhao 3651	680	4	ON332073	Fuscoporia gilva CLZhao8740	703	99.56	0	1201.43	675	672	2	1	FALSE
320	MK268920	Fuscoporia gilva CLZhao 3651	680	11	AB811862	Fuscoporia gilva MQN016	826	99.55	0	1192.41	672	669	1	2	FALSE
321	MK268919	Fuscoporia gilva CLZhao 3649	697	3	AB811862	Fuscoporia gilva MQN016	826	99.71	0	1218.56	682	680	1	1	FALSE
321	MK268919	Fuscoporia gilva CLZhao 3649	697	6	OM959493	Fuscoporia gilva CLZhao 3651	680	99.71	0	1216.76	681	679	1	1	FALSE
321	MK268919	Fuscoporia gilva CLZhao 3649	697	4	MK268920	Fuscoporia gilva CLZhao 3651	680	99.71	0	1216.76	681	679	1	1	FALSE
321	MK268919	Fuscoporia gilva CLZhao 3649	697	22	MZ420496	Fuscoporia gilva GH794 (HGASMF01-11858)	670	99.54	0	1163.56	654	651	2	1	FALSE
321	MK268919	Fuscoporia gilva CLZhao 3649	697	2	ON332073	Fuscoporia gilva CLZhao8740	703	99.42	0	1220.36	692	688	1	3	FALSE
322	MK268918	Fuscoporia gilva CLZhao 3582	695	16	MG231515	Fuscoporia gilva CLZhao 996	695	93.94	0	1007.57	660	620	39	1	FALSE
322	MK268918	Fuscoporia gilva CLZhao 3582	695	19	OK586754	Fuscoporia sp. WQGY2021-6-12	677	93.88	0	996.746	654	614	39	1	FALSE
322	MK268918	Fuscoporia gilva CLZhao 3582	695	8	MW581164	Fuscoporia gilva CLZhao 12135	701	93.88	0	1017.48	670	629	39	2	FALSE
322	MK268918	Fuscoporia gilva CLZhao 3582	695	5	MK268920	Fuscoporia gilva CLZhao 3651	680	93.86	0	1017.48	668	627	40	1	FALSE
322	MK268918	Fuscoporia gilva CLZhao 3582	695	6	KP050662	Fuscoporia sp. DO107	679	93.86	0	1017.48	668	627	40	1	FALSE
323	MK268917	Fuscoporia gilva CLZhao 3570	694	8	KY950469	Fuscoporia gilva 610723MF0033	670	99.4	0	1173.48	664	660	2	2	FALSE
323	MK268917	Fuscoporia gilva CLZhao 3570	694	12	MT367522	Fuscoporia gilva ZGCVN40	661	99.39	0	1159.05	656	652	2	2	FALSE
323	MK268917	Fuscoporia gilva CLZhao 3570	694	13	KF692068	Fuscoporia gilva ASIS24343	663	99.39	0	1157.25	655	651	2	2	FALSE
323	MK268917	Fuscoporia gilva CLZhao 3570	694	4	LC176781	Fuscoporia gilva MRNo624	674	99.26	0	1187.9	674	669	2	3	FALSE
323	MK268917	Fuscoporia gilva CLZhao 3570	694	11	AF250932	Phellinus gilvus	673	99.1	0	1164.46	664	658	4	2	FALSE
324	MK268916	Fuscoporia gilva CLZhao 3413	700	4	AB811862	Fuscoporia gilva MQN016	826	99.56	0	1212.25	681	678	2	1	FALSE
324	MK268916	Fuscoporia gilva CLZhao 3413	700	14	OM959493	Fuscoporia gilva CLZhao 3651	680	99.55	0	1196.02	672	669	2	1	FALSE
324	MK268916	Fuscoporia gilva CLZhao 3413	700	13	MK268920	Fuscoporia gilva CLZhao 3651	680	99.55	0	1196.02	672	669	2	1	FALSE
324	MK268916	Fuscoporia gilva CLZhao 3413	700	21	MZ420496	Fuscoporia gilva GH794 (HGASMF01-11858)	670	99.54	0	1165.36	653	650	3	0	FALSE
324	MK268916	Fuscoporia gilva CLZhao 3413	700	3	OM959492	Fuscoporia gilva CLZhao 3649	697	99.42	0	1216.76	688	684	2	2	FALSE
325	MK268915	Fuscoporia gilva CLZhao 3235	712	1	OM955848	Fuscoporia chinensis CLZhao 21152	719	98.98	0	1201.43	683	676	7	0	FALSE
325	MK268915	Fuscoporia gilva CLZhao 3235	712	5	MN816721	Fuscoporia chinensis Dai 15713	624	98.56	0	1086.01	624	615	9	0	FALSE
325	MK268915	Fuscoporia gilva CLZhao 3235	712	7	NR_172786	Fuscoporia chinensis BJFC 019817	624	98.56	0	1086.01	624	615	9	0	FALSE
325	MK268915	Fuscoporia gilva CLZhao 3235	712	9	KJ668544	Fuscoporia gilva KUC20121123-27	680	95.86	0	1070.68	676	648	19	9	FALSE
325	MK268915	Fuscoporia gilva CLZhao 3235	712	11	MH599106	Fuscoporia gilva CMW47749	675	95.68	0	1068.88	672	643	24	5	FALSE
326	MG231526	Fuscoporia viticola CLZhao 284	652	15	OK586744	Fomes sp. WQGY2021-5-26	646	99.35	0	1090.52	616	612	3	1	FALSE
326	MG231526	Fuscoporia viticola CLZhao 284	652	5	MK343538	Ganoderma lingzhi CLZhao 4351	651	99.35	0	1092.32	615	611	4	0	FALSE
326	MG231526	Fuscoporia viticola CLZhao 284	652	8	MK280717	Ganoderma gibbosum Pvc62	680	99.35	0	1090.52	616	612	3	1	FALSE
326	MG231526	Fuscoporia viticola CLZhao 284	652	9	KY364271	Ganoderma gibbosum SFC20150918-08	651	99.35	0	1090.52	616	612	3	1	FALSE
326	MG231526	Fuscoporia viticola CLZhao 284	652	10	KY364260	Ganoderma gibbosum SFC20140702-12	654	99.35	0	1090.52	616	612	3	1	FALSE
327	MG231525	Fuscoporia viticola CLZhao 247	645	1	MG231524	Ganoderma gibbosum CLZhao 246	652	98.14	0	1101.34	646	634	9	3	FALSE
327	MG231525	Fuscoporia viticola CLZhao 247	645	9	KR632638	Tomophagus sp. VQGCT2272014	642	96.77	0	1020.19	619	599	18	2	FALSE
327	MG231525	Fuscoporia viticola CLZhao 247	645	21	MK404343	Ganoderma gibbosum CLZhao 9007	632	96.73	0	1012.98	611	591	20	0	FALSE
327	MG231525	Fuscoporia viticola CLZhao 247	645	11	KJ654373	Ganoderma gibbosum T160	673	96.61	0	1019.29	620	599	19	2	FALSE
327	MG231525	Fuscoporia viticola CLZhao 247	645	13	KJ654404	Ganoderma gibbosum T160A1	631	96.61	0	1017.48	620	599	19	2	FALSE
328	MG231523	Fuscoporia viticola CLZhao 149	632	7	MN121829	Fuscoporia viticola He 2081	559	99.64	0	1000.35	559	557	2	0	FALSE
328	MG231523	Fuscoporia viticola CLZhao 149	632	5	KX961110	Fuscoporia viticola JV 0911/6	568	99.47	0	1008.47	568	565	2	1	FALSE
328	MG231523	Fuscoporia viticola CLZhao 149	632	8	MN816725	Fuscoporia viticola He 2123	557	99.46	0	992.237	557	554	3	0	FALSE
328	MG231523	Fuscoporia viticola CLZhao 149	632	2	AY558653	Fuscoporia viticola CBS 381.82	639	99.33	0	1061.67	600	596	3	1	FALSE
328	MG231523	Fuscoporia viticola CLZhao 149	632	6	KX961111	Fuscoporia viticola JV 0709/163	568	99.3	0	1003.96	568	564	3	1	FALSE
329	MG231522	Fuscoporia viticola CLZhao 146	635	7	MN121829	Fuscoporia viticola He 2081	559	100	0	1005.76	557	557	0	0	FALSE
329	MG231522	Fuscoporia viticola CLZhao 146	635	5	KX961110	Fuscoporia viticola JV 0911/6	568	99.65	0	1016.58	568	566	2	0	FALSE
329	MG231522	Fuscoporia viticola CLZhao 146	635	6	KX961111	Fuscoporia viticola JV 0709/163	568	99.47	0	1012.07	568	565	3	0	FALSE
329	MG231522	Fuscoporia viticola CLZhao 146	635	8	MN816725	Fuscoporia viticola He 2123	557	99.46	0	992.237	557	554	3	0	FALSE
329	MG231522	Fuscoporia viticola CLZhao 146	635	2	AY558653	Fuscoporia viticola CBS 381.82	639	99.35	0	1086.91	612	608	4	0	FALSE
330	MG231521	Fuscoporia torulosa CLZhao 1305	642	2	EF068237	Fuscoporia torulosa Pt5	637	96.97	0	1042.73	627	608	18	1	FALSE
330	MG231521	Fuscoporia torulosa CLZhao 1305	642	18	EF068235	Fuscoporia torulosa Pt2	620	96.93	0	1028.3	619	600	18	1	FALSE
330	MG231521	Fuscoporia torulosa CLZhao 1305	642	1	KU213581	Fuscoporia torulosa MG288	681	96.84	0	1043.63	632	612	18	2	FALSE
330	MG231521	Fuscoporia torulosa CLZhao 1305	642	4	LN714547	Fuscoporia torulosa CCBAS759	654	96.83	0	1040.03	630	610	18	2	FALSE
330	MG231521	Fuscoporia torulosa CLZhao 1305	642	25	EF068136	Fuscoporia torulosa Pt25	669	96.8	0	981.417	593	574	18	1	FALSE
331	MG231520	Fuscoporia torulosa CLZhao 161	651	12	MK404341	Fuscoporia torulosa CLZhao 9013	647	100	0	1128.39	625	625	0	0	FALSE
331	MG231520	Fuscoporia torulosa CLZhao 161	651	11	MK404340	Fuscoporia torulosa CLZhao 9012	666	100	0	1130.2	626	626	0	0	FALSE
331	MG231520	Fuscoporia torulosa CLZhao 161	651	28	ON804791	Fuscoporia torulosa abc	583	100	0	1052.65	583	583	0	0	FALSE
331	MG231520	Fuscoporia torulosa CLZhao 161	651	2	ON496487	Fuscoporia sp. MPP-2	752	99.84	0	1145.52	639	638	0	1	FALSE
331	MG231520	Fuscoporia torulosa CLZhao 161	651	4	ON496509	Fuscoporia sp. KB-1	749	99.84	0	1141.92	637	636	0	1	FALSE
332	MG231519	Fuscoporia torulosa CLZhao 159	647	8	MK404341	Fuscoporia torulosa CLZhao 9013	647	99.68	0	1119.37	625	623	2	0	FALSE
332	MG231519	Fuscoporia torulosa CLZhao 159	647	23	MK829525	Fuscoporia torulosa PM1834	668	99.5	0	1066.18	598	595	3	0	FALSE
332	MG231519	Fuscoporia torulosa CLZhao 159	647	28	KX961106	Fuscoporia torulosa JV 1405/2	582	99.48	0	1037.32	582	579	3	0	FALSE
332	MG231519	Fuscoporia torulosa CLZhao 159	647	1	MG231517	Fuscoporia torulosa CLZhao 157	657	99.38	0	1146.43	647	643	3	1	FALSE
332	MG231519	Fuscoporia torulosa CLZhao 159	647	12	EF068237	Fuscoporia torulosa Pt5	637	99.37	0	1119.37	630	626	4	0	FALSE
333	MG231518	Fuscoporia torulosa CLZhao 158	663	8	MK404341	Fuscoporia torulosa CLZhao 9013	647	99.68	0	1119.37	625	623	2	0	FALSE
333	MG231518	Fuscoporia torulosa CLZhao 158	663	4	MK404340	Fuscoporia torulosa CLZhao 9012	666	99.68	0	1130.2	631	629	2	0	FALSE
333	MG231518	Fuscoporia torulosa CLZhao 158	663	1	MG231517	Fuscoporia torulosa CLZhao 157	657	99.38	0	1137.41	644	640	2	2	FALSE
333	MG231518	Fuscoporia torulosa CLZhao 158	663	13	KU213581	Fuscoporia torulosa MG288	681	99.36	0	1112.16	626	622	4	0	FALSE
333	MG231518	Fuscoporia torulosa CLZhao 158	663	14	EF068237	Fuscoporia torulosa Pt5	637	99.36	0	1112.16	626	622	4	0	FALSE
334	MG231517	Fuscoporia torulosa CLZhao 157	657	4	ON496509	Fuscoporia sp. KB-1	749	99.69	0	1148.23	641	639	2	0	FALSE
334	MG231517	Fuscoporia torulosa CLZhao 157	657	3	MG231520	Fuscoporia torulosa CLZhao 161	651	99.69	0	1148.23	643	641	1	1	FALSE
334	MG231517	Fuscoporia torulosa CLZhao 157	657	1	ON496487	Fuscoporia sp. MPP-2	752	99.69	0	1151.84	643	641	2	0	FALSE
334	MG231517	Fuscoporia torulosa CLZhao 157	657	13	MK404341	Fuscoporia torulosa CLZhao 9013	647	99.68	0	1124.79	630	628	1	1	FALSE
334	MG231517	Fuscoporia torulosa CLZhao 157	657	10	EF068237	Fuscoporia torulosa Pt5	637	99.53	0	1132.9	635	632	3	0	FALSE
335	MG231516	Fuscoporia gilva CLZhao 1334	688	21	KC505569	Fuscoporia gilva HE21025	661	99.69	0	1150.03	642	640	2	0	FALSE
335	MG231516	Fuscoporia gilva CLZhao 1334	688	7	KP050662	Fuscoporia sp. DO107	679	99.55	0	1176.18	663	660	1	2	FALSE
335	MG231516	Fuscoporia gilva CLZhao 1334	688	2	ON332072	Fuscoporia gilva CLZhao9096	699	99.55	0	1196.02	672	669	2	1	FALSE
335	MG231516	Fuscoporia gilva CLZhao 1334	688	13	OK584440	Fuscoporia sp. TYY-63	698	99.54	0	1165.36	655	652	2	1	FALSE
335	MG231516	Fuscoporia gilva CLZhao 1334	688	3	MW581164	Fuscoporia gilva CLZhao 12135	701	99.41	0	1195.12	674	670	3	1	FALSE
336	MG231515	Fuscoporia gilva CLZhao 996	695	6	KP050662	Fuscoporia sp. DO107	679	99.7	0	1196.92	668	666	2	0	FALSE
336	MG231515	Fuscoporia gilva CLZhao 996	695	22	MZ420496	Fuscoporia gilva GH794 (HGASMF01-11858)	670	99.69	0	1144.62	639	637	2	0	FALSE
336	MG231515	Fuscoporia gilva CLZhao 996	695	17	OK584440	Fuscoporia sp. TYY-63	698	99.55	0	1174.38	660	657	2	1	FALSE
336	MG231515	Fuscoporia gilva CLZhao 996	695	16	FJ481039	Fuscoporia gilva xsd08128	722	99.55	0	1174.38	660	657	2	1	FALSE
336	MG231515	Fuscoporia gilva CLZhao 996	695	14	MH114661	Fuscoporia gilva CLZhao 1092	685	99.55	0	1179.79	663	660	2	1	FALSE
337	MG231514	Fuscoporia ferruginosa CLZhao 62	657	3	JQ673157	Fuscoporia sp. DLL2009-052	675	98.72	0	1076.09	624	616	4	4	FALSE
337	MG231514	Fuscoporia ferruginosa CLZhao 62	657	2	JQ673161	Fuscoporia sp. DLL2010-114	675	98.72	0	1076.09	624	616	4	4	FALSE
337	MG231514	Fuscoporia ferruginosa CLZhao 62	657	14	JQ794568	Fuscoporia ferruginosa JV0509/151	623	98.7	0	1063.47	617	609	4	4	FALSE
337	MG231514	Fuscoporia ferruginosa CLZhao 62	657	7	JQ673169	Fuscoporia sp. DLL2009-172	675	98.56	0	1071.59	624	615	5	4	FALSE
337	MG231514	Fuscoporia ferruginosa CLZhao 62	657	5	JQ673158	Fuscoporia sp. DLL2009-034	675	98.56	0	1073.39	624	615	5	4	FALSE
338	MG231513	Fuscoporia contigua CLZhao 126	641	16	MG008414	Fuscoporia sp. JV 0907/2A	567	100	0	1023.8	567	567	0	0	FALSE
338	MG231513	Fuscoporia contigua CLZhao 126	641	6	JQ794547	Fuscoporia contigua JV0907/2A	618	100	0	1104.95	612	612	0	0	FALSE
338	MG231513	Fuscoporia contigua CLZhao 126	641	15	KX961104	Fuscoporia contigua JV 1204/22.3a,b-J	576	100	0	1040.03	576	576	0	0	FALSE
338	MG231513	Fuscoporia contigua CLZhao 126	641	8	JQ794548	Fuscoporia contigua JV0309/118	618	99.84	0	1100.44	612	611	1	0	FALSE
338	MG231513	Fuscoporia contigua CLZhao 126	641	7	KJ940026	Fuscoporia contigua JV 0209/3AJ	618	99.84	0	1100.44	612	611	1	0	FALSE
339	MG231512	Fuscoporia contigua CLZhao 64	648	16	MG008401	Fuscoporia contigua Dai 16025	567	100	0	1023.8	567	567	0	0	FALSE
339	MG231512	Fuscoporia contigua CLZhao 64	648	5	JQ794548	Fuscoporia contigua JV0309/118	618	99.84	0	1100.44	612	611	1	0	FALSE
339	MG231512	Fuscoporia contigua CLZhao 64	648	17	MG008416	Fuscoporia sp. JV 0309/1181	567	99.82	0	1019.29	567	566	1	0	FALSE
339	MG231512	Fuscoporia contigua CLZhao 64	648	1	MF161193	Fuscoporia contigua BHI-F190b	686	99.68	0	1117.57	624	622	2	0	FALSE
339	MG231512	Fuscoporia contigua CLZhao 64	648	7	JQ794547	Fuscoporia contigua JV0907/2A	618	99.67	0	1095.93	612	610	2	0	FALSE
340	MZ264231	Fuscoporia sp. Dai 19657	562	4	MZ264230	Fuscoporia sp. Dai 19656	529	100	0	955.268	529	529	0	0	FALSE
340	MZ264231	Fuscoporia sp. Dai 19657	562	2	MZ264228	Fuscoporia sp. Dai 19655	562	99.64	0	1005.76	562	560	2	0	FALSE
340	MZ264231	Fuscoporia sp. Dai 19657	562	3	JX484014	Fulvifomes melleoporus	611	98.58	0	976.909	562	554	5	3	FALSE
340	MZ264231	Fuscoporia sp. Dai 19657	562	27	KJ140752	Fuscoporia sp. CFMR:DLL2011-273	617	86.31	2.70404e-168	605.415	526	454	53	19	FALSE
340	MZ264231	Fuscoporia sp. Dai 19657	562	30	KJ140641	Fuscoporia sp. CFMR:DLL2011-140	617	86.31	3.2942e-167	601.808	526	454	53	19	FALSE
341	MZ264230	Fuscoporia sp. Dai 19656	529	1	MZ264229	Fuscoporia sp. Dai 19501	562	100	0	955.268	529	529	0	0	FALSE
341	MZ264230	Fuscoporia sp. Dai 19656	529	2	MZ264228	Fuscoporia sp. Dai 19655	562	99.62	0	946.252	529	527	2	0	FALSE
341	MZ264230	Fuscoporia sp. Dai 19656	529	3	JX484014	Fulvifomes melleoporus	611	98.49	0	917.398	529	521	5	3	FALSE
341	MZ264230	Fuscoporia sp. Dai 19656	529	4	JQ794556	Fuscoporia sp. JV0509/71	624	86.35	4.01398e-172	618.94	542	468	53	21	FALSE
341	MZ264230	Fuscoporia sp. Dai 19656	529	27	KJ140641	Fuscoporia sp. CFMR:DLL2011-140	617	86.31	3.08595e-167	601.808	526	454	53	19	FALSE
342	MZ264229	Fuscoporia sp. Dai 19501	562	3	MZ264230	Fuscoporia sp. Dai 19656	529	100	0	955.268	529	529	0	0	FALSE
342	MZ264229	Fuscoporia sp. Dai 19501	562	1	MZ264228	Fuscoporia sp. Dai 19655	562	99.64	0	1005.76	562	560	2	0	FALSE
342	MZ264229	Fuscoporia sp. Dai 19501	562	2	JX484014	Fulvifomes melleoporus	611	98.58	0	976.909	562	554	5	3	FALSE
342	MZ264229	Fuscoporia sp. Dai 19501	562	29	KJ140641	Fuscoporia sp. CFMR:DLL2011-140	617	86.31	3.2942e-167	601.808	526	454	53	19	FALSE
342	MZ264229	Fuscoporia sp. Dai 19501	562	26	KJ140752	Fuscoporia sp. CFMR:DLL2011-273	617	86.31	2.70404e-168	605.415	526	454	53	19	FALSE
343	MZ264228	Fuscoporia sp. Dai 19655	562	1	MZ264229	Fuscoporia sp. Dai 19501	562	99.64	0	1005.76	562	560	2	0	FALSE
343	MZ264228	Fuscoporia sp. Dai 19655	562	3	MZ264230	Fuscoporia sp. Dai 19656	529	99.62	0	946.252	529	527	2	0	FALSE
343	MZ264228	Fuscoporia sp. Dai 19655	562	2	JX484014	Fulvifomes melleoporus	611	98.22	0	967.892	562	552	7	3	FALSE
343	MZ264228	Fuscoporia sp. Dai 19655	562	26	KJ140752	Fuscoporia sp. CFMR:DLL2011-273	617	86.34	1.14979e-166	600.005	527	455	51	21	FALSE
343	MZ264228	Fuscoporia sp. Dai 19655	562	29	KJ140641	Fuscoporia sp. CFMR:DLL2011-140	617	86.34	1.40073e-165	596.398	527	455	51	21	FALSE
344	MZ264227	Fuscoporia sp. Dai 20499	358	3	MZ264229	Fuscoporia sp. Dai 19501	562	96.1	2.29719e-160	578.364	359	345	12	2	FALSE
344	MZ264227	Fuscoporia sp. Dai 20499	358	2	MZ264230	Fuscoporia sp. Dai 19656	529	96.1	2.29719e-160	578.364	359	345	12	2	FALSE
344	MZ264227	Fuscoporia sp. Dai 20499	358	4	MZ264228	Fuscoporia sp. Dai 19655	562	95.82	9.76791e-159	573.856	359	344	13	2	FALSE
344	MZ264227	Fuscoporia sp. Dai 20499	358	5	JX484014	Fulvifomes melleoporus	611	95.82	9.76791e-159	573.856	359	344	13	2	FALSE
344	MZ264227	Fuscoporia sp. Dai 20499	358	10	MG008406	Fuscoporia sp. Dai 11860	569	89.53	1.55057e-124	459.342	363	325	26	12	FALSE
345	MZ264225	Fuscoporia sp. JV 0402/20K	624	1	MZ169039	Phellinus sarcites JV0402_20K	676	100	0	1118.47	624	624	0	0	FALSE
345	MZ264225	Fuscoporia sp. JV 0402/20K	624	6	MN809975	Fuscoporia sp. FLOR:67298	560	98.04	0	966.99	560	549	11	0	FALSE
345	MZ264225	Fuscoporia sp. JV 0402/20K	624	7	MN809974	Fuscoporia sp. FLOR:67297	563	97.86	0	966.089	562	550	12	0	FALSE
345	MZ264225	Fuscoporia sp. JV 0402/20K	624	2	MZ169040	Phellinus sarcites JV0611_K2	676	97.76	0	1063.47	625	611	12	2	FALSE
345	MZ264225	Fuscoporia sp. JV 0402/20K	624	4	MN809972	Fuscoporia sp. FLOR:67299	697	97.29	0	1053.55	628	611	12	5	FALSE
346	MH861986	Fuscoporia ferrea CBS:460.86	643	1	HG531385	Fuscoporia ferrea 7	771	100	0	1160.85	643	643	0	0	FALSE
346	MH861986	Fuscoporia ferrea CBS:460.86	643	27	FJ820674	Uncultured fungus S186	616	100	0	888.544	492	492	0	0	FALSE
346	MH861986	Fuscoporia ferrea CBS:460.86	643	7	KX961112	Fuscoporia subferrea MUCL 45984	630	99.68	0	1097.73	617	615	0	2	FALSE
346	MH861986	Fuscoporia ferrea CBS:460.86	643	8	JQ794582	Fuscoporia ferrea JV0309/65	605	99.51	0	1071.59	607	604	0	3	FALSE
346	MH861986	Fuscoporia ferrea CBS:460.86	643	22	KX961100	Fuscoporia ferrea JV 1606/2.2-J	563	99.47	0	995.844	565	562	0	3	FALSE
347	MH855325	Fuscoporia gilva CBS:286.32	719	7	MW468064	Fuscoporia gilva RMUKK48	691	100	0	1247.41	691	691	0	0	FALSE
347	MH855325	Fuscoporia gilva CBS:286.32	719	9	MW468063	Fuscoporia gilva RMUKK47	688	100	0	1242	688	688	0	0	FALSE
347	MH855325	Fuscoporia gilva CBS:286.32	719	10	MW468062	Fuscoporia gilva RMUKK46	687	100	0	1238.4	686	686	0	0	FALSE
347	MH855325	Fuscoporia gilva CBS:286.32	719	20	MG966313	Fuscoporia gilva MushroomObserver.org/208897	659	99.7	0	1177.08	661	659	0	2	FALSE
347	MH855325	Fuscoporia gilva CBS:286.32	719	21	MN781977	Fuscoporia gilva B118-ITS1_G14.ab1	657	99.7	0	1173.48	659	657	0	2	FALSE
348	ON808614	Fuscoporia sp. VRTO376	610	12	MN816701	Fuscoporia callimorpha Doll 868	572	96.86	0	948.055	574	556	15	3	FALSE
348	ON808614	Fuscoporia sp. VRTO376	610	7	AY558649	Fuscoporia torulosa CBS 182.34	657	96.48	0	972.4	597	576	18	3	FALSE
348	ON808614	Fuscoporia sp. VRTO376	610	8	ON808601	Fuscoporia licnoides VRTOV544	595	96.31	0	970.597	596	574	20	2	FALSE
348	ON808614	Fuscoporia sp. VRTO376	610	1	JF692193	Fuscoporia callimorpha JV040914J	626	96.22	0	990.434	609	586	21	2	FALSE
348	ON808614	Fuscoporia sp. VRTO376	610	5	JF692190	Fuscoporia callimorpha JV090487	626	96.22	0	988.631	609	586	21	2	FALSE
349	ON808612	Fuscoporia sp. VRTO69	603	1	JF692193	Fuscoporia callimorpha JV040914J	626	98.23	0	969.695	564	554	9	1	FALSE
349	ON808612	Fuscoporia sp. VRTO69	603	2	ON808601	Fuscoporia licnoides VRTOV544	595	98.05	0	966.089	564	553	10	1	FALSE
349	ON808612	Fuscoporia sp. VRTO69	603	3	ON808600	Fuscoporia licnoides VRTO279	610	98.05	0	966.089	564	553	10	1	FALSE
349	ON808612	Fuscoporia sp. VRTO69	603	4	ON808598	Fuscoporia licnoides VRTOV483	610	98.05	0	966.089	564	553	10	1	FALSE
349	ON808612	Fuscoporia sp. VRTO69	603	5	ON808602	Fuscoporia licnoides VRTO742B	610	98.05	0	965.187	564	553	10	1	FALSE
350	ON808611	Fuscoporia scruposa VRTOV473	482	3	MH855325	Fuscoporia gilva CBS:286.32	719	100	0	870.51	482	482	0	0	FALSE
350	ON808611	Fuscoporia scruposa VRTOV473	482	4	MG966313	Fuscoporia gilva MushroomObserver.org/208897	659	100	0	870.51	482	482	0	0	FALSE
350	ON808611	Fuscoporia scruposa VRTOV473	482	5	KU139196	Fuscoporia gilva DLL2011-147	714	100	0	870.51	482	482	0	0	FALSE
350	ON808611	Fuscoporia scruposa VRTOV473	482	6	KP859295	Fuscoporia gilva RP 17	660	100	0	870.51	482	482	0	0	FALSE
350	ON808611	Fuscoporia scruposa VRTOV473	482	7	MZ711241	Hymenochaete sp. bio-material iNAT:33462104	721	100	0	870.51	482	482	0	0	FALSE
351	ON808610	Fuscoporia atlantica VRTO24	632	1	KP058514	Fuscoporia atlantica RP8	746	91.88	0	678.451	480	441	35	4	FALSE
351	ON808610	Fuscoporia atlantica VRTO24	632	2	KP058515	Fuscoporia atlantica MV230	684	91.68	0	672.139	481	441	35	5	FALSE
351	ON808610	Fuscoporia atlantica VRTO24	632	3	MZ169038	Fuscoporia atlantica JV1612_28D	671	90	6.23901e-177	634.269	480	432	41	7	FALSE
351	ON808610	Fuscoporia atlantica VRTO24	632	23	AM269796	Fuscoporia gilva SP20	707	84.58	2.65993e-118	439.505	428	362	47	19	FALSE
351	ON808610	Fuscoporia atlantica VRTO24	632	22	MF161252	Fuscoporia gilva BHI-F412a	438	84.58	2.65993e-118	439.505	428	362	46	20	FALSE
352	ON808608	Fuscoporia scruposa VRTOB05	585	6	MN809971	Fuscoporia gilva FLOR:67296	744	98.81	0	1028.3	586	579	6	1	FALSE
352	ON808608	Fuscoporia scruposa VRTOB05	585	5	MZ711241	Fuscoporia gilva bio-material iNAT:33462104	721	98.81	0	1028.3	586	579	6	1	FALSE
352	ON808608	Fuscoporia scruposa VRTOB05	585	4	KP859295	Fuscoporia gilva RP 17	660	98.81	0	1028.3	586	579	6	1	FALSE
352	ON808608	Fuscoporia scruposa VRTOB05	585	3	KU139196	Fuscoporia gilva DLL2011-147	714	98.81	0	1028.3	586	579	6	1	FALSE
352	ON808608	Fuscoporia scruposa VRTOB05	585	2	MG966313	Fuscoporia gilva MushroomObserver.org/208897	659	98.81	0	1028.3	586	579	6	1	FALSE
353	ON808607	Fuscoporia scruposa VRTO199	361	15	MF161224	Fuscoporia gilva BHI-F343b	466	100	2.31675e-179	641.482	355	355	0	0	FALSE
353	ON808607	Fuscoporia scruposa VRTO199	361	16	KU139195	Fuscoporia gilva DLL2011-109	714	100	2.31675e-179	641.482	355	355	0	0	FALSE
353	ON808607	Fuscoporia scruposa VRTO199	361	17	ON808608	Fuscoporia scruposa VRTOB05	585	100	2.31675e-179	641.482	355	355	0	0	FALSE
353	ON808607	Fuscoporia scruposa VRTO199	361	18	KJ140621	Fuscoporia gilva CFMR:DLL2011-109	686	100	2.31675e-179	641.482	355	355	0	0	FALSE
353	ON808607	Fuscoporia scruposa VRTO199	361	2	MN781977	Fuscoporia gilva B118-ITS1_G14.ab1	657	100	6.6376e-180	643.286	356	356	0	0	FALSE
354	ON808606	Fuscoporia formosana VRTO83	645	1	KP771705	Fuscoporia gilva UOC-MINNP-MK71	772	99.84	0	1160.85	645	644	1	0	FALSE
354	ON808606	Fuscoporia formosana VRTO83	645	2	KF692068	Fuscoporia gilva ASIS24343	663	99.84	0	1160.85	645	644	1	0	FALSE
354	ON808606	Fuscoporia formosana VRTO83	645	3	MT367522	Fuscoporia gilva ZGCVN40	661	99.84	0	1160.85	645	644	1	0	FALSE
354	ON808606	Fuscoporia formosana VRTO83	645	6	KT037022	Fuscoporia gilva UOC KAUNP MK 42	755	99.84	0	1150.03	639	638	1	0	FALSE
354	ON808606	Fuscoporia formosana VRTO83	645	9	AY558620	Fuscoporia gilva KCTC 6653	689	99.84	0	1141.02	634	633	1	0	FALSE
355	ON808604	Fuscoporia formosana VRTOBFO7	430	1	KT037022	Fuscoporia gilva UOC KAUNP MK 42	755	100	0	771.325	427	427	0	0	FALSE
355	ON808604	Fuscoporia formosana VRTOBFO7	430	2	KP771705	Fuscoporia gilva UOC-MINNP-MK71	772	100	0	771.325	427	427	0	0	FALSE
355	ON808604	Fuscoporia formosana VRTOBFO7	430	3	KF692068	Fuscoporia gilva ASIS24343	663	100	0	771.325	427	427	0	0	FALSE
355	ON808604	Fuscoporia formosana VRTOBFO7	430	4	MT367522	Fuscoporia gilva ZGCVN40	661	100	0	771.325	427	427	0	0	FALSE
355	ON808604	Fuscoporia formosana VRTOBFO7	430	5	AY558620	Fuscoporia gilva KCTC 6653	689	100	0	771.325	427	427	0	0	FALSE
356	ON808603	Fuscoporia formosana VRTOBFO3	426	1	KT037022	Fuscoporia gilva UOC KAUNP MK 42	755	99.77	0	761.406	426	425	0	1	FALSE
356	ON808603	Fuscoporia formosana VRTOBFO3	426	3	KF692068	Fuscoporia gilva ASIS24343	663	99.77	0	761.406	426	425	0	1	FALSE
356	ON808603	Fuscoporia formosana VRTOBFO3	426	4	MT367522	Fuscoporia gilva ZGCVN40	661	99.77	0	761.406	426	425	0	1	FALSE
356	ON808603	Fuscoporia formosana VRTOBFO3	426	5	AY558620	Fuscoporia gilva KCTC 6653	689	99.77	0	761.406	426	425	0	1	FALSE
356	ON808603	Fuscoporia formosana VRTOBFO3	426	6	AF200236	Phellinus sp. MPNU 7011	649	99.77	0	761.406	426	425	0	1	FALSE
357	ON808602	Fuscoporia licnoides VRTO742B	610	1	ON808600	Fuscoporia licnoides VRTO279	610	99.84	0	1123.88	610	609	1	0	FALSE
357	ON808602	Fuscoporia licnoides VRTO742B	610	2	ON808598	Fuscoporia licnoides VRTOV483	610	99.84	0	1123.88	610	609	1	0	FALSE
357	ON808602	Fuscoporia licnoides VRTO742B	610	6	ON808601	Fuscoporia licnoides VRTOV544	595	99.83	0	1096.18	595	594	1	0	FALSE
357	ON808602	Fuscoporia licnoides VRTO742B	610	4	JF692190	Fuscoporia callimorpha JV090487	626	99.67	0	1116.5	610	608	2	0	FALSE
357	ON808602	Fuscoporia licnoides VRTO742B	610	3	JF692193	Fuscoporia callimorpha JV040914J	626	99.67	0	1118.34	610	608	2	0	FALSE
358	ON808601	Fuscoporia licnoides VRTOV544	595	2	ON808600	Fuscoporia licnoides VRTO279	610	100	0	1070.68	595	595	0	0	FALSE
358	ON808601	Fuscoporia licnoides VRTOV544	595	3	ON808598	Fuscoporia licnoides VRTOV483	610	100	0	1070.68	595	595	0	0	FALSE
358	ON808601	Fuscoporia licnoides VRTOV544	595	1	ON808602	Fuscoporia licnoides VRTO742B	610	99.83	0	1070.68	595	594	1	0	FALSE
358	ON808601	Fuscoporia licnoides VRTOV544	595	4	JF692193	Fuscoporia callimorpha JV040914J	626	99.66	0	1067.98	595	593	2	0	FALSE
358	ON808601	Fuscoporia licnoides VRTOV544	595	5	JF692190	Fuscoporia callimorpha JV090487	626	99.66	0	1066.18	595	593	2	0	FALSE
359	ON808600	Fuscoporia licnoides VRTO279	610	6	ON808601	Fuscoporia licnoides VRTOV544	595	100	0	1070.68	595	595	0	0	FALSE
359	ON808600	Fuscoporia licnoides VRTO279	610	1	ON808602	Fuscoporia licnoides VRTO742B	610	99.84	0	1097.73	610	609	1	0	FALSE
359	ON808600	Fuscoporia licnoides VRTO279	610	3	JF692193	Fuscoporia callimorpha JV040914J	626	99.67	0	1095.03	610	608	2	0	FALSE
359	ON808600	Fuscoporia licnoides VRTO279	610	4	JF692190	Fuscoporia callimorpha JV090487	626	99.67	0	1093.23	610	608	2	0	FALSE
359	ON808600	Fuscoporia licnoides VRTO279	610	5	AF200240	Phellinus tremulae IMSNU32028	615	99.35	0	1082.41	611	607	3	1	FALSE
360	ON808599	Fuscoporia licnoides VRTO600	322	6	JF692190	Fuscoporia callimorpha JV090487	626	99.69	2.48273e-159	575.659	323	322	0	1	FALSE
360	ON808599	Fuscoporia licnoides VRTO600	322	5	JF692193	Fuscoporia callimorpha JV040914J	626	99.69	2.48273e-159	575.659	323	322	0	1	FALSE
360	ON808599	Fuscoporia licnoides VRTO600	322	4	ON808598	Fuscoporia licnoides VRTOV483	610	99.69	2.48273e-159	575.659	323	322	0	1	FALSE
360	ON808599	Fuscoporia licnoides VRTO600	322	1	ON808602	Fuscoporia licnoides VRTO742B	610	99.69	2.48273e-159	575.659	323	322	0	1	FALSE
360	ON808599	Fuscoporia licnoides VRTO600	322	3	ON808600	Fuscoporia licnoides VRTO279	610	99.69	2.48273e-159	575.659	323	322	0	1	FALSE
361	ON808598	Fuscoporia licnoides VRTOV483	610	6	ON808601	Fuscoporia licnoides VRTOV544	595	100	0	1070.68	595	595	0	0	FALSE
361	ON808598	Fuscoporia licnoides VRTOV483	610	1	ON808602	Fuscoporia licnoides VRTO742B	610	99.84	0	1097.73	610	609	1	0	FALSE
361	ON808598	Fuscoporia licnoides VRTOV483	610	4	JF692190	Fuscoporia callimorpha JV090487	626	99.67	0	1093.23	610	608	2	0	FALSE
361	ON808598	Fuscoporia licnoides VRTOV483	610	3	JF692193	Fuscoporia callimorpha JV040914J	626	99.67	0	1095.03	610	608	2	0	FALSE
361	ON808598	Fuscoporia licnoides VRTOV483	610	5	AF200240	Phellinus tremulae IMSNU32028	615	99.35	0	1082.41	611	607	3	1	FALSE
362	ON804791	Fuscoporia torulosa abc	583	1	MG231520	Fuscoporia torulosa CLZhao 161	651	100	0	1052.65	583	583	0	0	FALSE
362	ON804791	Fuscoporia torulosa abc	583	17	MK404340	Fuscoporia torulosa CLZhao 9012	666	100	0	1029.21	570	570	0	0	FALSE
362	ON804791	Fuscoporia torulosa abc	583	19	MK404341	Fuscoporia torulosa CLZhao 9013	647	100	0	1027.4	569	569	0	0	FALSE
362	ON804791	Fuscoporia torulosa abc	583	3	ON496487	Fuscoporia sp. MPP-2	752	99.83	0	1044.54	583	582	0	1	FALSE
362	ON804791	Fuscoporia torulosa abc	583	2	ON496509	Fuscoporia sp. KB-1	749	99.83	0	1044.54	583	582	0	1	FALSE
363	ON573290	Fuscoporia gilva DCY3167	443	5	MW581164	Fuscoporia gilva CLZhao 12135	701	99.77	0	798.873	436	435	0	1	FALSE
363	ON573290	Fuscoporia gilva DCY3167	443	16	MK268916	Fuscoporia gilva CLZhao 3413	700	99.77	0	785.946	428	427	1	0	FALSE
363	ON573290	Fuscoporia gilva DCY3167	443	11	MN823149	Fuscoporia gilva KMCC04881	602	99.77	0	789.64	431	430	0	1	FALSE
363	ON573290	Fuscoporia gilva DCY3167	443	3	MK809456	Fuscoporia gilva SWFU 006155	698	99.77	0	798.873	436	435	0	1	FALSE
363	ON573290	Fuscoporia gilva DCY3167	443	8	OM959493	Fuscoporia gilva CLZhao 3651	680	99.77	0	793.333	433	432	0	1	FALSE
364	ON332077	Fuscoporia torulosa CLZhao8318	702	14	MN816726	Fuscoporia sp. Dai 15625	604	100	0	1090.52	604	604	0	0	FALSE
364	ON332077	Fuscoporia torulosa CLZhao8318	702	3	MW582757	Fuscoporia torulosa CLZhao 12061	702	99.85	0	1226.68	682	681	1	0	FALSE
364	ON332077	Fuscoporia torulosa CLZhao8318	702	16	NR_172759	Fuscoporia australasica BJFC 019740	606	99.83	0	1089.62	606	605	1	0	FALSE
364	ON332077	Fuscoporia torulosa CLZhao8318	702	15	MG008397	Fuscoporia australasica Dai 15636	606	99.83	0	1089.62	606	605	1	0	FALSE
364	ON332077	Fuscoporia torulosa CLZhao8318	702	17	MG008396	Fuscoporia sp. Dai 15635	606	99.83	0	1086.01	604	603	1	0	FALSE
365	ON332076	Fuscoporia torulosa CLZhao5325	678	16	NR_172759	Fuscoporia australasica BJFC 019740	606	100	0	1090.52	604	604	0	0	FALSE
365	ON332076	Fuscoporia torulosa CLZhao5325	678	14	MG008396	Fuscoporia sp. Dai 15635	606	100	0	1094.13	606	606	0	0	FALSE
365	ON332076	Fuscoporia torulosa CLZhao5325	678	15	MG008397	Fuscoporia australasica Dai 15636	606	100	0	1090.52	604	604	0	0	FALSE
365	ON332076	Fuscoporia torulosa CLZhao5325	678	7	MH114665	Fuscoporia torulosa CLZhao 2162	698	99.85	0	1197.82	668	667	0	1	FALSE
365	ON332076	Fuscoporia torulosa CLZhao5325	678	17	MN816726	Fuscoporia sp. Dai 15625	604	99.83	0	1086.01	604	603	1	0	FALSE
366	ON332075	Fuscoporia torulosa CLZhao5324	678	14	MG008396	Fuscoporia sp. Dai 15635	606	100	0	1094.13	606	606	0	0	FALSE
366	ON332075	Fuscoporia torulosa CLZhao5324	678	15	MG008397	Fuscoporia australasica Dai 15636	606	100	0	1090.52	604	604	0	0	FALSE
366	ON332075	Fuscoporia torulosa CLZhao5324	678	16	NR_172759	Fuscoporia australasica BJFC 019740	606	100	0	1090.52	604	604	0	0	FALSE
366	ON332075	Fuscoporia torulosa CLZhao5324	678	17	MN816726	Fuscoporia sp. Dai 15625	604	99.83	0	1086.01	604	603	1	0	FALSE
366	ON332075	Fuscoporia torulosa CLZhao5324	678	9	OM959399	Fuscoporia torulosa CLZhao 10245	704	99.7	0	1193.31	666	664	2	0	FALSE
367	ON332074	Fuscoporia pulviniformis CLZhao8327	637	18	MH050748	Fuscoporia pulviniformis Dai 17247	550	99.46	0	977.811	551	548	2	1	FALSE
367	ON332074	Fuscoporia pulviniformis CLZhao8327	637	19	KX961101	Fuscoporia ferrea Cui 11801	559	99.11	0	977.811	560	555	2	3	FALSE
367	ON332074	Fuscoporia pulviniformis CLZhao8327	637	5	KJ677117	Fuscoporia ferrea SP4978	600	98.84	0	1035.52	601	594	2	5	FALSE
367	ON332074	Fuscoporia pulviniformis CLZhao8327	637	1	MH114659	Fuscoporia ferrea CLZhao 4034	645	98.74	0	1095.93	635	627	4	4	FALSE
367	ON332074	Fuscoporia pulviniformis CLZhao8327	637	9	KJ677118	Fuscoporia ferrea SP4978	601	98.67	0	1029.21	602	594	2	6	FALSE
368	ON332073	Fuscoporia gilva CLZhao8740	703	1	MH114662	Fuscoporia gilva CLZhao 3026	696	99.56	0	1223.07	687	684	2	1	FALSE
368	ON332073	Fuscoporia gilva CLZhao8740	703	13	MK268920	Fuscoporia gilva CLZhao 3651	680	99.56	0	1201.43	675	672	2	1	FALSE
368	ON332073	Fuscoporia gilva CLZhao8740	703	14	OM959493	Fuscoporia gilva CLZhao 3651	680	99.56	0	1201.43	675	672	2	1	FALSE
368	ON332073	Fuscoporia gilva CLZhao8740	703	15	KP050662	Fuscoporia sp. DO107	679	99.55	0	1199.62	674	671	2	1	FALSE
368	ON332073	Fuscoporia gilva CLZhao8740	703	8	OM959492	Fuscoporia gilva CLZhao 3649	697	99.42	0	1220.36	692	688	1	3	FALSE
369	ON332072	Fuscoporia gilva CLZhao9096	699	12	KP050662	Fuscoporia sp. DO107	679	99.7	0	1195.12	669	667	1	1	FALSE
369	ON332072	Fuscoporia gilva CLZhao9096	699	13	MK268920	Fuscoporia gilva CLZhao 3651	680	99.55	0	1192.41	670	667	2	1	FALSE
369	ON332072	Fuscoporia gilva CLZhao9096	699	11	MG231516	Fuscoporia gilva CLZhao 1334	688	99.55	0	1196.02	672	669	2	1	FALSE
369	ON332072	Fuscoporia gilva CLZhao9096	699	14	OM959493	Fuscoporia gilva CLZhao 3651	680	99.55	0	1192.41	670	667	2	1	FALSE
369	ON332072	Fuscoporia gilva CLZhao9096	699	1	MW581164	Fuscoporia gilva CLZhao 12135	701	99.43	0	1234.79	696	692	3	1	FALSE
370	ON262341	Fuscoporia setifera CLZhao 21609	684	13	MH050759	Fuscoporia setifera Dai 15706	588	99.32	0	1043.63	588	584	4	0	FALSE
370	ON262341	Fuscoporia setifera CLZhao 21609	684	14	MH050758	Fuscoporia setifera Dai 15710	588	99.15	0	1039.13	588	583	5	0	FALSE
370	ON262341	Fuscoporia setifera CLZhao 21609	684	11	ON229485	Fuscoporia setifera CLZhao 21635	676	98.63	0	1140.11	658	649	7	2	FALSE
370	ON262341	Fuscoporia setifera CLZhao 21609	684	1	ON229487	Fuscoporia setifera CLZhao 21645	683	98.51	0	1162.66	670	660	7	3	FALSE
370	ON262341	Fuscoporia setifera CLZhao 21609	684	3	ON229486	Fuscoporia setifera CLZhao 21640	684	98.51	0	1157.25	670	660	8	2	FALSE
371	ON229490	Fuscoporia setifera CLZhao 21717	677	13	MH050758	Fuscoporia setifera Dai 15710	588	99.15	0	1039.13	588	583	5	0	FALSE
371	ON229490	Fuscoporia setifera CLZhao 21717	677	7	ON229482	Fuscoporia setifera CLZhao 21426	688	99.07	0	1138.31	647	641	4	2	FALSE
371	ON229490	Fuscoporia setifera CLZhao 21717	677	14	MH050759	Fuscoporia setifera Dai 15706	588	98.98	0	1034.62	588	582	6	0	FALSE
371	ON229490	Fuscoporia setifera CLZhao 21717	677	1	ON229486	Fuscoporia setifera CLZhao 21640	684	98.52	0	1161.75	674	664	6	4	FALSE
371	ON229490	Fuscoporia setifera CLZhao 21717	677	2	ON229485	Fuscoporia setifera CLZhao 21635	676	98.51	0	1160.85	670	660	9	1	FALSE
372	ON229489	Fuscoporia setifera CLZhao 21667	681	1	ON229481	Fuscoporia setifera CLZhao 21396	681	99.41	0	1202.33	676	672	4	0	FALSE
372	ON229489	Fuscoporia setifera CLZhao 21667	681	5	ON229485	Fuscoporia setifera CLZhao 21635	676	99.25	0	1167.16	665	660	2	3	FALSE
372	ON229489	Fuscoporia setifera CLZhao 21667	681	2	ON229484	Fuscoporia setifera CLZhao 21569	682	99.25	0	1181.59	671	666	3	2	FALSE
372	ON229489	Fuscoporia setifera CLZhao 21667	681	13	MH050758	Fuscoporia setifera Dai 15710	588	99.15	0	1039.13	588	583	5	0	FALSE
372	ON229489	Fuscoporia setifera CLZhao 21667	681	14	MH050759	Fuscoporia setifera Dai 15706	588	98.98	0	1034.62	588	582	6	0	FALSE
373	ON229488	Fuscoporia setifera CLZhao 21659	687	14	MH050758	Fuscoporia setifera Dai 15710	588	98.82	0	1024.7	591	584	4	3	FALSE
373	ON229488	Fuscoporia setifera CLZhao 21659	687	1	ON229489	Fuscoporia setifera CLZhao 21667	681	98.66	0	1165.36	674	665	6	3	FALSE
373	ON229488	Fuscoporia setifera CLZhao 21659	687	15	MH050759	Fuscoporia setifera Dai 15706	588	98.65	0	1020.19	591	583	5	3	FALSE
373	ON229488	Fuscoporia setifera CLZhao 21659	687	2	ON229482	Fuscoporia setifera CLZhao 21426	688	98.53	0	1164.46	680	670	5	5	FALSE
373	ON229488	Fuscoporia setifera CLZhao 21659	687	7	ON229486	Fuscoporia setifera CLZhao 21640	684	98.52	0	1150.03	674	664	4	6	FALSE
374	ON229487	Fuscoporia setifera CLZhao 21645	683	1	ON229483	Fuscoporia setifera CLZhao 21567	684	99.7	0	1198.72	673	671	0	2	FALSE
374	ON229487	Fuscoporia setifera CLZhao 21645	683	13	MH050758	Fuscoporia setifera Dai 15710	588	99.66	0	1052.65	588	586	2	0	FALSE
374	ON229487	Fuscoporia setifera CLZhao 21645	683	14	MH050759	Fuscoporia setifera Dai 15706	588	99.49	0	1048.14	588	585	3	0	FALSE
374	ON229487	Fuscoporia setifera CLZhao 21645	683	3	ON229482	Fuscoporia setifera CLZhao 21426	688	98.96	0	1179.79	675	668	5	2	FALSE
374	ON229487	Fuscoporia setifera CLZhao 21645	683	2	ON229486	Fuscoporia setifera CLZhao 21640	684	98.68	0	1179.79	680	671	7	2	FALSE
375	ON229486	Fuscoporia setifera CLZhao 21640	684	13	MH050758	Fuscoporia setifera Dai 15710	588	99.49	0	1048.14	588	585	3	0	FALSE
375	ON229486	Fuscoporia setifera CLZhao 21640	684	14	MH050759	Fuscoporia setifera Dai 15706	588	99.32	0	1043.63	588	584	4	0	FALSE
375	ON229486	Fuscoporia setifera CLZhao 21640	684	2	ON229482	Fuscoporia setifera CLZhao 21426	688	99.11	0	1186.1	674	668	5	1	FALSE
375	ON229486	Fuscoporia setifera CLZhao 21640	684	1	ON229483	Fuscoporia setifera CLZhao 21567	684	99.11	0	1187.9	673	667	6	0	FALSE
375	ON229486	Fuscoporia setifera CLZhao 21640	684	3	ON229487	Fuscoporia setifera CLZhao 21645	683	98.68	0	1179.79	680	671	7	2	FALSE
376	ON229485	Fuscoporia setifera CLZhao 21635	676	9	ON229482	Fuscoporia setifera CLZhao 21426	688	99.53	0	1166.36	641	638	2	1	FALSE
376	ON229485	Fuscoporia setifera CLZhao 21635	676	4	ON229484	Fuscoporia setifera CLZhao 21569	682	99.25	0	1197.75	665	660	2	3	FALSE
376	ON229485	Fuscoporia setifera CLZhao 21635	676	2	ON229479	Fuscoporia setifera CLZhao 21360	677	99.25	0	1199.6	665	660	3	2	FALSE
376	ON229485	Fuscoporia setifera CLZhao 21635	676	1	ON229480	Fuscoporia setifera CLZhao 21376	683	99.25	0	1199.6	665	660	3	2	FALSE
376	ON229485	Fuscoporia setifera CLZhao 21635	676	3	ON229489	Fuscoporia setifera CLZhao 21667	681	99.25	0	1197.75	665	660	2	3	FALSE
377	ON229484	Fuscoporia setifera CLZhao 21569	682	1	ON229489	Fuscoporia setifera CLZhao 21667	681	99.25	0	1181.59	671	666	3	2	FALSE
377	ON229484	Fuscoporia setifera CLZhao 21569	682	3	ON229485	Fuscoporia setifera CLZhao 21635	676	99.1	0	1171.67	665	659	3	3	FALSE
377	ON229484	Fuscoporia setifera CLZhao 21569	682	13	MH050758	Fuscoporia setifera Dai 15710	588	98.98	0	1034.62	588	582	6	0	FALSE
377	ON229484	Fuscoporia setifera CLZhao 21569	682	7	ON229479	Fuscoporia setifera CLZhao 21360	677	98.95	0	1165.36	669	662	4	3	FALSE
377	ON229484	Fuscoporia setifera CLZhao 21569	682	14	MH050759	Fuscoporia setifera Dai 15706	588	98.81	0	1030.11	588	581	7	0	FALSE
378	ON229483	Fuscoporia setifera CLZhao 21567	684	1	ON229487	Fuscoporia setifera CLZhao 21645	683	99.7	0	1198.72	673	671	0	2	FALSE
378	ON229483	Fuscoporia setifera CLZhao 21567	684	13	MH050758	Fuscoporia setifera Dai 15710	588	99.66	0	1052.65	588	586	2	0	FALSE
378	ON229483	Fuscoporia setifera CLZhao 21567	684	14	MH050759	Fuscoporia setifera Dai 15706	588	99.49	0	1048.14	588	585	3	0	FALSE
378	ON229483	Fuscoporia setifera CLZhao 21567	684	2	ON229486	Fuscoporia setifera CLZhao 21640	684	99.11	0	1187.9	673	667	6	0	FALSE
378	ON229483	Fuscoporia setifera CLZhao 21567	684	4	ON229484	Fuscoporia setifera CLZhao 21569	682	98.68	0	1181.59	681	672	7	2	FALSE
379	ON229482	Fuscoporia setifera CLZhao 21426	688	14	MH050758	Fuscoporia setifera Dai 15710	588	99.49	0	1048.14	588	585	3	0	FALSE
379	ON229482	Fuscoporia setifera CLZhao 21426	688	11	ON229479	Fuscoporia setifera CLZhao 21360	677	99.38	0	1148.23	650	646	2	2	FALSE
379	ON229482	Fuscoporia setifera CLZhao 21426	688	15	MH050759	Fuscoporia setifera Dai 15706	588	99.32	0	1043.63	588	584	4	0	FALSE
379	ON229482	Fuscoporia setifera CLZhao 21426	688	1	ON229486	Fuscoporia setifera CLZhao 21640	684	99.11	0	1186.1	674	668	5	1	FALSE
379	ON229482	Fuscoporia setifera CLZhao 21426	688	13	ON229490	Fuscoporia setifera CLZhao 21717	677	99.07	0	1138.31	647	641	4	2	FALSE
380	ON229481	Fuscoporia setifera CLZhao 21396	681	3	ON229479	Fuscoporia setifera CLZhao 21360	677	99.69	0	1166.26	651	649	2	0	FALSE
380	ON229481	Fuscoporia setifera CLZhao 21396	681	1	ON229489	Fuscoporia setifera CLZhao 21667	681	99.41	0	1202.33	676	672	4	0	FALSE
380	ON229481	Fuscoporia setifera CLZhao 21396	681	13	MH050758	Fuscoporia setifera Dai 15710	588	98.98	0	1034.62	588	582	6	0	FALSE
380	ON229481	Fuscoporia setifera CLZhao 21396	681	4	ON229480	Fuscoporia setifera CLZhao 21376	683	98.95	0	1163.56	666	659	5	2	FALSE
380	ON229481	Fuscoporia setifera CLZhao 21396	681	2	ON229484	Fuscoporia setifera CLZhao 21569	682	98.81	0	1168.07	671	663	6	2	FALSE
381	ON229480	Fuscoporia setifera CLZhao 21376	683	1	ON229479	Fuscoporia setifera CLZhao 21360	677	99.55	0	1196.02	674	671	1	2	FALSE
381	ON229480	Fuscoporia setifera CLZhao 21376	683	2	ON229485	Fuscoporia setifera CLZhao 21635	676	99.25	0	1170.77	665	660	3	2	FALSE
381	ON229480	Fuscoporia setifera CLZhao 21376	683	13	MH050758	Fuscoporia setifera Dai 15710	588	99.15	0	1039.13	588	583	5	0	FALSE
381	ON229480	Fuscoporia setifera CLZhao 21376	683	14	MH050759	Fuscoporia setifera Dai 15706	588	98.98	0	1034.62	588	582	6	0	FALSE
381	ON229480	Fuscoporia setifera CLZhao 21376	683	4	ON229481	Fuscoporia setifera CLZhao 21396	681	98.95	0	1163.56	666	659	5	2	FALSE
382	ON229479	Fuscoporia setifera CLZhao 21360	677	4	ON229481	Fuscoporia setifera CLZhao 21396	681	99.69	0	1166.26	651	649	2	0	FALSE
382	ON229479	Fuscoporia setifera CLZhao 21360	677	1	ON229480	Fuscoporia setifera CLZhao 21376	683	99.55	0	1196.02	674	671	1	2	FALSE
382	ON229479	Fuscoporia setifera CLZhao 21360	677	7	ON229482	Fuscoporia setifera CLZhao 21426	688	99.38	0	1148.23	650	646	2	2	FALSE
382	ON229479	Fuscoporia setifera CLZhao 21360	677	3	ON229485	Fuscoporia setifera CLZhao 21635	676	99.25	0	1170.77	665	660	3	2	FALSE
382	ON229479	Fuscoporia setifera CLZhao 21360	677	13	MH050758	Fuscoporia setifera Dai 15710	588	99.15	0	1039.13	588	583	5	0	FALSE
383	ON227527	Fuscoporia senex CLZhao 21580	661	14	MN523248	Fuscoporia senex ZD16081601	626	99.84	0	1102.24	613	612	1	0	FALSE
383	ON227527	Fuscoporia senex CLZhao 21580	661	19	MN816745	Fuscoporia senex Dai17132	573	99.83	0	1030.11	573	572	1	0	FALSE
383	ON227527	Fuscoporia senex CLZhao 21580	661	18	MN816746	Fuscoporia senex Dai 15775	573	99.83	0	1030.11	573	572	1	0	FALSE
383	ON227527	Fuscoporia senex CLZhao 21580	661	20	MN816743	Phellinus rhabarbarinus Dai16226	573	99.83	0	1030.11	573	572	1	0	FALSE
383	ON227527	Fuscoporia senex CLZhao 21580	661	21	MN816747	Fuscoporia senex Dai17043	572	99.83	0	1028.3	572	571	1	0	FALSE
384	MZ997137	Fuscoporia sp. biocode09-377	1229	1	LR994151	uncultured fungus ASV_834	1557	96.39	0	1973.27	1219	1175	35	9	FALSE
384	MZ997137	Fuscoporia sp. biocode09-377	1229	2	MZ997135	Fuscoporia sp. biocode08-198	1246	87.51	0	1512.51	1249	1093	128	28	FALSE
384	MZ997137	Fuscoporia sp. biocode09-377	1229	5	KP013032	Fuscoporia sp. MEL:2382669	1194	87.35	0	1448.49	1202	1050	126	26	FALSE
384	MZ997137	Fuscoporia sp. biocode09-377	1229	3	KP012992	Fuscoporia senex MEL:2382630	1574	87.34	0	1494.48	1248	1090	128	30	FALSE
384	MZ997137	Fuscoporia sp. biocode09-377	1229	4	MZ997133	Fuscoporia sp. biocode08-154	1248	87.09	0	1482.75	1247	1086	131	30	FALSE
385	MZ997136	Fuscoporia sp. biocode09-433	681	2	MZ997133	Fuscoporia sp. biocode08-154	1248	100	0	1177.08	652	652	0	0	FALSE
385	MZ997136	Fuscoporia sp. biocode09-433	681	9	KP013032	Fuscoporia sp. MEL:2382669	1194	100	0	1133.8	628	628	0	0	FALSE
385	MZ997136	Fuscoporia sp. biocode09-433	681	1	KP012992	Fuscoporia senex MEL:2382630	1574	99.85	0	1199.62	669	668	0	1	FALSE
385	MZ997136	Fuscoporia sp. biocode09-433	681	4	MZ997135	Fuscoporia sp. biocode08-198	1246	99.85	0	1167.16	651	650	0	1	FALSE
385	MZ997136	Fuscoporia sp. biocode09-433	681	11	MZ621209	Fuscoporia senex SFC20160128-06	624	99.84	0	1118.47	622	621	1	0	FALSE
386	MZ997135	Fuscoporia sp. biocode08-198	1246	18	MZ997136	Fuscoporia sp. biocode09-433	681	99.85	0	1167.16	651	650	0	1	FALSE
386	MZ997135	Fuscoporia sp. biocode08-198	1246	3	KP013032	Fuscoporia sp. MEL:2382669	1194	99.83	0	2145.49	1194	1192	2	0	FALSE
386	MZ997135	Fuscoporia sp. biocode08-198	1246	20	KP794600	Fuscoporia senex UOC KAUNP MK41	648	99.69	0	1155.44	645	643	2	0	FALSE
386	MZ997135	Fuscoporia sp. biocode08-198	1246	1	KP012992	Fuscoporia senex MEL:2382630	1574	99.68	0	2224.84	1249	1245	1	3	FALSE
386	MZ997135	Fuscoporia sp. biocode08-198	1246	29	JX463658	Fuscoporia senex KUC20110922-13	637	99.53	0	1131.1	634	631	3	0	FALSE
387	MZ997133	Fuscoporia sp. biocode08-154	1248	16	MZ997136	Fuscoporia sp. biocode09-433	681	100	0	1177.08	652	652	0	0	FALSE
387	MZ997133	Fuscoporia sp. biocode08-154	1248	20	KP794600	Fuscoporia senex UOC KAUNP MK41	648	99.69	0	1155.44	645	643	2	0	FALSE
387	MZ997133	Fuscoporia sp. biocode08-154	1248	26	JX463658	Fuscoporia senex KUC20110922-13	637	99.53	0	1136.51	637	634	3	0	FALSE
387	MZ997133	Fuscoporia sp. biocode08-154	1248	1	KP012992	Fuscoporia senex MEL:2382630	1574	99.52	0	2224.84	1250	1244	4	2	FALSE
387	MZ997133	Fuscoporia sp. biocode08-154	1248	2	MZ997135	Fuscoporia sp. biocode08-198	1246	99.52	0	2217.63	1248	1242	3	3	FALSE
388	OM972420	Fuscoporia sp. S.D. Russell iNaturalist # 92050615	685	5	JQ794570	Fuscoporia ferruginosa JV0509/35	627	99.84	0	1127.49	627	626	1	0	FALSE
388	OM972420	Fuscoporia sp. S.D. Russell iNaturalist # 92050615	685	1	JQ673166	Fuscoporia sp. DLL2010-085	675	97.2	0	1132	679	660	15	4	FALSE
388	OM972420	Fuscoporia sp. S.D. Russell iNaturalist # 92050615	685	3	JQ673165	Fuscoporia sp. DLL2009-078	675	97.2	0	1130.2	679	660	15	4	FALSE
388	OM972420	Fuscoporia sp. S.D. Russell iNaturalist # 92050615	685	2	KP814521	Fuscoporia ferruginosa UC2023220	678	97.07	0	1131.1	682	662	16	4	FALSE
388	OM972420	Fuscoporia sp. S.D. Russell iNaturalist # 92050615	685	4	JQ673164	Fuscoporia sp. DLL2009-066	675	97.05	0	1129.29	679	659	16	4	FALSE
389	OM972300	Fuscoporia gilva S.D. Russell iNaturalist # 91597720	646	1	KM103993	Uncultured fungus rcw_57	672	99.85	0	1163.56	646	645	1	0	FALSE
389	OM972300	Fuscoporia gilva S.D. Russell iNaturalist # 91597720	646	15	MZ169042	Fuscoporia gilva JV 1006/16-J	680	99.84	0	1141.92	634	633	1	0	FALSE
389	OM972300	Fuscoporia gilva S.D. Russell iNaturalist # 91597720	646	3	MN831387	Uncultured fungus B50-ITS4_C12.ab1	647	99.84	0	1156.34	642	641	1	0	FALSE
389	OM972300	Fuscoporia gilva S.D. Russell iNaturalist # 91597720	646	24	MN831386	Uncultured fungus B50-ITS1_C10.ab1	657	99.83	0	1087.82	604	603	1	0	FALSE
389	OM972300	Fuscoporia gilva S.D. Russell iNaturalist # 91597720	646	2	KF800257	Uncultured fungus CMH166	931	99.69	0	1157.25	647	645	1	1	FALSE
390	OM959493	Fuscoporia gilva CLZhao 3651	680	2	MK268919	Fuscoporia gilva CLZhao 3649	697	99.71	0	1216.76	681	679	1	1	FALSE
390	OM959493	Fuscoporia gilva CLZhao 3651	680	3	OM959492	Fuscoporia gilva CLZhao 3649	697	99.71	0	1216.76	681	679	1	1	FALSE
390	OM959493	Fuscoporia gilva CLZhao 3651	680	5	MW581164	Fuscoporia gilva CLZhao 12135	701	99.7	0	1198.72	671	669	1	1	FALSE
390	OM959493	Fuscoporia gilva CLZhao 3651	680	4	ON332073	Fuscoporia gilva CLZhao8740	703	99.56	0	1201.43	675	672	2	1	FALSE
390	OM959493	Fuscoporia gilva CLZhao 3651	680	6	MK268916	Fuscoporia gilva CLZhao 3413	700	99.55	0	1196.02	672	669	2	1	FALSE
391	OM959492	Fuscoporia gilva CLZhao 3649	697	6	OM959493	Fuscoporia gilva CLZhao 3651	680	99.71	0	1216.76	681	679	1	1	FALSE
391	OM959492	Fuscoporia gilva CLZhao 3649	697	4	MK268920	Fuscoporia gilva CLZhao 3651	680	99.71	0	1216.76	681	679	1	1	FALSE
391	OM959492	Fuscoporia gilva CLZhao 3649	697	3	AB811862	Fuscoporia gilva MQN016	826	99.71	0	1218.56	682	680	1	1	FALSE
391	OM959492	Fuscoporia gilva CLZhao 3649	697	22	MZ420496	Fuscoporia gilva GH794 (HGASMF01-11858)	670	99.54	0	1163.56	654	651	2	1	FALSE
391	OM959492	Fuscoporia gilva CLZhao 3649	697	5	MK268916	Fuscoporia gilva CLZhao 3413	700	99.42	0	1216.76	688	684	2	2	FALSE
392	OM959491	Fuscoporia gilva CLZhao 3582	695	16	MG231515	Fuscoporia gilva CLZhao 996	695	93.94	0	1007.57	660	620	39	1	FALSE
392	OM959491	Fuscoporia gilva CLZhao 3582	695	8	MW581164	Fuscoporia gilva CLZhao 12135	701	93.88	0	1017.48	670	629	39	2	FALSE
392	OM959491	Fuscoporia gilva CLZhao 3582	695	19	OK586754	Fuscoporia sp. WQGY2021-6-12	677	93.88	0	996.746	654	614	39	1	FALSE
392	OM959491	Fuscoporia gilva CLZhao 3582	695	7	OM959493	Fuscoporia gilva CLZhao 3651	680	93.86	0	1017.48	668	627	40	1	FALSE
392	OM959491	Fuscoporia gilva CLZhao 3582	695	5	MK268920	Fuscoporia gilva CLZhao 3651	680	93.86	0	1017.48	668	627	40	1	FALSE
393	OM959401	Fuscoporia torulosa CLZhao 10507	697	14	MN816726	Fuscoporia sp. Dai 15625	604	100	0	1090.52	604	604	0	0	FALSE
393	OM959401	Fuscoporia torulosa CLZhao 10507	697	15	MG008397	Fuscoporia australasica Dai 15636	606	99.83	0	1089.62	606	605	1	0	FALSE
393	OM959401	Fuscoporia torulosa CLZhao 10507	697	16	NR_172759	Fuscoporia australasica BJFC 019740	606	99.83	0	1089.62	606	605	1	0	FALSE
393	OM959401	Fuscoporia torulosa CLZhao 10507	697	17	MG008396	Fuscoporia sp. Dai 15635	606	99.83	0	1086.01	604	603	1	0	FALSE
393	OM959401	Fuscoporia torulosa CLZhao 10507	697	3	MW582757	Fuscoporia torulosa CLZhao 12061	702	99.71	0	1232.99	690	688	1	1	FALSE
394	OM959400	Fuscoporia torulosa CLZhao 10313	702	14	MN816726	Fuscoporia sp. Dai 15625	604	100	0	1090.52	604	604	0	0	FALSE
394	OM959400	Fuscoporia torulosa CLZhao 10313	702	16	MG008397	Fuscoporia australasica Dai 15636	606	99.83	0	1086.01	604	603	1	0	FALSE
394	OM959400	Fuscoporia torulosa CLZhao 10313	702	17	NR_172759	Fuscoporia australasica BJFC 019740	606	99.83	0	1086.01	604	603	1	0	FALSE
394	OM959400	Fuscoporia torulosa CLZhao 10313	702	15	MG008396	Fuscoporia sp. Dai 15635	606	99.83	0	1089.62	606	605	1	0	FALSE
394	OM959400	Fuscoporia torulosa CLZhao 10313	702	1	OM959401	Fuscoporia torulosa CLZhao 10507	697	99.71	0	1243.81	696	694	1	1	FALSE
395	OM959399	Fuscoporia torulosa CLZhao 10245	704	14	MN816726	Fuscoporia sp. Dai 15625	604	100	0	1090.52	604	604	0	0	FALSE
395	OM959399	Fuscoporia torulosa CLZhao 10245	704	15	MG008396	Fuscoporia sp. Dai 15635	606	99.83	0	1089.62	606	605	1	0	FALSE
395	OM959399	Fuscoporia torulosa CLZhao 10245	704	16	MG008397	Fuscoporia australasica Dai 15636	606	99.83	0	1086.01	604	603	1	0	FALSE
395	OM959399	Fuscoporia torulosa CLZhao 10245	704	17	NR_172759	Fuscoporia australasica BJFC 019740	606	99.83	0	1086.01	604	603	1	0	FALSE
395	OM959399	Fuscoporia torulosa CLZhao 10245	704	6	MK795136	Fuscoporia torulosa CLZhao 2435	692	99.7	0	1204.13	674	672	1	1	FALSE
396	OM959398	Fuscoporia torulosa CLZhao 10146	706	1	KU535651	Fuscoporia torulosa Cui 11402	668	98.19	0	1128.39	663	651	8	4	FALSE
396	OM959398	Fuscoporia torulosa CLZhao 10146	706	22	MG008397	Fuscoporia australasica Dai 15636	606	95.9	0	975.105	610	585	20	5	FALSE
396	OM959398	Fuscoporia torulosa CLZhao 10146	706	23	NR_172759	Fuscoporia australasica BJFC 019740	606	95.9	0	975.105	610	585	20	5	FALSE
396	OM959398	Fuscoporia torulosa CLZhao 10146	706	25	MG008396	Fuscoporia sp. Dai 15635	606	95.89	0	971.499	608	583	20	5	FALSE
396	OM959398	Fuscoporia torulosa CLZhao 10146	706	9	MK268926	Fuscoporia torulosa CLZhao 5017	693	95.86	0	1075.19	677	649	21	7	FALSE
397	OM959397	Fuscoporia ramulicola CLZhao 10433	626	2	MK268923	Fuscoporia subferrea CLZhao 1701	623	99.67	0	1085.11	608	606	1	1	FALSE
397	OM959397	Fuscoporia ramulicola CLZhao 10433	626	1	MK268922	Fuscoporia subferrea CLZhao 1695	622	99.51	0	1093.23	613	610	3	0	FALSE
397	OM959397	Fuscoporia ramulicola CLZhao 10433	626	13	MH050750	Fuscoporia ramulicola Dai 16155	603	99.5	0	1055.36	596	593	1	2	FALSE
397	OM959397	Fuscoporia ramulicola CLZhao 10433	626	4	OM959394	Fuscoporia ramulicola CLZhao 10279	621	99.18	0	1079.7	612	607	3	2	FALSE
397	OM959397	Fuscoporia ramulicola CLZhao 10433	626	5	OM959393	Fuscoporia ramulicola CLZhao 10249	625	99.18	0	1075.19	612	607	3	2	FALSE
398	OM959396	Fuscoporia ramulicola CLZhao 10367	621	6	MK268923	Fuscoporia subferrea CLZhao 1701	623	99.67	0	1072.49	601	599	1	1	FALSE
398	OM959396	Fuscoporia ramulicola CLZhao 10367	621	8	OM959393	Fuscoporia ramulicola CLZhao 10249	625	99.67	0	1065.27	599	597	0	2	FALSE
398	OM959396	Fuscoporia ramulicola CLZhao 10367	621	2	MK268922	Fuscoporia subferrea CLZhao 1695	622	99.51	0	1078.8	609	606	1	2	FALSE
398	OM959396	Fuscoporia ramulicola CLZhao 10367	621	9	MH050750	Fuscoporia ramulicola Dai 16155	603	99.5	0	1064.37	601	598	1	2	FALSE
398	OM959396	Fuscoporia ramulicola CLZhao 10367	621	3	OM959394	Fuscoporia ramulicola CLZhao 10279	621	99.18	0	1077	611	606	4	1	FALSE
399	OM959395	Fuscoporia ramulicola CLZhao 10358	624	9	MH050750	Fuscoporia ramulicola Dai 16155	603	99.33	0	1049.04	599	595	0	4	FALSE
399	OM959395	Fuscoporia ramulicola CLZhao 10358	624	10	MH050749	Fuscoporia ramulicola Dai 15723	617	99.17	0	1046.34	600	595	1	4	FALSE
399	OM959395	Fuscoporia ramulicola CLZhao 10358	624	6	MK268923	Fuscoporia subferrea CLZhao 1701	623	99.17	0	1058.96	605	600	2	3	FALSE
399	OM959395	Fuscoporia ramulicola CLZhao 10358	624	1	OM959394	Fuscoporia ramulicola CLZhao 10279	621	99.03	0	1077.9	620	614	2	4	FALSE
399	OM959395	Fuscoporia ramulicola CLZhao 10358	624	3	MK268922	Fuscoporia subferrea CLZhao 1695	622	99.02	0	1065.27	613	607	2	4	FALSE
400	OM959394	Fuscoporia ramulicola CLZhao 10279	621	2	MK268922	Fuscoporia subferrea CLZhao 1695	622	99.83	0	1080.6	603	602	0	1	FALSE
400	OM959394	Fuscoporia ramulicola CLZhao 10279	621	4	MK268923	Fuscoporia subferrea CLZhao 1701	623	99.83	0	1078.8	600	599	1	0	FALSE
400	OM959394	Fuscoporia ramulicola CLZhao 10279	621	13	MH050750	Fuscoporia ramulicola Dai 16155	603	99.34	0	1058.06	602	598	1	3	FALSE
400	OM959394	Fuscoporia ramulicola CLZhao 10279	621	3	OM959397	Fuscoporia ramulicola CLZhao 10433	626	99.18	0	1079.7	612	607	3	2	FALSE
[truncated: 1,246 more rows]
