# Supplementary material for: Validation of Fuscoporia (Hymenochaetales, Basidiomycota) ITS sequences and five new species based on multi-marker phylogenetic and morphological analyses
Source: IMA Fungus. 2023 Jun 28;14:12. doi: 10.1186/s43008-023-00117-6 (PMC10308793; doi:10.1186/s43008-023-00117-6)
Supplement: Supplementary file 5 — Additional file 5. Concatenated multi-marker (ITS + nrLSU + rpb2 + tef1) sequence alignments of all assessed GenBank records. [file 43008_2023_117_MOESM5_ESM.fasta]

>Fuscoporia_latispora_JV_1109_48
AAGGGTCT--------------ATTT-GA-GCTGGCTT-------------TTGCAAG-TGCTCGATGGATC-----CTCT--CTCTCATTC-AACAAA-CCCCCCTTGTGCACTA-TGGAGCGA------GG-TTGAATTGAGTTGCATATATGC------------------------------------------GCTCGAAGAG----------ACCGAGC-TTTCTAT-----TACAAACACTAT--TGTTGTCTTGTGGAATGG-----------TTATTAAAAAAAAA-ATAATACAACTTTCAACAACGGATCTCTTGGCTCTCGCATCGATGAAGAACGCAGCGAAATGCGATAAGTAATGTGAATTGCAGAATTCAGTGAATCATCGAATCTTTGAACGCACCTTGCGCTCCTTGGTATTCCGAGGAGCATGCCTGTTTGAGTGTCATGATATTCTCAATCTTGTTAA-CTTTTTT-------TTTGTTAACTCGATTGGACTTGGAGG----TTCTGGCTGGTTTCTTTCTTTGAAATCGGCTCCTCTCGAATGCATTAGCTGGGCCTGTGCTCGATGCAACAGTGTAATAGTCATAAGTTC--ACTGG-TGCAACTTGCAATAATAGGGTCTGCTTTCCAATCGTCTTGTT-------ACAAGACAATATATGGGAGGGGGAACTTGTGGGTTCCTC----------T-TC-ATCATGATCTCTT-GACCTCCCCTAGTAACTGCGAGTGAAGCGGGAAAAGCTCAAATTTAAAATCTGGCGGCCTTGCCGTCCGAGTTGTAATCTGGAGAAGCGTTTTCCGTGCTGGACCGTGTACAAGTCTCTTGGAACAGAGCGTCATAGAGGGTGAGAATCCCGTCCATGACACGGACTACCAGTGCTTTGTGATACGCTCTCGAAGAGTCGAGTTGTTTGGGAATGCAGCTCAAAATGGGTGGTAAATTCCATCTAAAGCTAAGTATTGGCGAGAGACCGATAGCGAACAAGTACCGTGAGGGAAAGATGAAAAGCACTTTGGAAAGAGAGTTAAACAGTACGTGAAATTGTTGAAAGGGAAACGCTTGAAGTCAGTCGCGTCGAGCTCGACTCAGCCTTGCCTTCTCGGCTTG----GTGCATTTCGTGCTCGATGGGTCAACATCGATTTCAACCGACGGACAAGGCGTAG-GGGAATGTGGCACTCCTCCGGGAGTGTG-TTATAGCCCTTGCGCATATACGCCGGT-CGGGATCGAGGACCGCAGCGCGCCCTTTTTTT-GTGGCCGGAGGTTCGCGCCTCACGTTTACGCGCTTAGGATGTTGGCATAATGGCTTTAAGCGACCCGTCTTGAAACACGGACCAAGGAGTCTAACATGCTCGCGAGTGTTT-GGGTGGAAAACCCTTGCGCGGAATG-AAAGTAAA-AGTTGAGAGCCTCCGCAAGGGGGTGCATCGACGCCCGGCCCTGAAGTTTACGGACGGTGCTGCGGTTGAGCGCGTATGTTGGGACCCGAAAGATGGTGAACTATGCCTGAATAGGGCGAAGCCAGAGGAAACTCTG-GTGGAGGCTCGTAGCGATTCTGACGTGCAAATCGATCGTCAAATTTGGGTATAGGGGCGAAAGACTAATCGAACCATCTAGTAGCTGGTTCCTGCCGAAGTTACCCTCAGGATAGCAGAAACTCATATCAGATTTATGTGGTAAAGCGAATGATTAGAGGCCTTGGGGTTGAAACAACCTTAACCTATTCTCAAACTTTAAATATGTAAGAACGAGCCGTCTCTTGGTTGGACCGCTCGACGATT-GAGAGTTTCTAGTGGGCCATTTTTGGTAAGCAGAACTGGCGATGCGGGATGAACCGAACG-CGAGGTTAAGGTGCCGGAATGCACGCTCATCAGACACTACAAAAGGTGTTAGTTCATCTAGACAGCAGGACGGTGGCCATGGAAGTCGGAATCCGCTAAGGAGTGTGTAACAACTCACCTGCCGAATGAACTAGCCCTGAAAATGGATGGCGCTCAAGCGTGCTACCCATACCTCGCCGT-CCGCGTTGAAGTGATGCGTGGACGAGTAGGCAGGCGTGG--AGGTCCCGTGACGAAGCCATTCTTGGAGGAATGGGGCTTGGAAAACTTGGAGGAAAATGCTCAATCCACAAATCTGACGAAAGTTTTCGTAAATGGCGTTTGGCTTGGCGTGCATCGGGACCCTTCCGGCCTAGTCAGGACGCTTAGGATGCTTAGGCGGCGAGATGACATCAGTACCGAGGTTTCAATCGTCCGCGACATACGTGAAAGGGAATTACGTATCAACACTGATGCGGGTCGCGTGTGCAGACCCTTGTTCATTGTTGAGGATCATAAATTGAAGTTGAAGCGTCAACACCTACAATGGTTGCAGCAGAAGTACAGGGTCGAGGACAGGCCCTACATCCCGCTTGATGAGAGGGAGGTCGACTCGGAAGGCGAGACGGAGGATGAGGACGATGAAAGTGTGCAGCCGAGGATGAAGCGGAAACGGAAGCCGTATAGGTGGAACTCACTAGTGAAGGACGGCGTCATTGAATACCTGGACGCCGAGGAGGAGGAGACAGTTATGATATGCATGACCCCGGATGATTTGGTTGAATCCCGCTTAGTGAAGCAGGGTATAGATCCACGAGCAGATGGCGACTTCGACCCCGCGGCTCGCTTGAAATCCATTC-CTATAGCTCATACCTGGACATCATCGCCGCTGGCACTGGTGAGTTCGAGGCCGGTATCTCCAAGGACGGTCAGACTCGCGAGCACGCTTTGCTTGCGTTCACGCTCGGTGTGCGTCAGCTCATCGTCGCGGTTAACAAAATGGATACCACCAAGGTTAGTA---------------TGGTGATATATTCTTACAGTGCC-CAGATCTGATTCAAGATCTA----GTGGTCCGAGGAACGTTTCAATGAAATCGTCAAGGAAACTTCCAACTTCATCAAGAAGGTCGGTTACAACCCGAAGGGTGTTTCCTTCGTCCCCATTTCTGGATGGCACGGCGATAACATGTTGGAGGAGTCCTCGAAAGTAAGAACCACGCGGTATTCTCTG---TATC---GAGTGGTCAAGACTGAATGCCATTTTAGCATGCCC--TGGTACAAGGGCTGGACCAAGGAAACC---AAGGCT---GGTGTCGTCAAGGGCAAGACCCTTCTGGATGCCATTGATGCCATCGAACCGCCCGTCCGTCCTCAGGACAAACCG-CTCCGCCTTCCTCTC
>Fuscoporia_bambusicola_Cui_8692_TYPE
AGGGGTCT--------------ATTT-GA-GCTGGCTT-------------TTGCAAG-TGCTCGATGGATC-----CTCT--CTCTCATTC-AACAAA-CCCCCCTTGTGCACTA-TGGAGCGA------GG-TTGAATTGAGTTGCATATATGC------------------------------------------GCTCGAAGAG----------ACCGAGC-TTTCTAT-----TACAAACACTAT--TGTTGTCTTGTGGAATGG-----------TTATTAAAAAAAAA--TAATACAACTTTCAACAACGGATCTCTTGGCTCTCGCATCGATGAAGAACGCAGCGAAATGCGATAAGTAATGTGAATTGCAGAATTCAGTGAATCATCGAATCTTTGAACGCACCTTGCGCTCCTTGGTATTCCGAGGAGCATGCCTGTTTGAGTGTCATGATATTCTCAATCTTGTTAA-CTTTTTT-------TTTGTTAACTCGATTGGACTTGGAGG----TTCTTGCTGGTTTCTTTCTTTGAAATCGGCTCCTCTCGAATGCATTAGCTGGGCCTGTGCTCGATGCAACAGTGTAATAGTCATAAGTTC--ACTGG-TGCAACTTGCAATAATAGGGTCTGCTTTCCAGTCGTCTTGTT-------ACAAGACAATATATGGGAGGGGGAACTTGTGGGTTCCTC----------T-TC-ATCATGATCTCTTTGACCTCCCCTAGTAACTGCGAGTGAAGCGGGAAAAGCTCAAATTTAAAATCTGGCGGCCTTGCCGTCCGAGTTGTAATCTGGAGAAGCGTTTTCCGTGCTGGACCGTGTACAAGTCTCTTGGAACAGAGCGTCATAGAGGGTGAGAATCCCGTCCATGACACGGACTACCAGTGCTTTGTGATACGCTCTCGAAGAGTCGAGTTGTTTGGGAATGCAGCTCAAAATGGGTGGTAAATTCCATCTAAAGCTAAATATTGGCGAGAGACCGATAGCGAACAAGTACCGTGAGGGAAAGATGAAAAGCACTTTGGAAAGAGAGTTAAACAGTACGTGAAATTGTTGAAAGGGAAACGCTTGAAGTCAGTCGCGTCGAGCTCGACTCAGCCTTGCCTTCTCGGCTTG----GTGCATTTCGTGCTCGATGGGTCAACATCGATTTCAACCGACGGACAAGGCGTAG-GGGAATGTGGCACTCCTCCGGGAGTGTG-TTATAGCCCTTGCGCATATACGCCGGT-CGGGATCGAGGACCGCAGCGCGCCC-TTTTTT-GTGGCCGGAGGTTCGCGCCTCACGTTTACGCGCTTAGGATGTTGGCATAATGGCTTTAAGCGACCCGTCTTGAAACACGGACCAAGGAGTCTAACATGCTCGCGAGTGTTT-GGGTGGAAAACCCTTGCGCGGAATG-AAAGTAAA-AGTTGAGAGCCTCCGCAAGGGGGTGCATCGACGCCCGGCCCTGAAGTTTACGGACGGTGCTGCGGTTGAGCGCGTATGTTGGGACCCGAAAGATGGTGAACTATGCCTGAATAGGGCGAAGCCAGAGGAAACTCTG-GTGGAGGCTCGTAGCGATTCTGACGTGCAAATCGATCGTCAAATTTGGGTATAGGGGCGAAAGACTAATCGAACCATCTAGTAGCTGGTTCCTGCCGAAGTTTCCCTCAGGATAGCAGAAACTCATATCAGATTTATGTGGTAAAGCGAATGATTAGAGGCCTTGGGGTTGAAACAACCTTAACCTATTCTCAAACTTTAAATATGTAAGAACGAGCCGTCTCTTGGTTGGACCGCTCGACGATT-GAGAGTTTCTAGTGGGCCATTTTTGGTAAGCAGAACTGGCGATGCGGGATGAACCGAACG-CGAGGTTAAGGTGCCGGAATGCACGCTCATCAGACACTACAAAAGGTGTTAGTTCATCTAGACAGCAGGACGGTGGCCATGGAAGTCGGAATCCGCTAAGGAGTGTGTAACAACTCACCTGCCGAATGAACTAGCCCTGAAAATGGATGGCGCTCAAGCGTGCTACCCATACCTCGCCGT-CCGCGTTGAAGTGATGCGTGGACGAGTAGGCAGGCGTGG--AGGTCCCGTGACGAAGCC-------------------------------------------------------------------------------------------------------------------------------------------------------------------------------------------------------------------------------------------------------------------------------------------------------------------------------------------------------------------------------------------------------------------------------------------------------------------------------------------------------------------------------------------------------------------------------------------------------------------------------------------ATCATCGCCGCTGGCACTGGTGAGTTCGAGGCCGGTATCTCCAAGGACGGTCAGACTCGCGAGCACGCTTTGCTTGCGTTCACGCTCGGTGTGCGTCAGCTCATCGTCGCGGTTAACAAAATGGATACCACCAAGGTTAGTA---------------TGGTGATATATTCTTACAGTGCC-CAGATCTGATTCAAGATCTA----GTGGTCCGAGGAACGTTTCAATGAAATCGTCAAGGAAACTTCCAACTTCATCAAGAAGGTCGGTTACAACCCGAAGGGTGTTTCCTTCGTCCCCATTTCTGGATGGCACGGCGATAACATGTTGGAGGAGTCCTCGAAAGTAAGAACCACGCGGTATTCTCTG---TATC---GAGTGGTCAAGACTGAATGCCATTTTAGCATGCCC--TGGTACAAGGGCTGGACCAAGGAAACC---AAGGCT---GGTGTCGTCAAGGGCAAGACCCTTCTGGATGCCATTGATGCCATCGAACCGCCCGTCCGTCCTCAGGACAAACCG-CTCCGCCTTCCTCTC
>Fuscoporia_latispora_JV_610_VII_Kout_TYPE
AGGGGTCT--------------ATTT-GA-GCTGGCTT-------------TTGCAAG-TGCTCGATGGATC-----CTCT--CTCTCATTC-AACAAA-CCCCCCTTGTGCACTA-TGGAGCGA------GG-TTGAATTGAGTTGCATATATGC------------------------------------------GCTCGAAGAG----------ACCGAGCTTTTCTAT-----TACAAACACTAT--TGTTGTCTTGTGGAATGG-----------TTATTAAAAAAAA---TAATACAACTTTCAACAACGGATCTCTTGGCTCTCGCATCGATGAAGAACGCAGCGAAATGCGATAAGTAATGTGAATTGCAGAATTCAGTGAATCATCGAATCTTTGAACGCACCTTGCGCTCCTTGGTATTCCGAGGAGCATGCCTGTTTGAGTGTCATGATATTCTCAATCTTGTTAA-CTTTTT--------TTTGTTAACTCGATTGGACTTGGAGG-----TTCTGCTGGTTTCTTTCTTTGAAATCGGCTCCTCTCGAATGCATTAGCTGGGCTTGTGCTCGATGCAACAGTGTAATAGTCATAAGTTC--ACTGG-TGCAACTTGCAATAATAGGGTCTGCTTTCCAATCGTCTTGTT-------ACAAGACAATATATGGGAGGGGGAACTTGTGGGTTCCTC----------T-TC-ATCATGATCTCTT-GACCTCCCCTAGTAACTGCGAGTGAAGCGGGAAAAGCTCAAATTTAAAATCTGGCGGCCTTGCCGTCCGAGTTGTAATCTGGAGAAGCGTTTTCCGTGCTGGACCGTGTACAAGTCTCTTGGAACAGAGCGTCATAGAGGGTGAGAATCCCGTCCATGACACGGACTACCAGTGCTTTGTGATACGCTCTCGAAGAGTCGAGTTGTTTGGGAATGCAGCTCAAAATGGGTGGTAAATTCCATCTAAAGCTAAATATTGGCGAGAGACCGATAGCGAACAAGTACCGTGAGGGAAAGATGAAAAGCACTTTGGAAAGAGAGTTAAACAGTACGTGAAATTGTTGAAAGGGAAACGCTTGAAGTCAGTCGCGTCGAGCTCGACTCAGCCTTGCCTTCTCGGCTCG----GTGCATTTCGTGCTCGATGGGTCAACATCGATTTCAACCGACGGACAAGGCGTAG-GGGAATGCGGCACTCCTCCGGGAGTGTG-TTATAGCCCTCGCGCATATACGCCGGT-CGGGATCGAGGACCGCAGCGCGCCC--TTTTT-GTGGCCGGAGGTTCGCGCCTCACGTTTACGCGCTTAGGATGTTGGCATAATGGCTTTAAGCGACCCGTCTTGAAACACGGACCAAGGAGTCTAACATGCTCGCGAGTGTTTGGGGTGGAAAACCCTTGCGCGGAATG-AAAGTAAA-AGTTGAGAGCCTCCGCAAGGGGGTGCATCGACGCCCGGCCCTGAAGTTTACGGACGGTGCTGCGGTTGAGCGCGTATGTTGGGACCCGAAAGATGGTGAACTATGCCTGAATAGGGCGAAGCCAGAGGAAACTCTG-GTGGAGGCTCGCAGCGATTCTGACGTGCAAATCGATCGTCAAATTTGGGTATAGGGGCGAAAGACTAATCGAACCATCTAGTAGCTGGTTCCTGCCGAAGTTTCCCTCAGGATAGCAGAAACTCATATCAGATTTATGTGGTAAAGCGAATGATTAGAGGCCTTGGGGTTGAAACAACCTTAACCTATTCTCAAACTTTAAATATGTAAGAACGAGCCGTCTCTTGGTTGGACCGCTCGACGATT-GAGAGTTTCTAGTGGGCCATTTTTGGTAAGCAGAACTGGCGATGCGGGATGAACCGAACG-CGAGGTTAAGGTGCCGGAATGCACGCTCATCAGACACTACAAAAGGTGTTAGTTCATCTAGACAGCAGGACGGTGGCCATGGAAGTCGGAATCCGCTAAGGAGTGTGTAACAACTCACCTGCCGAATGAACTAGCCCTGAAAATGGATGGCGCTCAAGCGTGCTACCCATACCTCGCCGT-CCGCGTTGAAGTGATGCGTGGACGAGTAGGCAGGCGTGG--AGGTCCCGTGACGAAGCC-------------------------------------------------------------------------------------------------------------------------------------------------------------------------------------------------------------------------------------------------------------------------------------------------------------------------------------------------------------------------------------------------------------------------------------------------------------------------------------------------------------------------------------------------------------------------------------------------------------------------------------------ATCATCGCCGCTGGCACTGGTGAGTTCGAGGCCGGTATCTCCAAGGACGGCCAGACTCGCGAGCACGCTTTGCTTGCGTTCACGCTCGGTGTGCGTCAGCTCATCGTCGCGGTTAACAAAATGGATACCACCAAGGTTAGTA---------------TGGTGATATGTTCTTACAGTGCC-CAGATCTGATTCAAGATCTA----GTGGTCCGAGGAACGTTTCAATGAAATCGTCAAGGAAACTTCCAACTTCATCAAGAAGGTCGGTTACAACCCGAAGGGTGTTTCCTTCGTCCCCATTTCTGGATGGCACGGCGATAACATGTTGGAGGAGTCCTCGAAAGTAAGAACCACGCGGTATTCTCTG---CATC---GAGTGGTCAAGACTGAATGCCATTTTAGCATGCCC--TGGTACAAGGGCTGGACCAAGGAAACC---AAGGCT---GGTGTCGTCAAGGGCAAGACCCTTCTGGATGCCATTGATGCCATCGAACCGCCCGTCCGTCCTCAGGACAAACCG-CTCCGCCTTCCTCTC
>Fuscoporia_monticola_Dai_11860_TYPE
AGTGGGTT--------------GCTT-GC-GCTGGCA--------------TTGCAGG-TGCGCGGCGACT-------CCG--CTCTCATCC-ACTCCA--CCCC--TGTGCACTT-TGAAGCGA----G-GT--CTTGTTGAGTTTGG---------------------------------CGTCAGCCGGGC-TT-AT------------------AGGACTTAGCTTTAT-----TACAAACACATT--TATTGTCTTGTAGAATGTAT-TTGCCTCATAGTGGGCTAAAAG-TTAATACAACTTTCAACAACGGATCTCTTGGCTCTCGCATCGATGAAGAACGCAGCGAAATGCGATAAGTAATGTGAATTGCAGAATTCAGTGAATCATCGAATCTTTGAACGCACCTTGCGCTCCTTGGTATTCCGAGGAGCATGCCTGTTTGAGTGTCATGATATTCTCAATCCTTCTGG-GTTTTTG------TTAACTTGGAAGGGTTGGATTTGGAGG------TCTGCTGG-------TCTCACGATCGGCTCCTCTTGAATGCATTAGCTGGGCTTATGCTCGATGCAACGGTGTAATACT--TATTTTC--ACTGG-TGTAACTTGCATGAT--GGGTCCGCTTC-TAATCGTCTCTGT-------GCGAGACAGTAATGAATCTT-------------TTACT-----------T-AG-GTTCTGACTTCTTTGACCTCCCCTAGTAACTGCGAGTGAAGCGGGAAAAGCTCAAATTTAAAATCTGGCGGTTTTGCCGTCCGAGTTGTAATCTGGAGAAGCGTTTTCCGTGCTGGACCGTGTACAAGTCTCTTGGAATAGAGCGTCATAGAGGGTGAGAATCCCGTCCATGACACGGACTGCCAGTGCTTTGTGATACGCTCTCGAAGAGTCGAGTTGTTTGGGAATGCAGCTCAAAATGGGTGGTAAATTCCATCTAAAGCTAAATATTGGCGAGAGACCGATAGCGAACAAGTACCGTGAGGGAAAGATGAAAAGCACTTTGGAAAGAGAGTTAAACAGTACGTGAAATTGTTGAAAGGGAAACGCTTGAAGTCAGTCGCGTTGTGTTGGACTCAGCCTGGC---TTCGGCCTG----GTGTATTTCCTGCACGACGGGTCAACATCGATTTTGACCGGCGGACAAGGCGTGG-GGGAATGTGGCACTCCTC--GGAGTGTG-TTATAGCCCTGATGCATATACGTCGGT-TGGGATCGAGGCCCGCAGCGCGCCC-----TT-GTGGCCGGGGGTTCGCCCCACGTA---TCGCGCTTAGGATGTTGGCATAATGGCTTTAAGCGACCCGTCTTGAAACACGGACCAAGGAGTCTAACATGCTCGCGAGTGTTA-GGGTGGAAAACCCTTGCGCGGAATG-AAAGTAAA-AGTTGAGAGCCTCCGCAAGGGGGTGCACCGACGCCCGGCCCTGAAGTTCTCTGACGGTGCTGCGGTTGAGCGCGTATGTTGGGACCCGAAAGATGGTGAACTATGCCTGAATAGGGCGAAGCCAGAGGAAACTCTG-GTGGAGGCTCGTAGCGATTCTGACGTGCAAATCGATCGTCAAATTTGGGTATAGGGGCGAAAGACTAATCGAACCATCTAGTAGCTGGTTCCTGCCGAAGTTTCCCTCAGGATAGCAGAAACTCATATCAGATTTATGTGGTAAAGCGAATGATTAGAGGCCTTGGGGTTGAAACAACCTTAACCTATTCTCAAACTTTAAATATGTAAGAACGAGCCGTCTCTTAGTTGGACCGCTCGACGATT-GAGAGTTTCTAGTGGGCCATTTTTGGTAAGCAGAACTGGCGATGCGGGATGAACCGAACG-CGAGGTTAAGGTGCCGGAATGCACGCTCATCAGACACCACAAAAGGTGTTAGTTCATCTAGACAGCAGGACGGTGGCCATGGAAGTCGGAACCCGCTAAGGAGTGTGTAACAACTCACCTGCCGAATGAACTAGCCCTGAAAATGGATGGCGCTCAAGCGTGCTACCCATACCTCGCCGT-CCGTGTTGAAGTGATGCGCGGACGAGTAGGCAGGCGTGG--AGGT-CCGTGAAGAAGCC-------------------------------------------------------------------------------------------------------------------------------------------------------------------------------------------------------------------------------------------------------------------------------------------------------------------------------------------------------------------------------------------------------------------------------------------------------------------------------------------------------------------------------------------------------------------------------------------------------------------------------------------ATCATTGCCGGTGGTACTGGTGAGTTCGAGGCTGGTATCTCTAAGGACGGCCAGACTCGCGAGCACGCCTTGCTCGCTTTCACCCTCGGTGTGCGTCAGCTCATCGTTGCTGTGAACAAAATGGACACCACCAAGGTTAGTATTTGATC--------TTAGCGCTTTACGTTAGGTTCTG-ACAGCCTTCATAG------------TGGTCTGAGGAGCGTTTCAACGAAATCGTTAAGGAAACCTCCAACTTCATCAAGAAGGTCGGTTATAACCCGAAGGCTGTCTCCTTCGTCCCTATCTCTGGCTGGCACGGTGACAACATGCTTGAGGAGTCCCCCAAAGTGCGTTCTTTATTTATATT---------------GCTAATCTATCACTAATTCTTTCAAAGTATGACT--TGGTACAAGGGCTGGACTAAGGAGACC---AAGGCT---GGTGTCGTCAAGGGCAAGACCCTCCTTGATGCCATCGATGCCATTGAACCTCCCGTCCGTCCTCAGGACAAGCCG-CTCCGTCTCCCCCTC
>Fuscoporia_sinica_Dai_15489
AGTGGGTT--------------GCTT-GC-GCTGGCA--------------TGGCAGG-TGCGCGGCGACT-------CCG--CTCTCATCC-ACTCCA--CCCC--TGTGCACTT-TGAAGCGA----G-GT--CTTGTTGAGTTTGG---------------------------------CGTCAGCCGGGC-TT-AT------------------GGGACTTAGCTTTAT-----TACAAACACATT--TATTGTCTTGTAGAATGTAT-TTGCCTCATAGTGGGCTAAAAA-TTAATACAACTTTCAACAACGGATCTCTTGGCTCTCGCATCGATGAAGAACGCAGCGAAATGCGATAAGTAATGTGAATTGCAGAATTCAGTGAATCATCGAATCTTTGAACGCACCTTGCGCTCCTTGGTATTCCGAGGAGCATGCCTGTTTGAGTGTCATGATATTCTCAATCCTTCTGG-GTTTTTG------TTAACTTGGAAGGGTTGGATTTGGAGG------TCTGCTGG-------TCTTACGATCGGCTCCTCTTGAATGCATTAGCTGGGCTTATGCTCGATGCAACGGTGTAATACT--TATTTTC--ACTGG-TGTGACTTGCATGAT--GGGTCCGCTTC-TAATCGTCTCTGT-------GCGAGACAGTAATGAATCTT-------------TTACT-----------T-AG-GTTCTGACTTCTTTGACCTCCCCTAGTAACTGCGAGTGAAGCGGGAAAAGCTCAAATTTAAAATCTGGCGGTTTTGCCGTCCGAGTTGTAATCTGGAGAAGCGTTTTCCGTGCTGGACCGTGTACAAGTCTCTTGGAATAGAGCGTCATAGAGGGTGAGAATCCCGTCCATGACACGGACTGCCAGTGCTTTGTGATACGCTCTCGAAGAGTCGAGTTGTTTGGGAATGCAGCTCAAAATGGGTGGTAAATTCCATCTAAAGCTAAATATTGGCGAGAGACCGATAGCGAACAAGTACCGTGAGGGAAAGATGAAAAGCACTTTGGAAAGAGAGTTAAACAGTACGTGAAATTGTTGAAAGGGAAACGCTTGAAGTCAGTCGCGTTGTGTTGGACTCAGCCTGGC---TTCGGCCTG----GTGTATTTCCTGCACGACGGGTCAACATCGATTTTGACCGGCGGACAAGGCGTGG-GGGAATGTGGCACTCCTC--GGAGTGTG-TTATAGCCCTGATGCATATACGTCGGT-TGGGATCGAGGCCCGCAGCGCGCCC-----TT-GTGGCCGGGGGTTCGCCCCACGTA---TCGCGCTTAGGATGTTGGCATAATGGCTTTAAGCGACCCGTCTTGAAACACGGACCAAGGAGTCTAACATGCTCGCGAGTGTTA-GGGTGGAAAACCCTTGCGCGTAATG-AAAGTAAA-AGTTGAGAGCCTCCGCAAGGGGGTGCACCGACGCCCGGCCCTGAAGTTCTCTGACGGTGCTGCGGTTGAGCGCGTATGTTGGGACCCGAAAGATGGTGAACTATGCCTGAATAGGGCGAAGCCAGAGGAAACTCTG-GTGGAGGCTCGTAGCGATTCTGACGTGCAAATCGATCGTCAAATTTGGGTATAGGGGCGAAAGACTAATCGAACCATCTAGTAGCTGGTTCCTGCCGAAGTTTCCCTCAGGATAGCAGAAACTCATATCAGATTTATGTGGTAAAGCGAATGATTAGAGGCCTTGGGGTTGAAACAACCTTAACCTATTCTCAAACTTTAAATATGTAAGAACGAGCCGTCTCTTAGTTGGACCGCTCGACGATT-GAGAGTTTCTAGTGGGCCATTTTTGGTAAGCAGAACTGGCGATGCGGGATGAACCGAACG-CGAGGTTAAGGTGCCGGAATGCACGCTCATCAGACACCACAAAAGGTGTTAGTTCATCTAGACAGCAGGACGGTGGCCATGGAAGTCGGAACCCGCTAAGGAGTGTGTAACAACTCACCTGCCGAATGAACTAGCCCTGAAAATGGATGGCGCTCAAGCGTGCTACCCATACCTCGCCGT-CCGTGTTGAAGTGATGCGCGGACGAGTAGGCAGGCGTGG--AGGT-CCGTGAAGAAGCCATTCTTGGAAGAATGGGGTCTGGAAAACTTGGAAGAGAATGCTCAATCGACTAACCTCACGAAAGTTTTCGTAAATGGTGTTTGGCTTGGCGTCCATCGTGATCCTTCTGGTCTAGTTCGAACTCTCAGGATGCTCAGGCGTCGAGATGATATCAGTACCGAAGTGTCCATAGTTCGTGACATCCGTGAAAGGGAGTTACGTATTAATACGGATGCAGGTCGCGTGTGCAGGCCCTTGTTCATCGTTGAGGACCATAAACTGAAGCTGAAGCGTCAACATTTGCGATGGTTGCAGCAGAAGTACAGGGTCGAAGATAGACCCTACGTGCCGCTTGAGGAAAGGGAGGTCATTTCAGAAGGCGAGACCGAGGATGAGGACGATGAGAGCGTGCAGCCGAGAATGAAGAGGAAGCGGAAGCCATATAGGTGGAACTCACTGGTGAAAGATGGGGTAATTGAGTATTTGGATGCCGAGGAAGAGGAGACAGTCATGATATGCATGACTCCGGACGATTTGGTTGAATCACGCTTAATGAAGCAAGGTATCGATCCACGAGCAGATGGGGATTTCGATCCTGCGGCACGGTTAAAGTCGGTTA-CTATGGCGCATATCTGGACATCATTGCCGGTGGTACTGGTGAGTTCGAGGCTGGTATCTCTAAGGACGGCCAGACTCGCGAGCACGCCTTGCTCGCTTTCACCCTCGGTGTGCGTCAGCTCATCGTTGCTGTGAACAAAATGGACACCACCAAGGTTAGTATTTGATC--------TTAGCGCTTTACGTTAGGTTCTG-ACAGCCTTCATAG------------TGGTCTGAGGAGCGTTTCAACGAAATCGTTAAGGAAACCTCCAACTTCATCAAGAAGGTCGGTTATAACCCGAAGGCTGTCTCCTTCGTCCCTATCTCTGGCTGGCATGGTGACAACATGCTTGAGGAGTCCCCCAAAGTGCGTTCATTATTTATATT---------------GCTAATCTATCACTAATTCTTTCAAAGTATGACT--TGGTACAAGGGCTGGACTAAGGAGACC---AAGGCT---GGTGTCGTCAAGGGCAAGACCCTCCTTGATGCCATCGATGCCATTGAACCTCCCGTCCGTCCTCAGGACAAGCCG-CTCCGTCTCCCCCTC
>Fuscoporia_sinica_Dai_15468
AGTGGGTT--------------GCTT-GC-GCTGGCA--------------TGGCAGG-TGCGCGGCGACT-------CCG--CTCTCATCC-ACTCCA--CCCC--TGTGCACTT-TGAAGCGA----G-GT--CTTGTTGAGTTTGG---------------------------------CGTCAGCCGGGC-TT-AT------------------GGGACTTAGCTTTAT-----TACAAACACATT--TATTGTCTTGTAGAATGTAT-TTGCCTCATAGTGGGCTAAAAG-TTAATACAACTTTCAACAACGGATCTCTTGGCTCTCGCATCGATGAAGAACGCAGCGAAATGCGATAAGTAATGTGAATTGCAGAATTCAGTGAATCATCGAATCTTTGAACGCACCTTGCGCTCCTTGGTATTCCGAGGAGCATGCCTGTTTGAGTGTCATGATATTCTCAATCCTTCTGG-GTTTTTG------TTAACTTGGAAGGGTTGGATTTGGAGG------TCTGCTGG-------TCTCACGATCGGCTCCTCTTGAATGCATTAGCTGGGCTTATGCTCGATGCAACGGTGTAATACT--TATTTTC--ACTGG-TGTGACTTGCATGAT--GGGTCCGCTTC-TAATCGTCTCTGT-------GCGAGACAGTAATGAATCTT-------------TTACT-----------T-AG-GTTCTGACTTCTTTGACCTCCCCTAGT-ACTGCGAGTGAAGCGGGAAAAGCTCAAATTTAAAATCTGGCGGTTTTGCCGTCCGAGTTGTAATCTGGAGAAGCGTTTTCCGTGCTGGACCGTGTACAAGTCTCTTGGAATAGAGCGTCATAGAGGGTGAGAATCCCGTCCATGACACGGACTGCCAGTGCTTTGTGATACGCTCTCGAAGAGTCGAGTTGTTTGGGAATGCAGCTCAAAATGGGTGGTAAATTCCATCTAAAGCTAAATATTGGCGAGAGACCGATAGCGAACAAGTACCGTGAGGGAAAGATGAAAAGCACTTTGGAAAGAGAGTTAAACAGTACGTGAAATTGTTGAAAGGGAAACGCTTGAAGTCAGTCGCGTTGTGTTGGACTCAGCCTGGC---TTCGGCCTG----GTGTATTTCCTGCACGACGGGTCAACATCGATTTTGACCGGCGGACAAGGCGTGG-GGGAATGTGGCACTCCTC--GGAGTGTG-TTATAGCCCTGATGCATATACGTCGGT-TGGGATCGAGGCCCGCAGCGCGCCC-----TT-GTGGCCGGGGGTTCGCCCCACGTA---TCGCGCTTAGGATGTTGGCATAATGGCTTTAAGCGACCCGTCTTGAAACACGGACCAAGGAGTCTAACATGCTCGCGAGTGTTA-GGGTGGAAAACCCTTGCGCGTAATG-AAAGTAAA-AGTTGAGAGCCTCCGCAAGGGGGTGCACCGACGCCCGGCCCTGAAGTTCTCTGACGGTGCTGCGGTTGAGCGCGTATGTTGGGACCCGAAAGATGGTGAACTATGCCTGAATAGGGCGAAGCCAGAGGAAACTCTG-GTGGAGGCTCGTAGCGATTCTGACGTGCAAATCGATCGTCAAATTTGGGTATAGGGGCGAAAGACTAATCGAACCATCTAGTAGCTGGTTCCTGCCGAAGTTTCCCTCAGGATAGCAGAAACTCATATCAGATTTATGTGGTAAAGCGAATGATTAGAGGCCTTGGGGTTGAAACAACCTTAACCTATTCTCAAACTTTAAATATGTAAGAACGAGCCGTCTCTTAGTTGGACCGCTCGACGATT-GAGAGTTTCTAGTGGGCCATTTTTGGTAAGCAGAACTGGCGATGCGGGATGAACCGAACG-CGAGGTTAAGGTGCCGGAATGCACGCTCATCAGACACCACAAAAGGTGTTAGTTCATCTAGACAGCAGGACGGTGGCCATGGAAGTCGGAACCCGCTAAGGAGTGTGTAACAACTCACCTGCCGAATGAACTAGCCCTGAAAATGGATGGCGCTCAAGCGTGCTACCCATACCTCGCCGT-CCGTGTTGAAGTGATGCGCGGACGAGTAGGCAGGCGTGG--AGGT-CCGTGAAGAAGCC------------------------------------------------------------------------------------------------------------------------------------------------------------------------------------------------------------------------------------------------------------------------------------------------------------------------------------------------------------------------------------------------------------------------------------------------------------------------------------------------------------------------------------------------------------------------------------------------------------------------------------------CATCATTGCCGGTGGTACTGGTGAGTTCGAGGCTGGTATCTCTAAGGACGGCCAGACTCGCGAGCACGCCTTGCTCGCTTTCACCCTCGGTGTGCGTCAGCTCATCGTTGCTGTGAACAAAATGGACACCACCAAGGTTAGTATTTGATC--------TTAGCGCTTTACGTTAGGTTCTG-ACAGCCTTCATAG------------TGGTCTGAGGAGCGTTTCAACGAAATCGTTAAGGAAACCTCCAACTTCATCAAGAAGGTCGGTTATAACCCGAAGGCTGTCTCCTTCGTCCCTATCTCTGGCTGGCACGGTGACAACATGCTTGAGGAGTCCCCCAAAGTGCGTTCATTATTTATATT---------------GCTAATCTATCACTAATTCTTTCAAAGTATGACT--TGGTACAAGGGCTGGACTAAGGAGACC---AAGGCT---GGTGTCGTCAAGGGCAAGACCCTCCTTGATGCCATCGATGCCATTGAACCTCCCGTCCGTCCTCAGGACAAGCCG-CTCCGTCTCCCCCTC
>Fuscoporia_septiseta_Dai_12820_TYPE
AGTGGGTT--------------GCCT-GC-GCTGGCA--------------CTGCAGG-TGCGCGGCGACT-------CCG--CTCTCATCC-ACTCAA--CCCC--TGTGCACTT-TGAAGCGA----G-GT--CTTGTTGAGTTTGG---------------------------------CGTCCGCCAGGCTTT-AT------------------AGGATTTAGCTTTAT-----TACAAACACATG--TATTGTCCTGTAGAATGT-C-TTGCCTCATAGTGGGCTAAAAATTTAATACAACTTTCAACAACGGATCTCTTGGCTCTCGCATCGATGAAGAACGCAGCGAAATGCGATAAGTAATGTGAATTGCAGAATTCAGTGAATCATCGAATCTTTGAACGCACCTTGCGCTCCTTGGTATTCCGAGGAGCATGCCTGTTTGAGTGTCATGATATTCTCAATCCTTCTGG-GTTTTTG------TTCACTTGGAAGGGTTGGATGTGGAGG------TCTGCTGG-------TCTGACGATCGGCTCCTCTTGAATGCATTAGCTGGGCTTATGCTCGAGGCAACGGTGTAATAAT-GTATTGTC--ACTGG-TGTCACTTGCATGAT--GGGTCCGCTTC-TAATCGTCTCTGT-------GCGAGACAATAATGAATCT--------------TTATT-----------T-TG-GTTCTGACTTCTTTGACCTCCCCTAGTAACTGCGAGTGAAGCGGGAAAAGCTCAAATTTAAAATCTGGCGGTTTTGCCGTCCGAGTTGTAATCTGGAGAAGCGTTTTCCGTGCTGGACCGTGTACAAGTCTCTTGGAATAGAGCGTCATAGAGGGTGAGAATCCCGTCCATGACACGGACTGCCAGTGCTTTGTGATACGCTCTCGAAGAGTCGAGTTGTTTGGGAATGCAGCTCAAAATGGGTGGTAAATTCCATCTAAAGCTAAATATTGGCGAGAGACCGATAGCGAACAAGTACCGTGAGGGAAAGATGAAAAGCACTTTGGAAAGAGAGTTAAACAGTACGTGAAATTGTTGAAAGGGAAACGCTTGAAGTCAGTCGCGTTGTGTTGGACTCAGCCTGGC---TTCGGCCTG----GTGTATTTCCTGCACGACGGGTCAACATCCATTTTGATCGGCGGACAAGGCGTGG-GGGAATGTGGCACTCCTC--GGAGTGTG-TTATAGCCCTCATGCATATACGTCGGT-TGGGATCGAGGCCCGCAGCGCGCCC-----TT-GTGGCCGGGGGTTCGCCCCACGTA---TCGCGCTTAGGATGTTGGCATAATGGCTTTAAGCGACCCGTCTTGAAACACGGACCAAGGAGTCTAACATGCTCGCGAGTGTTA-GGGTGGAAAACCCTTGCGCGTAATG-AAAGTAAA-AGTTGAGAGCCTCCGCAAGGGGGTGCACCGACGCCCGGCCCTGACGTTCTCTGACGGTGCTGCGGTTGAGCGCGTATGTTGGGACCCGAAAGATGGTGAACTATGCCTGAATAGGGCGAAGCCAGAGGAAACTCTG-GTGGAGGCTCGTAGCGATTCTGACGTGCAAATCGATCGTCAAATTTGGGTATAGGGGCGAAAGACTAATCGAACCATCTAGTAGCTGGTTCCTGCCGAAGTTTCCCTCAGGATAGCAGAAACTCATATCAGATTTATGTGGTAAAGCGAATGATTAGAGGCCTTGGGGTTGAAACAACCTTAACCTATTCTCAAACTTTAAATATGTAAGAACGAGCCGTCTCTTAGTTGGACCGCTCGACGATT-GAGAGTTTCTAGTGGGCCATTTTTGGTAAGCAGAACTGGCGATGCGGGATGAACCGAACG-CGAGGTTAAGGTGCCGGAATGCACGCTCATCAGACACCACAAAAGGTGTTAGTTCATCTAGACAGCAGGACGGTGGCCATGGAAGTCGGAACCCGCTAAGGAGTGTGTAACAACTCACCTGCCGAATGAACTAGCCCTGAAAATGGATGGCGCTCAAGCGTGCTACCCATACCTCGCCGT-CCGTGTTGAAGTGATGCGCGGACGAGTAGGCAGGCGTGG--AGGT-CCGTGA--------------------------------------------------------------------------------------------------------------------------------------------------------------------------------------------------------------------------------------------------------------------------------------------------------------------------------------------------------------------------------------------------------------------------------------------------------------------------------------------------------------------------------------------------------------------------------------------------------------------------------------------------ATCATTGCCGGTGGTACTGGTGAGTTCGAGGCTGGTATCTCTAAGGACGGCCAGACTCGCGAGCACGCCTTGCTCGCTTTCACCCTCGGTGTGCGTCAGCTCATCGTTGCTGTGAACAAAATGGACACCACCAAGGTTAGTATTTGATC--------TTAGTGCTTTATGTTAGGTTCTG-ACAGCCTTCATAG------------TGGTCTGAGGAGCGTTTCAACGAAATCGTTAAGGAAACCTCCAACTTCATCAAGAAGGTCGGTTATAACCCGAAGGCTGTCTCCTTCGTCCCTATCTCTGGCTGGCACGGTGACAATATGCTTGAGGAGTCCCCCAAAGTGCGTTCATTTTTTGTATT---------------ACTAATCTATTACTAATTCTATCATAGCATGCCT--TGGTACAAGGGCTGGACTAAGGAGACC---AAAGCT---GGTGTCGTCAAGGGCAAGACCCTCCTTGATGCCATCGATGCCATCGAACCACCCGTCCGTCCTCAGGACAAGCCG-CTCCGTCTCCCCCTC
>Fuscoporia_rhabarbarina_Dai_16226
TGTGGGTC--------------TCTT-GA-GCTGGCT--------------TTGCAGG-TGCTCAGAGGCTC------CCA--TTCTCATCC-ACTCAA--CCCC--TGTGCACTTTTGAACGCA------AG--TGAGTCGTCAGTT--------------------------------CCCCTAAGTTGGGAGTG-ACTTG---------------ATTTGCTTCGTTTAT-----TATAAACTCTTT--TTATGTCTTGTAGAATGC-T-TTGCCTCTCTGTAGGCGAAATG-TAAT-ACAACTTTCAACAACGGATCTCTTGGCTCTCGCATCGATGAAGAACGCAGCGAAATGCGATAAGTAATGTGAATTGCAGAATTCAGTGAATCATCGAATCTTTGAACGCACCTTGCGCTCCTTGGTATTCCGAGGAGCATGCCTGTTTGAGTGTTATGTTATCCTCAATCCCCTTGG-TTTTGTT--AAAATAAGACCTCTGGGTTTGGTTTTGGAGG----CTTATGCTGG-------CTTCACAGTCGGCTCCTCTTGAAAGCATTAGCTGGGCTTTTGCTCGATGCAATGGTGTAATAAT--TATCATC--ACCAG-TGCAGCTTGCAGTCA--AAGCTTGCTTC-TAATTGTCTCAAT-------GTGAGACATTGTAAGGACT--------------TT--------------G-AT-CCTTTGACATTTTTGACCTCCCCTAGTAACTGCGAGTGAAGCGGGAAAAGCTCAAATTTAAAATCTGGCGGTTTTGTCGCCCGAGTTGTAATCTGGAGAAGCGTTTTCCGTGCCGGACCGTGTACAAGTTTCTTGGAACAGAGCGTCATAGAGGGTGAGAATCCCGTCCATGACACGGACTCCCGGTGCTTTGTGATACGCTCTCGAAGAGTCGAGTTGTTTGGGAATGCAGCTCAAAATGGGTGGTAAGCTCCATCTAAAGCTAAATATTGGCGAGAGACCGATAGCGAACAAGTACCGTGAGGGAAAGATGAAAAGCACTTTGGAAAGAGAGTTAAACAGTACGTGAAATTGTTGAAAGGGAAACGCTTGAAGTCAGTCGCGTCTTATTTGACTCAGCCTTGC---TTCGGCTTG----GTGTATTTCAAGTAGGATGGGTCAACATCGATTTTGGCCGGTGGACAAGGGGTTA-AGGAATGTGGCACTCTTT--GGAGTGTG-TTATAGCCTTTTCTCATATACATCGGT-TGGGATTGAGGCCCGCAGCGCGCCC-----TT-GTGGCCGGAGGTTCGCCTCACGTA---ACGCGCTTAGGATGTTGGCATAATGGCTTTAAGCGACCCGTCTTGAAACACGGACCAAGGAGTCTAACATGCTCGCGAGTGTTA-GGGTGGAAAACCCTTGCGCGTAATG-AAAGTGAA-AGTTGAGAACCTCCGCAAGGGGGTGCATCGACGCCCGGCCCTGAAGTTTACTGACGGTGCTGCGGTAGAGCGCGTATGTTGGGACCCGAAAGATGGTGAACTATGCCTGAATAGGGCGAAGCCAGAGGAAACTCTG-GTGGAGGCTCGTAGCGATTCTGACGTGCAAATCGATCGTCAAATTTGGGTATAGGGGCGAAAGACTAATCGAACCATCTAGTAGCTGGTTCCTGCCGAAGTTTCCCTCAGGATAGCAGAAACTCATATCAGATTTATGT-GTAAAGCGAATGATTAGAGGAGCTAGGGATGAAACATCCTTAACCTATTCTCAAACTTTAAATATGTAAGAACGAGCCGTCTCTTAGTTGGACCGCTCGACGATT-GAGAGTTTCTAGTGGGCCATTTTTGGTAAGCAGAACTGGCGATGCGGGATGAACCGAACG-CGAGGTTAAGGTGCCGGAATGCACGCTCATCAGACACCACAAAAGGTGTTAGTTCATCTAGACAGCAGGACGGTGGCCATGGAAGTCGGAATCCGCTAAGGAGTGTGTAACAACTCACCTGCCGAATGAACTAGCCCTGAAAATGGATGGCGCTCAAGCGTGCTACCCATACCTCGCCGT-CCGTGTTGAAGTGACGCGCGGACGAGTAGGCAGGCGTGG--AGGT-CCGTGAAGAAGCCATTCTTAGAAGAGTGGGGCCTAGAAAACCTGGAGGAAAACGCTCAATCGACCAATTTGACGAAGGTCTTTGTCAATGGTGTCTGGTTGGGTGTTCATCGTGATCCGTCTGGTCTAGTCAGAACTCTCAGGATGCTCAGACGAAGGGACGACATAAGTACCGAGGTTTCCATTGTCCGTGATATCCGCGAGCGAGAGTTGCGCATTAATACGGACGCGGGYCGTGTGTGCAGGCCGCTGTTTATCGTRGAAGACCACAAGCTGAAGCTGAAGCGTCAACACCTAAGATGGCTTCAGCAGAAGTTCAGGGTTGAGGAAAGGCCTTA------CTCAGACGAAAGAGATGTTCTCTCAGAAGGCGAAACGGAAGATGAGGATGCTGAAGGCACACAACCTCGTATGAAGAGGAAACGGAAGCCGTATAGATGGGGCTCTCTGGTAAAAGACGGTGTCATCGAATACCTGGATGCTGAAGAGGAAGAGACAGTCATGATTTGCATGACTCCGGATGATTTGGTCGAATCTCGTTTGATGAGGCAAGGTATTGACCCRCGACAGGACGGGGATTTCGATCCGGCAGCTCGTCTTAAATCTGTGC-CTATGGCTCATACATGGACATCATTGCCGCTGGCACTGGTGAGTTCGAGGCTGGTATCTCCAAGGATGGCCAGACCCGCGAGCAYGCTCTGCTTGCTTTCACGCTCGGTGTGCGTCAGCTCATTGTTGCGGTCAACAAAATGGACACCACCAAGGTCCGTAACCATTA--------CGA-TATAAAATCGCACCCCTTC-TAAGTTTCTTGTTACTTCAG-----TGGTCTGAGGAACGCTTCAACGAAATCGTTAAGGAAACGTCCAACTTTATCAAGAAAGTCGGTTACAACCCGAAGGCCGTCTCTTTCGTCCCGATCTCTGGATGGCATGGTGACAACATGCTTGAGGAGTCTAGCAAAGTATGAACTATTATATTTTGACA------------TTGTAATTTTTACTAACCTTTCTGWAGCATGCCG--TGGTACAAGGGCTGGACCAAGGAGACC---AAGGGY---GGTTCTGTCAAGGGCAAGACGCTCCTCGATGCTATTGATGCCATTGAGCCGCCTGTCCGTCCCCAGGATAAGCCC-CTCCGTCTTCCTCTC
>Fuscoporia_senex_Dai_15775
TGTGGGTC--------------TCTT-GA-GCTGGCT--------------TTGCAGG-TGCTCAGAGGCTC------CCA--TTCTCATCC-ACTCAA--CCCC--TGTGCACTTTTGAACGCA------AG--TGAGTCGTCAGTT--------------------------------CCCCTAAGTTGGGAGTG-ACTTG---------------ATTTGCTTCGTTTAT-----TATAAACTCTTT--TTATGTCTTGTAGAATGC-T-TTGCCTCTCTGTAGGCGAAATG-TAAT-ACAACTTTCAACAACGGATCTCTTGGCTCTCGCATCGATGAAGAACGCAGCGAAATGCGATAAGTAATGTGAATTGCAGAATTCAGTGAATCATCGAATCTTTGAACGCACCTTGCGCTCCTTGGTATTCCGAGGAGCATGCCTGTTTGAGTGTTATGTTATCCTCAATCCCCTTGG-TTTTGTT--AAAATAAGACCTCTGGGTTTGGTTTTGGAGG----CTTATGCTGG-------CTTCACAGTCGGCTCCTCTTGAAAGCATTAGCTGGGCTTTTGCTCGATGCAATGGTGTAATAAT--TATCATC--ACCAG-TGCAGCTTGCAGTCA--AAGCTTGCTTC-TAATTGTCTCAAT-------GTGAGACATTGTAAGGACT--------------TT--------------G-AT-CCTTTGACATTTTTGACCTCCCCTAGTAACTGCGAGTGAAGCGGGAAAAGCTCAAATTTAAAATCTGGCGGTTTTGTCGCCCGAGTTGTAATCTGGAGAAGCGTTTTCCGTGCCGGACCGTGTACAAGTTTCTTGGAACAGAGCGTCATAGAGGGTGAGAATCCCGTCCATGACACGGACTCCCGGTGCTTTGTGATACGCTCTCGAAGAGTCGAGTTGTTTGGGAATGCAGCTCAAAATGGGTGGTAAGCTCCATCTAAAGCTAAATATTGGCGAGAGACCGATAGCGAACAAGTACCGTGAGGGAAAGATGAAAAGCACTTTGGAAAGAGAGTTAAACAGTACGTGAAATTGTTGAAAGGGAAACGCTTGAAGTCAGTCGCGTCTTATTTGACTCAGCCTTGC---TTCGGCTTG----GTGTATTTCAAGTAGGATGGGTCAACATCGATTTTGGCCGGTGGACAAGGGGTTA-AGGAATGTGGCACTCTTT--GGAGTGTG-TTATAGCCTTTTCTCATATACATCGGT-TGGGATTGAGGCCCGCAGCGCGCCC-----TT-GTGGCCGGAGGTTCGCCTCACGTA---ACGCGCTTAGGATGTTGGCATAATGGCTTTAAGCGACCCGTCTTGAAACACGGACCAAGGAGTCTAACATGCTCGCGAGTGTTA-GGGTGGAAAACCCTTGCGCGTAATG-AAAGTGAA-AGTTGAGAACCTCCGCAAGGGGGTGCATCGACGCCCGGCCCTGAAGTTTACTGACGGTGCTGCGGTAGAGCGCGTATGTTGGGACCCGAAAGATGGTGAACTATGCCTGAATAGGGCGAAGCCAGAGGAAACTCTG-GTGGAGGCTCGTAGCGATTCTGACGTGCAAATCGATCGTCAAATTTGGGTATAGGGGCGAAAGACTAATCGAACCATCTAGTAGCTGGTTCCTGCCGAAGTTTCCCTCAGGATAGCAGAAACTCATATCAGATTTATGTGGTAAAGCGAATGATTAGAGGAGCTAGGGATGAAACATCCTTAACCTATTCTCAAACTTTAAATATGTAAGAACGAGCCGTCTCTTAGTTGGACCGCTCGACGATT-GAGAGTTTCTAGTGGGCCATTTTTGGTAAGCAGAACTGGCGATGCGGGATGAACCGAACG-CGAGGTTAAGGTGCCGGAATGCACGCTCATCAGACACCACAAAAGGTGTTAGTTCATCTAGACAGCAGGACGGTGGCCATGGAAGTCGGAATCCGCTAAGGAGTGTGTAACAACTCACCTGCCGAATGAACTAGCCCTGAAAATGGATGGCGCTCAAGCGTGCTACCCATACCTCGCCGT-CCGTGTTGAAGTGACGCGCGGACGAGTAGGCAGGCGTGG--AGGT-CCGTGAAGAAGCCATTCTTAGAAGAGTGGGGCCTAGAAAACCTGGAGGAAAACGCTCAATCGACCAATTTGACGAAGGTCTTTGTCAATGGTGTCTGGTTGGGTGTTCATCGTGATCCGTCTGGTCTAGTCAGAACTCTCAGGATGCTCAGACGAAGGGACGACATAAGTACCGAGGTTTCCATTGTCCGTGATATCCGCGAGCGAGAGTTGCGCATTAATACGGACGCGGGYCGTGTGTGCAGGCCGCTGTTTATCGTAGAAGACCACAAGCTGAAGCTGAAGCGTCAACACCTAAGATGGCTTCAGCAGAAGTTCAGGGTTGAGGAAAGGCCTTA------CTCAGACGAAAGAGATGTTCTCTCAGAAGGCGAAACGGAAGATGAGGATGCTGAAGGCACACAACCTCGTATGAAGAGGAAACGGAAGCCGTATAGATGGGGCTCTCTGGTAAAAGACGGTGTCATCGAATACCTGGATGCTGAAGAGGAAGAGACAGTCATGATTTGCATGACTCCGGATGATTTGGTCGAATCTCGTTTGATGAGGCAAGGTATTGACCCACGACAGGACGGGGATTTCGATCCGGCAGCTCGCCTTAAATCTGTGC-CTATGGCTCATACATGGACATCATTGCCGCTGGTACTGGTGAGTTCGAGGCTGGTATCTCCAAGGATGGCCAGACCCGCGAGCACGCTCTGCTTGCCTTCACGCTCGGTGTGCGTCAGCTCATCGTTGCGGTTAACAAAATGGACACCACCAAGGTCCGTAGTCAATC--------CGA-TATAAGATCGCATCCCTTT-TAAATTTCTTGTCACCTCAG-----TGGTCTGAGGAGCGCTTCAACGAAATCGTTAAGGAAACGTCCAACTTCATCAAGAAGGTCGGTTACAACCCGAAGGCTGTTTCTTTCGTCCCGATCTCTGGCTGGCACGGTGACAACATGCTTGAGGAGTCCAGCAAAGTACGGACTATTCTATTTTTA--------------CATTAGCTTCTACTGACCTTTCTGCAGTATGCCG--TGGTATAAGGGCTGGACCAAGGACACC---AAGTCG---GGTACCGTCAAGGGCAAGACACTTCTCGATGCTATTGATGCCATTGAGCCGCCTGTCCGTCCCCAGGATAAGCCC-CTCCGTCTTCCTCTC
>Fuscoporia_senex_Dai_17132
TGTGGGTC--------------TCTT-GA-GCTGGCT--------------TTGCAGG-TGCTCAGAGGCTC------CCA--TTCTCATCC-ACTCAA--CCCC--TGTGCACTTTTGAACGCA------AG--TGAGTCGTCAGTT--------------------------------CCCCTAAGTTGGGAGTG-ACTTG---------------ATTTGCTTCGTTTAT-----TATAAACTCTTT--TTATGTCTTGTAGAATGC-T-TTGCCTCTCTGTAGGCGAAATG-TAAT-ACAACTTTCAACAACGGATCTCTTGGCTCTCGCATCGATGAAGAACGCAGCGAAATGCGATAAGTAATGTGAATTGCAGAATTCAGTGAATCATCGAATCTTTGAACGCACCTTGCGCTCCTTGGTATTCCGAGGAGCATGCCTGTTTGAGTGTTATGTTATCCTCAATCCCCTTGG-TTTTGTT--AAAATAAGACCTCTGGGTTTGGTTTTGGAGG----CTTATGCTGG-------CTTCACAGTCGGCTCCTCTTGAAAGCATTAGCTGGGCTTTTGCTCGATGCAATGGTGTAATAAT--TATCATC--ACCAG-TGCAGCTTGCAGTCA--AAGCTTGCTTC-TAATTGTCTCAAT-------GTGAGACATTGTAAGGACT--------------TT--------------G-AT-CCTTTGACATTTTTGACCTCCCCTAGTAACTGCGAGTGAAGCGGGAAAAGCTCAAATTTAAAATCTGGCGGTTTTGTCGCCCGAGTTGTAATCTGGAGAAGCGTTTTCCGTGCCGGACCGTGTACAAGTTTCTTGGAACAGAGCGTCATAGAGGGTGAGAATCCCGTCCATGACACGGACTCCCGGTGCTTTGTGATACGCTCTCGAAGAGTCGAGTTGTTTGGGAATGCAGCTCAAAATGGGTGGTAAGCTCCATCTAAAGCTAAATATTGGCGAGAGACCGATAGCGAACAAGTACCGTGAGGGAAAGATGAAAAGCACTTTGGAAAGAGAGTTAAACAGTACGTGAAATTGTTGAAAGGGAAACGCTTGAAGTCAGTCGCGTCTTATTTGACTCAGCCTTGC---TTCGGCTTG----GTGTATTTCAAGTAGGATGGGTCAACATCGATTTTGGCCGGTGGACAAGGGGTTA-AGGAATGTGGCACTCTTT--GGAGTGTG-TTATAGCCTTTTCTCATATACATCGGT-TGGGATTGAGGCCCGCAGCGCGCCC-----TT-GTGGCCGGAGGTTCGCCTCACGTA---ACGCGCTTAGGATGTTGGCATAATGGCTTTAAGCGACCCGTCTTGAAACACGGACCAAGGAGTCTAACATGCTCGCGAGTGTTA-GGGTGGAAAACCCTTGCGCGTAATG-AAAGTGAA-AGTTGAGAACCTCCGCAAGGGGGTGCATCGACGCCCGGCCCTGAAGTTTACTGACGGTGCTGCGGTAGAGCGCGTATGTTGGGACCCGAAAGATGGTGAACTATGCCTGAATAGGGCGAAGCCAGAGGAAACTCTG-GTGGAGGCTCGTAGCGATTCTGACGTGCAAATCGATCGTCAAATTTGGGTATAGGGGCGAAAGACTAATCGAACCATCTAGTAGCTGGTTCCTGCCGAAGTTTCCCTCAGGATAGCAGAAACTCATATCAGATTTATGTGGTAAAGCGAATGATTAGAGGAGCTAGGGATGAAACATCCTTAACCTATTCTCAAACTTTAAATATGTAAGAACGAGCCGTCTCTTAGTTGGACCGCTCGACGATT-GAGAGTTTCTAGTGGGCCATTTTTGGTAAGCAGAACTGGCGATGCGGGATGAACCGAACG-CGAGGTTAAGGTGCCGGAATGCACGCTCATCAGACACCACAAAAGGTGTTAGTTCATCTAGACAGCAGGACGGTGGCCATGGAAGTCGGAATCCGCTAAGGAGTGTGTAACAACTCACCTGCCGAATGAACTAGCCCTGAAAATGGATGGCGCTCAAGCGTGCTACCCATACCTCGCCGT-CCGTGTTGAAGTGACGCGCGGACGAGTAGGCAGGCGTGG--AGGT-CCGTGAAGAAGCCATTCTTAGAAGAGTGGGGCCTAGAAAACCTGGAGGAAAACGCTCAATCGACCAATTTGACGAAGGTCTTTGTCAATGGTGTCTGGTTGGGTGTTCATCGTGATCCGTCTGGTCTAGTCAGAACTCTCAGGATGCTCAGACGAAGGGACGACATAAGTACCGAGGTTTCCATTGTCCGTGATATCCGCGAGCGAGAGTTGCGCATTAATACGGACGCGGGCCGTGTGTGCAGGCCGCTGTTTATCGTAGAAGACCACAAGCTGAAGCTGAAGCGTCAACACCTAAGATGGCTTCAGCAGAAGTTCAGGGTTGAGGAAAGGCCTTA------CTCAGACGAAAGAGATGTTCTCTCAGAAGGYGAAACGGAAGATGAGGATGCTGAAGGCACACAACCTCGTATGAAGAGGAAACGGAAGCCGTATAGATGGGGCTCTCTGGTRAAAGACGGTGTCATCGAATACCTGGATGCTGAAGAGGAAGAGACAGTCATGATTTGCATGACTCCGGATGATTTGGTCGAATCTCGTTTGATGAGGCAAGGTATTGACCCACGACAGGACGGGGATTTCGATCCGGCAGCTCGCCTTAAGTCTGTGC-CTATGGCTCATACATGGACATCATTGCCGCTGGTACTGGTGAGTTCGAGGCTGGTATCTCCAAGGATGGCCAGACCCGCGAGCACGCTCTGCTTGCCTTCACGCTCGGTGTGCGTCAGCTCATCGTTGCGGTTAACAAAATGGACACCACCAAGGTCCGTAGTCAATC--------CGA-TATAAGATCGCATCCCTTT-TAAATTTCTTGTCACCTCAG-----TGGTCTGAGGAGCGCTTCAACGAAATCGTTAAGGAAACGTCCAACTTCATCAAGAAGGTCGGTTACAACCCGAAGGCTGTTTCTTTCGTCCCGATCTCTGGCTGGCACGGTGACAACATGCTTGAGGAGTCCAGCAAAGTACGGACTATTCTATTTTTA--------------CATTAGCTTCTACTGACCTTTCTGCAGTATGCCG--TGGTATAAGGGCTGGACCAAGGACACC---AAGTCG---GGTACCGTCAAGGGCAAGACACTTCTCGATGCTATTGATGCCATTGAGCCGCCTGTCCGTCCCCAGGATAAGCCC-CTCCGTCTTCCTCTC
>Fuscoporia_rhabarbarina_Dai_16550
TGTGGGTC--------------TCTT-GA-GCTGGCT--------------TTGCAGG-TGCTCAGAGGCTC------CCA--TTCTCATCC-ACTCAA--CCCC--TGTGCACTTTTGAACGCA------AG--TGAGTCGTCAGTT--------------------------------CCCCTAAGTTGGGAGTG-ACTTG---------------ATTTGCTTCGTTTAT-----TATAAACTCTTT--TTATGTCTTGTAGAATGC-T-TTGCCTCTCTGTAGGCGAAATG-TAAT-ACAACTTTCAACAACGGATCTCTTGGCTCTCGCATCGATGAAGAACGCAGCGAAATGCGATAAGTAATGTGAATTGCAGAATTCAGTGAATCATCGAATCTTTGAACGCACCTTGCGCTCCTTGGTATTCCGAGGAGCATGCCTGTTTGAGTGTTATGTTATCCTCAATCCCCTTGG-TTTTGTT--AAAATAAGACCTCTGGGTTTGGTTTTGGAG---------------------------------------------------------------------------------------------------------------------------------------------------------------------------------------------------------------------------------------------------------------------------------------------------------------------------------------------------------------------------------------------------------------------------------------------------------------------------------------------------------------------------------------------------------------------------------------------------------------------------------------------------------------------------ACATCGATTT--GCCGGTGGACAAGGGGT-A-AGGAATGTGGCACTCTTT--GGAGTGTG-TTATAGCCTT-TCTCATATACATCGGT-TGGGATTGAGGCCCGCAGCGCGCCC-----TT-GTGGCCGGAGGTTCGCCTCACGTA---ACGCGCTTAGGATGTTGGCATAATGGCTTTAAGCGACCCGTCTTGAAACACGGACCAAGGAGTCTAACATGCTCGCGAGTGTTA-GGGTGGAAAACCCTTGCGCGTAATG-AAAGTGAA-AGTTGAGAACCTCCGCAAGGGGGTGCATCGACGCCCGGCCCTGAAGTTTACTGACGGTGCTGCGGTAGAGCGCGTATGTTGGGACCCGAAAGATGGTGAACTATGCCTGAATAGGGCGAAGCCAGAGGAAACTCTG-GTGGAGGCTCGTAGCGATTCTGACGTGCAAATCGATCGTCAAATTTGGGTATAGGGGCGAAAGACTAATCGAACCATCTAGTAGCTGGTTCCTGCCGAAGTTTCCCTCAGGATAGCAGAAACTCATATCAGATTTATGTGGTAAAGCGAATGATTAGAGGAGCTAGGGATGAAACATCCTTAACCTATTCTCAAACTTTAAATATGTAAGAACGAGCCGTCTCTTAGTTGGACCGCTCGACGATT-GAGAGTTTCTAGTGGGCCATTTTTGGTAAGCAGAACTGGCGATGCGGGATGAACCGAACG-CGAGGTTAAGGTGCCGGAATGCACGCTCATCAGACACCACAAAAGGTGTTAGTTCATCTAGACAGCAGGACGGTGGCCATGGAAGTCGGAATCCGCTAAGGAGTGTGTAACAACTCACCTGCCGAATGAACTAGCCCTGAAAATGGATGGCGCTCAAGCGTGCTACCCATACCTCGCCGT-CCGTGTTGAAGTGACGCGCGGACGAGTAGGCAGGCGTGG--AGGT-CCGTGAAGAAGCCATTCTTAGAAGAGTGGGGCCTAGAAAACCTGGAGGAAAACGCTCAATCGACCAATTTGACGAAGGTCTTTGTCAATGGTGTCTGGTTGGGTGTTCATCGTGATCCGTCTGGTCTAGTCAGAACTCTCAGGATGCTCAGACGAAGGGACGACATAAGTACCGAGGTTTCCATTGTCCGTGATATCCGCGAGCGAGAGTTGCGCATTAATACGGACGCGGGYCGTGTGTGCAGGCCGCTGTTTATCGTAGAAGACCACAAGCTGAAGCTGAAGCGTCAACACCTAAGATGGCTTCAGCAGAAGTTCAGGGTTGAGGAAAGGCCTTA------CTCAGACGAAAGAGATGTTCTCTCAGAAGGCGAAACGGAAGATGAGGATGCTGAAGGCACACAACCTCGTATGAAGAGGAAACGGAAGCCGTATAGATGGGGCTCTCTGGTAAAAGACGGTGTCATCGAATACCTGGATGCTGAAGAGGAAGAGACAGTCATGATTTGCATGACTCCGGATGATTTGGTCGAATCTCGTTTGATGAGGCAAGGTATTGACCCRCGACAGGACGGGGATTTCGATCCGGCAGCTCGTCTTAAATCTGTGC-CTATGGCTCATACATGGACATCATTGCCGCTGGYACTGGTGAGTTCGAGGCTGGTATCTCYAAGGATGGCCAGACCCGCGAGCACGCTCTGCTTGCTTTCACGCTCGGTGTGCGTCAGCTCATTGTTGCGGTCAACAAAATGGACACCACCAAGGTCCGTAAYCATTA--------CGA-TATAAAATCGCACCCCTTC-TAAGTTTCTTGTTACTTCAG-----TGGTCTGAGGAACGCTTCAAYGAAATCGTTAAGGAAACGTCCAACTTTATCAAGAAAGTCGGTTACAACCCGAAGGCCGTCTCTTTCGTCCCGATCTCTGGATGGCATGGTGACAACATGCTTGAGGAGTCTAGCAAAGTATGAACTATTATATTTTGACA------------TTGTAATTTTTACTAACCTTTCTGTAGCATGCCA--TGGTACAAGGGCTGGACCAAGGAGACC---AAGGGC---GGTTCTGTCAAGGGCAAGACGCTCCTCGATGCTATTGATGCCATTGAGCCGCCTGTCCGTCCCCAGGATAAGCCC-CTCCGTCTTCCTCTC
>Fuscoporia_senex_Dai_17043
-GTGGGTC--------------TCTT-GA-GCTGGCT--------------TTGCAGG-TGCTCAGAGGCTC------CCA--TTCTCATCC-ACTCAA--CCCC--TGTGCACTTTTGAACGCA------AG--TGAGTCGTCAGTT--------------------------------CCCCTAAGTTGGGAGTG-ACTTG---------------ATTTGCTTCGTTTAT-----TATAAACTCTTT--TTATGTCTTGTAGAATGC-T-TTGCCTCTCTGTAGGCGAAATG-TAAT-ACAACTTTCAACAACGGATCTCTTGGCTCTCGCATCGATGAAGAACGCAGCGAAATGCGATAAGTAATGTGAATTGCAGAATTCAGTGAATCATCGAATCTTTGAACGCACCTTGCGCTCCTTGGTATTCCGAGGAGCATGCCTGTTTGAGTGTTATGTTATCCTCAATCCCCTTGG-TTTTGTT--AAAATAAGACCTCTGGGTTTGGTTTTGGAGG----CTTATGCTGG-------CTTCACAGTCGGCTCCTCTTGAAAGCATTAGCTGGGCTTTTGCTCGATGCAATGGTGTAATAAT--TATCATC--ACCAG-TGCAGCTTGCAGTCA--AAGCTTGCTTC-TAATTGTCTCAAT-------GTGAGACATTGTAAGGACT--------------TT--------------G-AT-CCTTTGACATTTTTGACCTCCCCTAGTAACTGCGAGTGAAGCGGGAAAAGCTCAAATTTAAAATCTGGCGGTTTTGTCGCCCGAGTTGTAATCTGGAGAAGCGTTTTCCGTGCCGGACCGTGTACAAGTTTCTTGGAACAGAGCGTCATAGAGGGTGAGAATCCCGTCCATGACACGGACTCCCGGTGCTTTGTGATACGCTCTCGAAGAGTCGAGTTGTTTGGGAATGCAGCTCAAAATGGGTGGTAAGCTCCATCTAAAGCTAAATATTGGCGAGAGACCGATAGCGAACAAGTACCGTGAGGGAAAGATGAAAAGCACTTTGGAAAGAGAGTTAAACAGTACGTGAAATTGTTGAAAGGGAAACGCTTGAAGTCAGTCGCGTCTTATTTGACTCAGCCTTGC---TTCGGCTTG----GTGTATTTCAAGTAGGATGGGTCAACATCGATTTTGGCCGGTGGACAAGGGGTTA-AGGAATGTGGCACTCTTT--GGAGTGTG-TTATAGCCTTTTCTCATATACATCGGT-TGGGATTGAGGCCCGCAGCGCGCCC-----TT-GTGGCCGGAGGTTCGCCTCACGTA---ACGCGCTTAGGATGTTGGCATAATGGCTTTAAGCGACCCGTCTTGAAACACGGACCAAGGAGTCTAACATGCTCGCGAGTGTTA-GGGTGGAAAACCCTTGCGCGTAATG-AAAGTGAA-AGTTGAGAACCTCCGCAAGGGGGTGCATCGACGCCCGGCCCTGAAGTTTACTGACGGTGCTGCGGTAGAGCGCGTATGTTGGGACCCGAAAGATGGTGAACTATGCCTGAATAGGGCGAAGCCAGAGGAAACTCTG-GTGGAGGCTCGTAGCGATTCTGACGTGCAAATCGATCGTCAAATTTGGGTATAGGGGCGAAAGACTAATCGAACCATCTAGTAGCTGGTTCCTGCCGAAGTTTCCCTCAGGATAGCAGAAACTCATATCAGATTTATGTGGTAAAGCGAATGATTAGAGGAGCTAGGGATGAAACATCCTTAACCTATTCTCAAACTTTAAATATGTAAGAACGAGCCGTCTCTTAGTTGGACCGCTCGACGATT-GAGAGTTTCTAGTGGGCCATTTTTGGTAAGCAGAACTGGCGATGCGGGATGAACCGAACG-CGAGGTTAAGGTGCCGGAATGCACGCTCATCAGACACCACAAAAGGTGTTAGTTCATCTAGACAGCAGGACGGTGGCCATGGAAGTCGGAATCCGCTAAGGAGTGTGTAACAACTCACCTGCCGAATGAACTAGCCCTGAAAATGGATGGCGCTCAAGCGTGCTACCCATACCTCGCCGT-CCGTGTTGAAGTGACGCGCGGACGAGTAGGCAGGCGTGG--AGGT-CCGTGAAGAAGCCATTCTTAGAAGAGTGGGGCCTAGAAAACCTGGAGGAAAACGCTCAATCGACCAATTTGACGAAGGTCTTTGTCAATGGTGTCTGGTTGGGTGTTCATCGTGATCCGTCTGGTCTAGTCAGAACTCTCAGGATGCTCAGACGAAGGGACGACATAAGTACCGAGGTTTCCATTGTCCGTGATATCCGCGAGCGAGAGTTGCGCATTAATACGGACGCGGGYCGTGTGTGCAGGCCGCTGTTTATCGTRGAAGACCACAAGCTGAAGCTGAAGCGTCAACACCTAAGATGGCTTCAGCAGAAGTTCAGGGTTGAGGAAAGGCCTTA------CTCAGACGAAAGAGATGTTCTCTCAGAAGGCGAAACGGAAGATGAGGATGCTGAAGGCAYACAACCTCGTATGAAGAGGAAACGGAAGCCGTATAGATGGGGCTCTCTGGTAAAAGACGGTGTCATCGAATACCTGGATGCTGAAGAGGAAGAGACAGTCATGATTTGCATGACTCCGGATGATTTGGTCGAATCTCGTTTGATGAGGCAAGGTATTGACCCACGACAGGACGGGGATTTCGATCCGGCAGCTCGCCTTAAATCTGTGC-CTATGGCTCATACATGGACATCATTGCCGCTGGTACTGGTGAGTTCGAGGCTGGTATCTCCAAGGATGGCCAGACCCGCGAGCACGCTCTGCTTGCCTTCACGCTCGGTGTGCGTCAGCTCATCGTTGCGGTTAACAAAATGGACACCACCAAGGTCCGTAGTCAATC--------CGA-TATAAGATCGCATCCCTTT-TAAATTTCTTGTCACCTCAG-----TGGTCTGAGGAGCGCTTCAACGAAATCGTTAAGGAAACGTCCAACTTCATCAAGAAGGTCGGTTACAACCCGAAGGCTGTTTCTTTCGTCCCGATCTCTGGCTGGCACGGTGACAACATGCTTGAGGAGTCCAGCAAAGTACGGACTATTCTATTTTTA--------------CATYAGCTTCTACTGACCTTTCTGCAGTATGCCG--TGGTATAAGGGCTGGACCAAGGACACC---AAGTCG---GGTACCGTCAAGGGCAAGACACTTCTCGATGCTATTGATGCCATTGAGCCGCCTGTCCGTCCCCAGGATAAGCCC-CTCCGTCTTCCTCTC
>Fuscoporia_callimorpha_SFC20160128_6
TGTGGGTC--------------TCTT-GA-GCTGGCT--------------TTGCAGG-TGCTCAGAGGCTC------CCA--TTCTCATCC-ACTCAA--CCCC--TGTGCACTTTTGAACGCA------AG--TGAGTCGTCAGTT--------------------------------CCCCTAAGCTGGGAGTG-ATTTG---------------ATTTGCTTCGTTTAT-----TATAAACTCTTT--TTATGTCTTGTAGAATGC-T-TTGCCTCTCTGTAGGCGAAATG-TAAT-ACAACTTTCAACAACGGATCTCTTGGCTCTCGCATCGATGAAGAACGCAGCGAAATGCGATAAGTAATGTGAATTGCAGAATTCAGTGAATCATCGAATCTTTGAACGCACCTTGCGCTCCTTGGTATTCCGAGGAGCATGCCTGTTTGAGTGTTATGTTATCCTCAATCCCCTTGG-TTTTGTT--AAAATAAGACCTCTGGGTTTGGTTTTGGAGG----CTTGTGCTGG-------CTTCACAGTCGGCTCCTCTTGAAAGCATTAGCTGGGCTTTTGCTCGATGCAATGGTGTAATAAT--TATCATC--ACCAG-TGCAGCTTGCAGTCA--AAGCTTGCTTC-TAATTGTCTCAAC-------GTGAGACATTGTAAGGACT--------------TT--------------G-AT-CCTTTGACATTTTTGACCTCCCCTAGTAACTGCGAGTGAAGCGGGAAAAGCTCAAATTTAAAATCTGGCGGTTTTGTCGCCCGAGTTGTAATCTGGAGAAGCGTTTTCCGTGCCGGACCGTGTACAAGTTTCTTGGAACAGAGCGTCATAGAGGGTGAGAATCCCGTCCATGACACGGACTCCCGGTGCTTTGTGATACGCTCTCGAAGAGTCGAGTTGTTTGGGAATGCAGCTCAAAATGGGTGGTAAGCTCCATCTAAAGCTAAATATTGGCGAGAGACCGATAGCGAACAAGTACCGTGAGGGAAAGATGAAAAGCACTTTGGAAAGAGAGTTAAACAGTACGTGAAATTGTTGAAAGGGAAACGCTTGAAGTCAGTCGCGTCTTATTTGACTCAGCCTTGC---TTCGGCTTG----GTGTATTTCAAGTAGGATGGGTCAACATCGATTTTGGCCGGTGGACAAGGGGTTA-AGGAATGTGGCACTCTTC--GGAGTGTG-TTATAGCCTTTTCTCATATACATCGGT-TGGGATTGAGGCCCGCAGCGCGCCC-----TT-GTGGCCGGAGGTTCGCCTCACGTA---ACGCGCTTAGGATGTTGGCATAATGGCTTTAAGCGACC----------------------------------------------------------------------------------------------------------------------------------------------------------------------------------------------------------------------------------------------------------------------------------------------------------------------------------------------------------------------------------------------------------------------------------------------------------------------------------------------------------------------------------------------------------------------------------------------------------------------------------------------------------------------------------------------------------------------------------------------------------------------------------------------ATTCTTAGAAGAGTGGGGCCTAGAAAACCTGGAGGAAAACGCTCAATCGACCAATTTGACGAAGGTCTTTGTCAATGGTGTCTGGTTGGGTGTTCATCGTGATCCGTCTGGTCTAGTCAGAACGCTCAGGATGCTCAGACGAAGGGACGATATAAGTACCGAGGTTTCCATTGTCCGTGATATTCGCGAGCGAGAGTTGCGCATTAATACGGACGCGGGCCGTGTGTGCAGGCCGCTGTTTATCGTAGAAGACCACAAGCTGAAGCTGAAGCGTCAACACCTAAGATGGCTTCAGCAGAAGTTCAGGGTTGAGGAAAGGCCTTA------CTCAGACGAAAGAGATGTTCTCTCAGAAGGCGAAACGGAAGATGAGGATGCTGAAGGCACACAACCTCGTATGAAGAGGAAACGGAAGCCGTATAGATGGGGCTCTCTGGTGAAAGACGGTGTCATCGAATACCTGGATGCTGAAGAGGAAGAGACAGTCATGATTTGCATGACTCCGGATGATTTGGTCGAATCTCGTTTGATGAGGCAAGGTATTGACCCACGACAGGACGGGGATTTCGATCCGGCAGCTCGCCTTAAATCTGTGC-CTATGGCTCATACATGGACATCATTGCCGCTGGCACTGGTGAGTTCGAGGCTGGTATCTCCAAGGATGGCCAGACCCGCGAGCACGCTCTGCTTGCTTTCACGCTCGGTGTGCGTCAGCTCATTGTTGCGGTTAACAAAATGGACACCACCAAGGTCCGTAACCATTA--------CGA-TATAAAATCGCACCCCTTC-TAAGTTTCTTGTTACTTCAG-----TGGTCTGAGGAACGCTTCAACGAAATCGTTAAGGAAACGTCCAACTTTATCAAGAAAGTCGGTTACAACCCGAAGGCCGTCTCTTTCGTCCCGATCTCTGGATGGCATGGTGACAACATGCTTGAGGAGTCTAGCAAAGTATGAACTATTATATTTTGACA------------TTGTAATTTTTACTAACCTTTCTGAAGCATGCCG--TGGTACAAGGGCTGGACCAAGGAGACC---AAGGGC---GGTTCTGTCAAGGGCAAGACGCTCCTCGATGCTATTGATGCCATTGAGCCGCCTGTCCGTCCCCAGGATAAGCCC-CTCCGTCTTCCTCTC
>Fuscoporia_callimorpha_Doll_868
TGTGGGCC--------------TCTC-GA-GCTGGCT--------------TTGCAGG-TGCTCAGAGGCTC------CCA--CTCTCATCC-ACTCAA--CCCC--TGTGCACTTTTGAACGCA------AG--WGAGTCGTCAGTTC-------------------------------CCCCTAAGCTGGGAGTG-ACTTG---------------ATTTGCTTCGTTTAT-----TACAAACTCTTT-ATTATGTCTTGTAGAATGC-T-TTGCCTCTCTGTAGGCRAAATA-TAAT-ACAACTTTCAACAACGGATCTCTTGGCTCTCGCATCGATGAAGAACGCAGCGAAATGCGATAAGTAATGTGAATTGCAGAATTCAGTGAATCATCGAATCTTTGAACGCACCTTGCGCTCCTTGGTATTCCGAGGAGCATGCCTGTTTGAGTGTTATGTTATTCTCAATCCCTTTGG-TTTT--T-AGAAATAAGACCACTGGGGTTGGTTTTGGAGG----CTTATGCTGG-------CTTCACAGTCGGCTCCTCTTGAAAGCATTAGCTGGGCTTTTGCTCGATGCAATGGTGTAATAAT--TATCTTC--ACCAG-TGCAGCTTGCAGTCA--AAGCTTGCTTC-TAATTGTCTCCAT-------CTGAGACATGGTAAGGACT--------------TG----------------AG-TCCTTGACATTTT-GACCTCCCCTAGTAACTGCGAGTGAAGCGGGAAAAGCTCAAATTTAAAATCTGGCGGTTTTGTCGCCCGAGTTGTAATCTGGAGAAGCGTTTTCCGTGCCGGACCGTGTACAAGTCTCTTGGAACAGAGCGTCATAGAGGGTGAGAATCCCGTCCATGACACGGACTCCCGGTGCTTTGTGATACGCTCTCGAAGAGTCGAGTTGTTTGGGAATGCAGCTCAAAATGGGTGGTAAGCTCCATCTAAAGCTAAATATTGGCGAGAGACCGATAGCGAACAAGTACCGTGAGGGAAAGATGAAAAGCACTTTGGAAAGAGAGTTAAACAGTACGTGAAATTGTTGAAAGGGAAACGCTTGAAGTCAGTCGCGTCTTACTTGACTCAGCCTTGC---TTCGGCTTG----GTGTATTTCAAGTAGGATGGGTCAACATCGATTTTGACCGGTGGACAAGGGGTGA-AGGAATGTGGCACTCTTC--GGAGTGTG-TTATAGCCTTTTCTCATATACATCGGT-TGGGATTGAGGCCCGCAGCGCGCCC-----TT-GTGGCCGGAGGTTCGCCTCACGTA---ACGCGCTTAGGATGTTGGCATAATGGCTTTAAGCGACCCGTCTTGAAACACGGACCAAGGAGTCTAACATGCTCGCGAGTGTTA-GGGTGGAAAACCCTTGCGCGTAATG-AAAGTGAA-AGTTGAGACCCTCCGCAAGGGGGTGCATCGACGCCCGGCCCTGAAGTTTACTGACGGTGCTGCGGTAGAGCGCGTATGTTGGGACCCGAAAGATGGTGAACTATGCCTGAATAGGGCGAAGCCAGAGGAAACTCTG-GTGGAGGCTCGTAGCGATTCTGACGTGCAAATCGATCGTCAAATTTGGGTATAGGGGCGAAAGACTAATCGAACCATCTAGTAGCTGGTTCCTGCCGAAGTTTCCCTCAGGATAGCAGAAACTCATATCAGATTTATGTGGTAAAGCGAATGATTAGAGGAGCTAGGGATGAAACATCCTTAACCTATTCTCAAACTTTAAATATGTAAGAACGAGCCGTCTCTTAGTTGGACCGCTCGACGATT-GAGAGTTTCTAGTGGGCCATTTTTGGTAAGCAGAACTGGCGATGCGGGATGAACCGAACG-CGAGGTTAAGGTGCCGGAATGCACGCTCATCAGACACCACAAAAGGTGTTAGTTCATCTAGACAGCAGGACGGTGGCCATGGAAGTCGGAATCCGCTAAGGAGTGTGTAACAACTCACCTGCCGAATGAACTAGCCCTGAAAATGGATGGCGCTCAAGCGTGCTACCCATACCTCGCCGT-CCGTGTTGAAGTGACGCGCGGACGAGTAGGCAGGCGTGG--AGGT-CCGTGAAGAAGCC-------------------------------------------------------------------------------------------------------------------------------------------------------------------------------------------------------------------------------------------------------------------------------------------------------------------------------------------------------------------------------------------------------------------------------------------------------------------------------------------------------------------------------------------------------------------------------------------------------------------------------------------ATCATTGCCGCTGGTACTGGTGAGTTCGAGGCTGGCATTTCCAAGGATGGCCAGACCCGCGAGCACGCTCTGCTTGCTTTCACGCTCGGTGTGCGTCAGCTCATTGTTGCGGTCAACAAAATGGACACCACCAAGGTTCGCAACCATTA--------CGA-TATAAAATCGCACTTCTTC-TAAGTTTCTTGTTACTCCAG-----TGGTCTGAGGAGCGCTTCAACGAAATCGTTAAGGAAACGTCCAACTTTATCAAGAAAGTCGGTTACAACCCGAAGGCCGTCTCTTTCGTCCCGATCTCTGGATGGCATGGTGACAACATGCTTGAGGAGTCTGCCAAAGTATGAACTATTATATATTGACA------------TTGTAATTTTTACTAACCTTTCTGTAGCATGCCG--TGGTACAAGGGCTGGACCAAGGAGACC---AAGGGT---GGTTCTGTCAAGGGCAAGACGCTCCTCGATGCTATTGATGCCATTGAGCCGCCTGTTCGTCCCCAGGATAAACCC-CTCCGTCTTCCTCTC
>Fuscoporia_torulosa_Dai_15518
TGTGGGTC--------------TCTT-GA-GCTGGCA--------------TTGCAGG-TGCTCGGAGGCTC------CCA--TTCTCATCC-ACTCAACCCCCC--TGTGCACTTCTGAACGCA------AG--TGAGTCGTCAGTC----------------------------------CCCATGCTGGGATTG-ACTTGT--------------ATTTACTTCGTTTAT-----TACAAACTCTTT--TTATGTCTTGTAGAATGC-A-TTGCCTCTTTACAGGCGAAATG-TAAT-ACAACTTTCAACAACGGATCTCTTGGCTCTCGCATCGATGAAGAACGCAGCGAAATGCGATAAGTAATGTGAATTGCAGAATTCAGTGAATCATCGAATCTTTGAACGCACCTTGCGCTCCTTGGTATTCCGAGGAGCATGCCTGTTTGAGTGTTATGTTATTCTCAATCCCCTTGG-TTTT--T--ATAATAAGACCTCTGGGCTTGGTTTTGGAGG----CTTATGCTGG-------CTTCACAGTCGGCTCCTCTTGAAAGCATTAGCTGGGCTTTTGCTCGATGCAACGGTGTAATAAT--TATCTTC--ACCGA-TGCAGCTTGCAGTTA--AAGCTTGCTTC-TAACTGTCTCAGT-------CTGAGACATTATAAGGGCT--------------CT--------------G-GT-CCTTTGACAACTTTGACCTCCCCTAGTAACTGCGAGTGAAGAGGGAAAAGCTCAAATTTAAAATCTGGCGGTTTTGTCGCCCGAGTTGTAATCTGGAGAAGCGTTTTCCGCGCCGGACCGTGTACAAGTCTCTTGGAACAGAGTGTCATAGAGGGTGAGAATCCCGTCCATGACACGGACTCCCGGTGCTTTGTGATACGCTCTCGAAGAGTCGAGTTGTTTGGGAATGCAGCTCAAAGTGGGTGGTAAGCTCCATCTAAAGCTAAATATTGGCGAGAGACCGATAGCGAACAAGTACCGTGAGGGAAAGATGAAAAGCACTTTGGAAAGAGAGTAAAACAGTACGTGAAATTGTTGAAAGGGAAACGCTTGAAGTCAGTCGCATCTTACTTGACTCAGCCTTGC---TTCGGCTTG----GTGTATTTCAAGTAGGATGGGTCAACATCGATTTTGACCGGCGGACAAGGGGTGA-AGGAATGTGGCACTCTTC--GGAGTGTG-TTATAACCTTTTCTCATATACGTCGGT-TGGGATTGAGGCCCGCAGCGCGCCC-----TT-GTGGCCGGAGGTTCGCCTCACGTA---ACGCGCTTAGGATGTTGGCATAATGGCTTTAAGCGACCCGTCTTGAAACACGGACCAAGGAGTCTAACATGCTCGCGAGTGTTA-GGGTGGAAAACCCTTGCGCGTAATG-AAAGTGAA-AGTTGAGAACCTCCGCAAGGGGGCGCATCGATGCCCGGCCCTGAAGTTTACTGACGGTGCTGCGGTAGAGCGCGTATGTTGGGACCCGAAAGATGGTGAACTATGCCTGAATAGGGCGAAGCCAGAGGAAACTCTG-GTGGAGGCTCGTAGCGATTCTGACGTGCAAATCGATCGTCAAATTTGGGTATAGGGGCGAAAGACTAATCGAACCATCTAGTAGCTGGTTCCTGCCGAAGTTTCCCTCAGGATAGCAGAAACTCATATCAGATTTATGTGGTAAAGCGAATGATTAGAGGAGCTAGGGATGAAACATCCTTAACCTATTCTCAAACTTTAAATATGTAAGAACGAGCCGTCTCTTAGTTGGACCGCTCGACGATT-GAGAGTTTCTAGTGGGCCATTTTTGGTAAGCAGAACTGGCGATGCGGGATGAACCGAACG-CGAGGTTAAGGTGCCGGAATGCACGCTCATCAGACACCACAAAAGGTGTTAGTTCATCTAGACAGCAGGACGGTGGCCATGGAAGTCGGAATCCGCTAAGGAGTGTGTAACAACTCACCTGCCGAATGAACTAGCCCTGAAAATGGATGGCGCTCAAGCGTGCTACCCATACCTCGCCGT-CCGTGTTGAAGTGACGCGCGGACGAGTAGGCAGGCGTGG--AGGT-CCGTGAAGAAGCCATTCTTAGAGGAGTGGGGCCTGGAAAACTTGGAGGAAAACGCTCAATCGACCAATTTGACAAAGGTTTTTGTCAATGGTGTCTGGTTAGGTGTTCATCGCGATCCGTCCGGTCTGGTCAGAACCCTCAGGATGCTCAGAAGAAGGGACGACATTAGTACCGAGGTTTCCATTGTCCGCGATATCCGTGAGCGAGAGCTGCGCATTAACACGGATGCGGGTCGTGTGTGCAGACCGCTGTTCATTGTAGAAGACCATAAACTAAAGCTGAAGCGTCAACATCTAAGATGGCTTCAGCAGAAGTTCAGGGTTGAGGAAAGGCCCTA------TTCAGAGGAAAGAGACGTTCTCTCGGAAGGCGAAACGGAAGATGAGGATGCAGAAGGCGCGCAACCTCGCATGAAAAGGAAACGGAAGCCATACAGATGGGGTTCTCTGGTTAAAGATGGAGTCATTGAATACCTGGATGCTGAGGAGGAAGAAACAGTCATGATTTGCATGACTCCGGATGACTTGGTTGAATCTCGCTTGATGAAGCAAGGCGTTGACCCGCGGCAGGACGGTGACTTCGATCCGGCGGCTCGTCTAAAATCTGTGC-CTATGGCTCATACATGGACATCATTGCCGCTGGTACTGGTGAGTTCGAGGCTGGTATCTCCAAGGATGGTCAGACCCGCGAGCACGCTCTGCTTGCCTTCACGCTCGGTGTGCGTCAGCTCATCGTTGCAGTCAACAAAATGGACACCACCAAGGTTCGTAGCCAATC--------TCATTTTAAAGTTGCATCCGTCC-TAAATTTCTTTCCATTTCAG-----TGGTCTGAGGAGCGCTTTAACGAAATCGTTAAGGAAACGTCCAACTTCATCAAGAAGGTCGGTTACAACCCGAAGGCCGTCTCTTTCGTCCCGATCTCTGGCTGGCACGGTGACAACATGCTTGAGGAGTCTAGCAAAGTACGGACCATTCTCTAATAT--------------TGTGCACTGTTATTGACCTTTCTGTAGCATGCCA--TGGTACAAGGGCTGGACCAAGGAGACC---AAGTCG---GGTTCCGTCAAGGGCAAGACGCTCCTCGATGCTATTGATGCCATTGAGCCGCCCGTCCGTCCCCAGGATAAGCCC-CTCCGTCTTCCTCTC
>Fuscoporia_torulosa_JV_1405_2
TGTGGGTC--------------TCTT-GA-GCTGGCA--------------TTGCAGG-TGCTCGGAGGCTC------CCA--TTCTCATCC-ACTCAA-CCCCC--TGTGCACTTCTGAACGCA------AG--TGAGTCGTCAGTC----------------------------------CCCATGCTGGGATTG-ACTTGT--------------ATTTACTTCGTTTAT-----TACAAACTCTTT--TTATGTCTTGTAGAATGC-A-TTGCCTCTTTACAGGCGAAATG-TAAT-ACAACTTTCAACAACGGATCTCTTGGCTCTCGCATCGATGAAGAACGCAGCGAAATGCGATAAGTAATGTGAATTGCAGAATTCAGTGAATCATCGAATCTTTGAACGCACCTTGCGCTCCTTGGTATTCCGAGGAGCATGCCTGTTTGAGTGTTATGTTATTCTCAATCCCCTTGG-TTTT--T--ATAATAAGACCTCTGGGCTTGGTTTTGGAGG----CTTATGCTGG-------CTTCACAGTCGGCTCCTCTTGAAAGCATTAGCTGGGCTTTTGCTCGATGCAACGGTGTAATAAT--TATCTTC--ACCGA-TGCAGCTTGCAGTTA--AAGCTTGCTTC-TAACTGTCTCAGT-------CTGAGACATTATAAGGGCT--------------CT--------------G-GT-CCTTTGACAACTTTGACCTCCCCTAGTAACTGCGAGTGAAGAGGGAAAAGCTCAAATTTAAAATCTGGCGGTTTTGTCGCCCGAGTTGTAATCTGGAGAAGCGTTTTCCGCGCCGGACCGTGTACAAGTCTCTTGGAACAGAGTGTCATAGAGGGTGAGAATCCCGTCCATGACACGGACTCCCGGTGCTTTGTGATACGCTCTCGAAGAGTCGAGTTGTTTGGGAATGCAGCTCAAAATGGGTGGTAAGCTCCATCTAAAGCTAAATATTGGCGAGAGACCGATAGCGAACAAGTACCGTGAGGGAAAGATGAAAAGCACTTTGGAAAGAGAGTAAAACAGTACGTGAAATTGTTGAAAGGGAAACGCTTGAAGTCAGTCGCATCTTACTTGACTCAGCCTTGC---TTCGGCTTG----GTGTATTTCAAGTAGGATGGGTCAACATCGATTTTGACCGGCGGACAAGGGGTGA-AGGAATGTGGCACTCTTC--GGAGTGTG-TTATAACCTTTTCTCATATACGTCGGT-TGGGATTGAGGCCCGCAGCGCGCCC-----TT-GTGGCCGGAGGTTCGCCTCACGTA---ACGCGCTTAGGATGTTGGCATAATGGTTTTAAGCGACCCGTCTTGAAACACGGACCAAGGAGTCTAACATGCTCGCGAGTGTTA-GGGTGGAAAACCCTTGCGCGTAATG-AAAGTGAA-AGTTGAGAACCTCCGCAAGGGGGCGCATCGACGCCCGGCCCTGAAGTTTACTGACGGTGCTGCGGTAGAGCGCGTATGTTGGGACCCGAAAGATGGTGAACTATGCCTGAATAGGGCGAAGCCAGAGGAAACTCTG-GTGGAGGCTCGTAGCGATTCTGACGTGCAAATCGATCGTCAAATTTGGGTATAGGGGCGAAAGACTAATCGAACCATCTAGTAGCTGGTTCCTGCCGAAGTTTCCCTCAGGATAGCAGAAACTCATATCAGATTTATGTGGTAAAGCGAATGATTAGAGGAGCTAGGGATGAAACATCCTTAACCTATTCTCAAACTTTAAATATGTAAGAACGAGCCGTCTCTTAGTTGGACCGCTCGACGATT-GAGAGTTTCTAGTGGGCCATTTTTGGTAAGCAGAACTGGCGATGCGGGATGAACCGAACG-CGAGGTTAAGGTGCCGGAATGCACGCTCATCAGACACCACAAAAGGTGTTAGTTCATCTAGACAGCAGGACGGTGGCCATGGAAGTCGGAATCCGCTAAGGAGTGTGTAACAACTCACCTGCCGAATGAACTAGCCCTGAAAATGGATGGCGCTCAAGCGTGCTACCCATACCTCGCCGT-CCGTGTTGAAGTGACGCGCGGACGAGTAGGCAGGCGTGG--AGGT-CCGTGAAGAAGCC-------------------------------------------------------------------------------------------------------------------------------------------------------------------------------------------------------------------------------------------------------------------------------------------------------------------------------------------------------------------------------------------------------------------------------------------------------------------------------------------------------------------------------------------------------------------------------------------------------------------------------------------ATCATTGCCGCTGGTACTGGTGAGTTCGAGGCTGGTATCTCCAAGGATGGTCAGACCCGCGAGCACGCTCTGCTTGCCTTCACGCTCGGTGTGCGTCAGCTCATCGTTGCAGTCAACAAAATGGACACCACCAAGGTTCGTAGCCAATC--------TCATTTTAAAGTCGCATCCGTCC-TAAATTTCTTTCCATTTCAG-----TGGTCTGAGGAGCGCTTTAACGAAATCGTTAAGGAAACGTCCAACTTCATCAAGAAGGTCGGTTACAACCCGAAGGCCGTCTCTTTCGTCCCGATCTCTGGCTGGCACGGTGACAACATGCTTGAGGAGTCTAGCAAAGTACGGACCATTCTCTAATAT--------------TGTGCACTGTTATTGACCTTTCTGTAGCATGCCA--TGGTACAAGGGCTGGACCAAGGAGACC---AAGTCG---GGTTCCGTCAAGGGCAAGACGCTCCTCGATGCTATTGATGCCATTGAGCCGCCCGTCCGTCCCCAGGATAAGCCC-CTCCGTCTTCCTCTC
>Fuscoporia_torulosa_JV_1312_19_Kout
TGTGGGTC--------------TCTT-GA-GCTGGCA--------------TTGCAGG-TGCTCGGAGGCTC------CCA--TTCTCATCC-ACTCAA-CCCCC--TGTGCACTTCTGAACGCA------AG--TGAGTCGTCAGTC----------------------------------CCCATGCTGGGATTG-ACTTG---------------ATTTACTTCGTTTAT-----TACAAACTCTTT--TTATGTCTTGTAGAATGC-A-TTGCCTCTTTACAGGCGAAATG-TAAT-ACAACTTTCAACAACGGATCTCTTGGCTCTCGCATCGATGAAGAACGCAGCGAAATGCGATAAGTAATGTGAATTGCAGAATTCAGTGAATCATCGAATCTTTGAACGCACCTTGCGCTCCTTGGTATTCCGAGGAGCATGCCTGTTTGAGTGTTATGTTATTCTCAATCCCCTTGG-TTTT--T--ATAATAAGACCTCTGGGCTTGGTTTTGGAGG----CTTATGCTGG-------CTTCACAGTCGGCTCCTCTTGAAAGCATTAGCTGGGCTTTTGCTCGATGCAACGGTGTAATAAT--TATCTTC--ACTGA-CGCAGCTTGCAGTTA--AAGCTTGCTTC-TAACTGTCTCAGT-------CTGAGACATTATAAGGGCT--------------CT--------------G-GT-CCTTTGACAACTTTGACCTCCCCTAGTAACTGCGAGTGAAGAGGGAAAAGCTCAAATTTAAAATCTGGCGGTTTTGTCGCCCGAGTTGTAATCTGGAGAAGCGTTTTCCGCGCCGGACCGTGTACAAGTCTCTTGGAACAGAGTGTCATAGAGGGTGAGAATCCCGTCCATGACACGGACTCCCGGTGCTTTGTGATACGCTCTCGAAGAGTCGAGTTGTTTGGGAATGCAGCTCAAAATGGGTGGTAAGCTCCATCTAAAGCTAAATATTGGCGAGAGACCGATAGCGAACAAGTACCGTGAGGGAAAGATGAAAAGCACTTTGGAAAGAGAGTAAAACAGTACGTGAAATTGTTGAAAGGGAAACGCTTGAAGTCAGTCGCATCTTACTTGACTCAGCCTTGC---TTCGGCTTG----GTGTATTTCAAGTAGGATGGGTCAACATCGATTTTGACCGGCGGACAAGGGGTGA-AGGAATGTGGCACTCTTC--GGAGTGTG-TTATAACCTTTTCTCATATACGTCGGT-TGGGATTGAGGCCCGCAGCGCGCCC-----TT-GTGGCCGGAGGTTCGCCTCACGTA---ACGCGCTTAGGATGTTGGCATAATGGCTTTAAGCGACCCGTCTTGAAACACGGACCAAGGAGTCTAACATGCTCGCGAGTGTTA-GGGTGGAAAACCCTTGCGCGTAATG-AAAGTGAA-AGTTGAGAACCTCCGCAAGGGGGCGCATCGACGCCCGGCCCTGAAGTTTACTGACGGTGCTGCGGTAGAGCGCGTATGTTGGGACCCGAAAGATGGTGAACTATGCCTGAATAGGGCGAAGCCAGAGGAAACTCTG-GTGGAGGCTCGTAGCGATTCTGACGTGCAAATCGATCGTCAAATTTGGGTATAGGGGCGAAAGACTAATCGAACCATCTAGTAGCTGGTTCCTGCCGAAGTTTCCCTCAGGATAGCAGAAACTCATATCAGATTTATGTGGTAAAGCGAATGATTAGAGGAGCTAGGGATGAAACATCCTTAACCTATTCTCAAACTTTAAATATGTAAGAACGAGCCGTCTCTTAGTTGGACCGCTCGACGATT-GAGAGTTTCTAGTGGGCCATTTTTGGTAAGCAGAACTGGCGATGCGGGATGAACCGAACG-CGAGGTTAAGGTGCCGGAATGCACGCTCATCAGACACCACAAAAGGTGTTAGTTCATCTAGACAGCAGGACGGTGGCCATGGAAGTCGGAATCCGCTAAGGAGTGTGTAACAACTCACCTGCCGAATGAACTAGCCCTGAAAATGGATGGCGCTCAAGCGTGCTACCCATACCTCGCCGT-CCGTGTTGAAGTGACGCGCGGACGAGTAGGCAGGCGTGG--AGGT-CCGTGAAGAAGCC-------------------------------------------------------------------------------------------------------------------------------------------------------------------------------------------------------------------------------------------------------------------------------------------------------------------------------------------------------------------------------------------------------------------------------------------------------------------------------------------------------------------------------------------------------------------------------------------------------------------------------------------------GCCGCTGGTACTGGTGAGTTCGAGGCTGGTATCTCCAAGGATGGTCAGACCCGCGAGCACGCTCTGCTTGCCTTCACGCTCGGTGTGCGTCAGCTCATCGTTGCAGTCAACAAAATGGACACCACCAAGGTTCGTAGCCAATC--------TCATTTTAAAGTCGCATCCGTCC-TAAATTTCTTTCCATTTCAG-----TGGTCTGAGGAGCGCTTTAACGAAATCGTTAAGGAAACGTCCAACTTCATCAAGAAGGTCGGTTACAACCCGAAGGCCGTCTCTTTCGTCCCGATCTCTGGCTGGCACGGTGACAACATGCTTGAGGAGTCTAGCAAAGTACGGATCATTCTCTAATAT--------------TGTGCACTGTTATTGACCTTTCTGTAGCATGCCA--TGGTACAAGGGCTGGACCAAGGAGACC---AAGTCG---GGTTCCGTCAAGGGCAAGACACTCCTCGATGCTATTGATGCCATTGAGCCGCCCGTCCGTCCCCAGGATAAGCCC-CTCCGTCTTCCTCTC
>Fuscoporia_australasica_Dai_15625
AGTGGGCC--------------TCTT-GA-GCTGGCA--------------TTGCAGG-TGCTTAGAGGCTC------CTA--CTCCCATTC-TCCCAA-CCCCC--TGTGCACTTCTGAGCGCA------AG--TGAGTGGTCAGTCTTGTCCCCTCCTTTCATAGGAGGGGGACTAGTCTTTCAAGCTGGTATTG-ACTTGA-------------TGCTTGCTTCGTTCAT-----TATTAACTCTTA--TAATGTCTTGTAGAATGC-A-TTGCCTCTCTGCAGGCGAAATG-TAAT-ACAACTTTCAACAACGGATCTCTTGGCTCTCGCATCGATGAAGAACGCAGCGAAATGCGATAAGTAATGTGAATTGCAGAATTCAGTGAATCATCGAATCTTTGAACGCACCTTGCGCTCCTTGGTATTCCGAGGAGCATGCCTGTTTGAGTGTCATGTTATTCTCAATCCCTTTGG-TTTT------TAAATGAACCTCTGGGTTTGGTATTGGAGG----TCTATGCTGG-------CTTCACAGTCGGCTCCTCTTGAATGTATTAGCTGGGCTTTTGCTCGATGCAATGGTGTAATAAT--TATCTTC--ACCAG-TGTAACTTGCAATTA--AAGCTTGCTTC-TAATTGTCTTAAT-------CTGAGACATTATAAAGGCA--------------AT--------------G-GT-CCTTTGATATCTTTGACCTCCCCTAGTAACTGCGAGTGAAGCGGGAAAAGCTCAAATTTAAAATCTGGCAGTTTTGCTGTCCGAGTTGTAATCTGGAGAAGCGTTTTCCGCGCCGGACCGTGTACAAGTCTCTTGGAACAGAGTGTCATAGAGGGTGAGAATCCCGTCCATGACACGGACTCCCGGTGCTTTGTGATACGCTCTCGAAGAGTCGAGTTGTTTGGGAATGCAGCTCAAAATGGGTGGTAAGCTCCATCTAAAGCTAAATATTGGCGAGAGACCGATAGCGAACAAGTACCGTGAGGGAAAGATGAAAAGCACTTTGGAAAGAGAGTTAAACAGTACGTGAAATTGTTGAAAGGGAAACGCTTGAAGTCAGTCGCATCTTACTTGACTCAGTCTTGC---TTTGGCTTG----GTGTATTTCAAGTAGGATGGGTCAACATCGATTTTGACCGGCGGACAAGGGGAGA-AGGAATGTGGCACTCTTC--GGGGTGTG-TTATAGCCTTCTCTCATATACGTCGGT-TGGGATTGAGGCCTGCAGCGCGCCC-----TT-GTGGCCGGAGGTTCGCCTCACGTA---ACGCGCTTAGGATGTTGGCATAATGGCTTTAAGCGACCCGTCTTGAAACACGGACCAAGGAGTCTAACATGCTCGCGAGTGTTA-GGGTGGAAAACCCTTGCGCGTAATG-AAAGTGAA-AGTTGAGAACCTCCGCAAGGGGGTGCATCGACGCCCGGCCCTGAAGTTTACGGACGGTGCTGCGGTAGAGCGCGTATGTTGGGACCCGAAAGATGGTGAACTATGCCTGAATAGGGTGAAGCCAGAGGAAACTCTG-GTGGAGGCTCGTAGCGATTCTGACGTGCAAATCGATCGTCAAATTTGGGTATAGGGGCGAAAGACTAATCGAACCATCTAGTAGCTGGTTCCTGCCGAAGTTTCCCTCAGGATAGCAGAAACTCATATCAGATTTATGTGGTAAAGCGAATGATTAGAGGAGCTAGGGATGAAACATCCTTAACCTATTCTCAAACTTTAAATATGTAAGAACGAGCCGTCTCTTAGTTGGACCGCTTGACGATT-GAGAGTTTCTAGTGGGCCATTTTTGGTAAGCAGAACTGGCGATGCGGGATGAACCGAACG-CGAGGTTAAGGTGCCGGAATGCACGCTCATCAGACACCACAAAAGGTGTTAGTTCATCTAGACAGCAGGACGGTGGCCATGGAAGTCGGAATCCGCTAAGGAGTGTGTAACAACTCACCTGCCGAATGAACTAGCCCTGAAAATGGATGGCGCTCAAGCGTGCTACCCATACCTCGCCGT-CCGTGTTGAAGTGACGCGCGGACGAGTAGGCAGGCGTGG--AGGT-CCGTGAAGAAGCCATTCTTAGAGGAATGGGGTCTAGAGAATCTGGAAGAAAATGCTCAATCGACCAATTTGACGAAAGTCTTTGTCAATGGTGTCTGGTTGGGCGTCCATCGTGATCCGTCTGGCCTGGTCAGAACTCTCAGGATGCTCAGACGAAGGGACGACATCAGTACCGAAGTCTCCATTGTCCGTGATATCCGTGAACGAGAGCTTCGTATTAACACGGATGCGGGTCGTGTCTGCAGACCGTTGTTTATTGTGGAAGACCATAAGCTGAAGTTGAAGCGTCAGCACTTGCGGTGGCTTCAGCAGAAGTTTAGGGTTGAAGAAAGACCATA------CTCAGATGAAAGAGATGTTCTTTCGGAAGGTGAAACGGAGGATGAGGATGCCGAAGGTATACAACCGCGTATGAAGAGGAAACGGAAGCCATACAGATGGGGTTCCTTGGTAAAGGATGGTGTGATTGAATATTTGGATGCTGAGGAAGAAGAAACGGTCATGATTTGCATGACGCCGGATGATTTGGTTGAATCTCGCTTGATGAAGCAGGGTATTGACCCTAGATCGGATGGAGACTTTGATCCGGCGGCTCGTCTGAAGTCCGTGC-CTATGGCCCACACGTGGACGTCATTGCTGCTGGTACTGGTGAGTTCGAGGCTGGTATCTCCAAGGATGGCCAGACCCGCGAGCACGCTCTGCTTGCCTTCACGCTCGGTGTGCGTCAGCTCATCGTCGCGGTTAACAAAATGGACACCACCAAGGTCCGTAACCAATC--------TGA-TTTACGATCGCATGCCTGT-TAAATTTCTTTTCAATTCAG-----TGGTCTGAGGAGCGTTTCAACGAAATCGTTAAGGAAACGTCCAACTTCATCAAGAAGGTCGGTTACAACCCGAAGGCCGTCTCCTTCGTCCCGATCTCTGGCTGGCACGGTGACAACATGCTTGAAGAGTCTGCCAAAGTAAGGATCATTCTATTTTCAAG------------TTGTGACTGTTTCTTACCTTTCTCTAGCATGCCG--TGGTACAAGGGATGGACCAAGGACACCCAAAAATCC---GGTACTGTCAAGGGCAAGACGCTCCTCGATGCTATTGATGCCATTGAGCCGCCTGTCCGTCCCCAGGACAAGCCC-CTCCGTCTTCCTCTC
>Fuscoporia_australasica_Dai_15636_TYPE
AGTGGGCC--------------TCTT-GA-GCTGGCA--------------TTGCAGG-TGCTTAGAGGCTC------CTA--CTCCCATTC-TCTCAA-CCCCC--TGTGCACTTCTGAGCGCA------AG--TGAGTGGTCAGTCTTGTCCCCTCCTTTCATAGGAGGGGGACTAGTCTTTCAAGCTGGTATTG-ACTTGA-------------TGCTTGCTTCGTTCAT-----TATTAACTCTTA--TAATGTCTTGTAGAATGC-A-TTGCCTCTCTGCAGGCGAAATG-TAAT-ACAACTTTCAACAACGGATCTCTTGGCTCTCGCATCGATGAAGAACGCAGCGAAATGCGATAAGTAATGTGAATTGCAGAATTCAGTGAATCATCGAATCTTTGAACGCACCTTGCGCTCCTTGGTATTCCGAGGAGCATGCCTGTTTGAGTGTCATGTTATTCTCAATCCCTTTGG-TTTT------TAAATGAACCTCTGGGTTTGGTATTGGAGG----TCTATGCTGG-------CTTCACAGTCGGCTCCTCTTGAATGTATTAGCTGGGCTTTTGCTCGATGCAATGGTGTAATAAT--TATCTTC--ACCAG-TGTAACTTGCAATTA--AAGCTTGCTTC-TAATTGTCTTAAT-------CTGAGACATTATAAAGGCA--------------AT--------------G-GT-CCTTTGATATCTTTGACCTCCCCTAGTAACTGCGAGTGAAGCGGGAAAAGCTCAAATTTAAAATCTGGCAGTTTTGCTGTCCGAGTTGTAATCTGGAGAAGCGTTTTCCGCGCCGGACCGTGTACAAGTCTCTTGGAACAGAGTGTCATAGAGGGTGAGAATCCCGTCCATGACACGGACTCCCGGTGCTTTGTGATACGCTCTCGAAGAGTCGAGTTGTTTGGGAATGCAGCTCAAAATGGGTGGTAAGCTCCATCTAAAGCTAAATATTGGCGAGAGACCGATAGCGAACAAGTACCGTGAGGGAAAGATGAAAAGCACTTTGGAAAGAGAGTTAAACAGTACGTGAAATTGTTGAAAGGGAAACGCTTGAAGTCAGTCGCATCTTACTTGACTCAGTCTTGC---TTTGGCTTG----GTGTATTTCAAGTAGGATGGGTCAACATCGATTTTGACCGGCGGACAAGGGGAGA-AGGAATGTGGCACTCTTC--GGGGTGTG-TTATAGCCTTCTCTCATATACGTCGGT-TGGGATTGAGGCCTGCAGCGCGCCC-----TT-GTGGCCGGAGGTTCGCCTCACGTA---ACGCGCTTAGGATGTTGGCATAATGGCTTTAAGCGACCCGTCTTGAAACACGGACCAAGGAGTCTAACATGCTCGCGAGTGTTA-GGGTGGAAAACCCTTGCGCGTAATG-AAAGTGAA-AGTTGAGAACCTCCGCAAGGGGGTGCATCGACGCCCGGCCCTGAAGTTTACGGACGGTGCTGCGGTAGAGCGCGTATGTTGGGACCCGAAAGATGGTGAACTATGCCTGAATAGGGTGAAGCCAGAGGAAACTCTG-GTGGAGGCTCGTAGCGATTCTGACGTGCAAATCGATCGTCAAATTTGGGTATAGGGGCGAAAGACTAATCGAACCATCTAGTAGCTGGTTCCTGCCGAAGTTTCCCTCAGGATAGCAGAAACTCATATCAGATTTATGTGGTAAAGCGAATGATTAGAGGAGCTAGGGATGAAACATCCTTAACCTATTCTCAAACTTTAAATATGTAAGAACGAGCCGTCTCTTAGTTGGACCGCTTGACGATT-GAGAGTTTCTAGTGGGCCATTTTTGGTAAGCAGAACTGGCGATGCGGGATGAACCGAACG-CGAGGTTAAGGTGCCGGAATGCACGCTCATCAGACACCACAAAAGGTGTTAGTTCATCTAGACAGCAGGACGGTGGCCATGGAAGTCGGAATCCGCTAAGGAGTGTGTAACAACTCACCTGCCGAATGAACTAGCCCTGAAAATGGATGGCGCTCAAGCGTGCTACCCATACCTCGCCGT-CCGTGTTGAAGTGACGCGCGGACGAGTAGGCAGGCGTGG--AGGT-CCGTGAAGAAGC-ATTCTTAGAGGAATGGGGTCTAGAGAATCTGGAAGAAAACGCTCAATCGACCAATTTGGCGAAGGTCTTTGTCAACGGTGTCTGGTTAGGCGTCCATCGCGATCCCTCTGGTCTGGTCAGAACTCTCAGGATGCTCAGACGGAGGGACGACATCAGTACCGAGGTCTCCATTGTCCGTGATATCCGTGAACGAGAGCTTCGCATTAACACGGATGCGGGTCGTGTCTGCAGACCGTTGTTTATCGTGGAGGACCAT------------------------------------------------------------------------------GATGAAAGAGATGTTCTGTCGGAAGGTGAAACGGAGGATGAGGATGCCGAAGGCACACAACCTCGTATGAAGAGGAAACGGAAACCATACAGATGGGGTTCCTTGGTAAAGGATGGTGTGATTGAATATTTGGATGCTGAGGAAGAAGAAACGGTCATGATTTGCATGACGCCAGATGATTTGGTTGAATCTCGCTTGATGAAGCAAGGTATTGACCCTAGATCGGATGGAGACTTTGATCCGGCGGCTCGTCTAAAGTCTGTGC-CTATGGCCCACACATGGACGTCATTGCTGCTGGTACTGGTGAGTTCGAGGCTGGTATCTCCAAGGATGGCCAGACCCGCGAGCACGCTCTGCTTGCCTTCACGCTCGGTGTGCGTCAGCTCATCGTCGCGGTTAACAAAATGGACACCACCAAGGTCCGTAACCAATC--------TGA-TTTACGATCGCATGCCTGT-TAAATTTCTTTTCAATTCAG-----TGGTCTGAGGAGCGTTTCAACGAAATCGTTAAGGAAACGTCCAACTTCATCAAGAAGGTCGGTTACAACCCGAAGGCCGTCTCCTTCGTCCCGATCTCTGGCTGGCACGGTGACAACATGCTTGAAGAGTCTGCCAAAGTAAGGATCATTCTATTTTCAAG------------TTGTGACTGTTTCTTACCTTTCTCTAGCATGCCG--TGGTACAAGGGATGGACCAAGGACACCCAAAAATCC---GGTACTGTCAAGGGCAAGACGCTCCTCGATGCTATTGATGCCATTGAGCCGCCTGTCCGTCCCCAGGACAAGCCC-CTCCGTCTTCCTCTC
>Fuscoporia_australasica_Dai_15659
AGTGGGCC--------------TCTT-GA-GCTGGCA--------------TTGCAGG-TGCTTAGAGGCTC------CTA--CTCCCATTC-TCTCAA-CCCCC--TGTGCACTTCTGAGCGCA------AG--TGAGTGGTCAGTCTTGTCCCCTCCTTTCATAGGAGGGGGACTAGTCTTTCAAGCTGGTATTG-ACTTGA-------------TGCTTGCTTCGTTCAT-----TATTAACTCTTA--TAATGTCTTGTAGAATGC-A-TTGCCTCTCTGCAGGCGAAATG-TAAT-ACAACTTTCAACAACGGATCTCTTGGCTCTCGCATCGATGAAGAACGCAGCGAAATGCGATAAGTAATGTGAATTGCAGAATTCAGTGAATCATCGAATCTTTGAACGCACCTTGCGCTCCTTGGTATTCCGAGGAGCATGCCTGTTTGAGTGTCATGTTATTCTCAATCCCTTTGG-TTTT------TAAATGAACCTCTGGGTTTGGTATTGGAGG----TCTATGCTGG-------CTTCACAGTCGGCTCCTCTTGAATGTATTAGCTGGGCTTTTGCTCGATGCAATGGTGTAATAAT--TATCTTC--ACCAG-TGTAACTTGCAATTA--AAGCTTGCTTC-TAATTGTCTTAAT-------CTGAGACATTATAAAGGCA--------------AT--------------G-GT-CCTTTGATATCTTTGACCTCCCCTAGTAACTGCGAGTGAAGCGGGAAAAGCTCAAATTTAAAATCTGGCAGTTTTGCTGTCCGAGTTGTAATCTGGAGAAGCGTTTTCCGCGCCGGACCGTGTACAAGTCTCTTGGAACAGAGTGTCATAGAGGGTGAGAATCCCGTCCATGACACGGACTCCCGGTGCTTTGTGATACGCTCTCGAAGAGTCGAGTTGTTTGGGAATGCAGCTCAAAATGGGTGGTAAGCTCCATCTAAAGCTAAATATTGGCGAGAGACCGATAGCGAACAAGTACCGTGAGGGAAAGATGAAAAGCACTTTGGAAAGAGAGTTAAACAGTACGTGAAATTGTTGAAAGGGAAACGCTTGAAGTCAGTCGCATCTTACTTGACTCAGTCTTGC---TTTGGCTTG----GTGTATTTCAAGTAGGATGGGTCAACATCGATTTTGACCGGCGGACAAGGGGAGA-AGGAATGTGGCACTCTTC--GGGGTGTG-TTATAGCCTTCTCTCATATACGTCGGT-TGGGATTGAGGCCTGCAGCGCGCCC-----TT-GTGGCCGGAGGTTCGCCTCACGTA---ACGCGCTTAGGATGTTGGCATAATGGCTTTAAGCGACCCGTCTTGAAACACGGACCAAGGAGTCTAACATGCTCGCGAGTGTTA-GGGTGGAAAACCCTTGCGCGTAATG-AAAGTGAA-AGTTGAGAACCTCCGCAAGGGGGTGCATCGACGCCCGGCCCTGAAGTTTACGGACGGTGCTGCGGTAGAGCGCGTATGTTGGGACCCGAAAGATGGTGAACTATGCCTGAATAGGGTGAAGCCAGAGGAAACTCTG-GTGGAGGCTCGTAGCGATTCTGACGTGCAAATCGATCGTCAAATTTGGGTATAGGGGCGAAAGACTAATCGAACCATCTAGTAGCTGGTTCCTGCCGAAGTTTCCCTCAGGATAGCAGAAACTCATATCAGATTTATGTGGTAAAGCGAATGATTAGAGGAGCTAGGGATGAAACATCCTTAACCTATTCTCAAACTTTAAATATGTAAGAACGAGCCGTCTCTTAGTTGGACCGCTTGACGATT-GAGAGTTTCTAGTGGGCCATTTTTGGTAAGCAGAACTGGCGATGCGGGATGAACCGAACG-CGAGGTTAAGGTGCCGGAATGCACGCTCATCAGACACCACAAAAGGTGTTAGTTCATCTAGACAGCAGGACGGTGGCCATGGAAGTCGGAATCCGCTAAGGAGTGTGTAACAACTCACCTGCCGAATGAACTAGCCCTGAAAATGGATGGCGCTCAAGCGTGCTACCCATACCTCGCCGT-CCGTGTTGAAGTGACGCGCGGACGAGTAGGCAGGCGTGG--AGGT-CCGTGAAGAAGCCATTCTTAGAGGAATGGGGTCTAGAGAATCTGGAAGAAAACGCTCAATCGACCAATTTGGCGAAGGTCTTTGTCAATGGTGTCTGGTTAGGCGTCCATCGCGATCCCTCTGGTCTGGTCAGAACTCTCAGGATGCTCAGACGAAGGGACGACATCAGTACCGAGGTCTCCATTGTCCGTGATATCCGTGAACGAGAGCTTCGCATTAACACGGATGCGGGTCGTGTCTGCAGACCGTTGTTTATTGTGGAAGACCAT------------------------------------------------------------------------------GATGAAAGAGATGTTCTGTCGGAAGGTGAAACGGAGGATGAGGATGCCGAAGGTACACAACCTCGTATGAAGAGGAAACGGAAACCATACAGATGGGGTTCCTTGGTAAAGGATGGTGTGATTGAATATTTGGATGCTGAGGAAGAAGAAACGGTCATGATTTGCATGACGCCAGATGATTTGGTTGAATCTCGCTTGATGAAGCAAGGTATTGACCCTAGATCGGATGGAGACTTTGATCCGGCGGCTCGTCTAAAGTCTGTGC-CTATGGCCCACACATGGACGTCATTGCTGCTGGTACTGGTGAGTTCGAGGCTGGTATCTCCAAGGATGGCCAGACCCGCGAGCACGCTCTGCTTGCCTTCACGCTCGGTGTGCGTCAGCTCATCGTCGCGGTTAACAAAATGGACACCACCAAGGTCCGTAACCAATC--------TGA-TTTACGATCGCATGCCTGT-TAAATTTCTTTTCAATTCAG-----TGGTCTGAGGAGCGTTTCAACGAAATCGTTAAGGAAACGTCCAACTTCATCAAGAAGGTCGGTTACAACCCGAAGGCCGTCTCCTTCGTCCCGATCTCTGGCTGGCACGGTGACAACATGCTTGAAGAGTCTGCCAAAGTAAGGATCATTCTATTTTCAAG------------TTGTGACTGTTTCTTACCTTTCTCTAGCATGCCG--TGGTACAAGGGATGGACCAAGGACACCCAAAAATCC---GGTACTGTCAAGGGCAAGACGCTCCTCGATGCTATTGATGCCATTGAGCCGCCTGTCCGTCCCCAGGACAAGCCC-CTCCGTCTTCCTCTC
>Fuscoporia_eucalypti_Dai_18634A
AGTGGGCC--------------TCTC-GA-GCTGGCATTC--------AAGTTGCAGG-TGCTCAGAGGCTC------CCA--CTCCCATCC-TCTCAA--TCCC--TGTGCACTTCTGAGCGCA------AG--TGAGTGGTCAGTCTTCTCCCCTCTTATGAAAGGAGGGGGACCGGTCTTTCAAGCTGGTATTG-GCTTGA-------------TGCTTACTTCGTTTAT-----TATTAACTCATA--TAATGTCTTGTAGAATGT-A-TTGCCTCTCTGCAGGCGAAATG-TAAT-ACAACTTTCAACAACGGATCTCTTGGCTCTCGCATCGATGAAGAACGCAGCGAAATGCGATAAGTAATGTGAATTGCAGAATTCAGTGAATCATCGAATCTTTGAACGCACCTTGCGCTCCTTGGTATTCCGAGGAGCATGCCTGTTTGAGTGTCATGTTATTCTCAATCCCTTTGG-TTTT------TAAATGAACCTCTGGGTTTGGTTTTGGAGG----TTTATGCTGG-------CTTCACAGTTGGCTCCTCTTGAATATATTAGCTGGGCTTTTGCTCGATGCAATGGTGTAATAAT--TATCTTC--ACCGG-TGCAACTTGCAATTA--AAGCTTGCTTC-TAATTGTCTTAAT-------CTGGGACATTATAAGGGCA--------------AT--------------G-GT-CCTTTGATATCTTTGACCTCCCCTAGTAACTGCGAGTGAAGCGGGAAAAGCTCAAATTTAAAATCTGGCGGTTTTGCTGTCCGAGTTGTAATCTGGAGAAGCGTTTTCCGCGCCGGACCGTGTACAAGTCTCTTGGAACAGAGTGTCATAGAGGGTGAGAATCCCGTCCATGACACGGACACCCGGTGCTTTGTGATACGCTCTCGAAGAGTCGAGTTGTTTGGGAATGCAGCTCAAAATGGGTGGTAAGCTCCATCTAAAGCTAAATATTGGCGAGAGACCGATAGCGAACAAGTACCGTGAGGGAAAGATGAAAAGCACTTTGGAAAGAGAGTTAAACAGTACGTGAAATTGTTGAAAGGGAAACGCTTGAAGTCAGTCGCGTCTTACTTGACTCAGCCTTGC---TTTGGCTTG----GTGTATTTCAAGTAGGATGGGTCAACATCGATTTTGACCGGCGGACAAGGGGAGA-AGGAATGTGGCACTCTTC--GGGGTGTG-TTATAGCCTTCTCTCATATATGTCGGT-TGGGATTGAGGCCCGCAGCGCGCCC-----TT-GTGGCCGGAGGTTCGCCTCACGTA---ACGCGCTTAGGATGTGGGCGTAATGGCTTTAAGCGACCCGTCTTGAAACACGGACCAAGGAGTCTAACATGCTTGCGAGTGTTA-GGGTGGAAAACCCTTGCGCGTAATG-AAAGTGAA-AGTTGAGAACCTCTGCAAGGAGGTGCATCGACGCCCGGCCCTGAAGTTTACAGACGGTGCTGCGGTAGAGCGCGTATGTTGGGACCCGAAAGATGGTGAACTATGCCTGAATAGGGCGAAGCCAGAGGAAACTCTG-GTGGAGGCTCGTAGCGATTCTGACGTGCAAATCGATCGTCAAATTTGGGTATAGGGGCGAAAGACTAATCGAACCATCTAGTAGCTGGTTCCTGCCGAAGTTTCCCTCAGGATAGCAGAAACTCATATCAGATTTATGTGGTAAAGCGAATGATTAGAGGAGCTAGGGATGAAACATCCTTAACCTATTCTCAAACTTTAAATATGTAAGAACGAGCCGTCTCTTAGTTGGACCGCTTGACGATT-GAGAGTTTCTAGTGGGCCATTTTTGGTAAGCAGAACTGGCGATGCGGGATGAACCGAACG-CGAGGTTAAGGTGCCGGAATGCACGCTCATCAGACACCACAAAAGGTGTTAGTTCATCTAGACAGCAGGACGGTGGCCATGGAAGTCGGAATCCGCTAAGGAGTGTGTAACAACTCACCTGCCGAATGAACTAGCCCTGAAAATGGATGGCGCTCAAGCGTGCTACCCATACCTCGCCGT-CCGTGTTGAAGTGACGCGCGGACGAGTAGGCAGGCGTGG--AGGT-CTGTGAAGAAGCCATTCTTAGAGGAATGGGGTCTAGAGAATCTGGAAGAAAACGCTCAATCGACCAATTTGACGAAGGTCTTTGTCAACGGTGTCTGGTTAGGCGTCCATCGCGATCCCTCTGGTCTGGTCAGAACTCTCAGGATGCTCAGACGAAGGGACGACATCAGTACCGAAGTCTCCATTGTCCGTGATATCCGTGAACGAGAGCTTCGCATTAACACGGATGCAGGTCGTGTCTGCAGACCGTTGTTTATCGTGGAAGACCATAAGCTGAAGCTGAAGCGTCAGCACTTACGGTGGCTTCAGCAGAAGTTTAGGGTTGAAGAAAGACCGTA------CTCGGATGAAAGAGATGTTCTTTCGGAAGGTGAAACGGAGGATGAGGATGCCGAAGGTACACAACCTCGTATGAAGAGGAAACGGAAACCATACAGATGGGGTTCCTTGGTAAAGGATGGTGTGATTGAATATTTGGATGCTGAGGAAGAAGAAACGGTCATGATTTGCATGACGCCGGATGATTTGGTTGAATCTCGCTTGATGAAGCAAGGTATTGACCCTAGATCGGATGGAGACTTTGATCCGGCGGCTCGTCTAAAATCTGTGC-CTATGGCCCACACGTGGACATCATTGCTGCTGGTACTGGTGAGTTCGAGGCTGGTATCTCCAAGGATGGCCAGACCCGCGAGCACGCTCTGCTTGCCTTCACGCTGGGTGTGCGTCAGCTCATCGTCGCGGTTAACAAAATGGACACCACCAAGGTCCGTAGCCAATC--------TGA-TTTACGATCGTATCCCTAC-TAAATTTCTCTTCACTTCAG-----TGGTCTGAGGAGCGTTTCAACGAAATCGTTAAGGAAACGTCCAACTTCATCAAGAAGGTCGGCTACAACCCGAAGGCCGTCTCCTTCGTCCCGATCTCTGGCTGGCACGGTGACAACATGCTTGAGGAGTCTGCCAAAGTAAGGATCATTCTATTTTCAAG------------TTGTGACTGTTTCTTACCTTTCTCTAGCATGCCG--TGGTACAAGGGCTGGACCAAGGACACCCAAAAATCC---GGTACTGTCAAGGGCAGGACGCTCCTTGATGCTATTGATGCCATTGAGCCGCCTGTCCGTCCCCAGGACAAGCCT-CTCCGTCTTCCTCTC
>Fuscoporia_eucalypti_Dai_18792_TYPE
AGTGGGCC--------------TCTC-GA-GCTGGCATTC--------AAGTTGCAGG-TGCTCAGAGGCTC------CCA--CTCCCATCC-TCTCAA--TCCC--TGTGCACTTCTGAGCGCA------AG--TGAGTGGTCAGTCTTCTCCCCTCTTATGAAAGGAGGGGGACCGGTCTTTCAAGCTGGTATTG-GCTTGA-------------TGCTTACTTCGTTTAT-----TATTAACTCATA--TAATGTCTTGTAGAATGT-A-TTGCCTCTCTGCAGGCGAAATG-TAAT-ACAACTTTCAACAACGGATCTCTTGGCTCTCGCATCGATGAAGAACGCAGCGAAATGCGATAAGTAATGTGAATTGCAGAATTCAGTGAATCATCGAATCTTTGAACGCACCTTGCGCTCCTTGGTATTCCGAGGAGCATGCCTGTTTGAGTGTCATGTTATTCTCAATCCCTTTGG-TTTT------TAAATGAACCTCTGGGTTTGGTTTTGGAGG----TTTATGCTGG-------CTTCACAGTTGGCTCCTCTTGAATATATTAGCTGGGCTTTTGCTCGATGCAATGGTGTAATAAT--TATCTTC--ACCGG-TGCAACTTGCAATTA--AAGCTTGCTTC-TAATTGTCTTAAT-------CTGGGACATTATAAGGGCA--------------AT--------------G-GT-CCTTTGATATCTTTGACCTCCCCTAGTAACTGCGAGTGAAGCGGGAAAAGCTCAAATTTAAAATCTGGCGGTTTTGCTGTCCGAGTTGTAATCTGGAGAAGCGTTTTCCGCGCCGGACCGTGTACAAGTCTCTTGGAACAGAGTGTCATAGAGGGTGAGAATCCCGTCCATGACACGGACACCCGGTGCTTTGTGATACGCTCTCGAAGAGTCGAGTTGTTTGGGAATGCAGCTCAAAATGGGTGGTAAGCTCCATCTAAAGCTAAATATTGGCGAGAGACCGATAGCGAACAAGTACCGTGAGGGAAAGATGAAAAGCACTTTGGAAAGAGAGTTAAACAGTACGTGAAATTGTTGAAAGGGAAACGCTTGAAGTCAGTCGCGTCTTACTTGACTCAGCCTTGC---TTTGGCTTG----GTGTATTTCAAGTAGGATGGGTCAACATCGATTTTGACCGGCGGACAAGGGGAGA-AGGAATGTGGCACTCTTC--GGGGTGTG-TTATAGCCTTCTCTCATATATGTCGGT-TGGGATTGAGGCCCGCAGCGCGCCC-----TT-GTGGCCGGAGGTTCGCCTCACGTA---ACGCGCTTAGGATGTTGGCGTAATGGCTTTAAGCGACCCGTCTTGAAACACGGACCAAGGAGTCTAACATGCTTGCGAGTGTTA-GGGTGGAAAACCCTTGCGCGTAATG-AAAGTGAA-AGTTGAGAACCTCTGCAAGGAGGTGCATCGACGCCCGGCCCTGAAGTTTACAGACGGTGCTGCGGTAGAGCGCGTATGTTGGGACCCGAAAGATGGTGAACTATGCCTGAATAGGGCGAAGCCAGAGGAAACTCTG-GTGGAGGCTCGTAGCGATTCTGACGTGCAAATCGATCGTCAAATTTGGGTATAGGGGCGAAAGACTAATCGAACCATCTAGTAGCTGGTTCCTGCCGAAGTTTCCCTCAGGATAGCAGAAACTCATATCAGATTTATGTGGTAAAGCGAATGATTAGAGGAGCTAGGGATGAAACATCCTTAACCTATTCTCAAACTTTAAATATGTAAGAACGAGCCGTCTCTTAGTTGGACCGCTTGACGATT-GAGAGTTTCTAGTGGGCCATTTTTGGTAAGCAGAACTGGCGATGCGGGATGAACCGAACG-CGAGGTTAAGGTGCCGGAATGCACGCTCATCAGACACCACAAAAGGTGTTAGTTCATCTAGACAGCAGGACGGTGGCCATGGAAGTCGGAATCCGCTAAGGAGTGTGTAACAACTCACCTGCCGAATGAACTAGCCCTGAAAATGGATGGCGCTCAAGCGTGCTACCCATACCTCGCCGT-CCGTGTTGAAGTGACGCGCGGACGAGTAGGCAGGCGTGG--AGGT-CTGTGAAGAAGCC-------------------------------------------------------------------------------------------------------------------------------------------------------------------------------------------------------------------------------------------------------------------------------------------------------------------------------------------------------------------------------------------------------------------------------------------------------------------------------------------------------------------------------------------------------------------------------------------------------------------------------------------ATCATTGCTGCTGGTACTGGTGAGTTCGAGGCTGGTATCTCCAAGGATGGCCAGACCCGCGAGCACGCTCTGCTTGCCTTCACGCTGGGTGTGCGTCAGCTCATCGTCGCGGTTAACAAAATGGACACCACCAAGGTCCGTAGCCAATC--------TGA-TTTACGATCGTATCCCTAC-TAAATTTCTCTTCACTTCAG-----TGGTCTGAGGAGCGTTTCAACGAAATCGTTAAGGAAACGTCCAACTTCATCAAGAAGGTCGGCTACAACCCGAAGGCCGTCTCCTTCGTCCCGATCTCTGGCTGGCACGGTGACAACATGCTTGAGGAGTCTGCCAAAGTAAGGATCATTCTATTTTCAAG------------TTGTGACTGTTTCTTACCTTTCTCTAGCATGCCG--TGGTACAAGGGCTGGACCAAGGACACCCAAAAATCC---GGTACTGTCAAGGGCAGGACGCTCCTTGATGCTATTGATGCCATTGAGCCGCCTGTCCGTCCCCAGGACAAGCCT-CTCCGTCTTCCTCTC
>Fuscoporia_eucalypti_Dai_18783
AGTGGGCC--------------TCTC-GA-GCTGGCATTC--------AAGTTGCAGG-TGCTCAGAGGCTC------CCA--CTCCCATCC-TCTCAA--TCCC--TGTGCACTTCTGAGCGCA------AG--TGAGTGGTCAGTCTTCTCCCCTCTTATGAAAGGAGGGGGACCAGTCTTTCAAGCTGGTATTG-GCTTGA-------------TGCTTACTTCGTTTAT-----TATTAACTCATA--TAATGTCTTGTAGAATGT-A-TTGCCTCTCTGCAGGCGAAATG-TAAT-ACAACTTTCAACAACGGATCTCTTGGCTCTCGCATCGATGAAGAACGCAGCGAAATGCGATAAGTAATGTGAATTGCAGAATTCAGTGAATCATCGAATCTTTGAACGCACCTTGCGCTCCTTGGTATTCCGAGGAGCATGCCTGTTTGAGTGTCATGTTATTCTCAATCCCTTTGG-TTTT------TAAATGAACCTCTGGGTTTGGTTTTGGAGG----TTTATGCTGG-------CTTCACAGTTGGCTCCTCTTGAATATATTAGCTGGGCTTTTGCTCGATGCAATGGTGTAATAAT--TATCTTC--ACCGG-TGCAACTTGCAATTA--AAGCTTGCTTC-TAATTGTCTTAAT-------CTGGGACATTATAAGGGCA--------------AT--------------G-GT-CCTTTGATATCTTTGACCTCCCCTAGTAACTGCGAGTGAAGCGGGAAAAGCTCAAATTTAAAATCTGGCGGTTTTGCTGTCCGAGTTGTAATCTGGAGAAGCGTTTTCCGCGCCGGACCGTGTACAAGTCTCTTGGAACAGAGTGTCATAGAGGGTGAGAATCCCGTCCATGACACGGACACCCGGTGCTTTGTGATACGCTCTCGAAGAGTCGAGTTGTTTGGGAATGCAGCTCAAAATGGGTGGTAAGCTCCATCTAAAGCTAAATATTGGCGAGAGACCGATAGCGAACAAGTACCGTGAGGGAAAGATGAAAAGCACTTTGGAAAGAGAGTTAAACAGTACGTGAAATTGTTGAAAGGGAAACGCTTGAAGTCAGTCGCGTCTTACTTGACTCAGCCTTGC---TTTGGCTTG----GTGTATTTCAAGTAGGATGGGTCAACATCGATTTTGACCGGCGGACAAGGGGAGA-AGGAATGTGGCACTCTTC--GGGGTGTG-TTATAGCCTTCTCTCATATATGTCGGT-TGGGATTGAGGCCCGCAGCGCGCCC-----TT-GTGGCCGGAGGTTCGCCTCACGTA---ACGCGCTTAGGATGTTGGCGTAATGGCTTTAAGCGACCCGTCTTGAAACACGGACCAAGGAGTCTAACATGCTTGCGAGTGTTA-GGGTGGAAAACCCTTGCGCGTAATG-AAAGTGAA-AGTTGAGAACCTCTGCAAGGAGGTGCATCGACGCCCGGCCCTGAAGTTTACAGACGGTGCTGCGGTAGAGCGCGTATGTTGGGACCCGAAAGATGGTGAACTATGCCTGAATAGGGCGAAGCCAGAGGAAACTCTG-GTGGAGGCTCGTAGCGATTCTGACGTGCAAATCGATCGTCAAATTTGGGTATAGGGGCGAAAGACTAATCGAACCATCTAGTAGCTGGTTCCTGCCGAAGTTTCCCTCAGGATAGCAGAAACTCATATCAGATTTATGTGGTAAAGCGAATGATTAGAGGAGCTAGGGATGAAACATCCTTAACCTATTCTCAAACTTTAAATATGTAAGAACGAGCCGTCTCTTAGTTGGACCGCTTGACGATT-GAGAGTTTCTAGTGGGCCATTTTTGGTAAGCAGAACTGGCGATGCGGGATGAACCGAACG-CGAGGTTAAGGTGCCGGAATGCACGCTCATCAGACACCACAAAAGGTGTTAGTTCATCTAGACAGCAGGACGGTGGCCATGGAAGTCGGAATCCGCTAAGGAGTGTGTAACAACTCACCTGCCGAATGAACTAGCCCTGAAAATGGATGGCGCTCAAGCGTGCTACCCATACCTCGCCGT-CCGTGTTGAAGTGACGCGCGGACGAGTAGGCAGGCGTGG--AGGT-CTGTGAAGAAGCCATTCTTAGAGGAATGGGGTCTAGAGAATCTGGAAGAAAACGCTCAATCGACCAATTTGACGAAGGTCTTTGTCAACGGTGTCTGGTTAGGCGTCCATCGCGATCCCTCTGGTCTGGTCAGAACTCTCAGGATGCTCAGACGAAGGGACGACATCAGTACCGAAGTCTCCATTGTCCGTGATATCCGTGAACGAGAGCTTCGCATTAACACGGATGCAGGTCGTGTCTGCAGACCGTTGTTTATCGTGGAAGACCATAAGCTGAAGCTGAAGCGTCAGCACTTACGGTGGCTTCAGCAGAAGTTTAGGGTTGAAGAAAGACCGTA------CTCGGATGAAAGAGATGTTCTTTCGGAAGGTGAAACGGAGGATGAGGATGCCGAAGGTACACAACCTCGTATGAAGAGGAAACGGAAACCATACAGATGGGGTTCCTTGGTAAAGGATGGTGTGATTGAATATTTGGATGCTGAGGAAGAAGAAACGGTCATGATTTGCATGACGCCGGATGATTTGGTTGAATCTCGCTTGATGAAGCAAGGTATTGACCCTAGATCGGATGGAGACTTTGATCCGGCGGCTCGTCTAAAATCTGTGC-CTATGGCCCACACGTGGACATCATTGCTGCTGGTACTGGTGAGTTCGAGGCTGGTATCTCCAAGGATGGCCAGACCCGCGAGCACGCTCTGCTTGCCTTCACGCTGGGTGTGCGTCAGCTCATCGTCGCGGTTAACAAAATGGACACCACCAAGGTCCGTAGCCAATC--------TGA-TTTACGATCGTATCCCTAC-TAAACTTCTCTTCACTTCAG-----TGGTCTGAGGAGCGTTTCAACGAAATCGTTAAGGAAACGTCCAACTTCATCAAGAAGGTCGGCTACAACCCGAAGGCCGTCTCCTTCGTCCCGATCTCTGGCTGGCACGGTGACAACATGCTTGAGGAGTCTGCCAAAGTAAGGATCATTCTATTTTCAAG------------TTGTGACTGTTTCTTACCTTTCTCTAGCATGCCG--TGGTACAAGGGCTGGACCAAGGACACCCAAAAATCC---GGTACTGTCAAGGGCAGGACGCTCCTTGATGCTATTGATGCCATTGAGCCGCCTGTCCGTCCCCAGGACAAGCCT-CTCCGTCTTCCTCTC
>Fuscoporia_roseocinerea_JV_1109_78_J
AGTGGGTC--------------TCTT-GA-GCTGGCA--------------TTGCAGG-TGCTTGGAGGCTC------CCA--CTCTCATCC-ATACAA--CTCC--TGTGCACATCTGAACGCA------AG--TAAGTCATTGAGAA-------------------------ACTAGCTTCACGAGTTAGTGAGG-ATGTGA--------------CTTTACTTCGTTTAT-----CATAAACTCTTA--TATTGTCTTGTAGAATGC-A-TTGCCTCTTTGTGGGCGAAATA-TAAT-ACAACTTTCAACAACGGATCTCTTGGCTCTCGCATCGATGAAGAACGCAGCGAAATGCGATAAGTAATGTGAATTGCAGAATTCAGTGAATCATCGAATCTTTGAACGCACCTTGCGCTCCTTGGTATTCCGAGGAGCATGCCTGTTTGAGTGTCATGTTATTCTCAATCTCTTTGA-TTTT----------TTAATCATTGAGCTTGGTCTTGGAGG----CTTATGCTGG-------CCTTGCGGTCGGCTCCTCTTGAATGTATTAGCTGGGCTTTTGCTCGATGCAATGGTGTAATAAT--TATCTTC--ACCAG-TGCAACTTGCTTTTG--AAGTCTGCTTA-TAATCGTCTTGTT-------ATAAGACAATATAAGGGCA--------------CT----------------CG-TCCTTGACACTTTTGACCTCCCCTAGTAACTGCGAGTGAAGCGGGAAAAGCTCAAATTTAAAATCTGGCAGCTTTGCTGTCCGAGTTGTAATCTGGAGAAGCGTTTTCCGCGCCGGACCGTGTACAGGTCTCTTGGAACAGAGCGTCATAGAGGGTGAGAATCCCGTCCATGACACGGACTCCCGGTGCTTTGTGATACGCTCTCGAAGAGTCGAGTTGTTTGGGAATGCAGCTCAAAATGGGTGGTAGACTCCATCTAAAGCTAAATATTGGCGAGAGACCGATAGCGAACAAGTACCGTGAGGGAAAGATGAAAAGCACTTTGGAAAGAGAGTTAAACAGTACGTGAAATTGTTGAAAGGGAAACGCTTGAAGTCAGTCGCATTTTACTTGACTCAGCCTTGC---CTCGGCTTG----GTGTATTTCAAGTCAAATGGGTCAACATCGATTTTGACCGGCGGACAAGGGGAGA-AGGAATGTGGCATTCTTC--GGAGTGTG-TTATAGCCTTTTCTCATATACGTCGGT-CGGGATCGAGGCCCGCAGCGCGCCC-----TT-GTGGCCGGAGGTTCGCCTCACGTA---ACGCGCTTAGGATGTTGGCATAATGGCTTTAAGCGACCCGTCTTGAAACACGGACCAAGGAGTCTAACATGCTCGCGAGTGTTA-GGGTGGAAAACCCTTGCGCGTAATG-AAAGTGAA-AGTTGAGAACCTCCGCAAGGGGGTGCATCGACGCCCGGCCCTGAAGTTTACTGACGGTGCTGCGGTAGAGCGCGTATGTTGGGACCCGAAAGATGGTGAACTATGCCTGAATAGGGCGAAGCCAGAGGAAACTCTG-GTGGAGGCTCGTAGCGATTCTGACGTGCAAATCGATCGTCAAATTTGGGTATAGGGGCGAAAGACTAATCGAACCATCTAGTAGCTGGTTCCTGCCGAAGTTTCCCTCAGGATAGCAGAAACTCATATCAGATTTATGTGGTAAAGCGAATGATTAGAGGAGCTAGGGATGAAACATCCTTAACCTATTCTCAAACTTTAAATATGTAAGAACGAGCCGTCTCTTAGTTGGACCGCTTGACGATT-GAGAGTTTCTAGTGGGCCATTTTTGGTAAGCAGAACTGGCGATGCGGGATGAACCGAACG-CGAGGTTAAGGTGCCGGAATGCACGCTCATCAGACACCACAAAAGGTGTTAGTTCATCTAGACAGCAGGACGGTGGCCATGGAAGTCGGAATCCGCTAAGGAGTGTGTAACAACTCACCTGCCGAATGAACTAGCCCTGAAAATGGATGGCGCTCAAGCGTGCTACCCATACCTCGCCGT-CCGTGTTGAAGTGACGCGCGGACGAGTAGGCAGGCGTGG--AGGT-CCGTGAAGAAGCC-------------------------------------------------------------------------------------------------------------------------------------------------------------------------------------------------------------------------------------------------------------------------------------------------------------------------------------------------------------------------------------------------------------------------------------------------------------------------------------------------------------------------------------------------------------------------------------------------------------------------------------------ATCATCGCCGCTGGTACTGGTGAGTTCGAGGCCGGTATCTCCAAAGATGGCCAGACCCGCGAGCATGCTCTGCTCGCTTTCACGCTTGGTGTGCGCCAGCTCATCGTCGCAGTCAACAAAATGGATACTACCAAAGTTTGTGGCCAACC--------TGA-CGCACAACTACTCAATTTC-TTACTTTCATACCATTTTCCCCTAGTGGTCCGAAGATCGTTTCAACGAAATCGTCAAGGAAACGTCGAACTTCATCAAGAAGGTCGGTTACAACCCGAAGGCCGTTTCCTTCGTACCGATCTCTGGCTGGCACGGTGACAACATGCTTGAGGAGTCTAGCAAAGTACGATTTCTCTAAAATTAGGG-----TT-----CATGAGAGGGTTCTTACCCCTTCATAGCATGCCG--TGGTACAAGGGCTGGACGAAGGAGACC---AAGGGCGGAGGTACCGTTAAGGGCAAGACGCTTCTCGATGCTATTGATGCCATTGAGCCGCCCGTTCGTCCCCAGGACAAGCCC-CTTCGTCTTCCTCTC
>Fuscoporia_roseocinerea_JV_1407_84
AGTGGGTC--------------TCTT-GA-GCTGGCA--------------TTGCAGG-TGCTTGGAGGCTC------CCA--CTCTCATCC-ATACAA--CTCC--TGTGCACATCTGAACGCA------AG--TAAGTCATTGAGAA-------------------------ACTAGCTTCACGAGTTAGTGAGG-ATGTGA--------------CTTTACTTCGTTTAT-----CATAAACTCTTT--TATTGTCTTGTAGAATGC-A-TTGCCTCTTTGTGGGCGAAATA-TAAT-ACAACTTTCAACAACGGATCTCTTGGCTCTCGCATCGATGAAGAACGCAGCGAAATGCGATAAGTAATGTGAATTGCAGAATTCAGTGAATCATCGAATCTTTGAACGCACCTTGCGCTCCTTGGTATTCCGAGGAGCATGCCTGTTTGAGTGTCATGTTATTCTCAATCTCTTTGA-TTTT----------TTAATCATTGAGCTTGGTCTTGGAGG----CTTATGCTGG-------CCTTGCGGTCGGCTCCTCTTGAATGTATTAGCTGGGCTTTTGCTCGATGCAATGGTGTAATAAT--TATCTTC--ACCAG-TGCAACTTGCTTTTG--AAGTCTGCTTA-TAATCGTCTTGTT-------ATAAGACAATATAAGGGCA--------------CT----------------CG-TCCTTGACACTTYTGACCTCCCCTAGTAACTGCGAGTGAAGCGGGAAAAGCTCAAATTTAAAATCTGGCAGCTTTGCTGTCCGAGTTGTAATCTGGAGAAGCGTTTTCCGCGCCGGACCGTGTACAGGTCTCTTGGAACAGAGCGTCATAGAGGGTGAGAATCCCGTCCATGACACGGACTCCCGGTGCTTTGTGATACGCTCTCGAAGAGTCGAGTTGTTTGGGAATGCAGCTCAAAATGGGTGGTAGACTCCATCTAAAGCTAAATATTGGCGAGAGACCGATAGCGAACAAGTACCGTGAGGGAAAGATGAAAAGCACTTTGGAAAGAGAGTTAAACAGTACGTGAAATTGTTGAAAGGGAAACGCTTGAAGTCAGTCGCATTTTACTTGACTCAGCCTTGC---CTCGGCTTG----GTGTATTTCAAGTAGAATGGGTCAACATCGATTTTGACCGGCGGACAAGGGGAGA-AGGAATGTGGCATTCTTC--GGAGTGTG-TTATAGCCTTTTCTCATATACGTCGGT-CGGGATCGAGGCCCGCAGCGCGCCC-----TT-GTGGCCGGAGGTTCGCCTCACGTA---ACGCGCTTAGGATGTTGGCATAATGGCTTTAAGCGACCCGTCTTGAAACACGGACCAAGGAGTCTAACATGCTCGCGAGTGTTA-GGGTGGAAAACCCTTGCGCGTAATG-AAAGTGAA-AGTTGAGAACCTCCGCAAGGGGGTGCATCGACGCCCGGCCCTGAAGTTTACTGACGGTGCTGCGGTAGAGCGCGTATGTTGGGACCCGAAAGATGGTGAACTATGCCTGAATAGGGCGAAGCCAGAGGAAACTCTG-GTGGAGGCTCGTAGCGATTCTGACGTGCAAATCGATCGTCAAATTTGGGTATAGGGGCGAAAGACTAATCGAACCATCTAGTAGCTGGTTCCTGCCGAAGTTTCCCTCAGGATAGCAGAAACTCATATCAGATTTATGTGGTAAAGCGAATGATTAGAGGAGCTAGGGATGAAACATCCTTAACCTATTCTCAAACTTTAAATATGTAAGAACGAGCCGTCTCTTAGTTGGACCGCTTGACGATT-GAGAGTTTCTAGTGGGCCATTTTTGGTAAGCAGAACTGGCGATGCGGGATGAACCGAACG-CGAGGTTAAGGTGCCGGAATGCACGCTCATCAGACACCACAAAAGGTGTTAGTTCATCTAGACAGCAGGACGGTGGCCATGGAAGTCGGAATCCGCTAAGGAGTGTGTAACAACTCACCTGCCGAATGAACTAGCCCTGAAAATGGATGGCGCTCAAGCGTGCTACCCATACCTCGCCGT-CCGTGTTGAAGTGACGCGCGGACGAGTAGGCAGGCGTGG--AGGT-CCGTGAAGAAGCC-------------------------------------------------------------------------------------------------------------------------------------------------------------------------------------------------------------------------------------------------------------------------------------------------------------------------------------------------------------------------------------------------------------------------------------------------------------------------------------------------------------------------------------------------------------------------------------------------------------------------------------------ATCATCGCCGCTGGTACTGGTGAGTTCGAGGCCGGTATCTCCAAAGATGGCCAGACCCGCGAGCATGCTCTGCTCGCTTTCACGCTTGGTGTGCGCCAGCTCATCGTCGCAGTCAACAAAATGGATACTACCAAAGTTTGTGGCCAACC--------TGA-CGCACAACTGCTCAATTTC-TTACTTTCATACCATTTTCCCCTAGTGGTCCGAAGATCGTTTCAACGAAATCGTCAAGGAAACGTCGAACTTCATCAAGAAGGTCGGTTACAACCCGAAGGCCGTTTCCTTCGTACCGATCTCTGGCTGGCACGGTGACAACATGCTTGAGGAGTCTAGCAAAGTACGATTTTTTAAAATT-AGGG-----TT-----CATGAGAGGGTTCTTACCCCTTCGTAGCATGCCG--TGGTACAAGGGCTGGACGAAGGAGACC---AAGGGCGGAGGTACCGTTAAGGGCAAGACGCTTCTCGATGCTATTGATGCCATTGAGCCGCCCGTTCGTCCCCAGGACAAGCCC-CTTCGTCTTCCTCTC
>Fuscoporia_reticulata_SFC20121010_19
----------------------------------------------------------------------------------------------------------------------------------------------------------------------------------------------------------------------------------TTTTTAT-----TACAAACTCTTT--ATTTGTCTTGTAGAATGT-G-TTGCCTCTTTGTGGGCGAAATA-TAAT-ACAACTTTCAACAACGGATCTCTTGGCTCTCGCATCGATGAAGAACGCAGCGAAATGCGATAAGTAATGTGAATTGCAGAATTCAGTGAATCATCGAATCTTTGAACGCACCTTGCGCTCCTTGGTATTCCGAGGAGCATGCCTGTTTGAGTGTCATGATAGTATCAATCCCTTTAA-TTTA----------TGATTAAAGTGGCTTGGATTTGGAGG----CTTATGCTGG-------TCTTGCGATCGGCTCCTCTTGAATGCATTAGCTGGGCTTATGCTCGATGCAACAGTGTCATAATTCCTTTATC--ACTGG-TGTAACTTGCATGAA--TGGTCCGCTTC-TAATCGTCTTGTA-------ATGAGACAACAATGGGTCT----------------TTT-----------C-AG-ACTCTAATCTCTTTGACCT-----------------------------------------------------------------------------------------------------------------------------------------------------------------------------------------------------------------------------------------------------------------------------------------------------------------------------------------------------------------------------------------------------------------------------------------------------------------------------------------------------------------------------------------------------------------------------------------------------------------------------------------------------------------------------------------------------------------------------------------------------------------------------------------------------------------------------------------------------------------------------------------------------------------------------------------------------------------------------------------------------------------------------------------------------------------------------------------------------------------------------------------------------------------------------------------------------------------------------------------------------------------------------------------------------------------------------------------------------------------------------------------------------------------------------------------------------------------------------------------------------------------------------------------------------------------------------------------------------------------------------------------------------------------------------------------------------------------------------------------------------------------------------------------------------------------------------------------------------------------------------------------------------------------------------------------------------------------------------------------------------------------------------------------------------------------------------------------------------------------------------------------------------------------------------------------------------------------------------------------------------------------------------------------------------------------------------------------------------------------------------------------------------------------------------------------------------------------------------------------------------------------------------------------------------------------------------------------------------------------------------------------------
>Fuscoporia_reticulata_SFC20160115_16
AGTGGGCT--------------GCTT-GC-GCTGGCAT-------------TTGCAGG-TGCGCGGCGGCT-------CCG--CTCTCATCC-ACTCAA--CCCC--TGTGCACTTTGAAAAGCG------AGGTTTAGTAAGGGGCG----------------------------------TCTGTCCTTGAAA-----------------------AGCTAAGCTTTTTAT-----TACAAACTCTTT--ATTTGTCTTGTAGAATGT-G-TTGCCTCTTTGTGGGCGAAATA-TAAT-ACAACTTTCAACAACGGATCTCTTGGCTCTCGCATCGATGAAGAACGCAGCGAAATGCGATAAGTAATGTGAATTGCAGAATTCAGTGAATCATCGAATCTTTGAACGCACCTTGCGCTCCTTGGTATTCCGAGGAGCATGCCTGTTTGAGTGTCATGATAKTATCAATCCCTTTAA-TTTA----------TGATTAAAGTGGCTTGGATTTGGAGG----CTTATGCTGG-------TCTTGCGATCGGCTCCTCTTGAATGCATTAGCTGGGCTTATGCTCGATGCAACAGTGTCATAATTCCTTTATC--ACTGG-TGTAACTTGCATGAA--TGGTCCGCTTC-TAATCGTCTTGTA-------ATGAGACAACAATGGGTCT----------------TTT-----------C-AG-ACTCTAATCTCTTTGACCTCCCCTAGTAACTGCGAGTGAAGCGGGAAAAGCTCAAATTTAAAATCTGGCGGTTTTGCCGTCCGAGTTGTAATCTGGAGAAGCGTTTTCCGCGCTGGACCGTGTACAAGTCTCTTGGAATAGAGCGTCATAGAGGGTGAGAATCCCGTCCATGACACGGACTACCAGTGCTCTGTGATACGCTCTCGAAGAGTCGAGTTGTTTGGGAATGCAGCTCAAAATGGGTGGTAAATTCCATCTAAAGCTAAATATTGGCGAGAGACCGATAGCGAACAAGTACCGTGAGGGAAAGATGAAAAGCACTTTGGAAAGAGAGTTAAACAGTACGTGAAATTGTTGAAAGGGAAACGCTTGAAGTCAGTCGCGTCGTATTGGACTCAGCCTTGC---CTCGGCTTG----GTGTATTTCCTGTACGACGGGTCAACATCGATTTTGACCGACGGAAAAAGCGTGG-GGAAATGTGGCACTCTTC--GGAGTGTG-TTATAGTCCTCATGCATATACGCCGGT-GGGGATCGAGGCCCGCAGCGCGCCC-----TT-GTGGCCGGGGGTTCGCCCTACGTA---TCGCGCTTAGGATGTTGGCATAATGGCTTTAAGCGACCCGTCTTGAAACACGGACCAAGGAGTCTAACATGCTCGCGAGTGTTA-GGGTGGAAAACCCTTGCGCATAATG-AAAGTGAA-AGTTGAGATCCTCCGCAAGGGGGTGCATCGACGCCCGGCCCTGAAGTTCTCTGACGGTGCTGCGGTTGAGCGCGTATGTTGGGACCCGAAAGATGGTGAACTATGCCTGAATAGGGCGAAGCCAGAGGAAACTCTG-GTGGAGGCTCGTAGCGATTCTGACGTGCAAATCGATCGTCAAATTTGGGTATAGGGGCGAAAGACTAATCGAACCATCTAGTAGCTGGTTCCTGCCGAAGTTTCCCTCAGGATAGCAGAAACTCATATCAGATTTATGTGGTAAAGCGAATGATTAGAGGCCTTGGGGTTGAAACAACCTTAACCTATTCTCAAACTTTAAATATGTAAGAACGAGCCGTCTCTTGGTTGGACCGCTCGACGATT-GAGAGTTTCTAGTGGGCCATTTTTGGTAAGCAGAACTGGCGATGCGGGATGAACCGAACG-CGAGGTTAAGGTGCCGGAATACCCGCTCATCAGAC-CCACAAAAGGTGTTAGTTCATCTAGAC-GCAGGACGGTGGCC-TGGAAATCGGAACCCGCTAAGGAG-GGGTAAC-ACTCACCGGCC-AATGAACTACCCT---GAAATGGAGGGGCTCAACCG----GTTCCCAACCTCCCGC-CCCGGTTGAAG------GATGCCGGAAAAATAGCAGGGG--GAGT-CCTGAAAACCTGGATTCCTGGAAGAATGGGGCCTAGAAAACTTAGAGGAGAATGCTCAATCGACAAACCTCACGAAAGTTTTCGTAAATGGCGTCTGGCTTGGCGTCCATCGTGATCCTTCTGGCCTTGTTCGAACTCTCAGGATGCTCAGGCGACGAGATGATATCAGTACCGAAGTCTCCATAGTTCGTGACATCCGTGAAAAGGAATTACGTATTAATACGGATGCGGGTCGCGTGTGTCGGCCCTTGTTCATTGTCGAGGATCATAAACTGAAGTTGAAGCGTCAACACCTGCGATGGTTGCAGCAGAAGTACAGGGTCGAGGACAGACCCTACGTGCCACTTGAGGAAAGGGAGGTCATTTCGGAAGGTGAGACCGAGGATGAAGATGATGAGAGTGTGCAGCCGAGGATGAAGAGGAAGCGGAAGCCATTCAGGTGGAACTCACTGGTAAAAGATGGTGTGATTGAGTATTTGGATGCTGAGGAAGAGGAGACAGTTATGATATGCATGACTCCGGATGATTTGGTCGAATCACGCTTAATGAAGCAAGGTATCGATCCACGAGCAGATGGAGATTTCGATCCTGCGGCACGGTTAAAGTCGGTAA-CTATGGCGCATGTC------------CCGGTGGTACTGGTGAGTTCGAGGCTGGTATCTCCAAGGACGGCCAGACCCGCGAGCACGCTTTGCTTGCTTTCACTCTCGGTGTGCGTCAGCTCATCGTCGCCGTAAACAAAATGGACACCACCAAAGTTCGTATATGATC--------TGAGCACTTTTGGCCAGGTTCTG-ACAATCTCTATAG------------TGGTCTGAAGATCGTTTCAATGAAATTGTCAAGGAGACCTCCGACTTTSTCAAGAAGGTTGGTTACAACCCGAAGGCTGTCTCGTTCCTCCCTATCTCTGGATGGCACGGCGACCACATGCTTGAGGAATCCGCTAAAGGTTCGTTTATTAATTTTTATTTC-----------AATCATATATTTCTAATTATTTTATAGTATGCCT--TGGTACAAGGGCTGGACTAAGGAGACC---AAAGCC---GG-GTCGTCAAGGGCAAAACCCTTCTTGATGCCATCGATGCCCTTTAAACCCCCCTCCCTCCCCTCGAGAAACCC-CTCCCTCTCCCCCTC
>Fuscoporia_americana_JV_1209_100
AGTGAGTT--------------GCTTCGA-GCTGGCA--------------TTGCAGG-TGCTCGGCAACAT-----CACT--CTCTCATCC-ATTAAA--CCCCCATGTGCACTG-TGAAGCGA------GG-TTGAATCAAAA------------------------------------------GTTGTAATGATTTTTGAGGAG----------ACTAAGCTTTCTTTA-----TACAAACTCAAT--CATTGTCTTGGAGAATGTAA-TAGCCTCTTTGTGGGCGAAAAAGTTAATACAACTTTCAACAACGGATCTCTTGGCTCTCGCATCGATGAAGAACGCAGCGAAATGCGATAAGTAATGTGAATTGCAGAATTCAGTGAATCATCGAATCTTTGAACGCACCTTGCGCTCCTTGGTATTCCGAGGAGCATGCCTGTTTGAGTGTCATGATATTCTCAATCTTATTGA-TTTCTTG-----------TTAATAAAGTTGGAGTTGGAGG------TCTGCTGG----TTCGTCTTGAATCGGCTCCTCTTGAATGCATTAGCTGGGCTTATGCTCGATGCAACGGTGTAATAATCATTTTATC--ACTGG-TGTAACTTGCATGAC--GGGTCCGCTTC-TAATCGTCTCTGT-------CCGAGACATTATGGGAAC------------------TT-----------G-GT-TCTCTGATCTCTT-GACCTCCCCTAGTAACTGCGAGTGAAGCGGGAAAAGCTCAAATTTAAAATCTGGCGGTTTTGCTGCCCGAGTTGTAATCTGGAGAAGCGTTTTCCGTGCTGGACCGTGTACAAGTCTCTTGGAACAGAGCGTCATAGAGGGTGAGAATCCCGTCCATGACACGGACTCCCAGTGCTTTGTGATACGCTCTCGAAGAGTCGAGTTGTTTGGGAATGCAGCTCAAAATGGGTGGTAAATTCCATCTAAAGCTAAATATTGGCGAGAGACCGATAGCGAACAAGTACCGTGAGGGAAAGATGAAAAGCACTTTGGAAAGAGAGTTAAACAGTACGTGAAATTGTTGAAAGGGAAACGCTTGAAGTCAGTCGCGTCGTTCACAACTCAGCCTTGC---CTCGGCTTG----GTGCATTTTGTGTTTGACGGGTCAACATCGATTTCGACCGACGGACAAAGCGCGA-GGGAATGTGGCACTCTTC--GGAGTGTG-TTATAGCCCTTGTGCATATACGCCGGT-TGGGATCGAGGACCGCAGCGCGCCC-----TT-GTGGCCGGAGGTTCGCCTCACGTT---TCGCGCTTAGGATGTTGGCAAAATGGCTTTAAGCGACCCGTCTTGAAACACGGACCAAGGAGTCTAACATGCTCGCGAGTGTTA-GGGTGGAAAACCCTTGCGCATAATG-AAAGTAAA-AGTTGAGAGCCTCCGCAAGGGGGTGCATCGACGCCCGGCCCTGAAGTTTACGGACGGTGCTGCGGTTGAGCGCGTATGTTGGGACCCGAAAGATGGTGAACTATGCCTGAATAGGGCGAAGCCAGAGGAAACTCTG-GTGGAGGCTCGTAGCGATTCTGACGTGCAAATCGATCGTCAAATTTGGGTATAGGGGCGAAAGACTAATCGAACCATCTAGTAGCTGGTTCCTGCCGAAGTTTCCCTCAGGATAGCAGAAACTCATATCAGATTTATGTGGTAAAGCGAATGATTAGAGGCCTTGGGGTTGAAACAACCTTAACCTATTCTCAAACTTTAAATATGTAAGAACGAGCCGTCTCTTGGTTGGACCGCTCGACGATT-GAGAGTTTCTAGTGGGCCATTTTTGGTAAGCAGAACTGGCGATGCGGGATGAACCGAACG-CGAGGTTAAGGTGCCGGAATGCACGCTCATCAGACACTACAAAAGGTGTTAGTTCATCTAGACAGCAGGACGGTGGCCATGGAAGTCGGAATCCGCTAAGGAGTGTGTAACAACTCACCTGCCGAATGAACTAGCCCTGAAAATGGATGGCGCTCAAGCGTGCTACCCATACCTCGCCGT-CCGCGTTGAAGTGATGCGTGGACGAGTAGGCAGGCGTGG--AGGT-CCGTGAAGAAGCC-------------------------------------------------------------------------------------------------------------------------------------------------------------------------------------------------------------------------------------------------------------------------------------------------------------------------------------------------------------------------------------------------------------------------------------------------------------------------------------------------------------------------------------------------------------------------------------------------------------------------------------------ATCATTGCCGCTGGTACTGGTGAATTCGAGGCTGGTATCTCCAAGGATGGTCAGACTCGCGAGCACGCTTTGCTTGCATTTACGCTCGGTGTGCGTCAGCTCATCGTCGCGGTCAACAAAATGGATACTACTAAGGTCTGTGTCTAATA---------ATGTGCATAATAGTTGGAACTG-ACAGCAATCCTAG------------TGGTCTGAGGAGCGTTTCAACGAAATTGTGAAGGAAACCTCCAACTTCATCAAGAAGGTCGGTTACAACCCGAAAAACGTTTCCTTCGTCCCCATCTCTGGCTGGCACGGTGACAATATGCTTGAGGAGTCCGCCAAAGTGAATATTTCAATAGCATGTTCT---CAT-----TTGGGACTATCTAATAAGTATTTTCAGCATGCCA--TGGTACAAGGGCTGGACCAAGGAGACC---AAGGCC---GGTGTCGTCAAGGGCAAGACTCTCCTCGATGCTATTGATGCCATTGAACCGCCCGTACGACCCCAGGACAAGCCG-CTCCGCCTTCCTCTC
>Fuscoporia_contigua_Dai_16025
AGTGGGTC--------------GCTT-GA-GCTGGCA--------------TTGCAGG-TGCTCGGCGACTT-----CACT--CTCTCATCC-ATTAAA--CCCCT-TGTGCACTA-TGAAGCGA------GG-TTGAATCGA--------------------------------------------GTTGTAATGA-CTCTGAGGAG----------ACTAAGCTTTCTTTA-----TATAAACTCATT--TATTGTCTTGGAGAATGTGA-TAGCCTCTTTGTGGGCGAAAAAGTTAATACAACTTTCAACAACGGATCTCTTGGCTCTCGCATCGATGAAGAACGCAGCGAAATGCGATAAGTAATGTGAATTGCAGAATTCAGTGAATCATCGAATCTTTGAACGCACCTTGCGCTCCTTGGTATTCCGAGGAGCATGCCTGTTTGAGTGTCATGATATTCTCAATCTTATTGA-TTTCTTG-----------TTAATAAGATTGGAGTTGGAGG------TCTGCTGG----TTCGTCTTGAATCGGCTCCTCTTGAATGCATTAGCTGGGCTTATGCTCGATGCAACAGTGTAATAATTGTTTTACC--ACTGG-TGTGACTTGCATGAT--GGGTCCGCTTC-TAATCGTCTCTG--------TCGAGACATTATGGGAACA----------------CTT-----------C-GT-TCTCTGATCTCTTTGACCT-----------------------------------------------------------------------------------------------------------------------------------------------------------------------------------------------------------------------------------------------------------------------------------------------------------------------------------------------------------------------------------------------------------------------------------------------------------------------------------------------------------------------------------------------------------------------------------------------------------------------------------------------------------------------------------------------------------------------------------------------------------------------------------------------------------------------------------------------------------------------------------------------------------------------------------------------------------------------------------------------------------------------------------------------------------------------------------------------------------------------------------------------------------------------------------------------------------------------------------------------------------------------------------------------------------------------------------------------------------------------------------------------------------------------------------ATTTTTGGAAGAATGGGGCTTGGAGAACCTGGAGGAAAATGCTCAATCGACAAACCTAACGAAGGTCTTCGTAAACGGTGTCTGGCTTGGCGTTCATCGCGATCCATCCGGTTTGGTCAAAACTCTCAGGATGCTCAGGCGACGAGATGACATCAGCACCGAAGTCTCAATTGTTCGTGACATTCGCGAGAGGGAATTACGTATCAACACCGATGCGGGTCGCGTGTGCAGACCCTTATTCATTGTTGAGGATCACAAGTTGAAGCTGAAGCGCTCACATCTCCAATGGTTGCAACAAAAGTACAAGGTTGATGATAGACCTTATGTACCGCTTGACGAGAGGGAAGTTGATTCAGAGGGCGAGACTGAGGATGAAGACGACGAGAGTGTCCAGCCGAGAATGAAGAGAAAGCGCAAGCCGTATCGGTGGAACTCACTAGTGAAGGACGGCGTCATTGAATACCTAGATGCGGAGGAGGAGGAGACAGTCATGATATGCATGACTCCAGATGATTTGGTCGAGTCTCGCTTAGTGAAGCAGGGTATAGATCCCCGAGCAGATGGTGATTTTGATCCTGCGGCTCGCCTGAAATCTATTC-CTCTAGCACATACCTGGACATCATTGCCGCTGGTACTGGTGAGTTCGAGGCTGGTATCTCCAAGGATGGTCAGACTCGCGAGCACGCTCTGCTTGCATTCACGCTTGGTGTGCGTCAGCTCATCGTCGCGGTCAACAAAATGGATACCACTAAGGTCAGCATCTAACA--------ATTATGGATAATGCTTGGAACTG-ACAGCATTTTTAG------------TGGTCTGAGGATCGTTTCAACGAAATTGTGAAGGAAACCTCCAACTTCATCAAGAAGGTCGGTTACAACCCGAAGAATGTCTCCTTCGTCCCCATCTCCGGGTGGCACGGTGACAATATGCTTGAGGAGTCCCCGAAAGTGAATATTACAACATCATATTCT---TTTT----TTGGGACTATCTAATAATTATATTTAGCATGACC--TGGTACAAGGGCTGGACCAAGGAGACT---AAAGCC---GGTGTCGTCAAGGGCAAGACTCTCCTCGATGCTATTGATGCCATTGAACCGCCCGTGCGTCCCCAGGACAAGCCG-CTCCGCCTTCCTCTC
>Fuscoporia_contigua_JV_1204_223a_b_J
AGTGGGTT--------------GCTT-GA-GCTGGCA--------------TTGCAGG-TGCTCGGCGACTT-----CACT--CTCTCATCC-ATTACA--CCCCT-TGTGCACTA-TGAAGCGA------GG-TTGAATCGA--------------------------------------------GTTGTAATGA-CTCTGAGGAG----------ACTAAGCTTTCTTTA-----TATAAACTCATT--TATTGTCTTGGAGAATGTGA-TAGCCTCTTTGTGGGCGAAAAAGTTAATACAACTTTCAACAACGGATCTCTTGGCTCTCGCATCGATGAAGAACGCAGCGAAATGCGATAAGTAATGTGAATTGCAGAATTCAGTGAATCATCGAATCTTTGAACGCACCTTGCGCTCCTTGGTATTCCGAGGAGCATGCCTGTTTGAGTGTCATGATATTCTCAATCTTATTGA-TTTCTTG-----------TTAATAAGATTGGAGTTGGAGG------TCTGCTGG----TTCGTCTTGAATCGGCTCCTCTTGAATGCATTAGCTGGGCTTATGCTCGATGCAACAGTGTAATAATTGTTTTACC--ACTGG-TGTGACTTGCATGAT--GGGTCCGCTTC-TAATCGTCTCTG--------TCGAGACATTATGGGAACA----------------CTT-----------C-GT-TCTCTGATCTCTTTGACCTCCCCTAGTAACTGCGAGTGAAGCGGGAAAAGCTCAAATTTAAAATCTGGCGGCTTTGCTGCCCGAGTTGTAATCTGGAGAAGCGTTTTCCGTGCTGGACCGTGTACAAGTCTCTTGGAACAGAGCGTCATAGAGGGTGAGAATCCCGTCCATGACACGGACTCCCAGTGCTTTGTGATACGCTCTCGAAGAGTCGAGTTGTTTGGGAATGCAGCTCAAAATGGGTGGTAAATTCCATCTAAAGCTAAATATTGGCGAGAGACCGATAGCGAACAAGTACCGTGAGGGAAAGATGAAAAGCACTTTGGAAAGAGAGTTAAACAGTACGTGAAATTGTTGAAAGGGAAACGCTTGAAGTCAGTCGCGTCGTCCACAACTCAGCCTTGC---CTCGGCTTG----GTGCATTTTGTGCATGACGGGTCAACATCGATTTGGACCGACGGACAAAGCGTGA-GGGAATGTGGCACTCCTC--GGAGTGTG-TTATAGCCCTTACGCATATACGCCGGT-CGGGATCGAGGACCGCAGCGCGCCC-----TT-GTGGCCGGAGGTTCGCCTCACGTT---TCGCGCTTAGGATGTTGGCAAAATGGCTTTAAGCGACCCGTCTTGAAACACGGACCAAGGAGTCTAACATGCTCGCGAGTGTTA-GGGTGGAAAACCCTTGCGCATAATG-AAAGTAAA-AGTTGAGAGCCTCCGCAAGGGGGTGCATCGACGCCCGGCCCTGAAGTTTACGGACGGTGCTGCGGTTGAGCGCGTATGTTGGGACCCGAAAGATGGTGAACTATGCCTGAATAGGGCGAAGCCAGAGGAAACTCTG-GTGGAGGCTCGTAGCGATTCTGACGTGCAAATCGATCGTCAAATTTGGGTATAGGGGCGAAAGACTAATCGAACCATCTAGTAGCTGGTTCCTGCCGAAGTTTCCCTCAGGATAGCAGAAACTCATATCAGATTTATGTGGTAAAGCGAATGATTAGAGGCCTTGGGGTTGAAACAACCTTAACCTATTCTCAAACTTTAAATATGTAAGAACGAGCCGTCTCTTAGTTGGACCGCTCGACGATT-GAGAGTTTCTAGTGGGCCATTTTTGGTAAGCAGAACTGGCGATGCGGGATGAACCGAACG-CGAGGTTAAGGTGCCGGAATGCACGCTCATCAGACACTACAAAAGGTGTTAGTTCATCTAGACAGCAGGACGGTGGCCATGGAAGTCGGAATCCGCTAAGGAGTGTGTAACAACTCACCTGCCGAATGAACTAGCCCTGAAAATGGATGGCGCTCAAGCGTGCTACCCATACCTCGCCGT-CCGCGTTGAAGTGATGCGTGGACGAGTAGGCAGGCGTGG--AGGT-CCGTGAAGAAGCCATTTTTGGAAGAATGGGGCTTGGAGAACCTGGAGGAAAATGCTCAATCGACAAACCTAACGAAGGTCTTCGTAAACGGTGTCTGGCTTGGCGTTCATCGCGATCCATCCGGTTTGGTCAAAACTCTCAGGATGCTCAGGCGACGAGATGACATCAGCACCGAAGTCTCAATTGTTCGTGACATTCGCGAGAGGGAATTACGTATCAACACCGATGCGGGTCGCGTGTGCAGACCCTTATTCATTGTTGAGGATCACAAGTTGAAGCTGAAGCGCTCACATCTCCAATGGTTGCAACAGAAGTACAAGGTTGATGATAGACCTTATGTACCGCTTGACGAGAGGGAAGTTGATTCAGAGGGCGAGACTGAGGATGAAGACGACGAGAGTGTCCAGCCGAGAATGAAGAGAAAGCGCAAGCCGTATCGGTGGAACTCACTAGTGAAGGACGGCGTCATTGAATACCTAGATGCGGAGGAGGAGGAGACAGTCATGATATGCATGACTCCAGATGATTTGGTCGAGTCTCGCTTAGTGAAGCAGGGTATAGATCCCCGAGCAGATGGTGATTTTGATCCTGCGGCTCGCCTGAAATCTATTC-CTCTAGCACATACCTGGAC-----------------------------------------------------------------------------------------------------------------------------------------------------------------------------------------------------------------------------------------------------------------------------------------------------------------------------------------------------------------------------------------------------------------------------------------------------------------------------------------------------------------------------------------------------------------
>Fuscoporia_yunnanensis_Cui_8182
AGTGGGCT--------------GTTT-GA-GCTGGCA--------------CTGCAGG-TGCTCGGCGGCT-------CCG--CTCTCATCC-ACTCTT-ACCCC--TGTGCACCT-TGAGCGAG------TG--TGGGTCGGTCAAAC---------------------------------------------------------------------GGCCGCCTCGTTTCTCTA--TACAAACTCTTA--CTTTGTCTTGT--AATGC-A-ATGCCTCTTTGTGGGCGAAATG-TTAATACAACTTTCAACAACGGATCTCTTGGCTCTCGCATCGATGAAGAACGCAGCGAAATGCGATAAGTAATGTGAATTGCAGAATTCAGTGAATCATCGAATCTTTGAACGCACCTTGCGCTCCTTGGTATTCCGAGGAGCATGCCTGTTTGAGTGTCATGTTCTTCTCATTCCCTGCGG-TTTT----------GCGACTGCAGGGCGTGGATGTGGAGG-----TGTTGCTGG-------CTTCACGGTCGGCTCCTCTCGAATGCATTAGCTGGGCTTTCGCTCGATGCAACGGTGTAATACT-TTTTCTTC--ACCGG-TGTGACTTGCGGTTG--GGGCCTGCTTC-TAATGGTCGTAA-----------AGACACCATAAGGATT--------------TTGTT-----------G-AT-CCTTTGACACCTTTGACCT------------------------------------------------------------------------------------------------------------------------------------------------------------------------------------------------------------------------------------------------------------------------------------------------------------------------------------------------------------------------------------------AGCCTTGC---CTCGGCTTG----GTGTATTTCCTGTGGGACGGGTCAACATCGATTTTGACCGGCGGACACGGGAGTA-AGGAAATGTGCACGCCTC--GGCGTGTG-TTATAGCCTTGCTTCATATGCGTCGGT-GGGGATCGAGGCCCGCAGCGCGCCC-----TT-GTGGCCGGAGGTTCGCCTCACGTT---ACGCGCTTAGGATGTTGGCATAATGGCGTTCAGCGACCCGTCTTGAAACACGGACCAAGGAGTCTAACATGCTCGCGAGTGTTC-GGGTGGAAAACCCTTGCGCGAAATG-AAAGTAAACAGTTGAGAGCCTCCGCAAGGGGGTGCATCGACGCCCGGCCTTGACGTTCTCTGACGGTGCCGCGGTCGAGCGCGTATGTTGGGACCCGAAAGATGGTGAACTATGCCTGAATAGGGCGAAGCCAGAGGAAACTCTG-GTGGAGGCTCGTAGCGATTCTGACGTGCAAATCGATCGTCAAATTTGGGTATAGGGGCGAAAGACTAATCGAACCATCTAGTAGCTGGTTCCTGCCGAAGTTTCCCTCAGGATAGCAGAAACTCGTATCAGATTTATGTGGTAAAGCGAATGATTAGAGGATCTAGGGATGAAACATCCTTAACCTATTCTCAAACTTTAAATATGTAAGAACGGGCCGTCTCTTAGTTGGACCGCTCGACGATT-GAGAGTTTCTAGTGGGCCATTTTTGGTAAGCAGAACTGGCGATGCGGGATGAACCGAACG-CGAGGTTAAGGTGCCGGAATGCACGCTCATCAGACACCACAAAAGGTGTTAGTTCATCTAGACAGCAGGACGGTGGCCATGGAAGTCGGAACCCGCTAAGGAGTGTGTAACAACTCACCTGCCGAATGAACTAGCCCTGAAAATGGATGGCGCTCAAGCGTGCTACCCATACCTCGCCGT-CCGTGTTGAAGTGACGCGCGGACGAGTAGGCAGGCGTGG--AGGT-CCGTGACGAAGCCATTCTTGGAGGAATGGGGTCTGGAAAACTTGGAAGAAAATGCCCAGTCAACCAATCTGACAAAGGTATTCGTCAACGGCGTCTGGTTAGGTGTTCATCGCGATCCATCCGGTCTCGTTAGAACACTCAGAATGCTCAGACGAAGGGACGATATCAGCACCGAGGTCTCCATTGTCCGTGATATCCGCGAAAAGGAACTGCGCATTAACACAGACGCGGGTCGTGTGTGCAGACCTTTGTTCATTGTAGAGGATCACCAGCTCAAATTGAAGCGGCAGCATCTACGATGGTTACAGCAGAAGTTCAGGATCGAAGAAAGACCTTA------TTCAGAGGACAGGGATGTCCTTTCAGAAGGCGAAACAGAAGATGAAGACGCTGAGGGTACGCAACCTAGAATGAAGAAGAAACGGAAACCATACAGGTGGGGTTCTTTAGTAAAAGATGGTGTCATCGAATACTTGGACGCCGAGGAAGAGGAGACAGTTATGATCTGCATGACACCGGATGACTTGGTTGAATCTCGGTTAATGAAGCAAGGTCTTGACGCTCGACAAGACGGAGACTTTGATCCGGCGGCTCGACTAAAATCTGTGC-CCATGGCCCATACTTGGAC-----------------------------------------------------------------------------------------------------------------------------------------------------------------------------------------------------------------------------------------------------------------------------------------------------------------------------------------------------------------------------------------------------------------------------------------------------------------------------------------------------------------------------------------------------------------
>Fuscoporia_ferrea_Cui_11801
AGTGGGCT--------------GCTT-GA-GCTGGCA---------------CGCAGG-TGCTCGGCGGCT-------CCG--CTCTCATCC-ACTCAA-ACCCC--TGTGCACCT-TGAACGAG------TG--TGGGTCGAG-------------------------------------------GCCGAAAGGC-GGTAG---------------GCCCGCCTCGTTTCT-----TACAAACTCTTG--TATTGTCTTGTAGAATGC-A-TTGCCTCTCTGTGGGCGAAATAGTTAATACAACTTTCAACAACGGATCTCTTGGCTCTCGCATCGATGAAGAACGCAGCGAAATGCGATAAGTAATGTGAATTGCAGAATTCAGTGAATCATCGAATCTTTGAACGCACCTTGCGCTCCTTGGTATTCCGAGGAGCATGCCTGTTTGAGTGTCATGTTCTTCTCAATCCCTTTGG-TTTT---------TGTGACCGCTGGGCTTGGATGTGGAGG-----TTTTGCTGG-------CTTCGCGGTCGGCTCCTCTTGAATGCATTAGCTGGGCTTACGCTCGATGCAATGGTGTAATACT--TTTCTTC--ACCAG-TGTAACTTGCGA-TG--GGGCCTGCTTC-TAATCGTCGCAA-----------GACAACCATAAGGACC--------------TC----------------GT-CCTTTGACACCTTTGACCTCCCCTAGTAACTGCGAGTGAAGCGGGAAAAGCTCAAATTTAAAATCTGACGGTTTTACCGTCCGAGTTGTAATCTGGAGAAGCGTTTTCCGCGTTGGACTGTGTACAAGTCTCTTGGAACAGAGCGTCATAGAGGGTGAGAATCCCGTCCATGCCACAGACTCCCAATGCTTTGTGATACGCTCTCGAAGAGTCGAGTTGTTTGGGAATGCAGCTCAAAATGGGTGGTAAGCTCCATCTAAAGCTAAATATTGGCGAGAGACCGATAGCGAACAAGTACCGTGAGGGAAAGATGAAAAGCACTTTGGAAAGAGAGTTAAACAGTACGTGAAATTGTTGAAAGGGAAACGCTGGACGTCAGTCGCGTCTTACTGGACTCAGCCTTGC---CTCGGCTTG----GTGTATTTCCTGTGAGACGGGTCAACATCGATTTCGACCGGTGGACAAGGGGGTA-GGGAATGTGGCACGCCTC--GGCGTGTG-TTATAGCCCTGCCTCGTATGCATCGGT-GGGGATCGAGGCCCGCAGCGCGCCT-----TT-TTGGCCGGAGGTTCGCCTCACGTA---TCGCGCTTAGGATGTTGGCATAATGGCGTTCAGCGACCCGTCTTGAAACACGGACCAAGGAGTCTAACATGCTCGCGAGTGTTT-GGGTGGAAAACCCTTGCGCGAAATG-AAAGTGAA-TGTTGAGAGCCTCCGCAAGGGGGTGCATCGACGCCCGGCCCTGAAGTTCTCTGACGGTGCTGCGGTTGAGCGCGTATGTTGGGACCCGAAAGATGGTGAACTATGCCTGAATAGGGCGAAGCCAGAGGAAACTCTG-GTGGAGGCTCGTAGCGATTCTGACGTGCAAATCGATCGTCAAATTTGGGTATAGGGGCGAAAGACTAATCGAACCATCTAGTAGCTGGTTCCTGCCGAAGTTTCCCTCAGGATAGCAGAAACTCGTATCAGATTTATGTGGTAAAGCGAATGATTAGAGGATCTAGGGATGAAACATCCTTAACCTATTCTCAAACTTTAAATATGTAAGAACGGGCCGTCTCTTAGTTGGACCGCTCGACGATT-GAGAGTTTCTAGTGGGCCATTTTTGGTAAGCAGAACTGGCGATGCGGGATGAACCGAACG-CGAGGTTAAGGTGCCGGAATGCACGCTCATCAGACACCACAAAAGGTGTTAGTTCATCTAGACAGCAGGACGGTGGCCATGGAAGTCGGAACCCGCTAAGGAGTGTGTAACAACTCACCTGCCGAATGAACTAGCCCTGAAAATGGATGGCGCTCAAGCGTGCTACCCATACCTCGCCGT-CCGTGTTGAAGTGACGCGCGGACGAGTAGGCAGGCGTGG--AGGT-CCGTGACGAAGCC-------------------------------------------------------------------------------------------------------------------------------------------------------------------------------------------------------------------------------------------------------------------------------------------------------------------------------------------------------------------------------------------------------------------------------------------------------------------------------------------------------------------------------------------------------------------------------------------------------------------------------------------ATCATTGCTGCCGGTACTGGTGAGTTCGAGGCTGGTATCTCGAAGGATGGCCAGACCCGCGAGCACGCTCTGCTTGCCTTCACGCTCGGTGTGCGTCAGCTCATCGTCGCGGTCAACAAAATGGATACCACCAAGGTTCGTTGCGTTAGCATACAA-----------ATTGTGTATTTTC--TAACTTCTCGTATTATTAG-----TGGTCTGAGGAGCGTTTCAATGAAATTATCAAGGAAACGTCCAACTTTATCAAGAAGGTCGGTTACAACCCGAAGGCTGTCTCCTTCGTCCCGATTTCCGGATGGCACGGTGACAACATGCTTGAGGAATCACCCAAAGTATGTTTCTTTTTGTTCACAGA-----AT-----AGCGGATAGAATCCAATCTCTTTATAGCATGACA--TGGTACAAAGGTTGGACCAAGGAGACC---AAGGCT---GGTGTCGTCAAGGGCAAGACTCTCCTTGATGCCATCGATGCCATCGAGCCGCCTGTCCGTCCCCAGGACAAGCCT-CTCCGTCTCCCCCTC
>Fuscoporia_ferrea_JV_1105_3J
AGTGGGCT--------------GCTT-GA-GCTGGCA---------------CGCAGG-TGCTCGGCGGCT-------CCG--CTCTCATCC-ACTCAAACCCCC--TGTGCACCT-TGAACGAG------TG--TGGGTCGAG-------------------------------------------GCCGAAAGGC-GGTAG---------------GCCCGCCTCGTTTCT-----TACAAACTCTTG--TATTGTCTTGTAGAATGC-A-TTGCCTCTCTGTGGGCGAAATAGTTAATACAACTTTCAACAACGGATCTCTTGGCTCTCGCATCGATGAAGAACGCAGCGAAATGCGATAAGTAATGTGAATTGCAGAATTCAGTGAATCATCGAATCTTTGAACGCACCTTGCGCTCCTTGGTATTCCGAGGAGCATGCCTGTTTGAGTGTCATGTTATTCTCAATCCCTTTGG-TTTT---------TGTGACCGCTGGGCTTGGATGTGGAGG----TTTTTGCTGG-------CTTCGCGGTCGGCTCCTCTTGAATGCATTAGCTGGGCTTACGCTCGATGCAATGGTGTAATACT--TTTCTTC--ACCAG-TGTAACTTGCGATTG--GGGCCTGCTTC-TAATCGTCGCAA-----------GACAACCATAAGGACC--------------TC--------------G-GT-CCTTTGACACCTTTGACCTCCCCTAGTAACTGCGAGTGAAGCGGGAAAAGCTCAAATTTAAAATCTGACGGTTTTGCCGTCCGAGTTGTAATCTGGAGAAGCGTTTTCCGCGTTGGACTGTGTACAAGTCTCTTGGAACAGAGCGTCATAGAGGGTGAGAATCCCGTCCATGCCACAGACTCCCAATGCTTTGTGATACGCTCTCGAAGAGTCGAGTTGTTTGGGAATGCAGCTCAAAATGGGTGGTAAGCTCCATCTAAAGCTAAATATTGGCGAGAGACCGATAGCGAACAAGTACCGTGAGGGAAAGATGAAAAGCACTTTGGAAAGAGAGTTAAACAGTACGTGAAATTGTTGAAAGGGAAACGCTGGACGTCAGTCGCGTCTTACTGGACTCAGCCTTGC---CTCGGCTTG----GTGTATTTCCTGTGAGACGGGTCAACATCGATTTCGACCGGTGGACAAGGGGGTA-GGGAATGTGGCACGCCTC--GGCGTGTG-TTATAGCCCTGCCTCGTATGCATCGGT-GGGGATCGAGGCCCGCAGCGCGCCT-----TT-TTGGCCGGAGGTTCGCCTCACGTA---TCGCGCTTAGGATGTTGGCATAATGGCGTTCAGCGACCCGTCTTGAAACACGGACCAAGGAGTCTAACATGCTCGCGAGTGTTT-GGGTGGAAAACCCTTGCGCGAAATG-AAAGTGAA-TGTTGAGAGCCTCCGCAAGGGGGTGCATCGACGCCCGGCCCTGAAGTTCTCTGACGGTGCTGCGGTTGAGCGCGTATGTTGGGACCCGAAAGATGGTGAACTATGCCTGAATAGGGCGAAGCCAGAGGAAACTCTG-GTGGAGGCTCGTAGCGATTCTGACGTGCAAATCGATCGTCAAATTTGGGTATAGGGGCGAAAGACTAATCGAACCATCTAGTAGCTGGTTCCTGCCGAAGTTTCCCTCAGGATAGCAGAAACTCGTATCAGATTTATGTGGTAAAGCGAATGATTAGAGGATCTAGGGATGAAACATCCTTAACCTATTCTCAAACTTTAAATATGTAAGAACGGGCCGTCTCTTAGTTGGACCGCTCGACGATT-GAGAGTTTCTAGTGGGCCATTTTTGGTAAGCAGAACTGGCGATGCGGGATGAACCGAACG-CGAGGTTAAGGTGCCGGAATGCACGCTCATCAGACACCACAAAAGGTGTTAGTTCATCTAGACAGCAGGACGGTGGCCATGGAAGTCGGAACCCGCTAAGGAGTGTGTAACAACTCACCTGCCGAATGAACTAGCCCTGAAAATGGATGGCGCTCAAGCGTGCTACCCATACCTCGCCGT-CCGTGTTGAAGTGACGCGCGGACGAGTAGGCAGGCGTGG--AGGT-CCGTGACGAAGCCATTCTTGGAGGAATGGGGTCTGGAAAACCTAGAAGAAAACGCTCAGTCAACTAACCTGACGAAGGTGTTTGTCAACGGTGTTTGGTTGGGTGTTCATCGCGATCCATCCGGTCTCGTAAGAACGCTCAGAATGCTCAGACGAAGGGATGATATCAGCACCGAGGTCTCTATTGTTCGTGATATCCGCGAAAGGGAACTTCGCATAAACACAGATGCGGGCCGTGTGTGTAGGCCGTTGTTTATTGTCGAGGATCACCAGCTCAAATTGAAGCGGCAACATCTTCGATGGTTACAACAAAAGTTCAGGGTCGAAGAAAGACCTTA------CTCAGAAGACAGGGACGTCCTTTCTGAGGGAGAGACAGAAGATGAAGATAATGAGGACGCGCAGCCTAGAATGAAGAGGAAGCGGAAGCCATACAGGTGGGGTTCTTTAGTAAAAGATGGTGTCATCGAATACCTAGATGCCGAGGAAGAGGAAACAGTTATGATTTGCATGACACCGGATGATTTAGTGGAATCCCGGTTAATGAAGCAAGGTCTCGACGCTCGACACGATGGAGACTTTGATCCGGCGGCTCGACTAAAATCTGTGC-CCATGGCCCATACTTGGAC-----------------------------------------------------------------------------------------------------------------------------------------------------------------------------------------------------------------------------------------------------------------------------------------------------------------------------------------------------------------------------------------------------------------------------------------------------------------------------------------------------------------------------------------------------------------
>Fuscoporia_ferrea_JV_1606_22_J
AGTGGGCT--------------GCTT-GA-GCTGGCA---------------CGCAGG-TGCTCGGCGGCT-------CCG--CTCTCATCC-ACTCAAACCCCC--TGTGCACCT-TGAACGAG------TG--TGGGTCGAG-------------------------------------------GCCGAAAGGC-GGTAG---------------GCCCGCCTCGTTTCT-----TACAAACTCTTG--TATTGTCTTGTAGAATGC-A-TTGCCTCTCTGTGGGCGAAATAGTTAATACAACTTTCAACAACGGATCTCTTGGCTCTCGCATCGATGAAGAACGCAGCGAAATGCGATAAGTAATGTGAATTGCAGAATTCAGTGAATCATCGAATCTTTGAACGCACCTTGCGCTCCTTGGTATTCCGAGGAGCATGCCTGTTTGAGTGTCATGTTATTCTCAATCCCTTTGG-TTTT---------TGTGACCGCTGGGCTTGGATGTGGAGG----TTTTTGCTGG-------CTTCGCGGTCGGCTCCTCTTGAATGCATTAGCTGGGCTTACGCTCGATGCAATGGTGTAATACT--TTTCTTC--ACCAG-TGTAACTTGCGATTG--GGGCCTGCTTC-TAATCGTCGCAA-----------GACAACCATAAGGACC--------------TC--------------G-GT-CCTTTGACACCTTTGACCTCCCCTAGTAACTGCGAGTGAAGCGGGAAAAGCTCAAATTTAAAATCTGACGGTTTTGCCGTCCGAGTTGTAATCTGGAGAAGCGTTTTCCGCGTTGGACTGTGTACAAGTCTCTTGGAACAGAGCGTCATAGAGGGTGAGAATCCCGTCCATGCCACAGACTCCCAATGCTTTGTGATACGCTCTCGAAGAGTCGAGTTGTTTGGGAATGCAGCTCAAAATGGGTGGTAAGCTCCATCTAAAGCTAAATATTGGCGAGAGACCGATAGCGAACAAGTACCGTGAGGGAAAGATGAAAAGCACTTTGGAAAGAGAGTTAAACAGTACGTGAAATTGTTGAAAGGGAAACGCTGGACGTCAGTCGCGTCTTACTGGACTCAGCCTTGC---CTCGGCTTG----GTGTATTTCCTGTGAGACGGGTCAACATCGATTTCGACCGGTGGACAAGGGGGTA-GGGAATGTGGCACGCCTC--GGCGTGTG-TTATAGCCCTGCCTCGTATGCATCGGT-GGGGATCGAGGCCCGCAGCGCGCCT-----TT-TTGGCCGGAGGTTCGCCTCACGTA---TCGCGCTTAGGATGTTGGCATAATGGCGTTCAGCGACCCGTCTTGAAACACGGACCAAGGAGTCTAACATGCTCGCGAGTGTTT-GGGTGGAAAACCCTTGCGCGAAATG-AAAGTGAA-TGTTGAGAGCCTCCGCAAGGGGGTGCATCGACGCCCGGCCCTGAAGTTCTCTGACGGTGCTGCGGTTGAGCGCGTATGTTGGGACCCGAAAGATGGTGAACTATGCCTGAATAGGGCGAAGCCAGAGGAAACTCTG-GTGGAGGCTCGTAGCGATTCTGACGTGCAAATCGATCGTCAAATTTGGGTATAGGGGCGAAAGACTAATCGAACCATCTAGTAGCTGGTTCCTGCCGAAGTTTCCCTCAGGATAGCAGAAACTCGTATCAGATTTATGTGGTAAAGCGAATGATTAGAGGATCTAGGGATGAAACATCCTTAACCTATTCTCAAACTTTAAATATGTAAGAACGGGCCGTCTCTTAGTTGGACCGCTCGACGATT-GAGAGTTTCTAGTGGGCCATTTTTGGTAAGCAGAACTGGCGATGCGGGATGAACCGAACG-CGAGGTTAAGGTGCCGGAATGCACGCTCATCAGACACCACAAAAGGTGTTAGTTCATCTAGACAGCAGGACGGTGGCCATGGAAGTCGGAACCCGCTAAGGAGTGTGTAACAACTCACCTGCCGAATGAACTAGCCCTGAAAATGGATGGCGCTCAAGCGTGCTACCCATACCTCGCCGT-CCGTGTTGAAGTGACGCGCGGACGAGTAGGCAGGCGTGG--AGGT-CCGTGACGAAGCCATTCTTGGAGGAATGGGGTCTGGAAAACCTAGAAGAAAACGCTCAGTCAACTAACCTGACGAAGGTGTTTGTCAACGGTGTTTGGTTGGGTGTTCATCGCGATCCATCCGGTCTCGTAAGAACGCTCAGAATGCTCAGACGAAGGGATGATATCAGCACCGAGGTCTCTATTGTTCGTGATATCCGCGAAAGGGAACTTCGCATAAACACAGATGCGGGCCGTGTGTGTAGGCCATTGTTTATTGTCGAGGATCAC------------------------------------------------------------------------------GAAGACAGGGACGTCCTTTCTGAGGGAGAGACAGAAGATGAAGATAATGAGGACGCGCAGCCTAGAATGAAGAGGAAGCGGAAGCCATACAGGTGGGGTTCTTTAGTAAAAGATGGTGTCATCGAATACCTAGATGCCGAGGAAGAGGAAACAGTTATGATTTGCATGACACCGGATGATTTAGTGGAATCCCGGTTAATGAAGCAAGGTCTCGACGCTCGACACGATGGAGACTTTGATCCGGCGGCTCGACTAAAATCTGTGC-CCATGGCCCATACTTGGACATCATTGCTGCCGGTACTGGTGAGTTCGAGGCTGGTATCTCGAAGGATGGCCAGACCCGCGAGCACGCTCTGCTTGCCTTCACGCTCGGTGTGCGTCAGCTCATCGTCGCGGTCAACAAAATGGATACCACCAAGGTTCGTTGCGTTGGCATACAA-----------ATTGTGTATTTTC--TAACTTCTCATATTATTAG-----TGGTCTGAGGAGCGTTTCAATGAAATTATCAAAGAGACGTCCAACTTTATCAAGAAGGTCGGTTACAACCCGAAGGCTGTCTCCTTCGTCCCGATTTCCGGATGGCACGGTGACAACATGCTTGAGGAATCACCCAAAGTATGTTTCTTTTTGTTCACGGA-----AT-----AGCGGATAGAATCCAATCTCTTTATAGCATGACA--TGGTACAAAGGTTGGACCAAGGAGACC---AAGGCT---GGTGTCGTCAAGGGCAAGACTCTCCTTGATGCCATCGATGCCATCGAGCCGCCTGTCCGTCCCCAGGACAAGCCT-CTCCGTCTCCCCCTC
>Fuscoporia_ferrea_FP_133592_Sp
AGTGGGCT--------------GCTT-GA-GCTGGCA---------------CGCAGG-TGCTCGGCGGCT-------CCG--CTCTCATCC-ACTCAAACCCCC--TGTGCACCT-TGAACGAG------TG--TGGGTCGAG-------------------------------------------GCCGAAAGGC-GGTAG---------------GCCCGCCTCGTTTCT-----TACAAACTCTTG--TATTGTCTTGTAGAATGC-A-TTGCCTCTCTGTGGGCGAAATAGTTAATACAACTTTCAACAACGGATCTCTTGGCTCTCGCATCGATGAAGAACGCAGCGAAATGCGATAAGTAATGTGAATTGCAGAATTCAGTGAATCATCGAATCTTTGAACGCACCTTGCGCTCCTTGGTATTCCGAGGAGCATGCCTGTTTGAGTGTCATGTTATTCTCAATCCCTTTGG-TTTT---------TGTGACCGCTGGGCTTGGATGTGGAGG-----TTTTGCTGG-------CTTCGCGGTCGGCTCCTCTTGAATGCATTAGCTGGGCTTACGCTCGATGCAATGGTGTAATACT--TTTCTTC--ACCAG-TGTAACTTGCGATTG--GGGCCTGCTTC-TAATCGTCGCAA-----------GACAACCATAAGGACC--------------TC--------------G-GT-CCTTTGACACCTTTGACCT----TAGTAACTGCGAGTGAAGCGGGAAAAGCTCAAATTTAAAATCTGACGGTTTTGCCGTCCGAGTTGTAATCTGGAGAAGCGTTTTCCGCGTTGGACTGTGTACAAGTCTCTTGGAACAGAGCGTCATAGAGGGTGAGAATCCCGTCCATGCCACAGACTCCCAATGCTTTGTGATACGCTCTCGAAGAGTCGAGTTGTTTGGGAATGCAGCTCAAAATGGGTGGTAAGCTCCATCTAAAGCTAAATATTGGCGAGAGACCGATAGCGAACAAGTACCGTGAGGGAAAGATGAAAAGCACTTTGGAAAGAGAGTTAAACAGTACGTGAAATTGTTGAAAGGGAAACGCTGGACGTCAGTCGCGTCTTACTGGACTCAGCCTTGC---CTCGGCTTG----GTGTATTTCCTGTGAGACGGGTCAACATCGATTTCGACCGGTGGACAAGGGGGTA-GGGAATGTGGCACGCCTC--GGCGTGTG-TTATAGCCCTGCCTCGTATGCATCGGTGGGGGATCGAGGCCCGCAGCGCGCCT-----TT-TTGGCCGGAGGTTCGCCTCACGTA---TCGCGCTTAGGATGTTGGCATAATGGCGTTCAGCGACCCGTCTTGAAACACGGACCAAGGAGTCTAACATGCTCGCGAGTGTTT-GGGTGGAAAACCCTTGCGCGAAATG-AAAGTGAA-TGTTGAGAGCCTCCGCAAGGGGGTGCATCGACGCCCGGCCCTGAAGTTCTCTGACGGTGCTGCGGTTGAGCGCGTATGTTGGGACCCGAAAGATGGTGAACTATGCCTGAATAGGGCGAAGCCAGAGGAAACTCTG-GTGGAGGCTCGTAGCGATTCTGACGTGCAAATCGATCGTC---------------------------------------------------------------------------------------------------------------------------------------------------------------------------------------------------------------------------------------------------------------------------------------------------------------------------------------------------------------------------------------------------------------------------------------------------------------------------------------------------------------------------ATTCTTGGAGGAATGGGGTCTGGAAAACCTAGAAGAAAACGCTCAGTCAACTAACCTGACGAAGGTGTTTGTCAACGGTGTTTGGTTGGGTGTTCATCGCGATCCATCCGGTCTCGTAAGAACGCTCAGAATGCTCAGACGAAGGGATGATATCAGCACCGAGGTCTCTATTGTTCGTGATATCCGCGAAAGGGAACTTCGCATAAACACAGATGCGGGCCGTGTGTGTAGGCCGTTGTTTATTGTCGAGGATCACCAGCTCAAATTGAAGCGGCAACATCTTCGATGGTTACAACAAAAGTTCAGGGTCGAAGAAAGACCTTT------CTCAGAAGACAGGGACGTCCTTTCTGAGGGAGAGACAGAAGATGAAGATAATGAGGACGCGCAGCCTAGAATGAAGAGGAAGCGGAAGCCATACAGGTGGGGTTCTTTAGTAAAAGAYGGTGTCATCGAATACCTAGATGCCGAGGAAGAGGAAACAGTTATGATTTGCATGACACCGGATGATTTAGTGGAATCCCGGTTAATGAAGCAAGGTCTCGACGCTCGACACGATGGAGACTTTGATCCGGCGGCTCGACTRAAATCTGTGC-CCATGGCCCATACTTGGACATCATTGCTGCCGGTACTGGTGAGTTCGAGGCTGGTATCTCGAAGGATGGCCAGACCCGCGAGCACGCTCTGCTTGCCTTCACGCTCGGTGTGCGTCAGCTCATCGTCGCGGTCAACAAAATGGATACCACCAAGGTTCGTTGCGTTAGCATACAA-----------ATTGTGTATTTTC--TAACTTCTCATATTATTAG-----TGGTCTGAGGAGCGTTTCAATGAAATTATCAAGGAGACGTCCAACTTTATCAAGAAGGTCGGTTACAACCCGAAGGCTGTCTCCTTCGTCCCGATTTCCGGATGGCACGGTGACAACATGCTTGAGGAATCACCCAAAGTATGTTTCTTTTTGTTCACGGA-----AT-----AGCGGATAGAATCCAATGTCTTTATAGCATGACA--TGGTACAAAGGTTGGACCAAGGAGACC---AAGGCT---GGTGTCGTCAAGGGCAAGACTCTCCTTGATGCCATCGATGCCATCGAGCCGCCTGTCCGTCCCCAGGACAAGCCT-CTCCGTCTCCCCCTC
>Fuscoporia_pulviniformis_Dai_17255
AGTGGGCT--------------GCTT-GA-GCTGGCA---------------CGCAGG-TGCTCGGCGGCT-------CCG--CTCTCATCC-ACTCAAACCCCC--TGTGCACCT-TGAACGAG------TG--TGGGTCGAG-------------------------------------------GCCGAAAGGC-GGTAG---------------GCCCGCCTCGTTTCT-----TACAAACTCTTG--TATTGTCTTGTAGAATGC-A-TTGCCTCTCTGTGGGCGAAATAGTTAATACAACTTTCAACAACGGATCTCTTGGCTCTCGCATCGATGAAGAACGCAGCGAAATGCGATAAGTAATGTGAATTGCAGAATTCAGTGAATCATCGAATCTTTGAACGCACCTTGCGCTCCTTGGTATTCCGAGGAGCATGCCTGTTTGAGTGTCATGTTATTCTCAATCCCTTTGG-TTTT---------TGTGACCGCTGGGCTTGGATGTGGAGG------TTTGCTGG-------CTTCGCGGTCGGCTCCTCTTGAATGCATTAGCTGGGCTTTCGCTCGATGCAATGGTGTAATACT--TTTCTTC--ACCAG-TGCAACTTGCGA-TG--GGGCCTGCTTC-TAATCGTCGCAA-----------GACAACCATAAGGACC--------------TC----------------GT-CCTTTGACACCTTTGACCTCCCCTAGTAACTGCGAGTGAAGCGGGAAAAGCTCAAATTTAAAATCTGACGGTTTTACCGTCCGAGTTGTAATCTGGAGAAGCGTTTTCCGCGTTGGACTGTGTACAAGTCTCTTGGAACAGAGCGTCATAGAGGGTGAGAATCCCGTCCATGCCACAGACTCCCAATGCTTTGTGATACGCTCTCGAAGAGTCGAGTTGTTTGGGAATGCAGCTCAAAATGGGTGGTAAGCTCCATCTAAAGCTAAATATTGGCGAGAGACCGATAGCGAACAAGTACCGTGAGGGAAAGATGAAAAGCACTTTGGAAAGAGAGTTAAACAGTACGTGAAATTGTTGAAAGGGAAACGCTGGACGTCAGTCGCGTCTTACTGGACTCAGCCTTGC---CTCGGCTTG----GTGTATTTCCTGTGAGACGGGTCAACATCGATTTCGACCGGTGGACAAGGGGGTA-GGGAATGTGGCACGCCTC--GGCGTGTG-TTATAGCCCTGCCTCGTATGCATCGGT-GGGGATCGAGGCCCGCAGCGCGCCT-----TT-TTGGCCGGAGGTTCGCCTCACGTA---TCGCGCTTAGGATGTTGGCATAATGGCGTTCAGCGACCCGTCTTGAAACACGGACCAAGGAGTCTAACATGCTCGCGAGTGTTT-GGGTGGAAAACCCTTGCGCGAAATG-AAAGTGAA-TGTTGAGAGCCTCCGCAAGGGGGTGCATCGACGCCCGGCCCTGAAGTTCTCTGACGGTGCTGCGGTTGAGCGCGTATGTTGGGACCCGAAAGATGGTGAACTATGCCTGAATAGGGCGAAGCCAGAGGAAACTCTG-GTGGAGGCTCGTAGCGATTCTGACGTGCAAATCGATCGTCAAATTTGGGTATAGGGGCGAAAGACTAATCGAACCATCTAGTAGCTGGTTCCTGCCGAAGTTTCCCTCAGGATAGCAGAAACTCGTATCAGATTTATGTGGTAAAGCGAATGATTAGAGGATCTAGGGATGAAACATCCTTAACCTATTCTCAAACTTTAAATATGTAAGAACGGGCCGTCTCTTAGTTGGACCGCTCGACGATT-GAGAGTTTCTAGTGGGCCATTTTTGGTAAGCAGAACTGGCGATGCGGGATGAACCGAACG-CGAGGTTAAGGTGCCGGAATGCACGCTCATCAGACACCACAAAAGGTGTTAGTTCATCTAGACAGCAGGACGGTGGCCATGGAAGTCGGAACCCGCTAAGGAGTGTGTAACAACTCACCTGCCGAATGAACTAGCCCTGAAAATGGATGGCGCTCAAGCGTGCTACCCATACCTCGCCGT-CCGTGTTGAAGTGACGCGCGGACGAGTAGGCAGGCGTGG--AGGT-CCGTGACGAAGCCATTCTTGGAGGAATGGGGTCTGGAAAACCTAGAAGAAAACGCTCAGTCAACTAACCTGACGAAGGTGTTTGTCAACGGTGTTTGGTTGGGTGTTCATCGCGATCCATCCGGTCTCGTAAGAACGCTCAGAATGCTCAGACGAAGGGATGATATCAGCACCGAGGTCTCTATTGTTCGTGATATTCGCGAAAGGGAACTGCGCATAAACACAGATGCGGGCCGTGTGTGTAGGCCGTTGTTTATTGTCGAGGATCAC------------------------------------------------------------------------------GAAGACAGGGATGTCCTTTCTGAGGGAGAGACAGAAGATGAAGATAATGAGGACGCGCAGCCTAGAATGAAGAGGAAGCGGAAGCCATACAGGTGGGGTTCTTTAGTAAAAGACGGTGTCATCGAATACCTAGATGCCGAGGAAGAGGAAACAGTTATGATTTGCATGACACCGGATGATTTAGTGGAATCGCGGTTAATGAAGCAAGGCCTCGACGCTCGACACGATGGAGACTTTGATCCGGCGGCTCGACTAAAATCTGTGC-CCATGGCCCATACTTGGAC-----------------------------------------------------------------------------------------------------------------------------------------------------------------------------------------------------------------------------------------------------------------------------------------------------------------------------------------------------------------------------------------------------------------------------------------------------------------------------------------------------------------------------------------------------------------
>Fuscoporia_subferrea_Dai_16327_TYPE
AGTGGGCT--------------GCTT-GA-GCTGGCA---------------CGCAGG-TGCTCAGCGGCT-------CCG--CTCTCATCC-ACTCAA--CCCC--TGTGCACCT-TGAACGAG------AG--TCGGTCCCGATGCT-------------------------------------------------GCATAGCAGAAGG-------GCTATTCTTGTTTCT-----TACAAACTCTTT-ATATTGTCTTGT--AATGC-A-TTGCCTCTTTGTGGGCGAAATG-TTAATATAACTTTCAACAACGGATCTCTTGGCTCTCGCATCGATGAAGAACGCAGCGAAATGCGATAAGTAATGTGAATTGCAGAATTCAGTGAATCATCGAATCTTTGAACGCACCTTGCGCTCCTTGGTATTCCGAGGAGCATGCCTGTTTGAGTGTCATGTTCTTCTCAATCCCTTCGG-TTTT----------GCGATCGTTGGGCTTGGATGTGGAGG------TCTGCTGG-------CTTTGCGGTCGGCTCCTCTGGAATGCATTAGCTGGGCTTTCGCTCGATGCAACGGTGTAATACT---TTCTTC--ACCGG-TGTACCTTGCGATAG--AGGCTCGCTTC-TAATCGTCGAAA---------------------------------------------------------G-AC-ACATTGACTCCTTTGACCTCCCCTAGTAACTGCGAGTGAAGCGGGAAAAGCTCAAATTTAAAATCTGACGGCTTTGCTGTCCGAGTTGTAATCTGGAGAAGCGTTTTCCGCGTTGGACTGTGTACAAGTTTCTTGGAACAGAGCGTCATAGAGGGTGAGAATCCCGTCCATGCCACAGATCCCCAATGCTTTGTGATACGCTCTCGAAGAGTCGAGTTGTTTGGGAATGCAGCTCAAAATGGGTGGTAAGCTCCATCTAAAGCTAAATATTGGCGAGAGACCGATAGCGAACAAGTACCGTGAGGGAAAGATGAAAAGCACTTTGGAAAGAGAGTTAAACAGTACGTGAAATTGTTGAAAGGGAAACGCTGGACGTCAGTCGCGTCTTACTGGACTCAGCCTTGT---CTCGGCTTG----GTGTATTTCCTGTGAGACGGGTCAACATCGATTTTGACCGGTGGACAAGGGGGTA-GGGAATGTGGCACGCCTC--GGCGTGTG-TTATAGCCTTGCCTCATATGCATCGGT-TGGGATCGAGGCCCGCAGCGCGCCT-----TT--TGGCCGGGG--TTCGCCCACGTA---ACGCGCTTAGGATGTTGGCATAATGGCGTTCAGCGACCCGTCTTGAAACACGGACCAAGGAGTCTAACATGCTCGCGAGTGTTC-GGGTGGAAAACCCTTGCGCGAAATG-AAAGTGAA-TGTTGAGAGCCTCCGCAAGGGGGTGCATCGACGCCCGGCCCTGAAGTTCTCTGACGGTGCTGCGGTTGAGCGCGTATGTTGGGACCCGAAAGATGGTGAACTATGCCTGAATAGGGCGAAGCCAGAGGAAACTCTG-GTGGAGGCTCGTAGCGATTCTGACGTGCAAATCGATCGTCAAATTTGGGTATAGGGGCGAAAGACTAATCGAACCATCTAGTAGCTGGTTCCTGCCGAAGTTTCCCTCAGGATAGCAGAAACTCGTATCAGATTTATGTGGTAAAGCGAATGATTAGAGGAGCTAGGGATGAAACATCCTTAACCTATTCTCAAACTTTAAATATGTAAGAACGAGCCGTCTCTTAGTTGGACCGCTCGACGATT-GAGAGTTTCTAGTGGGCCATTTTTGGTAAGCAGAACTGGCGATGCGGGATGAACCGAACG-CGAGGTTAAGGTGCCGGAATGCACGCTCATCAGACACCACAAAAGGTGTTAGTTCATCTAGACAGCAGGACGGTGGCCATGGAAGTCGGAACCCGCTAAGGAGTGTGTAACAACTCACCTGCCGAATGAACTAGCCCTGAAAATGGATGGCGCTCAAGCGTGCTACCCATACCTCGCCGT-CCGTGTTGAAGTGACGCGCGGACGAGTAGGCAGGCGTGG--AGGT-CCGTGACGAAGCCATTCTTGGAGGAATGGGGTTTGGAAAACCTTGAAGAAAATGCCCAATCGACTAATCTGACGAAGGTGTTCGTGAACGGTGTCTGGCTGGGAGTCCATCGCGATCCCTCTGGTCTCGTCAGGACGCTCAGAATGCTCAGACGAAGGGACGATATCAGCACTGAGGTCTCTATCGTCCGTGATATCCGCGAGAAGGAGCTGCGTATTAATACAGACGCCGGTCGTGTTTGCAGGCCTTTGTTCATAGTGGAGGATCAC------------------------------------------------------------------------------GAAGACGGAGACGTCCTTTCCGAGGGGGAAACAGAAGACGAAGACGCTGAGAGCGTGCAGCCTAGAATGAAGAGGAAGCGAAAGCCATACAGGTGGGGTTCTTTAGTAAAAGATGGTGTCATCGAGTACCTGGATGCCGAGGAAGAGGAGACAGTCATGATTTGCATGACACCGGATGATTTAGTGGAATCCCGGTTAATGAAGCAAGGCCTCGACGCTCGACACGATGGAGACTTTGATCCGGCGGCTCGACTAAAATCTGTGC-CGATGGCCCATACTTGGAC-----------------------------------------------------------------------------------------------------------------------------------------------------------------------------------------------------------------------------------------------------------------------------------------------------------------------------------------------------------------------------------------------------------------------------------------------------------------------------------------------------------------------------------------------------------------
>Fuscoporia_subferrea_Dai_16326
AGTGGGCT--------------GCTT-GA-GCTGGCA---------------CGCAGG-TGCTCAGCGGCT-------CCG--CTCTCATCC-ACTCAA--CCCC--TGTGCACCT-TGAACGAG------AG--TCGGTCCCGATGCT-------------------------------------------------GCATAGCAGAAGG-------GCTATTCTTGTTTCT-----TACAAACTCTTT-ATATTGTCTTGT--AATGC-A-TTGCCTCTTTGTGGGCGAAATG-TTAATATAACTTTCAACAACGGATCTCTTGGCTCTCGCATCGATGAAGAACGCAGCGAAATGCGATAAGTAATGTGAATTGCAGAATTCAGTGAATCATCGAATCTTTGAACGCACCTTGCGCTCCTTGGTATTCCGAGGAGCATGCCTGTTTGAGTGTCATGTTCTTCTCAATCCCTTCGG-TTTT----------GCGATCGTTGGGCTTGGATGTGGAGG------TCTGCTGG-------CTTTGCGGTCGGCTCCTCTGGAATGCATTAGCTGGGCTTTCGCTCGATGCAACGGTGTAATACT---TTCTTC--ACCGG-TGTACCTTGCGATAG--AGGCTCGCTTC-TAATCGTCGAAA---------------------------------------------------------G-AC-ACATTGACTCCTTTGACCTCCCCTAGTAACTGCGAGTGAAGCGGGAAAAGCTCAAATTTAAAATCTGACGGCTTTGCTGTCCGAGTTGTAATCTGGAGAAGCGTTTTCCGCGTTGGACTGTGTACAAGTTTCTTGGAACAGAGCGTCATAGAGGGTGAGAATCCCGTCCATGCCACAGATCCCCAATGCTTTGTGATACGCTCTCGAAGAGTCGAGTTGTTTGGGAATGCAGCTCAAAATGGGTGGTAAGCTCCATCTAAAGCTAAATATTGGCGAGAGACCGATAGCGAACAAGTACCGTGAGGGAAAGATGAAAAGCACTTTGGAAAGAGAGTTAAACAGTACGTGAAATTGTTGAAAGGGAAACGCTGGACGTCAGTCGCGTCTTACTGGACTCAGCCTTGT---CTCGGCTTG----GTGTATTTCCTGTGAGACGGGTCAACATCGATTTTGACCGGTGGACAAGGGGGTA-GGGAATGTGGCACGCCTC--GGCGTGTG-TTATAGCCTTGCCTCATATGCATCGGT-TGGGATCGAGGCCCGCAGCGCGCCT-----TT--TGGCCGGGG--TTCGCCCACGTA---ACGCGCTTAGGATGTTGGCATAATGGCGTTCAGCGACCCGTCTTGAAACACGGACCAAGGAGTCTAACATGCTCGCGAGTGTTC-GGGTGGAAAACCCTTGCGCGAAATG-AAAGTGAA-TGTTGAGAGCCTCCGCAAGGGGGTGCATCGACGCCCGGCCCTGAAGTTCTCTGACGGTGCTGCGGTTGAGCGCGTATGTTGGGACCCGAAAGATGGTGAACTATGCCTGAATAGGGCGAAGCCAGAGGAAACTCTG-GTGGAGGCTCGTAGCGATTCTGACGTGCAAATCGATCGTCAAATTTGGGTATAGGGGCGAAAGACTAATCGAACCATCTAGTAGCTGGTTCCTGCCGAAGTTTCCCTCAGGATAGCAGAAACTCGTATCAGATTTATGTGGTAAAGCGAATGATTAGAGGAGCTAGGGATGAAACATCCTTAACCTATTCTCAAACTTTAAATATGTAAGAACGAGCCGTCTCTTAGTTGGACCGCTCGACGATT-GAGAGTTTCTAGTGGGCCATTTTTGGTAAGCAGAACTGGCGATGCGGGATGAACCGAACG-CGAGGTTAAGGTGCCGGAATGCACGCTCATCAGACACCACAAAAGGTGTTAGTTCATCTAGACAGCAGGACGGTGGCCATGGAAGTCGGAACCCGCTAAGGAGTGTGTAACAACTCACCTGCCGAATGAACTAGCCCTGAAAATGGATGGCGCTCAAGCGTGCTACCCATACCTCGCCGT-CCGTGTTGAAGTGACGCGCGGACGAGTAGGCAGGCGTGG--AGGT-CCGTGACGAAGCCATTCTTGGAGGAATGGGGTTTGGAAAACCTTGAAGAAAATGCCCAGTCGACTAATCTGACGAAGGTGTTCGTGAATGGTGTCTGGCTGGGAGTCCATCGCGATCCTTCTGGTCTCGTCAGGACGCTCAGAATGCTCAGACGAAGGGACGATATCAGCACTGAGGTCTCTATCGTCCGTGATATTCGCGAGAAGGAGCTGCGTATTAATACAGACGCCGGTCGTGTTTGCAGGCCTTTGTTCATAGTGGAGGATCACGAGCTCAAATTGAAGCGGCAACATCTACGATGGTTACAACAAAAATTCAGGGTCGAAGAAAGACCTTA------CACAGAAGACGGAGACGTCCTTTCCGAGGGGGAAACAGAAGATGAAGACGCTGAGAGCGTGCAGCCTAGAATGAAGAGGAAGCGAAAGCCATACAGGTGGGGTTCTTTAGTAAAAGATGGTGTCATCGAATACCTGGATGCCGAGGAAGAGGAGACAGTCATGATTTGCATGACACCGGATGATTTAGTGGAATCCCGGTTAATGAAGCAAGGTCTCGACGCTCGACACGATGGAGACTTTGATCCGGCGGCTCGACTAAAATCTGTGC-CGATGGCACATACTTGGACACATGTGCTGCCGGTACCGGTGAGTTCGAGGCTGGTATCTCGAAGGATGGCCAGACCCGCGAGCACGCTCTGCTTGCCTTCACGCTCGGTGTGCGTCAGCTCATCGTTGCGGTTAACAAAATGGACACCACCAAGGTTCGTCACATCAG--------TGGGCGAA--AATGTGGATTTTC-TAATTGTTGCCTTGTATTAG-----TGGTCTGAGGAGCGTTTCAATGAAATTATCAAGGAAACGTCCAACTTCATCAAGAAGGTCGGTTACAACCCGAAGGCTGTCTCCTTTGTCCCGATTTCTGGATGGCACGGTGACAACATGCTTGAGGAATCTTCCAAAGTACGTTCCTCTAGGTTTTATAA-----TC-----GTGAATATAAAACTTATTTTCTTATAGCATGCCC--TGGTACAAAGGCTGGACCAAGGAGACC---AAGGCT---GGTGTCGTCAAGGGCAAGACCCTCCTTGACGCCATCGATGCCATCGAGCCGCCTGTCCGTCCCCAGGACAAGCCC-CTCCGTCTCCCCCTC
>Fuscoporia_ramulicola_Dai_15723_TYPE
AGTGGGCT--------------GCTT-GA-GCTGGCA---------------TGCAGG-TGCTCAGCGGCT-------CCG--CTCTCATCC-ACTCAA--CCCC--TGTGCACCT-TGAATGAG------AG--TCGGTCCCGATGCT-------------------------------------------------GCATAGCAGAAGG-------GCCATTCTTGTTTCT-----TACAAACTCTAT-ATATTGTCTTGT--AATGC-A-TTGCCTCTTTGTGGGCGAAATG-TTAATACAACTTTCAACAACGGATCTCTTGGCTCTCGCATCGATGAAGAACGCAGCGAAATGCGATAAGTAATGTGAATTGCAGAATTCAGTGAATCATCGAATCTTTGAACGCACCTTGCGCTCCTTGGTATTCCGAGGAGCATGCCTGTTTGAGTGTCATGTTCTTCTCAATCCCTTCGG-TTTT----------GCGATCGTTGGGCTTGGATGTGGAGG------TCTGCTGG-------CTATGCGGTCGGCTCCTCTGGAATGCATTAGCTGGGCTTTCGCTCGATGCAACGGTGTAATACT---TTCTTC--ACCGG-TGTACCTTGCGATAG--AGGCTCGCTTC-TAATCGTCGAAA---------------------------------------------------------G-AC-ACATTGACTCCTTTGACCTCCCCTAGTAACTGCGAGTGAAGCGGGAAAAGCTCAAATTTAAAATCTGACGGCTTTGCTGTCCGAGTTGTAATCTGGAGAAGCGTTTTCCGCGTTGGACTGTGTACAAGTCTCTTGGAACAGAGCGTCATAGAGGGTGAGAATCCCGTCCATGCCACAGATCCCCAATGCTTTGTGATACGCTCTCGAAGAGTCGAGTTGTTTGGGAATGCAGCTCAAAATGGGTGGTAAGCTCCATCTAAAGCTAAATATTGGCGAGAGACCGATAGCGAACAAGTACCGTGAGGGAAAGATGAAAAGCACTTTGGAAAGAGAGTTAAACAGTACGTGAAATTGTTGAAAGGGAAACGCTGGACGTCAGTCGCGTCTTACTGGACTCAGCCTTGT---TTCGGCTTG----GTGTATTTCCTGTGAGACGGGTCAACATCGATTTTGACCGGTGGACAAGGGGGTA-GGGAATGTGGCACGTCTC--GGCGTGTG-TTATAACCTTGCCTCATATGCATCGGT-TGGGATCGAGGCCCGCAGCGCGCCT-----TT--TGGCCGGGG--TTCGCCCACGTA---ACGCGCTTAGGATGTTGGCATAATGGCGTTCAGCGACCCGTCTTGAAACACGGACCAAGGAGTCTAACATGCTCGCGAGTGTTC-GGGTGGAAAACCCTTGCGCGAAATG-AAAGTGAA-TGTTGAGAGCCTCCGCAAGGGGGTGCATCGACGCCCGGCCCTGAAGTTCTCTGACGGTGCTGCGGTTGAGCGCGTATGTTGGGACCCGAAAGATGGTGAACTATGCCTGAATAGGGCGAAGCCAGAGGAAACTCTG-GTGGAGGCTCGTAGCGATTCTGACGTGCAAATCGATCGTCAAATTTGGGTATAGGGGCGAAAGACTAATCGAACCATCTAGTAGCTGGTTCCTGCCGAAGTTTCCCTCAGGATAGCAGAAACTCGTATCAGATTTATGTGGTAAAGCGAATGATTAGAGGAGCTAGGGATGAAACATCCTTAACCTATTCTCAAACTTTAAATATGTAAGAACGAGCCGTCTCTTAGTTGGACCGCTCGACGATT-GAGAGTTTCTAGTGGGCCATTTTTGGTAAGCAGAACTGGCGATGCGGGATGAACCGAACG-CGAGGTTAAGGTGCCGGAATGCACGCTCATCAGACACCACAAAAGGTGTTAGTTCATCTAGACAGCAGGACGGTGGCCATGGAAGTCGGAACCCGCTAAGGAGTGTGTAACAACTCACCTGCCGAATGAACTAGCCCTGAAAATGGATGGCGCTCAAGCGTGCTACCCATACCTCGCCGT-CCGTGTTGAAGTGACGCGCGGACGAGTAGGCAGGCGTGG--AGGT-CCGTGACGAAGCCATTCTTGGAGGAATGGGGTCTGGAAAACCTTGAAGAAAATGCCCAGTCAACTAACCTGACGAAGGTGTTCGTGAACGGTGTCTGGCTGGGAGTGCATCGTGATCCTTCTGGTCTCGTCAGGACGCTCAGAATGCTCAGACGAAGGGACGATATCAGCACTGAGGTCTCTATTGTCCGTGATATCCGCGAGAAGGAGCTGCGTATTAATACAGACGCTGGACGTGTCTGCAGGCCGTTGTTTATAGTGGAGGATCACGAGCTTAAATTGAAGCGGCAGCATCTGCGATGGTTACAGCAAAAATTCAGGGTCGAAGAAAGGCCTTA------CACAGAAGATGGAGATGTCCTTTCCGAGGGGGAAACAGAAGACGAAGACGCTGAAAGCGTTCAGCCTAGAATGAAGAGGAAACGGAAGCCGTACAGGTGGGGTTCTTTAGTAAAGGATGGTGTCATCGAATACCTGGATGCTGAGGAAGAGGAGACAGTCATGATTTGCATGACACCGGATGATTTAGTGGAATCCCGGTTAATGAAGCAAGGCCTTGACGCTCGACACGATGGAGACTTTGATCCGGCGGCTCGTCTAAAATCTGTGC-CGATGGCTCATACTTGGACATCATTGCTGCCGGTACCGGTGAGTTCGAGGCTGGTATCTCGAAGGATGGCCAGACCCGCGAGCACGCTTTGCTTGCCTTCACGCTCGGTGTGCGTCAGCTCATCGTTGCGGTCAACAAAATGGACACCACCAAGGTTCGTTGCACCAG--------TAGGCGAA--AGTGTGGATTTTC-TAATTGTTGCCTTGTATTAG-----TGGTCTGAGGATCGTTTCAATGAAATTATCAAGGAAACGTCCAACTTCATCAAGAAGGTCGGTTACAACCCGAAGGCTGTCTCCTTCGTCCCGATTTCTGGATGGCACGGTGACAACATGCTTGAGGAGTCATCCAAAGTACGGTCCTACAAATCTTATAA-----TC-----GTGGACATAAATCTTATCTTCTTATAGCATGCCC--TGGTACAAAGGCTGGACCAAGGAGACC---AAGGCT---GGTGTCGTCAAGGGTAAGACCCTCCTTGACGCCATCGATGCCATCGAGCCGCCTGTCCGTCCCCAGGATAAGCCC-CTCCGTCTCCCCCTC
>Fuscoporia_ramulicola_Dai_16155
AGTGGGCT--------------GCTT-GA-GCTGGCA---------------TGCAGG-TGCTCAGCGGCT-------CCG--CTCTCATCC-ACTCAA--CCCC--TGTGCACCT-TGAATGAG------AG--TCGGTCCCGATGCT-------------------------------------------------GCATAGCAGAAGG-------GCCATTCTTGTTTCT-----TACAAACTCTAT-ATATTGTCTTGT--AATGC-A-TTGCCTCTTTGTGGGCGAAATG-TTAATACAACTTTCAACAACGGATCTCTTGGCTCTCGCATCGATGAAGAACGCAGCGAAATGCGATAAGTAATGTGAATTGCAGAATTCAGTGAATCATCGAATCTTTGAACGCACCTTGCGCTCCTTGGTATTCCGAGGAGCATGCCTGTTTGAGTGTCATGTTCTTCTCAATCCCTTCGG-TTTT----------GCGATCGTTGGGCTTGGATGTGGAGG------TCTGCTGG-------CTATGCGGTCGGCTCCTCTGGAATGCATTAGCTGGGCTTTCGCTCGATGCAACGGTGTAATACT---TTCTTC--ACCGG-TGTACCTTGCGATAG--AGGCTCGCTTC-TAATCGTCGAAA---------------------------------------------------------G-AC-ACATTGACTCCTTTGACCTCCCCTAGTAACTGCGAGTGAAGCGGGAAAAGCTCAAATTTAAAATCTGACGGCTTTGCTGTCCGAGTTGTAATCTGGAGAAGCGTTTTCCGCGTTGGACTGTGTACAAGTCTCTTGGAACAGAGCGTCATAGAGGGTGAGAATCCCGTCCATGCCACAGATCCCCAATGCTTTGTGATACGCTCTCGAAGAGTCGAGTTGTTTGGGAATGCAGCTCAAAATGGGTGGTAAGCTCCATCTAAAGCTAAATATTGGCGAGAGACCGATAGCGAACAAGTACCGTGAGGGAAAGATGAAAAGCACTTTGGAAAGAGAGTTAAACAGTACGTGAAATTGTTGAAAGGGAAACGCTGGACGTCAGTCGCGTCTTACTGGACTCAGCCTTGT---TTCGGCTTG----GTGTATTTCCTGTGAGACGGGTCAACATCGATTTTGACCGGTGGACAAGGGGGTA-GGGAATGTGGCACGTCTC--GGCGTGTG-TTATAACCTTGCCTCATATGCATCGGT-TGGGATCGAGGCCCGCAGCGCGCCT-----TT--TGGCCGGGG--TTCGCCCACGTA---ACGCGCTTAGGATGTTGGCATAATGGCGTTCAGCGACCCGTCTTGAAACACGGACCAAGGAGTCTAACATGCTCGCGAGTGTTC-GGGTGGAAAACCCTTGCGCGAAATG-AAAGTGAA-TGTTGAGAGCCTCCGCAAGGGGGTGCATCGACGCCCGGCCCTGAAGTTCTCTGACGGTGCTGCGGTTGAGCGCGTATGTTGGGACCCGAAAGATGGTGAACTATGCCTGAATAGGGCGAAGCCAGAGGAAACTCTG-GTGGAGGCTCGTAGCGATTCTGACGTGCAAATCGATCGTCAAATTTGGGTATAGGGGCGAAAGACTAATCGAACCATCTAGTAGCTGGTTCCTGCCGAAGTTTCCCTCAGGATAGCAGAAACTCGTATCAGATTTATGTGGTAAAGCGAATGATTAGAGGAGCTAGGGATGAAACATCCTTAACCTATTCTCAAACTTTAAATATGTAAGAACGAGCCGTCTCTTAGTTGGACCGCTCGACGATT-GAGAGTTTCTAGTGGGCCATTTTTGGTAAGCAGAACTGGCGATGCGGGATGAACCGAACG-CGAGGTTAAGGTGCCGGAATGCACGCTCATCAGACACCACAAAAGGTGTTAGTTCATCTAGACAGCAGGACGGTGGCCATGGAAGTCGGAACCCGCTAAGGAGTGTGTAACAACTCACCTGCCGAATGAACTAGCCCTGAAAATGGATGGCGCTCAAGCGTGCTACCCATACCTCGCCGT-CCGTGTTGAAGTGACGCGCGGACGAGTAGGCAGGCGTGG--AGGT-CCGTGACGAAGCCATTCTTGGAGGAATGGGGTCTGGAAAACCTTGAAGAAAATGCCCAGTCAACTAACCTGACGAAGGTGTTCGTGAACGGTGTCTGGCTGGGAGTGCATCGTGATCCTTCTGGTCTCGTCAGGACGCTCAGAATGCTCAGACGAAGGGACGATATCAGCACTGAGGTCTCTATTGTCCGTGATATCCGCGAGAAGGAGCTGCGTATTAATACAGACGCTGGACGTGTCTGCAGGCCGTTGTTTATAGTGGAGGATCAC------------------------------------------------------------------------------GAAGATGGAGATGTCCTTTCCGAGGGGGAAACAGAAGACGAAGACGCTGAAAGCGTTCAGCCTAGAATGAAGAGGAAACGGAAGCCGTACAGGTGGGGTTCTTTAGTAAAGGATGGTGTCATCGAATACCTGGATGCTGAGGAAGAGGAGACAGTCATGATTTGCATGACACCGGATGATTTAGTGGAATCCCGGTTAATGAAGCAAGGCCTTGACGCTCGACACGATGGAGACTTTGATCCGGCGGCTCGTCTAAAATCTGTGC-CGATGGCTCATACTTGGACATCATTGCTGCCGGTACCGGTGAGTTCGAGGCTGGTATCTCGAAGGATGGCCAGACCCGCGAGCACGCTTTGCTTGCCTTCACGCTCGGTGTGCGTCAGCTCATCGTTGCGGTCAACAAAATGGACACCACCAAGGTTCGTTGCACCAG--------TAGGCGAA--AGTGTGGATTTTC-TAATTGTTGCCTTGTATTAG-----TGGTCTGAGGATCGTTTCAATGAAATTATCAAGGAAACGTCCAACTTCATCAAGAAGGTCGGTTACAACCCGAAGGCTGTCTCCTTCGTCCCGATTTCTGGATGGCACGGTGACAACATGCTTGAGGAGTCATCCAAAGTACGGTCCTACAAATCTTATAA-----TC-----GTGGACATAAATCTTATCTTCTTATAGCATGCCC--TGGTACAAAGGCTGGACCAAGGAGACC---AAGGCT---GGTGTCGTCAAGGGTAAGACCCTCCTTGACGCCATCGATGCCATCGAGCCGCCTGTCCGTCCCCAGGATAAGCCC-CTCCGTCTCCCCCTC
>Fuscoporia_dolichoseta_SFC20190731_26
AGC-----C-----------CGTCTT-GA-GCTGGCA--------------CTGCAGG-TGCTCGGTCGGGT-----------CTTTCATCC-ATTCTA--CCCC--TGTGCACTT-TGAAACGT----A-GGTCTGGGTTGAGGTATT---------------------------------CGCTGTATGCGTGTG-CTTCG--------------CTTAGCCTCGTTTTAT-----TACAAACACCAT-TTATTGTCTTGTAGAATGC-A-TTGCTCAGTCATGAGCTAAAAG-TTAATACAACTTTCAACAACGGATCTCTTGGCTCTCGCATCGATGAAGAACGCAGCGAAATGCGATAAGTAATGTGAATTGCAGAATTCAGTGAATCATCGAATCTTTGAACGCACCTTGCGCTCCTTGGTATTCCGAGGAGCATGCCTGTTTGAGTGTCATGTTATTCTCAATCCCTTCTG-CTTT----------GCGGCAGTCGGGTTTGGATTTGGAGG----CTTGTGCTGG-----CCCCTCGCGGTCGGCTCCTCTTGAATGCATTAGCTGGGCTTATGCTCGATGCAACGGTGTAATAAT-GTCTTTTC--ACCGG-AGTAACTTGCAATTG-AAAGTCCGCTTC-TAATCGTCTCGC--------ATGAGACATTATAAAGGGA--------------TTRAT-----------T-TC-TCTTTGACACTTTTGACCTCCCCTAGTAACTGCGAGTGAAGCGGGAAAAGCTCAAATTTAAAATCTGGCAGCTTCGTTGCCCGAGTTGTAATCTGGAGAAGCGTTTTCCGTGCTGGACCGTGTACAAGTCTCTTGGAATAGAGCGTCATAGAGGGTGAGAATCCCGTCCATGACACGGACTGCCAGTGCTCTGTGATACGCTCTCGAAGAGTCGAGTTGTTTGGGAATGCAGCTCAAAATGGGTGGTAAATTCCATCTAAAGCTAAATATTGGCGAGAGACCGATAGCGAACAAGTACCGTGAGGGAAAGATGAAAAGCACTTTGGAAAGAGAGTTAAACAGTACGTGAAATTGTTGAAAGGGAAACGCTTGAAGTCAGTCGCGTCTTGCTTGACTCAGCCTTGC---CTCGGCTTG----GTGTATTTCAAGTAGGACGGGTCAACATCGATTTTGACCGGTGGACAAGGGAGGG-AGGAATGTGGCACTCTTC--GGGGTGTG-TTATAGCCTTCTTTCATATACATCGGC-TGGGATCGAGGCCCGCAGCGCGCCC-----TT-GTGGCCGGAGGTTCGCCTCACGTA---TCGCGCTTAGGATGTTGGCATAATGGCTTTAAGCGACCCGTCTTGAAACACGGACCAAGGAGTCTAACATGCTCGCGAGTGTTA-GGGTGGAAAACCCTTGCGCGTAATG-AAAGTAAA-AGTTGAGAGCCTCCGCAAGGGGGTGCACCGACGCCCGGCCCTGAAGTTCTCTGACGGTGCTGCGGTAGAGCGCGTATGTTGGGACCCGAAAGATGGTGAACTATGCCTGAATAGGGCGAAGCCAGAGGAAACTCTG-GTGGAGGCTCGTAGCGATTCTGACGTGCAAATCGATCGTCAAATTTGGGTATAGGGGCGAAAGACTAATCGAACCATCTAGTAGCTGGTTCCTGCCGAAGTTTCCCTCAGGATAGCAGAAACTCGTATCAGATTTATGTGGTAAAGCGAATGATTAGAGGCCTTGGGGTTGAAACAACCTTAACCTATTCTCAAACTTTAAATATGTAAGAACGAGTGGTCTCTTGGTTGGACCGCTCGACGATT-GAGAGTTTCTAGTGGGCCATTTTTGGTAAGCAGAACTGGCGATGCGGGATGAACCGAACG-CGAGGTTAAGGTGCCGGAATGCACGCTCATCAGAC-CCACAAAAGGTGTTAGTTCATCTAGAC-GCAGGACGGTGGCC-TGGAAGTCGGAATCCGCTAAGGA--GGGGTAAAACTCACCTGGCCAATGAACTAGCCCTGAAAAGGGATGGGCCTCAAGCGGGCACCCCA----CCCTCGC-CTCCGCTTTAAATGACCCCGGAAAGATAGCCGGGTGGGG--GGCC-CGGAAAAACCTTGATTCTTGGAGGAATGGGGTCTAGAGAATCTGGAGGAAAATGCACAGTCAACAAATCTCACGAAGGTTTTCGTTAACGGCGTCTGGCTGGGTGTCCATCGGGATCCGTCAGGTTTAGTAAGAACTCTCAGGATGCTTCGGCGGAGAGATGATATTAGTACTGAGGTTTCCATCGTTCGAGATATCCGAGAAAAGGAATTACGTATAAATACGGATGCAGGTCGTGTTTGCAGGCCCCTGTTCATTGTAGAGGACCATAAACTGAAGCTGAAGCGTCAAAATTTGCGGTGGCTGCAACAGAAGTACAGGATTGAAGATCGACCCTATACAGCCCCGGAAGACAGGGATGTTATTTCAGAGGGCGAGACTGAGGACGAGGACGGGGAAGACGTCCAGCCTAGGATGAAAAGGAAGCGCAAGCCGTACAGGTGGGGCTCACTGGTGAAGGATGGCGTGATAGAATACCTGGACGCTGAGGAGGAAGAGACGGTCATGATATGCATGACTCCAGACGATTTAGTGGAATCTCGCTTGATGCGCCAGGGTGTTGATCCACGAGCGGATGGAGATTTTGACCCTGCCGCTCGGTTGAAACCAGTTGCCGATGGCACATGTATGGAC-----------------------------------------------------------------------------------------------------------------------------------------------------------------------------------------------------------------------------------------------------------------------------------------------------------------------------------------------------------------------------------------------------------------------------------------------------------------------------------------------------------------------------------------------------------------
>Fuscoporia_dolichoseta_SFC20191015_23_TYPE
AGC-----C-----------CGTCTT-GA-GCTGGCA--------------YTGCAGG-TGCTCGGTCGGGT-----------CTTTCATCC-ATTCTA--CCCC--TGTGCACTT-TGAAACGT----A-GGTCTGGGTTGAGGTATT---------------------------------CGCTGTATGCGTGTG-CTTCG--------------CTTAGCCTCGTTTTAT-----TACAAACACCAT-TTATTGTCTTGTAGAATGT-A-TTGCTCAGTCATGAGCTAAAAG-TTAATACAACTTTCAACAACGGATCTCTTGGCTCTCGCATCGATGAAGAACGCAGCGAAATGCGATAAGTAATGTGAATTGCAGAATTCAGTGAATCATCGAATCTTTGAACGCACCTTGCGCTCCTTGGTATTCCGAGGAGCATGCCTGTTTGAGTGTCATGTTATTCTCAATCCCTTCTG-CTTT----------GCGGCAGTCGGGTTTGGATTTGGAGG----CTTGTGCTGG-----CCCCTCGCGGTCGGCTCCTCTTGAATGCATTAGCTGGGCTTATGCTCGATGCAACGGTGTAATAAT-GTCTTTTC--ACCGG-AGTAACTTGCAATTG-AAAGTCCGCTTC-TAATCGTCTCGC--------ATGAGACATTATAAAGGGA--------------TTGAT-----------T-TC-TCTTTGACACTTTTGACCTCCCCTAGTAACTGCGAGTGAAGCGGGAAAAGCTCAAATTTAAAATCTGGCAGCTTTGTTGCCCGAGTTGTAATCTGGAGAAGCGTTTTCCGTGCTGGACCGTGTACAAGTCTCTTGGAATAGAGCGTCATAGAGGGTGAGAATCCCGTCCATGACACGGACTGCCAGTGCTCTGTGATACGCTCTCGAAGAGTCGAGTTGTTTGGGAATGCAGCTCAAAATGGGTGGTAAATTCCATCTAAAGCTAAATATTGGCGAGAGACCGATAGCGAACAAGTACCGTGAGGGAAAGATGAAAAGCACTTTGGAAAGAGAGTTAAACAGTACGTGAAATTGTTGAAAGGGAAACGCTTGAAGTCAGTCGCGTCTTGCTTGACTCAGCCTTGC---CTCGGCTTG----GTGTATTTCAAGTAGGACGGGTCAACATCGATTTTGACCGGTGGACAAGGGAGGG-AGGAATGTGGCACTCTTC--GGGGTGTG-TTATAGCCTTCTTTCATATACATCGGC-TGGGATCGAGGCCCGCAGCGCGCCC-----TT-GTGGCCGGAGGTTCGCCTCACGTA---TCGCGCTTAGGATGTTGGCATAATGGCTTTAAGCGACCCGTCTTGAAACACGGACCAAGGAGTCTAACATGCTCGCGAGTGTTA-GGGTGGAAAACCCTTGCGCGTAATG-AAAGTAAA-AGTTGAGAGCCTCCGCAAGGGGGTGCACCGACGCCCGGCCCTGAAGTTCTCTGACGGTGCTGCGGTAGAGCGCGTATGTTGGGACCCGAAAGATGGTGAACTATGCCTGAATAGGGCGAAGCCAGAGGAAACTCTG-GTGGAGGCTCGTAGCGATTCTGACGTGCAAATCGATCGTCAAATTTGGGTATAGGGGCGAAAGACTAATCGAACCATCTAGTAGCTGGTTCCTGCCGAAGTTTCCCTCAGGATAGCAGAAACTCGTATCAGATTTATGTGGTAAAGCGAATGATTAGAGGCCTTGGGGTTGAAACAACCTTAACCTATTCTCAAACTTTAAATATGTAAGAACGAGTGGTCTCTTGGTTGGACCGCTCGACGATT-GAGAGTTTCTAGTGGGCCATTTTTGGTAAGCAGAACTGGCGATGCGGGATGAACCGAAAGCCAAGGTTAAGGTGCCGGAATGCACGCTCATCAGAC-CCACAAAAGGTGTTAGTTCATCTAGACGGCAGGACGGTGGCCTGGGAAATCGGAACCCGCTAAGGA-TGGGTAA-AACTCCCCTGCCAAAGAAAT--ACCCTGAAATGGAGGGGCTCAACGGGTACCCAACCCTCCCCCCCGCT-TGAAATGAACCCGGAAAATAGGGGGGGGGGGGGGCGGGA--AAAC-CTGCGGTAGCGGAATTCTTGGAGGAATGGGGTCTAGAGAATTTGGAAGAAAATGCACAGTCAACAAATCTCACGAAGGTTTTCGTTAACGGCGTCTGGCTGGGCGTCCATCGGGATCCGTCAGGTTTAGTAAGAACTCTCAGGATGCTTCGGCGGAGAGACGATATTAGTACTGAGGTTTCCATCGTTCGAGATATCCGAGAAAAGGAATTACGTATAAATACGGATGCAGGTCGTGTTTGCAGGCCCCTGTTCATTGTAGAGGACCACAAACTGAAGCTGAAGCGTCAAAATTTGCGGTGGCTGCAACAGAAGTACAGGATTGAAGATCGACCCTATACAGCCCCGGAAGACAGGGATGTTATTTCAGAGGGCGAGACTGAGGACGAGGACGGGGAAGACGTCCAGCCTAGGATGAAAAGGAAGCGCAAGCCGTACAGGTGGGGCTCACTGGTGAAGGATGGCGTGATAGAATACCTGGACGCTGAGGAGGAAGAGACGGTCATGATATGCATGACTCCAGACGATTTAGTGGAATCTCGCTTGATGCGCCAGGGTGTTGATCCACGAGCGGATGGAGATTTTGACCCTGCCGCTCGGTTGAAACCAGTTG-CGATGGCACATGTATGGAC-----------------------------------------------------------------------------------------------------------------------------------------------------------------------------------------------------------------------------------------------------------------------------------------------------------------------------------------------------------------------------------------------------------------------------------------------------------------------------------------------------------------------------------------------------------------
>Fuscoporia_bambusae_Dai_16599_TYPE
AGC-----C-----------CGTCTT-GA-GCTGGCA--------------TTGCAGG-TGCTCGGTCGGGT-----------CTTTCATCC-ATTCTA--CCCC--TGTGCACTT-TGAAACGT----A-GGTCTGGGTTGAGGTATT---------------------------------CGCTGTATGCGTGTG-CTTCG--------------CTTAGCCTCGTTTTAT-----TACAAACACCAT-TTATTGTCTTGTAGAATGT-A-TTGCTCAGTCATGAGCTAAAAG-TTAATACAACTTTCAACAACGGATCTCTTGGCTCTCGCATCGATGAAGAACGCAGCGAAATGCGATAAGTAATGTGAATTGCAGAATTCAGTGAATCATCGAATCTTTGAACGCACCTTGCGCTCCTTGGTATTCCGAGGAGCATGCCTGTTTGAGTGTCATGTTATTCTCAATCCCTTCTG-CTTT----------GCGGCAGTCGGGTTTGGATTTGGAGG----CTTGTGCTGG-----CCCCTCGCGGTCGGCTCCTCTTGAATGCATTAGCTGGGCTTATGCTCGATGCAACGGTGTAATAAT-GTCTTTTC--ACCGG-AGTAACTTGCAATTG-AAAGTCCGCTTC-TAATCGTCTCGC--------ATGAGACATTATAAAGGGA--------------TTGAT-----------T-TC-TCTTTGACACTTTTGACCTCCCCTAGTAACTGCGAGTGAAGCGGGAAAAGCTCAAATTTAAAATCTGGCGGCTTCGTCGCCCGAGTTGTAATCTGGAGAAGCGTTTTCCGTGCTGGACCGTGTACAAGTCTCTTGGAATAGAGCGTCATAGAGGGTGAGAATCCCGTCCATGACACGGACTACCAGTGCTTTGTGATACGCTCTCGAAGAGTCGAGTTGTTTGGGAATGCAGCTCAAAATGGGTGGTAAATTCCATCTAAAGCTAAATATTGGCGAGAGACCGATAGCGAACAAGTACCGTGAGGGAAAGATGAAAAGCACTTTGGAAAGAGAGTTAAACAGTACGTGAAATTGTTGAAAGGGAAACGCTTGAAGTCAGTCGCGTCTTGCTTGACTCAGCCTTGC---CTCGGCTTG----GTGTATTTCAAGTAAGACGGGTCAACATCGATTTTGACCGGTGGACAAAGGGAGG-GGGAATGTGGCACTCTTC--GGGGTGTG-TTATAGCCTCCTTTCATATACATCGGT-TGGGATCGAGGCCCGCAGCGCGCCC-----TT-GTGGCCGGAGGTTCGCCTCACGTA---TCGCGCTTAGGATGTTGGCATAATGGCTTTAAGCGACCCGTCTTGAAACACGGACCAAGGAGTCTAACATGCTCGCGAGTGTTA-GGGTGGAAAACCCTTGCGCGTAATG-AAAGTAAA-AGTTGAGAGCCTCCGCAAGGGGGTGCACCGACGCCCGGCCCTGAAGTTCTCTGACGGTGCTGCGGTAGAGCGCGTATGTTGGGACCCGAAAGATGGTGAACTATGCCTGAATAGGGCGAAGCCAGAGGAAACTCTG-GTGGAGGCTCGTAGCGATTCTGACGTGCAAATCGATCGTCAAATTTGGGTATAGGGGCGAAAGACTAATCGAACCATCTAGTAGCTGGTTCCTGCCGAAGTTTCCCTCAGGATAGCAGAAACTCATATCAGATTTATGTGGTAAAGCGAATGATTAGAGGCCTTGGGGTTGAAACAACCTTAACCTATTCTCAAACTTTAAATATGTAAGAACGAGTGGTCTCTTGGTTGGACCGCTCGACGATT-GAGAGTTTCTAGTGGGCCATTTTTGGTAAGCAGAACTGGCGATGCGGGATGAACCGAACG-CGAGGTTAAGGTGCCGGAATGCACGCTCATCAGACACCACAAAAGGTGTTAGTTCATCTAGACAGCAGGACGGTGGCCATGGAAGTCGGAATCCGCTAAGGAGTGTGTAACAACTCACCTGCCGAATGAACTAGCCCTGAAAATGGATGGCGCTCAAGCGTGCTACCCATACCTCGCCGT-CCGTGTTGAAGTGATGCGCGGACGAGTAGGCAGGCGTGG--AGGT-CCGTGAAGAAGCC-------------------------------------------------------------------------------------------------------------------------------------------------------------------------------------------------------------------------------------------------------------------------------------------------------------------------------------------------------------------------------------------------------------------------------------------------------------------------------------------------------------------------------------------------------------------------------------------------------------------------------------------ATCATTGCTGCTGGTACTGGTGAGTTCGAAGCGGGTATCTCGAAGGACGGCCAAACTCGCGAGCACGCTTTGCTTGCCTTTACGCTCGGTGTGCGTCAGCTCATCGTCGCAGTCAACAAAATGGACACCACCAAGGTTTGTTATTGTCAT-----GATATACGTGCGGTAGCAAGTGTATGTTAATTGTTATTCCAG---------TGGTCCGAGGAGCGATTCAATGAAATCGTCAAGGAGACGTCCAACTTCATCAAGAAAGTCGGTTACAACCCGAAGGCCGTATCCTTCGTCCCCATCTCTGGCTGGCACGGTGATAACATGCTTGAGGAATCCTCAAAAGTTCGTTGTTTTAGCTCAGATCCC---GGT-----TACATAATTGACAAATGGTATCTATAGCATGCCG--TGGTACAAAGGCTGGACCAAGGAGACC---AAAGCT---GGTGTTGTCAAGGGCAAGACTCTTCTTGATGCCATCGACGCTATCGAGCCGCCCGTTCGCCCGGAGAACAAGCCA-CTCCGCCTTCCCCTT
>Fuscoporia_plumeriae_Dai_18858_TYPE
AGC-----C-----------CGTCTT-GA-GCTGGCA--------------TTGCAGG-TGCTCGGTCGGGT-----------CTTTCATCC-ATTCTA--CCCC--TGTGCACTT-TGAAACGT----A-GGTCTGGGTTGAGGTATT---------------------------------CGCTGTATGCGTGTG-CTTCG--------------CTTAGCCTCGTTTTAT-----TACAAACACCAT-TTATTGTCTTGTAGAATGT-A-TTGCTCAGTCATGAGCTAAAAG-TTAATACAACTTTCAACAACGGATCTCTTGGCTCTCGCATCGATGAAGAACGCAGCGAAATGCGATAAGTAATGTGAATTGCAGAATTCAGTGAATCATCGAATCTTTGAACGCACCTTGCGCTCCTTGGTATTCCGAGGAGCATGCCTGTTTGAGTGTCATGTTATTCTCAATCCCTTCTG-CTTT----------GCGGCAGTCGGGTTTGGATTTGGAGG----CTTGTGCTGG-----CCCCTCGCGGTCGGCTCCTCTTGAATGCATTAGCTGGGCTTATGCTCGATGCAACGGTGTAATAAT-GTCTTTTC--ACCGG-AGTAACTTGCAATTG-AAAGTCCGCTTC-TAATCGTCTCGC--------ATGAGACATTATAAAGGGA--------------TTGAT-----------T-TC-TCTTTGACACTTTTGACCTCCCCTAGTAACTGCGAGTGAAGCGGGAAAAGCTCAAATTTAAAATCTGGCGGTTCTGCCGTCCGAGTTGTAATCTGGAGAAGCGTTTTCTGTGCTGGACCGTGTACAAGTCTCTTGGAACAGAGCGTCATAGAGGGTGAGAATCCCGTCCATGACACGGACGCCCAGTGCTATGTGATACGTTTTCAAAGAGTCGAGTTGTTTGGGAATGCAGCTCAAAATGGGTGGTAAGCTCCATCTAAAGCTAAATATTGGCGAGAGACCGATAGCGAACAAGTACCGTGAGGGAAAGATGAAAAGCACTTTGGAAAGAGAGTTAAACAGTACGTGAAATTGTTGAAAGGGAAACGCTTGAAGTTAGTCGCGTCTTACTTGACTCAGCCTTGC---CTCGGCTTG----GTGTATTTCATGTGAGACGGGTCAACATCGATTTTGACCGGCAGAGAAGGGGAGC-GAGAATGTGGCATTCTTC--GGAGTGTG-TTATAGCTTGCTCTCATATGTGTCGGT-TGGGATCGAGGCCCGCAGCGCGCCC-----TT-GTGGCCGGAGGTTCGCCTCACGTT---ACGCGCTTAGGATGTTGGCATAATGGCTTTAAGCGACCCGTCTTGAAACACGGACCAAGGAGTCTAACATGCTCGCGAGTGTTA-GGGTGGAAAACCCTTGCGCAGAATG-AAAGTAAA-AGTTGGGAACCTCCGCAAGGGGGCGCACCGACGCCCGGCCCAGAAGTTTACGGACGGTGCTGCGGTAGAGCGCGTATGTTGGGACCCGAAAGATGGTGAACTATGCCTGAATAGGGCGAAGCCAGGGGAAACCCTGTGTGGAGGCTCGTAGCGATTCTGACGTGCAAATCGATCGTCAAATTTGGGTATAGGGGCGAAAGACTAATCGAACCATCTAGTAGCTGGTTCCTGCCGAAGTTTCCCTCAGGATAGCAGAAACTCGTATCAGATTTATGTGGTAAAGCGAATGATTAGAGGAGCTAGGGATAAATTATCCTTAACCTATTCTCAAACTTTAAATATGTAAGAACGAGCCGTCTCTTAGTTGGACCGCTCGACGATT-GAGAGTTTCTAGTGGGCCATTTTTGGTAAGCAGAACTGGCGATGCGGGATGAACCGAACG-CGAGGTTAAGGTGCCGGAATGCACGCTCATCAGACACCACAAAAGGTGTTAGTTCATCTAGACAGCAGGACGGTGGCCATGGAAGTCGGAACCCGCTAAGGAGTGTGTAACAACTCACCTGCCGAATGAACTAGCCCTGAAAATGGATGGCGCTCAAGCGTGCTACCCATACCTCGCCGT-CCGCGTTGAAGTGACGCGCGGACGAGTAGGCAGGCGTGG--AGGT-CCGTGAAGAAGCCGTTCTTGCAGGAATGGGGTCTGGACGGTCTGGAAGAAAATGCTCAATCAACCAATTTAACGAAAGTTTTTGTCAATGGTGTATGGTTGGGTGTCCATCGAGATCCATCTGGGCTCGTACGGACTCTCAGAATGTTGAGACGAAGAGACGATATCAGTACGGAGGTTTCCATTGTTCGAGACATTCGTGAAAGGGAACTGCGCATAAACACCGATGCTGGCCGTGTTTGCAGGCCTCTATTTATTGTTGAAGATCACAAACTCAAGCTCAAGCGCCAGCATTTACGGTGGATCCAAAAAAAATACAGAGTTGAAGAAAGACCATA------TTCAGAAGAAAGAGATGTGATGTCGGAAGGAGAAACAGAAGATGAAGATGCGGAGGGTGTCGAGCCTAGAATGAAGAGAAAGAAGAAGCCGTATAGGTGGGGTTCTCTGGTGAAAGATGGGATTATTGAGTACTTGGATGCCGAGGAAGAGGAGACAGTCATGATCTGTATGACCCCAGACGACTTGGTGGAGTCGCGCTTGATGAGACAAGGCATCGACCCACGTCAAGAGGGAGATTTTGATCCCGCAGCCCGTTTGAAATCAGTTC-CTATGGCTCACACATGGACATCATTGCTGGTGGTACTGGTGAGTTCGAGGCTGGTATCTCCAAGGATGGCCAGACTCGCGAGCACGCTTTGCTTGCATTCACGCTCGGTGTGCGTCAGCTCATCGTTGCGGTCAACAAAATGGACACTACCAAGGTTCGTAGCTTACT--------TGCACTTG-AAAAATCATGTCAT-TGAACTATTATCAG-----------TGGTCTGAGGATCGTTTCAACGAAATCGTCAAGGAGACGTCCAGCTTCATCAAGAAGGTTGGTTACAACCCGAAGGCCGTCTCTTTCGTTCCGATTTCTGGCTGGCACGGTGACAACATGCTTGAGGAGTCCGTCAAAGTACGTATTTTCAAATATTTAGT------------CAGACACTCTTTCTCACCTGCTTATAGCATGCCG--TGGTACAAGGGCTGGACTAAGGAGACC---AAGAGC---GGTGTCGTCAAAGGAAAGACTCTCCTTGACGCCATTGACGCCATTGAGCCCCCTGTCCGTCCCCAGGACAAGCCT-CTCCGTCTCCCCCTC
>Fuscoporia_bambusae_Dai_16607
AGC-----C-----------CGTCTT-GA-GCTGGCA--------------CTGCAGG-TGCTCGGTCGGGT-----------CTTTCATCC-ATTCTA--CCCC--TGTGCACTT-TGAAACGT----A-GGTCTGGGTTGAGGTATT---------------------------------CGCTGTATGCGTGTG-CTTCG--------------CTTAGCCTCGTTTTAT-----TACAAACACCAT-TTATTGTCTTGTAGAATGT-A-TTGCTCAGTCATGAGCTAAAAG-TTAATACAACTTTCAACAACGGATCTCTTGGCTCTCGCATCGATGAAGAACGCAGCGAAATGCGATAAGTAATGTGAATTGCAGAATTCAGTGAATCATCGAATCTTTGAACGCACCTTGCGCTCCTTGGTATTCCGAGGAGCATGCCTGTTTGAGTGTCATGTTATTCTCAATCCCTTCTG-CTTT----------GCGGCAGTCGGGTTTGGATTTGGAGG----CTTGTGCTGG-----CCCCTCGCGGTCGGCTCCTCTTGAATGCATTAGCTGGGCTTATGCTCGATGCAACGGTGTAATAAT-GTCTTTTC--ACCGG-AGTAACTTGCAATTG-AAAGTCCGCTTC-TAATCGTCTCGC--------ATGAGACATTATAAAGGGA--------------TTGAT-----------T-TC-TCTTTGACACTTTTGACCTCCCCTAGTAACTGCGAGTGAAGCGGGAAAAGCTCAAATTTAAAATCTGGCGGCTTCGTCGCCCGAGTTGTAATCTGGAGAAGCGTTTTCCGTGCTGGACCGTGTACAAGTCTCTTGGAATAGAGCGTCATAGAGGGTGAGAATCCCGTCCATGACACGGACTACCAGTGCTTTGTGATACGCTCTCGAAGAGTCGAGTTGTTTGGGAATGCAGCTCAAAATGGGTGGTAAATTCCATCTAAAGCTAAATATTGGCGAGAGACCGATAGCGAACAAGTACCGTGAGGGAAAGATGAAAAGCACTTTGGAAAGAGAGTTAAACAGTACGTGAAATTGTTGAAAGGGAAACGCTTGAAGTCAGTCGCGTCTTGCTTGACTCAGCCTTGC---CTCGGCTTG----GTGTATTTCAAGTAAGACGGGTCAACATCGATTTTGACCGGTGGACAAAGGGAGG-GGGAATGTGGCACTCTTC--GGGGTGTG-TTATAGCCTCCTTTCATATACATCGGT-TGGGATCGAGGCCCGCAGCGCGCCC-----TT-GTGGCCGGAGGTTCGCCTCACGTA---TCGCGCTTAGGATGTTGGCATAATGGCTTTAAGCGACCCGTCTTGAAACACGGACCAAGGAGTCTAACATGCTCGCGAGTGTTA-GGGTGGAAAACCCTTGCGCGTAATG-AAAGTAAA-AGTTGAGAGCCTCCGCAAGGGGGTGCACCGACGCCCGGCCCTGAAGTTCTCTGACGGTGCTGCGGTAGAGCGCGTATGTTGGGACCCGAAAGATGGTGAACTATGCCTGAATAGGGCGAAGCCAGAGGAAACTCTG-GTGGAGGCTCGTAGCGATTCTGACGTGCAAATCGATCGTCAAATTTGGGTATAGGGGCGAAAGACTAATCGAACCATCTAGTAGCTGGTTCCTGCCGAAGTTTCCCTCAGGATAGCAGAAACTCATATCAGATTTATGTGGTAAAGCGAATGATTAGAGGCCTTGGGGTTGAAACAACCTTAACCTATTCTCAAACTTTAAATATGTAAGAACGAGTGGTCTCTTGGTTGGACCGCTCGACGATT-GAGAGTTTCTAGTGGGCCATTTTTGGTAAGCAGAACTGGCGATGCGGGATGAACCGAACG-CGAGGTTAAGGTGCCGGAATGCACGCTCATCAGACACCACAAAAGGTGTTAGTTCATCTAGACAGCAGGACGGTGGCCATGGAAGTCGGAATCCGCTAAGGAGTGTGTAACAACTCACCTGCCGAATGAACTAGCCCTGAAAATGGATGGCGCTCAAGCGTGCTACCCATACCTCGCCGT-CCGTGTTGAAGTGATGCGCGGACGAGTAGGCAGGCGTGG--AGGT-CCGTGAAGAAGCCATTCTTGGAGGAATGGGGTCTTGAAAACCTCGAAGAAAATGCGCAGTCGACAAACCTCACGAAGGTTTTCGTTAATGGTGTCTGGTTGGGCGTTCATCGGGATCCGTCAGGTTTGGTGCGAACTCTTAGAATGCTCCGGCGAAGAGACGATATCAGCACCGAAGTCTCTATCGTCCGTGACATCCGAGAAAAGGAATTACGTATAAATACAGACGCAGGTCGCGTTTGTAGGCCGTTGTTCATCGTGGAGGACCACAAACTAAAGTTGAAACGACAACACTTGCGGTGGTTGCAACAGAAATACAGGGTTGAAGATCGACCCTATACAGCCCCTGAAGATCGGGATGTCATCTCAGAAGGCGAGACCGAGGATGAGGACGGTGAGGACATGCAGCCCAGAATGAAAAGAAAGCGCAAGCCGTACAGATGGGGATCCTTAGTTAAAGATGGTGTTATAGAGTATCTGGATGCCGAGGAGGAAGAAACTGTCATGATATGCATGACTCCTGATGACTTGGTAGAATCCCGCTTGATACGTCAGGGTATGGATCCAAGAGCAGATGGGGATTTCGACCCGGCTGCTCGTTTGAAGCCTGTTG-CGATGGCACATACATGGACATCATTGCTGCTGGTACTGGTGAGTTCGAAGCGGGTATCTCGAAGGACGGCCAAACTCGCGAGCACGCTTTGCTTGCCTTTACGCTCGGTGTGCGTCAGCTCATCGTCGCAGTCAACAAAATGGACACCACCAAGGTTTGTTATTGTCAT-----GATATACGTGCGGTAGCAAGTGTATGTTAATTGTTATTCCAG---------TGGTCCGAGGAGCGATTCAATGAAATCGTCAAGGAGACGTCCAACTTCATCAAGAAAGTCGGTTACAACCCGAAGGCCGTATCCTTCGTCCCCATCTCTGGCTGGCACGGTGATAACATGCTTGAGGAATCCTCAAAAGTTCGTTGTTTTAGCTCAGATCCC---GGT-----TACATAATTGACAAATGGTATCTATAGCATGCCG--TGGTACAAAGGCTGGACCAAGGAGACC---AAAGCT---GGTGTTGTCAAGGGCAAGACTCTTCTTGATGCCATCGACGCTATCGAGCCGCCCGTTCGCCCGGAGAACAAGCCA-CTCCGCCTTCCCCTT
>Fuscoporia_dolichoseta_SFC20140723_58
AGC-----C-----------CGTCTT-GA-GCTGGCA--------------CTGCAGG-TGCTCGGTCGGGT-----------CTTTCATCC-ATTCTA--CCCC--TGTGCACTT-TGAAACGT----A-GGTCTGGGTTGAGGTATT---------------------------------CGCTGTATGCGTGTG-CTTCG--------------CTTAGCCTCGTTTTAT-----TACAAACACCAT-TTATTGTCTTGTAGAATGC-A-TTGCTCAGTCATGAGCTAAAAG-TTAATACAACTTTCAACAACGGATCTCTTGGCTCTCGCATCGATGAAGAACGCAGCGAAATGCGATAAGTAATGTGAATTGCAGAATTCAGTGAATCATCGAATCTTTGAACGCACCTTGCGCTCCTTGGTATTCCGAGGAGCATGCCTGTTTGAGTGTCATGTTATTCTCAATCCCTTCTG-CTTT----------GCGGCAGTCGGGTTTGGATTTGGAGG----CTTGTGCTGG-----CCCCTCGCGGTCGGCTCCTCTTGAATGCATTAGCTGGGCTTATGCTCGATGCAACGGTGTAATAAT-GTCTTTTC--ACCGG-AGTAACTTGCAATTG-AAAGTCCGCTTC-TAATCGTCTCGC--------ATGAGACATTATAAAGGGA--------------TTGAT-----------T-TC-TCTTTGACACTTTTGACCTCCCCTAGTAACTGCGAGTGAAGCGGGAAAAGCTCAAATTTAAAATCTGGCAGCTTTGTTGCCCGAGTTGTAATCTGGAGAAGCGTTTTCCGTGCTGGACCGTGTACAAGTCTCTTGGAATAGAGCGTCATAGAGGGTGAGAATCCCGTCCATGACACGGACTGCCAGTGCTCTGTGATACGCTCTCGAAGAGTCGAGTTGTTTGGGAATGCAGCTCAAAATGGGTGGTAAATTCCATCTAAAGCTAAATATTGGCGAGAGACCGATAGCGAACAAGTACCGTGAGGGAAAGATGAAAAGCACTTTGGAAAGAGAGTTAAACAGTACGTGAAATTGTTGAAAGGGAAACGCTTGAAGTCAGTCGCGTCTTGCTTGACTCAGCCTTGC---CTCGGCTTG----GTGTATTTCAAGTAGGACGGGTCAACATCGATTTTGACCGGTGGACAAGGGAGGG-AGGAATGTGGCACTCTTC--GGGGTGTG-TTATAGCCTTCTTTCATATACATCGGC-TGGGATCGAGGCCCGCAGCGCGCCC-----TT-GTGGCCGGAGGTTCGCCTCACGTA---TCGCGCTTAGGATGTTGGCATAATGGCTTTAAGCGACCCGTCTTGAAACACGGACCAAGGAGTCTAACATGCTCGCGAGTGTTA-GGGTGGAAAACCCTTGCGCGTAATG-AAAGTAAA-AGTTGAGAGCCTCCGCAAGGGGGTGCACCGACGCCCGGCCCTGAAGTTCTCTGACGGTGCTGCGGTAGAGCGCGTATGTTGGGACCCGAAAGATGGTGAACTATGCCTGAATAGGGCGAAGCCAGAGGAAACTCTG-GTGGAGGCTCGTAGCGATTCTGACGTGCAAATCGATCGTCAAATTTGGGTATAGGGGCGAAAGACTAATCGAACCATCTAGTAGCTGGTTCCTGCCGAAGTTTCCCTCAGGATAGCAGAAACTCGTATCAGATTTATGTGGTAAAGCGAATGATTAGAGGCCTTGGGGTTGAAACAACCTTAACCTATTCTCAAACTTTAAA---------------------------------------------------------------------------------------------------------------------------------------------------------------------------------------------------------------------------------------------------------------------------------------------------------------------------------------------------------ATTCTTGGAGGAATGGGGTCTAGAGAATCTGGAGGAAAATGCACAGTCAACAAATCTCACGAAGGTTTTCGTTAACGGCGTCTGGCTGGGTGTCCATCGGGATCCGTCAGGTTTAGTAAGAACTCTCAGGATGCTTCGGCGGAGAGATGATATTAGTACTGAGGTTTCCATCGTTCGAGATATCCGAGAAAAGGAATTACGTATAAATACGGATGCAGGTCGTGTTTGCAGGCCCCTGTTCATTGTAGAGGACCATAAACTGAAGCTGAAGCGTCAAAATTTGCGGTGGCTGCAACAGAAGTACAGGATTGAAGATCGACCCTATACAGCCCCGGAAGACAGGGATGTTATTTCAGAGGGCGAGACTGAGGACGAGGACGGGGAAGACGTCCAGCCTAGGATGAAAAGGAAGCGCAAGCCGTACAGGTGGGGCTCACTGGTGAAGGATGGCGTGATAGAATACCTGGACGCTGAGGAGGAAGAGACGGTCATGATATGCATGACTCCAGACGATTTAGTGGAATCTCGCTTGATGCGCCAGGGTGTTGATCCACGAGCGGATGGAGATTTTGACCCTGCCGCTCGGTTG-AACCAGTTG-CGATGGCACATGTATG---ATCATTGCCGCTGGTACTGGTGAGTTTGAGGCCGGTATCTCGAAGGACGGCCAGACTCGCGAGCACGCTCTGCTCGCCTTCACCCTCGGTGTGCGTCAGCTCATCGTTGCGGTCAACAAAATGGACACCACCAAGGTTTGTTACCTTATTATGGAACCGTGAAAATGATAACGATTGTATGCTGACGGTCTGCCCAG---------TGGTCCGAGGAGCGATTCAACGAAATCGTCAAGGAGACGTCCAACTTCATCAAGAAGGTCGGCTACAACCCGAAGGCCGTTTCATTTGTTCCGATCTCTGGCTGGCACGGTGACAACATGCTTGAGGAGTCTGCCAAAGTCCGTTCGTTTCACGCACCATTC---TGCGAATGAAATGTTAATCAAGTATTTATAAATAGCATGACG--TGGTACAAGGGCTGGACCAAGGAGACC---AAGGCC---GGTGTTGTCAAGGGCAAAACCCTCCTTGACGCCATTGACGCCGTTGAGCCCCCCGTTCGTCCGGAGAACAAGCCGACTCCGTCTCCCCCTC
>Fuscoporia_dolichoseta_SFC20161006_16
AGC-----C-----------CGTCTT-GA-GCTGGCA--------------CTGCAGG-TGCTCGGTCGGGT-----------CTTTCATCC-ATTCTA--CCCC--TGTGCACTT-TGAAACGT----C-GGTCTGGGTTGAGGTATT---------------------------------CGCTGTATGCGTGTG-CTTCG--------------CTTAGCCTCGTTTTAT-----TACAAACACCAT-TTATTGTCTTGTAGAATGT-A-TTGCTCAGTCATGAGCTAAAAG-TTAATACAACTTTCAACAACGGATCTCTTGGCTCTCGCATCGATGAAGAACGCAGCGAAATGCGATAAGTAATGTGAATTGCAGAATTCAGTGAATCATCGAATCTTTGAACGCACCTTGCGCTCCTTGGTATTCCGAGGAGCATGCCTGTTTGAGTGTCATGTTATTCTCAATCCCTTCTG-CTTT----------GCGGCAGTCGGGTTTGGATTTGGAGG----CTTGTGCTGG-----CCCCTCGCGGTCGGCTCCTCTTGAATGCATTAGCTGGGCTTATGCTCGATGCAACGGTGTAATAAT-GTCTTTTC--ACCGG-AGTAACTTGCAATTG-AAAGTCCGCTTC-TAATCGTCTCGC--------ATGAGACATTATAAAGGGA--------------TTGAT-----------T-TC-TCTTTGACACTTTTGACCTCCCCTAGTAACTGCGAGTGAAGCGGGAAAAGCTCAAATTTAAAATCTGGCAGCTTCGTTGCCCGAGTTGTAATCTGGAGAAGCGTTTTCCGTGCTGGACCGTGTACAAGTCTCTTGGAATAGAGCGTCATAGAGGGTGAGAATCCCGTCCATGACACGGACTGCCAGTGCTCTGTGATACGCTCTCGAAGAGTCGAGTTGTTTGGGAATGCAGCTCAAAATGGGTGGTAAATTCCATCTAAAGCTAAATATTGGCGAGAGACCGATAGCGAACAAGTACCGTGAGGGAAAGATGAAAAGCACTTTGGAAAGAGAGTTAAACAGTACGTGAAATTGTTGAAAGGGAAACGCTTGAAGTCAGTCGCGTCTTGCTTGACTCAGCCTTGC---CTCGGCTTG----GTGTATTTCAAGTAGGACGGGTCAACATCGATTTTGACCGGTGGACAAGGGAGGG-AGGAATGTGGCACTCTTC--GGGGTGTG-TTATAGCCTTCTTTCATATACATCGGC-TGGGATCGAGGCCCGCAGCGCGCCC-----TT-GTGGCCGGAGGTTCGCCTCACGTA---TCGCGCTTAGGATGTTGGCATAATGGCTTTAAGCGACCCGTCTTGAAACACGGACCAAGGAGTCTAACATGCTCGCGAGTGTTA-GGGTGGAAAACCCTTGCGCGTAATG-AAAGTAAA-AGTTGAGAGCCTCCGCAAGGGGGTGCACCGACGCCCGGCCCTGAAGTTCTCTGACGGTGCTGCGGTAGAGCGCGTATGTTGGGACCCGAAAGATGGTGAACTATGCCTGAATAGGGCGAAGCCAGAGGAAACTCTG-GTGGAGGCTCGTAGCGATTCTGACGTGCAAATCGATCGTCAAATTTGGGTATAGGGGCGAAAGACTAATCGAACCATCTAGTAGCTGGTTCCTGCCGAAGTTTCCCTCAGGATAGCAGAAACTCGTATCAGATTTATGTGGTAAAGCGAATGATTAGAGGCCTTGGGGTTGAAACAACCTTAACCTATTCTCAAACTTTAAATATGTA---------------------------------------------------------------------------------------------------------------------------------------------------------------------------------------------------------------------------------------------------------------------------------------------------------------------------------------------------ATTCTTGGAGGAATGGGGTCTAGAGAATCTGGAAGAAAATGCACAGTCAACAAATCTCACGAAGGTTTTCGTTAATGGCGTCTGGCTGGGTGTCCATCGGGATCCGTCAGGTTTAGTAAGAACTCTCAGGATGCTTCGGCGGAGAGACGATATTAGTACTGAGGTTTCCATCGTTCGAGATATCCGAGAAAAGGAATTACGTATAAATACGGATGCAGGTCGTGTTTGCAGGCCCTTGTTCATTGTAGAGGACCATAAATTGAAGCTGAAGCGTCAAAATTTGCGGTGGCTGCAACAGAAGTACAGGATTGAGGATCGACCCTATACAGCCCCGGAAGACAGGGATGTTATTTCAGAGGGCGAGACTGAGGACGAAGACGGGGAAGACGTCCAGCCTAGGATGAAAAGGAAGCGCAAGCCGTACAGGTGGGGCTCACTGGTGAAGGATGGCGTGATAGAATACCTGGACGCTGAGGAGGAAGAGACGGTCATGATATGCATGACTCCAGACGATTTAGTGGAATCTCGCTTGATGCGCCAGGGTGTTGATCCACGAGCGGATGGAGATTTTGACCCTGCTGCTCGGTTGAAACCAGTTG-CGATGGCACATGTATG---ATCATTGCCGCTGGTACTGGTGAGTTTGAGGCCGGTATCTCGAAGGACGGCCAGACTCGCGAGCACGCTCTGCTCGCCTTCACCCTCGGTGTGCGTCAGCTCATCGTTGCGGTCAACAAAATGGACACCACCAAGGTTTGTTACCTTATTATGGAACCGTGAAAATGATAACGATTGTATGCTGACGGTCTGCCCAG---------TGGTCCGAGGAGCGATTCAACGAAATCGTCAAGGAGACGTCCAACTTCATCAAGAAGGTCGGCTACAACCCGAAGGCCGTTTCCTTTGTTCCGATCTCTGGCTGGCACGGTGACAACATGCTTGAGGAGTCTGCCAAAGTCCGTTCGTTTCACGCACCACTC---TGCTAATGAAATACTAATCAATAACTTATAAATAGCATGACGTCTAACACAAAGGCTGGACCAAGGAGACC---AAGGCC---GGTGTTGTCAAGGGCAAAACCCTCCTTGACGCCATTGACGCCGTTGAGCCCCCCGTTCGTCCGGAGAACAAGCCG-CTCCGTCTCCCCCTC
>Fuscoporia_australiana_Dai_18672
AGT-----C-----------CGTCTT-GA-GCTGGCA--------------CTGCAGG-TGCTCGGTCGGGT-----------CTTTCATCC-ATTCTA--CCCC--TGTGCACTT-TGAAACGT----C-GGTCTGGGTTGAGGTGCT---------------------------------CGCTGTATGCGTGTG-CTTCG--------------CTTAGCCTCGTTTTAT-----TACAAACACYYT-TTATTGTCTTGTAGAATGT-A-TTGCTCAGTTATGAGCTAAAAG-TTAATACAACTTTCAACAACGGATCTCTTGGCTCTCGCATCGATGAAGAACGCAGCGAAATGCGATAAGTAATGTGAATTGCAGAATTCAGTGAATCATCGAATCTTTGAACGCACCTTGCGCTCCTTGGTATTCCGAGGAGCATGCCTGTTTGAGTGTCATGTTATTCTCAATCCCTTCTG-CTTT----------GCGGCAGTCGGGTTTGGATGTGGAGG----CTTGTGCTGG-----CCCCTCGCGGTCGGCTCCTCTTGAATGCATTAGCTGGGCTTATGCTCGATGCAACGGTGTAATAAT-GTCTTTTC--ACCGG-RGTAACTTGCAATTG-AAAGTCCGCTTC-TAATCGTCTCGC--------ATGAGACATTGTAAAGGGA--------------TTGAT-----------T-TC-TCTTTGACACCTTTGACCTCCCCTAGTAACTGCGAGTGAAGCGGGAAAAGCTCAAATTTAAAATCTGGTGGTTTTGCCATCCGAGTTGTAATCTGGAGAAGCGTTTTCTGTGCTGGACCGTGTACAAGTCTCTTGGAACAGAGCGTCATAGAGGGTGAGAATCCCGTCCATGACACGGACGCCCAGTGCTATGTGATACGTTTTCAAAGAGTCGAGTTGTTTGGGAATGCAGCTCAAAATGGGTGGTAAGCTCCATCTAAAGCTAAATATTGGCGAGAGACCGATAGCGAACAAGTACCGTGAGGGAAAGATGAAAAGCACTTTGGAAAGAGAGTTAAACAGTACGTGAAATTGTTGAAAGGGAAACGCTTGAAGTTAGTCGCGTCTTACTTGACTCAGCCTTGC---TTCGGCTTG----GTGTATTTCATGTGAGACGGGTCAACATCGATTTCGACCGGCAGACAAGGGGAGT-AAGAATGTGGCACTCTTC--GGGGTGTG-TTATAGCTTATTCTCATATGTGTCGGT-TGGGATCGAGGACCGCAGCGCGCCC-----TT-GTGGCCGGAGGTTCGCCTCACGTT---ACGCGCTTAGGATGTTGGCATAATGGCTTTAAGCGACCCGTCTTGAAACACGGACCAAGGAGTCTAACATGCTCGCGAGTGTTA-GGGTGGAAAACCCTTGCGCAGAATG-AAAGTAAA-AGTTGGGAACCTCCGCAAGGGGGCGCACCGACGCCCGGCCCAGAAGTTTACGGACGGTGCTGCGGTAGAGCGCGTATGTTGGGACCCGAAAGATGGTGAACTATGCCTGAATAGGGCGAAGCCAGGGGAAACCCTGTGTGGAGGCTCGTAGCGATTCTGACGTGCAAATCGATCGTCAAATTTGGGTATAGGGGCGAAAGACTAATCGAACCATCTAGTAGCTGGTTCCTGCCGAAGTTTCCCTCAGGATAGCAGAAACTCGTATCAGATTTATGTGGTAAAGCGAATGATTAGAGGAGCTGGGGATAAATTTTCCTCAACCTATTCTCAAACTTTAAATATGTAAGAACGAGCCGTCTCTTAGTTGGACCGCTCGACGATT-GAGAGTTTCTAGTGGGCCATTTTTGGTAAGCAGAACTGGCGATGCGGGATGAACCGAACG-CGAGGTTAAGGTGCCGGAATACACGCTCATCAGACACCACAAAAGGTGTTAGTTCATCTAGACAGCAGGACGGTGGCCATGGAAGTCGGAACCCGCTAAGGAGTGTGTAACAACTCACCTGCCGAATGAACTAGCCCTGAAAATGGATGGCGCTCAAGCGTGTTACCCATACCTCGCCGT-CCGCGTTGAAGTGACGCGCGGACGAGTAGGCAGGCGTGG--AGGT-CCGTGAAGAAGCCATTCTTGCAGGAGTGGGGGTTGGATAGTTTGGAAGAAAATGCCCAATCGACTAATTTGACGAAAGTTTTTGTCAACGGTGTCTGGCTGGGTGTTCACCGGGATCCGTCCAATCTTGTGAGAACTCTCAGAATGTTGAGACGAAGAGACGACATCAGTACAGAAGTTTCGATTGTGCGCGACATTCGAGAAAAAGAACTGCGGATAAACACAGACGCTGGCCGTGTGTGCAGGCCTCTGTTTATCGTCGAAGATCATAAGCTCAAGCTAAAACGACAACATCTGCGATGGATACAACAAAAGTACAGGGTCGAAGAAAGGCCGTA------CACAGAGGAGAGAGATGTGATGTCAGAGGGAGAAACTGAAGATGAAGACAAGGAGGGAGTCGAGCCTAGAATGAAGAGGAAAAAGAAACCGTATAGGTGGGGTTCTCTTGTAAAGGATGGAATCATTGAGTATCTCGACGCCGAGGAAGAGGAAACGGTCATGATTTGTATGACGCCAGATGACTTGGTCGAGTCGCGTTTGATGAAGCAAGGCATCGACCCACGACAGGAGGGAGATTTCGATCCTGCGGCTCGCTTGAAGTCGGTGC-CTATGGCGCACACATGGACATCATTGCTGGTGGTACCGGTGAGTTCGAGGCTGGTATCTCTAAGGACGGACAGACTCGCGAGCACGCTCTGCTTGCATTCACGCTCGGTGTGCGTCAGCTCATCGTTGCCGTCAACAAAATGGACACTACCAAGGTTCGTAGCTACTT--------ATAACTTGAAAAAATGTCGACAC-TAAACCATTATCAG-----------TGGTCTGAGGATCGTTTCAACGAAATCGTCAAGGAGACGTCCAGTTTCATCAAGAAGGTCGGTTACAACCCGAAGGCCGTCTCCTTCGTCCCGATTTCTGGCTGGCACGGTGACAACATGCTTGAGGAGTCGCCTAAAGTAAGACTCTTTTATTCATAAAA-----AA-----GGGATCAGCAGTCTTACATGATTATAGCATGCCA--TGGTACAAGGGTTGGACTAAGGAAACC---AAGGCT---GGTGTCGTCAAGGGGAAGACCCTCCTTGACGCCATCGACGCCATCGAGCCTCCTGTTCGTCCCCAGGACAAGCCG-CTCCGTCTCCCCCTT
>Fuscoporia_australiana_Dai_18879_TYPE
AGT-----C-----------CGTCTT-GA-GCTGGCA--------------CTGCAGG-TGCTCGGTCGGGT-----------CTTTCATCC-ATTCTA--CCCC--TGTGCACTT-TGAAACGT----C-GGTCTGGGTTGAGGTGCT---------------------------------CGCTGTATGCGTGTG-CTTCG--------------CTTAGCCTCGTTTTAT-----TACAAACACCCT-TTATTGTCTTGTAGAATGT-A-TTGCTCAGTTATGAGCTAAAAG-TTAATACAACTTTCAACAACGGATCTCTTGGCTCTCGCATCGATGAAGAACGCAGCGAAATGCGATAAGTAATGTGAATTGCAGAATTCAGTGAATCATCGAATCTTTGAACGCACCTTGCGCTCCTTGGTATTCCGAGGAGCATGCCTGTTTGAGTGTCATGTTATTCTCAATCCCTTCGG-CTTT----------GCGGCCGTTGGGTTTGGATGTGGAGG----CTTGTGCTGG-----CCCCTCGCGGTCGGCTCCTCTTGAATGCATTAGCTGGGCTTATGCTCGATGCAACGGTGTAATAAT-GTCTTTTC--ACCGG-GGTAACTTGCAATTG-AAAGTCCGCTTC-TAATCGTCTCGC--------ATGAGACATTGTAAAGGGA--------------TTGAT-----------T-TC-TCTTTGACACCTTTGACCTCCCCTAGTAACTGCGAGTGAAGCGGGAAAAGCTCAAATTTAAAATCTGGTGGTTTTGCCATCCGAGTTGTAATCTGGAGAAGCGTTTTCTGTGCTGGACCGTGTACAAGTCTCTTGGAACAGAGCGTCATAGAGGGTGAGAATCCCGTCCATGACACGGACGCCCAGTGCTATGTGATACGTTTTCAAAGAGTCGAGTTGTTTGGGAATGCAGCTCAAAATGGGTGGTAAGCTCCATCTAAAGCTAAATATTGGCGAGAGACCGATAGCGAACAAGTACCGTGAGGGAAAGATGAAAAGCACTTTGGAAAGAGAGTTAAACAGTACGTGAAATTGTTGAAAGGGAAACGCTTGAAGTTAGTCGCGTCTTACTTGACTCAGCCTTGC---TTCGGCTTG----GTGTATTTCATGTGAGACGGGTCAACATCGATTTCGACCGGCAGACAAGGGGAGT-AAGAATGTGGCACTCTTC--GGGGTGTG-TTATAGCTTATTCTCATATGTGTCGGT-TGGGATCGAGGACCGCAGCGCGCCC-----TT-GTGGCCGGAGGTTCGCCTCACGTT---ACGCGCTTAGGATGTTGGCATAATGGCTTTAAGCGACCCGTCTTGAAACACGGACCAAGGAGTCTAACATGCTCGCGAGTGTTA-GGGTGGAAAACCCTTGCGCAGAATG-AAAGTAAA-AGTTGGGAACCTCCGCAAGGGGGCGCACCGACGCCCGGCCCAGAAGTTTACGGACGGTGCTGCGGTAGAGCGCGTATGTTGGGACCCGAAAGATGGTGAACTATGCCTGAATAGGGCGAAGCCAGGGGAAACCCTGTGTGGAGGCTCGTAGCGATTCTGACGTGCAAATCGATCGTCAAATTTGGGTATAGGGGCGAAAGACTAATCGAACCATCTAGTAGCTGGTTCCTGCCGAAGTTTCCCTCAGGATAGCAGAAACTCGTATCAGATTTATGTGGTAAAGCGAATGATTAGAGGAGCTGGGGATAAATTTTCCTCAACCTATTCTCAAACTTTAAATATGTAAGAACGAGCCGTCTCTTAGTTGGACCGCTCGACGATT-GAGAGTTTCTAGTGGGCCATTTTTGGTAAGCAGAACTGGCGATGCGGGATGAACCGAACG-CGAGGTTAAGGTGCCGGAATACACGCTCATCAGACACCACAAAAGGTGTTAGTTCATCTAGACAGCAGGACGGTGGCCATGGAAGTCGGAACCCGCTAAGGAGTGTGTAACAACTCACCTGCCGAATGAACTAGCCCTGAAAATGGATGGCGCTCAAGCGTGTTACCCATACCTCGCCGT-CCGCGTTGAAGTGACGCGCGGACGAGTAGGCAGGCGTGG--AGGT-CCGTGAAGAAGCCATTCTTGCAGGAGTGGGGGTTGGATAGTTTGGAAGAAAATGCCCAATCGACTAATTTGACGAAAGTTTTTGTCAACGGTGTCTGGCTGGGTGTTCACCGGGATCCGTCCAATCTTGTGAGAACTCTCAGAATGTTGAGACGAAGAGACGACATCAGTACAGAAGTTTCGATTGTGCGCGACATTCGAGAAAAAGAACTGCGGATAAACACAGACGCTGGCCGTGTGTGCAGGCCTCTGTTTATCGTCGAAGATCATAAGCTCAAGCTAAAACGACAACATCTGCGATGGATACAACAAAAGTACAGGGTCGAAGAAAGGCCGTA------CACAGAGGAGAGAGATGTGATGTCAGAGGGAGAAACTGAAGATGAAGACAAGGAGGGAGTCGAGCCTAGAATGAAGAGGAAAAAGAAACCGTATAGGTGGGGTTCTCTTGTAAAGGATGGAATCATTGAGTATCTCGACGCCGAGGAAGAGGAAACGGTCATGATTTGTATGACGCCAGATGACTTGGTCGAGTCGCGTTTGATGAAGCAAGGCATCGACCCACGACAGGAGGGAGATTTCGATCCTGCGGCTCGCTTGAAGTCGGTGC-CTATGGCGCACACATGGACATCATTGCTGGTGGTACCGGTGAGTTCGAGGCTGGTATCTCTAAGGACGGACAGACTCGCGAGCACGCTCTGCTTGCATTCACGCTCGGTGTGCGTCAGCTCATCGTTGCCGTCAACAAAATGGACACTACCAAGGTTCGTAGCTACTT--------ATAACTTAAAAAAATGTCGACAC-TAAACCATTATCAG-----------TGGTCTGAGGATCGCTTCAACGAAATCGTCAAGGAGACGTCCAGTTTCATCAAGAAGGTCGGTTACAACCCGAAGGCCGTCTCCTTCGTCCCGATTTCTGGCTGGCACGGTGACAACATGCTTGAGGAGTCGCCTAAAGTAAGACTCTTTTATTCATAAAA-----AA-----GGGATCAGCAGTCTTACATGATTATAGCATGCCA--TGGTACAAGGGTTGGACTAAGGAAACC---AAGGCT---GGTGTCGTCAAGGGGAAGACCCTCCTTGACGCCATCGACGCCATCGAGCCTCCTGTTCGTCCCCAGGACAAGCCG-CTGCGTCTCCCCCTT
>Fuscoporia_ambigua_Dai_16030
AGT-----C-----------CGTCTT-GA-GCTGGCA--------------CTGCAGG-TGCTCGGTCGGGT-----------CTTTCATCC-AATCTA--CCCC--TGTGCACTT-TGAAACGT----C-GGTCTGGGTTGAGGTGCT---------------------------------CGCTGTATGCGTGTG-CTTCG--------------CTTAGCCTCGTTTTAT-----TACAAACACCCT-TTATTGTCTTGTAGAATGT-A-TTGCTCAGTTATGAGCTAAAAG-TTAATACAACTTTCAACAACGGATCTCTTGGCTCTCGCATCGATGAAGAACGCAGCGAAATGCGATAAGTAATGTGAATTGCAGAATTCAGTGAATCATCGAATCTTTGAACGCACCTTGCGCTCCTTGGTATTCCGAGGAGCATGCCTGTTTGAGTGTCATGTTATTCTCAATCCCTTCGG-CTTT----------GCGGCCGTTGGGTTTGGATGTGGAGG----TTTGTGCTGG-----CCCCTCGCGGTCGGCTCCTCTTGAATGCATTAGCTGGGCTTATGCTCGATGCAACGGTGTAATAAT-GTCTTTTC--ACCGG-GGTAACTTGCAATTG-AAAGTCCGCTTC-TAATCGTCTCGC--------ATGAGACATTGTAAAGGGA--------------TTGAT-----------T-TC-TCTTTGACACCTTTGACCTCCCCTAGTAACTGCGAGTGAAGCGGGAAAAGCTCAAATTTAAAATCTGGCAGCTTCGTTGCCCGAGTTGTAATCTGGAGAAGCGTTTTCCGTGCTGGACCGTGTACAAGTCTCTTGGAATAGAGCGTCATAGAGGGTGAGAATCCCGTCCATGACACGGACTGCCAGTGCTTTGTGATACGCTCTCGAAGAGTCGAGTTGTTTGGGAATGCAGCTCAAAATGGGTGGTAAATTCCATCTAAAGCTAAATATTGGCGAGAGACCGATAGCGAACAAGTACCGTGAGGGAAAGATGAAAAGCACTTTGGAAAGAGAGTTAAACAGTACGTGAAATTGTTGAAAGGGAAACGCTTGAAGTCAGTCGCGTCTTGCTTGACTCAGCCTTGC---CTCGGCTTG----GTGTATTTCAAGTAGGACGGGTCAACATCGATTTTGAACGGTGGACAAGGGGGGG-AGGAATGTGGCACTCTTC--GGGGTGTG-TTATAGCCTTCTCTCATATACATCGGC-TGGGATCGAGGCCCGCAGCGCGCCC-----TT-GTGGCCGGAGGTTCGCCTCACGTA---TCGCGCTTAGGATGTTGGCATAATGGCTTTAAGCGACCCGTCTTGAAACACGGACCAAGGAGTCTAACATGCTCGCGAGTGTTA-GGGTGGAAAACCCTTGCGCGTAATG-AAAGTAAA-AGTTGAGAGCCTCCGCAAGGGGGTGCACCGACGCCCGGCCCTGAAGTTCTCTGACGGTGCTGCGGTAGAGCGCGTATGTTGGGACCCGAAAGATGGTGAACTATGCCTGAATAGGGCGAAGCCAGAGGAAACTCTG-GTGGAGGCTCGTAGCGATTCTGACGTGCAAATCGATCGTCAAATTTGGGTATAGGGGCGAAAGACTAATCGAACCATCTAGTAGCTGGTTCCTGCCGAAGTTTCCCTCAGGATAGCAGAAACTCGTATCAGATTTATGTGGTAAAGCGAATGATTAGAGGCCTTGGGGTTGAAACAACCTTAACCTATTCTCAAACTTTAAATATGTAAGAACGAGTGGTCTCTTGGTTGGACCGCTCGACGATT-GAGAGTTTCTAGTGGGCCATTTTTGGTAAGCAGAACTGGCGATGCGGGATGAACCGAACG-CGAGGTTAAGGTGCCGGAATGCACGCTCATCAGACACCACAAAAGGTGTTAGTTCATCTAGACAGCAGGACGGTGGCCATGGAAGTCGGAACCCGCTAAGGAGTGTGTAACAACTCACCTGCCGAATGAACTAGCCCTGAAAATGGATGGCGCTCAAGCGTGCTACCCATACCTCGCCGT-CCGCGTTGAAGTGACGCGCGGACGAGTAGGCAGGCGTGG--AGGT-CCGTGAAGAAGCCGTTCTTGGAGGAATGGGGTCTAGAGAATCTGGAAGAAAATGCACAGTCAACAAATCTCACGAAGGTTTTCGTTAATGGTGTCTGGCTGGGGGTCCATCGGGATCCGTCAGGTTTAGTAAGAACTCTCAGGATGCTTCGGCGGAGRGACGATATTAGTACTGAGGTGTCCATCGTTCGAGATATCCGAGAAAAGGAATTACGAATAAATACGGATGCAGGTCGTGTTTGCAGGCCCCTGTTCATTGTGGAGGAYCACAAAYTGAAGCTGAAACGTCAAAATTTGCGGTGGCTGCAACAGAAGTACAGGATTGAAGATCGGCCCTATACAGCCCCGGAAGAAAGGGATGTTATTTCAGAGGGCGAGACCGAGGACGAGGACGGGGARGACGTCCAGCCTAGGATGAAAAGGAAGCGCAAGCCGTACAGGTGGGGATCACTAGTGAAGGATGGCGTGATAGAATACCTGGACGCTGAGGAGGAAGAGACGGTCATGATATGCATGACCCCAGACGATTTAGTGGAATCTCGCTTGATGCGCCAGGGTGTTGATCCACGAGCGGATGGAGATTTTGATCCTGCTGCTCGGTTGAAACCAGTTG-CGATGGCGCATGTATGGACATCATTGCCGCTGGTACTGGTGAGTTTGAGGCCGGTATCTCGAAGGACGGCCAGACTCGCGAGCACGCTCTGCTCGCCTTCACCCTCGGTGTGCGTCAGCTCATCGTTGCGGTCAACAAAATGGACACCACCAAGGTTTGTTACCTTATTATGGAACCGTGATAATGATAACGATTGTATGCTGACGGTCTGCCCAG---------TGGTCCGAGGAGCGATTCAACGAAATCGTCAAGGAGACGTCCAACTTCATCAAGAAGGTCGGCTACAACCCGAAGGCCGTTTCCTTTGTTCCGATCTCTGGCTGGCACGGTGACAACATGCTTGAGGAGTCTCCCAAAGTCCGTTCGTTTCACGCACCACTC---TGCAAATGAAATACTAATCAATAATTTATAAATAGCATGACG--TGGTACAAGGGCTGGACCAAGGAGACC---AAGGCC---GGTGTTGTCAAGGGCAAAACCCTCCTTGACGCCATTGACGCCGTTGAGCCCCCCGTTCGTCCGGAGAACAAGCCG-CTCCGTCTTCCCCTC
>Fuscoporia_ferruginosa_Dai_13200
-----------------------------------------------------------------GTCGGGT-----------CTTTCATCC-ATTCTA--CCCC--TGTGCACTT-TGAAACGT----A-GGTCTGGGTTGCGGTGCT---------------------------------CGCTGTATGCGTGTG-CTTCG--------------CTTAGCCTCGTTTTAT-----TACAAACACCTT-TTATTGTCTTGTCGAATGT-AGTTGCTCAGTCATGAGCTAAAAG-TTAATACAACTTTCAACAACGGATCTCTTGGCTCTCGCATCGATGAAGAACGCAGCGAAATGCGATAAGTAATGTGAATTGCAGAATTCAGTGAATCATCGAATCTTTGAACGCACCTTGCGCTCCTTGGTATTCCGAGGAGCATGCCTGTTTGAGTGTCATGTTATTCTCAATCCCGTCTG-CTTT----------GCGGCCGTCGGGTTTGGATGTGGAGG----CT--TGCTGG-----CCCCTCGCGGTCGGCTCCTCTTGAATGCATTAGCGGGGCTTATGCTCGATGCAACGGTGTAATAAT-GTCTTTTC--ACCGG-AGTAACTTGCAATTG-AAAGTCCGCTTC-TAATCGTCTCGC--------ATGAGACATTGTAAAGGGA--------------TGGAT-----------T-TC-TCTTTGACACCTTTGACCTCCCCTAGTAACTGCGAGTGAAGCGGGAAAAGCTCAAATTTAAAATCTGGCAGCTTCGTTGCCCGAGTTGTAATCTGGAGAAGCGTTTTCCGTGCTGGACCGTGTACAAGTCTCTTGGAATAGAGCGTCATAGAGGGTGAGAATCCCGTCCATGACACGGACTGCCAGTGCTTTGTGATACGCTCTCGAAGAGTCGAGTTGTTTGGGAATGCAGCTCAAAATGGGTGGTAAATTCCATCTAAAGCTAAATATTGGCGAGAGACCGATAGCGAACAAGTACCGTGAGGGAAAGATGAAAAGCACTTTGGAAAGAGAGTTAAACAGTACGTGAAATTGTTGAAAGGGAAACGCTTGAAGTCAGTCGCGTCTTGCTTGACTCAGCCTTGC---CTCGGCTTG----GTGTATTTCAAGTAGGACGGGTCAACATCGATTTTGACCGGTGGACAAGGGAGGG-AGGAATGTGGCACTCTTC--GGGGTGTG-TTATAGCCTTCTTTCATATACATCGGC-TGGGATCGAGGCCCGCAGCGCGCCC-----TT-GTGGCCGGAGGTTCGCCTCACGTA---TCGCGCTTAGGATGTTGGCATAATGGCTTTAAGCGACCCGTCTTGAAACACGGACCAAGGAGTCTAACATGCTCGCGAGTGTTA-GGGTGGAAAACCCTTGCGCGTAATG-AAAGTAAA-AGTTGAGAGCCTCCGCAAGGGGGTGCACCGACGCCCGGCCCTGAAGTTCTCTGACGGTGCTGCGGTAGAGCGCGTATGTTGGGACCCGAAAGATGGTGAACTATGCCTGAATAGGGCGAAGCCAGAGGAAACTCTG-GTGGAGGCTCGTAGCGATTCTGACGTGCAAATCGATCGTCAAATTTGGGTATAGGGGCGAAAGACTAATCGAACCATCTAGTAGCTGGTTCCTGCCGAAGTTTCCCTCAGGATAGCAGAAACTCGTATCAGATTTATGTGGTAAAGCGAATGATTAGAGGCCTTGGGGTTGAAACAACCTTAACCTATTCTCAAACTTTAAATATGTAAGAACGAGTGGTCTCTTGGTTGGACCGCTCGACGATT-GAGAGTTTCTAGTGGGCCATTTTTGGTAAGCAGAACTGGCGATGCGGGATGAACCGAACG-CGAGGTTAAGGTGCCGGAATGCACGCTCATCAGACACCACAAAAGGTGTTAGTTCATCTAGACAGCAGGACGGTGGCCATGGAAGTCGGAATCCGCTAAGGAGTGTGTAACAACTCACCTGCCGAATGAACTAGCCCTGAAAATGGATGGCGCTCAAGCGTGCTACCCATACCTCGCCGT-CCGCGTTGAAGTGACGCGCGGACGAGTAGGCAGGCGTGG--AGGT-CCGTGAAGAAGCCATTCTTGGAGGAATGGGGTCTAGAGAATCTGGAAGAAAATGCACAGTCAACAAATCTCACGAAGGTTTTCGTTAACGGCGTCTGGCTGGGTGTCCATCGGGATCCGTCAGGTTTAGTAAGAACTCTCAGGATGCTTCGGCGGAGAGACGATATTAGTACTGAGGTTTCCATCGTTCGAGATATCCGAGAAAAAGAATTACGTATAAATACGGATGCAGGTCGTGTTTGCAGGCCCCTGTTCATTGTGGAGGACCACAAACTGAAGCTGAAGCGTCAAAATTTGCGGTGGTTGCAACAGAAGTACAGGATTGAAGATCGGCCCTATACAGCCCCGGAAGAAAGGGATGTTATTTCAGAGGGCGAGACCGAGGACGAGGACGGGGAGGACGTCCAGCCTAGGATGAAAAGGAAGCGCAAACCGTACAGGTGGGGTTCACTGGTGAAGGATGGCGTGATAGAATACCTGGACGCTGAGGAGGAAGAGACGGTCATGATATGCATGACTCCAGATGATTTAGTGGAATCTCGCTTGATGCGCCAGGGTGTTGATCCACGAGCGGATGGAGATTTTGACCCTGCCGCTCGGTTGAAACCAGTTG-CGATGGCACATGTATGGACATCATTGCCGCTGGTACTGGTGAGTTTGAAGCCGGTATCTCGAAGGACGGCCAGACTCGCGAGCACGCTCTGCTCGCCTTCACCCTCGGTGTGCGTCAGCTCATCGTTGCGGTCAACAAAATGGACACCACCAAGGTTTGTTACCTTATTATGGAACCGTAATAGTGATAACGATTGTATGCTGACGGTCTGCCCAG---------TGGTCCGAGGAGCGATTCAACGAAATCGTCAAGGAGACGTCCAACTTCATCAAGAAGGTCGGCTACAACCCGAAGGCCGTTTCCTTTGTTCCGATCTCTGGCTGGCACGGTGACAACATGCTTGAGGAGTCTCCCAAAGTCCGTTCGTTTCACGCACCACTC---TGCAAATGAAATACTAATCAATAATTTATAAATAGCATGACG--TGGTACAAGGGCTGGACCAAGGAGACC---AAGGCC---GGTGTTGTCAAGGGCAAAACCCTCCTTGACGCCATTGACGCCGTTGAGCCCCCCGTTCGTCCGGAGAACAAGCCG-CTCCGTCTCCCCCTC
>Fuscoporia_ferruginosa_JV_1309_4
AGT-----C-----------CGTCTT-GA-GCTGGCG--------------CTGCAGG-TGCTCGGTCGGGT-----------CTTTCATCC-ATTCTA--CCCC--TGTGCACTT-TGAAACGT----A-GGTCTGGGTTGCGGTGCT---------------------------------CGCTGTATGCGTGTG-CTTCG--------------CTTAGCCTCGTTTTAT-----TACAAACACCTT-TTATTGTCTTGTCGAATGT-AGTTGCTCAGTCATGAGCTAAAAG-TTAATACAACTTTCAACAACGGATCTCTTGGCTCTCGCATCGATGAAGAACGCAGCGAAATGCGATAAGTAATGTGAATTGCAGAATTCAGTGAATCATCGAATCTTTGAACGCACCTTGCGCTCCTTGGTATTCCGAGGAGCATGCCTGTTTGAGTGTCATGTTATTCTCAATCCCGTCTG-CTTT----------GCGGCCGTCGGGTTTGGATGTGGAGG----CT--TGCTGG-----CCCCTCGCGGTCGGCTCCTCTTGAATGCATTAGCGGGGCTTATGCTCGATGCAACGGTGTAATACT-GTCTTTTC--ACCGG-AGTAACTTGCAATGG-AAAGTCCGCTTC-TAATCGTCTCGC--------ATGAGACATTGTAAAGGGA--------------TGGAT-----------T-TC-TCTTTGACACCTTTGACCTCCCCTAGTAACTGCGAGTGAAGCGGGAAAAGCTCAAATTTAAAATCTGGCAGCTTCGTTGCCCGAGTTGTAATCTGGAGAAGCGTTTTCCGTGCTGGACCGTGTACAAGTCTCTTGGAATAGAGCGTCATAGAGGGTGAGAATCCCGTCCATGACACGGACTGCCAGTGCTTTGTGATACGCTCTCGAAGAGTCGAGTTGTTTGGGAATGCAGCTCAAAATGGGTGGTAAATTCCATCTAAAGCTAAATATTGGCGAGAGACCGATAGCGAACAAGTACCGTGAGGGAAAGATGAAAAGCACTTTGGAAAGAGAGTTAAACAGTACGTGAAATTGTTGAAAGGGAAACGCTTGAAGTCAGTCGCGTCTTGCTTGACTCAGCCTTGC---CTCGGCTTG----GTGTATTTCAAGTAGGACGGGTCAACATCGATTTTGACCGGTGGACAAGGGAGGG-AGGAATGTGGCACTCTTC--GGGGTGTG-TTATAGCCTTCTTTCATATACATCGGC-TGGGATCGAGGCCCGCAGCGCGCCC-----TT-GTGGCCGGAGGTTCGCCTCACGTA---TCGCGCTTAGGATGTTGGCATAATGGCTTTAAGCGACCCGTCTTGAAACACGGACCAAGGAGTCTAACATGCTCGCGAGTGTTA-GGGTGGAAAACCCTTGCGCGTAATG-AAAGTAAA-AGTTGAGAGCCTCCGCAAGGGGGTGCACCGACGCCCGGCCCTGAAGTTCTCTGACGGTGCTGCGGTAGAGCGCGTATGTTGGGACCCGAAAGATGGTGAACTATGCCTGAATAGGGCGAAGCCAGAGGAAACTCTG-GTGGAGGCTCGTAGCGATTCTGACGTGCAAATCGATCGTCAAATTTGGGTATAGGGGCGAAAGACTAATCGAACCATCTAGTAGCTGGTTCCTGCCGAAGTTTCCCTCAGGATAGCAGAAACTCGTATCAGATTTATGTGGTAAAGCGAATGATTAGAGGCCTTGGGGTTGAAACAACCTTAACCTATTCTCAAACTTTAAATATGTAAGAACGAGTGGTCTCTTGGTTGGACCGCTCGACGATT-GAGAGTTTCTAGTGGGCCATTTTTGGTAAGCAGAACTGGCGATGCGGGATGAACCGAACG-CGAGGTTAAGGTGCCGGAATGCACGCTCATCAGACACCACAAAAGGTGTTAGTTCATCTAGACAGCAGGACGGTGGCCATGGAAGTCGGAATCCGCTAAGGAGTGTGTAACAACTCACCTGCCGAATGAACTAGCCCTGAAAATGGATGGCGCTCAAGCGTGCTACCCATACCTCGCCGT-CCGCGTTGAAGTGACGCGCGGACGAGTAGGCAGGCGTGG--AGGT-CCGTGAAGAAGCCATTCTTGGAGGAATGGGGTCTAGAAAATCTGGAAGAAAATGCACAGTCAACAAATCTCACGAAAGTTTTCGTTAACGGCGTCTGGCTGGGTGTCCATCGGGATCCGTCAGGTTTAGTAAGAACTCTCAGGATGCTTCGGCGGAGAGACGATATTAGTACTGAGGTTTCCATCGTTCGAGATATCCGAGAAAAGGAATTACGTATAAATACAGATGCAGGTCGTGTTTGCAGGCCCCTGTTCATTGTGGAGGACCACG------------------------------------------------------------------------CCCCGGAAGAAAGGGATGTTATTTCAGAGGGCGAGACCGAAGACGAGGACGGGGAAGACGTCCAGCCTAGGATGAAAAGGAAGCGCAAGCCATACAGGTGGGGTTCACTAGTGAAGGATGGCGTGATAGAATACCTGGACGCTGAGGAGGAAGAGACGGTCATGATATGCATGACCCCAGACGATTTAGTGGAATCTCGCTTGATGCGCCAGGGTGTTGATCCACGAGCGGATGGAGATTTCGATCCTGCCGCTCGGTTGAAACCAGTTG-CGATGGCACATGTATGGACATCATTGCCGCTGGTACTGGTGAGTTTGAAGCCGGTATCTCGAAGGACGGCCAGACTCGCGAGCACGCTCTGCTCGCCTTCACCCTCGGTGTGCGTCAGCTCATCGTTGCGGTCAACAAAATGGACACCACCAAGGTTTGTTACCTTATTATGGAACCGTAATAGTGATAACGATTGTATGCTGACGGTCTGCCCAG---------TGGTCCGAGGAGCGATTCAACGAAATCGTCAAGGAGACGTCCAACTTCATCAAGAAGGTCGGCTACAACCCGAAGGCCGTTTCCTTTGTTCCGATCTCTGGCTGGCACGGTGACAACATGCTTGAGGAGTCTCCCAAAGTCCGTTCGTTTCACGCACCACTC---TGCAAATGAAATACTAATCAATAATTTATAAATAGCATGACG--TGGTACAAGGGCTGGACCAAGGAGACC---AAGGCC---GGTGTTGTCAAGGGCAAAACCCTCCTTGACGCCATTGACGCCGTTGAGCCCCCCGTTCGTCCGGAGAACAAGCCG-CTCCGTCTCCCCCTC
>Fuscoporia_ferruginosa_JV_408_28
AGT-----C-----------CGTCTT-GA-GCTGGCA--------------CTGCAGG-TGCTCGGTCGGGT-----------CTTTCATCC-ATTCTA--CCCC--TGTGCACTT-TGAAACGT----A-GGTCTGGGTTGCGGTGCT---------------------------------CGCTGTATGCGTGTG-CTTCG--------------CTTCGCCTCGTTTTAT-----TACAAACACCTT-TTATTGTCTTGTCGAATGT-AGTTGCTCAGTCATGAGCTAAAAG-TTAATACAACTTTCAACAACGGATCTCTTGGCTCTCGCATCGATGAAGAACGCAGCGAAATGCGATAAGTAATGTGAATTGCAGAATTCAGTGAATCATCGAATCTTTGAACGCACCTTGCGCTCCTTGGTATTCCGAGGAGCATGCCTGTTTGAGTGTCATGTTATTCTCAATCCCGTCTG-CTTT----------GCGGCCGTCGGGTTTGGATGTGGAGG----CTTGTGCTGG-----CCCCTCGCGGTCGGCTCCTCTTGAATGCATTAGCGGGGCTTATGCTCGATGCAACGGTGTAATACT-TTCTTTTC--ACCGG-AGTAACTTGCAATGG-AAAGTCCGCTTC-TAATCGTCTCGC--------ATGAGACATTGTAAAGGGA--------------TGGAT-----------T-TC-TCTTTGACACCTTTGACCTCCCCTAGTAACTGCGAGTGAAGCGGGAAAAGCTCAAATTTAAAATCTGGCAGCTTCGTTGCCCGAGTTGTAATCTGGAGAAGCGTTTTCCGTGCTGGACCGTGTACAAGTCTCTTGGAATAGAGCGTCATAGAGGGTGAGAATCCCGTCCATGACACGGACTGCCAGTGCTTTGTGATACGCTCTCGAAGAGTCGAGTTGTTTGGGAATGCAGCTCAAAATGGGTGGTAAATTCCATCTAAAGCTAAATATTGGCGAGAGACCGATAGCGAACAAGTACCGTGAGGGAAAGATGAAAAGCACTTTGGAAAGAGAGTTAAACAGTACGTGAAATTGTTGAAAGGGAAACGCTTGAAGTCAGTCGCGTCTTGCTTGACTCAGCCTTGC---CTCGGCTTG----GTGTATTTCAAGTAGGACGGGTCAACATCGATTTTGACCGGTGGACAAGGGAGGG-AGGAATGTGGCACTCTTC--GGGGTGTG-TTATAGCCTTCTTTCATATACATCGGC-TGGGATCGAGGCCCGCAGCGCGCCC-----TT-GTGGCCGGAGGTTCGCCTCACGTA---TCGCGCTTAGGATGTTGGCATAATGGCTTTAAGCGACCCGTCTTGAAACACGGACCAAGGAGTCTAACATGCTCGCGAGTGTTA-GGGTGGAAAACCCTTGCGCGTAATG-AAAGTAAA-AGTTGAGAGCCTCCGCAAGGGGGTGCACCGACGCCCGGCCCTGAAGTTCTCTGACGGTGCTGCGGTAGAGCGCGTATGTTGGGACCCGAAAGATGGTGAACTATGCCTGAATAGGGCGAAGCCAGAGGAAACTCTG-GTGGAGGCTCGTAGCGATTCTGACGTGCAAATCGATCGTCAAATTTGGGTATAGGGGCGAAAGACTAATCGAACCATCTAGTAGCTGGTTCCTGCCGAAGTTTCCCTCAGGATAGCAGAAACTCGTATCAGATTTATGTGGTAAAGCGAATGATTAGAGGCCTTGGGGTTGAAACAACCTTAACCTATTCTCAAACTTTAAATATGTAAGAACGAGTGGTCTCTTGGTTGGACCGCTCGACGATT-GAGAGTTTCTAGTGGGCCATTTTTGGTAAGCAGAACTGGCGATGCGGGATGAACCGAACG-CGAGGTTAAGGTGCCGGAATGCACGCTCATCAGACACCACAAAAGGTGTTAGTTCATCTAGACAGCAGGACGGTGGCCATGGAAGTCGGAATCCGCTAAGGAGTGTGTAACAACTCACCTGCCGAATGAACTAGCCCTGAAAATGGATGGCGCTCAAGCGTGCTACCCATACCTCGCCGT-CCGCGTTGAAGTGACGCGCGGACGAGTAGGCAGGCGTGG--AGGT-CCGTGAAGAAGCC-------------------------------------------------------------------------------------------------------------------------------------------------------------------------------------------------------------------------------------------------------------------------------------------------------------------------------------------------------------------------------------------------------------------------------------------------------------------------------------------------------------------------------------------------------------------------------------------------------------------------------------------ATCATTGCCGCTGGTACTGGTGAGTTTGAAGCCGGTATCTCGAAGGACGGCCAGACTCGCGAGCACGCTCTGCTCGCCTTCACCCTCGGTGTGCGTCAGCTCATCGTTGCGGTCAACAAAATGGACACCACCAAGGTTTGTTACCTTATTATGGAACCGTAATAGTGATAACGATTGTATGCTGACGGTCTGCCCAG---------TGGTCCGAGGAGCGATTCAACGAAATCGTCAAGGAGACGTCCAACTTCATCAAGAAGGTCGGCTACAACCCGAAGGCCGTTTCCTTTGTTCCGATCTCTGGCTGGCACGGTGACAACATGCTTGAGGAGTCTCCCAAAGTCCGTTCGTTTCACGCACCACTC---TGCAAATGAAATACTAATCAATAATTTATAAATAGCATGACG--TGGTACAAGGGCTGGACCAAGGAGACC---AAGGCC---GGTGTTGTCAAGGGCAAAACCCTCCTTGACGCCATTGACGCCGTTGAGCCCCCCGTTCGTCCGGAGAACAAGCCG-CTCCGTCTCCCCCTC
>Fuscoporia_ambigua_JV_509_151_TYPE
AGT-----C-----------CCTTTT-GA-GCTGGTA--------------CTGCAAG-TGCTCGAAGGGC------------CTTTCATCT-ATTCAA--CCCC--TGTGCACTT-TGAAACGT----A-GATTTAAGTTGGGGTTGC---------------------------------TGCCTTGTGCG-GCA-CCTTG--------------CTTAGTCTCGTTTTAT-----TACAAACACATA-TTATTGTCCTGTAGAATGT-A-TTGCTC-GTCATGAGCTAAAGT-TTAATACAACTTTCAACAACGGATCTCTTGGCTCTCGCATCGATGAAGAACGCAGCGAAATGCGATAAGTAATGTGAATTGCAGAATTCAGTGAATCATCGAATCTTTGAACGCACCTTGCGCTCCTTGGTATTCTGAGGAGCATGCCTGTTTGAGTGTCATGTTATTCTCAATCCCTTCTG-CTTT---------TGCGGCAGTTGGGCTTGGATTTGGAGG-----CTTTGCTGG-------CTTTGCAGTCGGCTCCTCTTGAATGCATTAGCTGGGCTTGTGCTCGATGCAACGGTGTAATAAT-TCTTTTTC--GCCGA-TGTAACTTGCAATTG-AAAGTCCGCTCA-TAATCGTCTCTT--------TGGGGACATTATAAGGCAT----------------ACT-----------A-TT-GCTTTAACATTTTTGACCTCCCCTAGTAACTGCGAGTGAAGCGGGAAAAGCTCAAATTTAAAATCTGGCAGCTTCGTTGCCCGAGTTGTAATCTGGAGAAGCGTTTTCCGTGCTGGACCGTGTACAAGTCTCTTGGAATAGAGCGTCATAGAGGGTGAGAATCCCGTCCATGACACGGACTGCCAGTGCTTTGTGATACGCTCTCGAAGAGTCGAGTTGTTTGGGAATGCAGCTCAAAATGGGTGGTAAATTCCATCTAAAGCTAAATATTGGCGAGAGACCGATAGCGAACAAGTACCGTGAGGGAAAGATGAAAAGCACTTTGGAAAGAGAGTTAAACAGTACGTGAAATTGTTGAAAGGGAAACGCTTGAAGTCAGTCGCGTCTTGCTTGACTCAGCCTTGC---CTCGGCTTG----GTGTATTTCAAGTAGGACGGGTCAACATCGATTTTGACCGGTGGACAAGGGGGGG-AGGAATGTGGCACTCTTC--GGGGTGTG-TTATAGCCTTCTCTCATATACATCGGC-TGGGATCGAGGCCCGCAGCGCGCCC-----TT-GTGGCCGGAGGTTCGCCTCACGTA---TCGCGCTTAGGATGTTGGCATAATGGCTTTAAGCGACCCGTCTTGAAACACGGACCAAGGAGTCTAACATGCTCGCGAGTGTTA-GGGTGGAAAACCCTTGCGCGTAATG-AAAGTAAA-AGTTGAGAGCCTCCGCAAGGGGGTGCACCGACGCCCGGCCCTGAAGTTCTCTGACGGTGCTGCGGTAGAGCGCGTATGTTGGGACCCGAAAGATGGTGAACTATGCCTGAATAGGGCGAAGCCAGAGGAAACTCTG-GTGGAGGCTCGTAGCGATTCTGACGTGCAAATCGATCGTCAAATTTGGGTATAGGGGCGAAAGACTAATCGAACCATCTAGTAGCTGGTTCCTGCCGAAGTTTCCCTCAGGATAGCAGAAACTCGTATCAGATTTATGTGGTAAAGCGAATGATTAGAGGCCTTGGGGTTGAAACAACCTTAACCTATTCTCAAACTTTAAATATGTAAGAACGAGTGGTCTCTTGGTTGGACCGCTCGACGATT-GAGAGTTTCTAGTGGGCCATTTTTGGTAAGCAGAACTGGCGATGCGGGATGAACCGAACG-CGAGGTTAAGGTGCCGGAATGCACGCTCATCAGACACCACAAAAGGTGTTAGTTCATCTAGACAGCAGGACGGTGGCCATGGAAGTCGGAACCCGCTAAGGAGTGTGTAACAACTCACCTGCCGAATGAACTAGCCCTGAAAATGGATGGCGCTCAAGCGTGCTACCCATACCTCGCCGT-CCGCGTTGAAGTGACGCGCGGACGAGTAGGCAGGCGTGG--AGGT-CCGTGAAGAAGCCGTTCTTGGAGGAATGGGGTCTAGAGAATCTGGAAGAAAATGCACAGTCAACAAATCTCACGAAGGTTTTCGTTAATGGTGTCTGGCTGGGGGTCCATCGGGATCCGTCAGGTTTAGTAAGAACTCTCAGGATGCTTCGGCGGAGGGACGATATTAGTACTGAGGTGTCCATCGTTCGAGATATCCGAGAAAAGGAATTACGAATAAATACGGATGCAGGTCGTGTTTGCAGGCCCCTGTTCATTGTAGAGGATCACAAACTGAAGCTGAAGCGTCAAAATTTGCGGTGGCTGCAACAGAAGTACAGGATTGAAGATCGGCCCTATACAGCCCCGGAAGAAAGGGATGTTATTTCGGAGGGCGAGACCGAGGACGAGGACGGGGAGGACGTCCAGCCTAGGATGAAAAGGAAGCGCAAGCCGTACAGGTGGGGATCACTAGTGAAGGATGGCGTGATAGAATACCTGGACGCTGAGGAGGAAGAGACGGTCATGATATGCATGACCCCAGACGATTTAGTGGAATCTCGCTTGATGCGCCAGGGTGTTGATCCACGAGCGGATGGAGATTTTGATCCTGCTGCTCGGTTGAAACCAGTTG-CGATGGCGCATGTATGGAC-----------------------------------------------------------------------------------------------------------------------------------------------------------------------------------------------------------------------------------------------------------------------------------------------------------------------------------------------------------------------------------------------------------------------------------------------------------------------------------------------------------------------------------------------------------------
>Fuscoporia_ferruginosa_Cui_9244
AGT-----C-----------CCTTTT-GA-GCTGGTA--------------CTGCAAG-TGCTCGAAGGGC------------CTTTCATCT-ATTCAA--CCCC--TGTGCACTT-TGAAACGT----A-GATTTAAGTTGGGGTTGC---------------------------------TGCCTTGTGCG-GCA-CCTTG--------------CTTAGTCTCGTTTTAT-----TACAAACACATA-TTATTGTCCTGTAGAATGT-A-TTGCTC-GTCATGAGCTAAAGT-TTAATACAACTTTCAACAACGGATCTCTTGGCTCTCGCATCGATGAAGAACGCAGCGAAATGCGATAAGTAATGTGAATTGCAGAATTCAGTGAATCATCGAATCTTTGAACGCACCTTGCGCTCCTTGGTATTCTGAGGAGCATGCCTGTTTGAGTGTCATGTTATTCTCAATCCCTTCTG-CTTT---------TGCGGCAGTTGGGCTTGGATTTGGAGG-----CTTTGCTGG-------CTTTGCAGTCGGCTCCTCTTGAATGCATTAGCTGGGCTTGTGCTCGATGCAACGGTGTAATAAT-TCTTTTTC--GCCGA-TGTAACTTGCAATTG-AAAGTCCGCTCA-TAATCGTCTCTT--------TGGGGACATTATAAGGCAT----------------ACT-----------A-TT-GCTTTAACATTTTTGACCTCCCCTAGTAACTGCGAGTGAAGCGGGAAAAGCTCAAATTTAAAATCTGGCAGCTTCGTTGCCCGAGTTGTAATCTGGAGAAGCGTTTTCCGTGCTGGACCGTGTACAAGTCTCTTGGAATAGAGCGTCATAGAGGGTGAGAATCCCGTCCATGACACGGACTGCCAGTGCTTTGTGATACGCTCTCGAAGAGTCGAGTTGTTTGGGAATGCAGCTCAAAATGGGTGGTAAATTCCATCTAAAGCTAAATATTGGCGAGAGACCGATAGCGAACAAGTACCGTGAGGGAAAGATGAAAAGCACTTTGGAAAGAGAGTTAAACAGTACGTGAAATTGTTGAAAGGGAAACGCTTGAAGTCAGTCGCGTCTTGCTTGACTCAGCCTTGC---CTCGGCTTG----GTGTATTTCAAGTAGGACGGGTCAACATCGATTTTGACCGGTGGACAAGGGGGGG-AGGAATGTGGCACTCTTC--GGGGTGTG-TTATAGCCTTCTCTCATATACATCGGC-TGGGATCGAGGCCCGCAGCGCGCCC-----TT-GTGGCCGGAGGTTCGCCTCACGTA---TCGCGCTTAGGATGTTGGCATAATGGCTTTAAGCGACCCGTCTTGAAACACGGACCAAGGAGTCTAACATGCTCGCGAGTGTTA-GGGTGGAAAACCCTTGCGCGTAATG-AAAGTAAA-AGTTGAGAGCCTCCGCAAGGGGGTGCACCGACGCCCGGCCCTGAAGTTCTCTGACGGTGCTGCGGTAGAGCGCGTATGTTGGGACCCGAAAGATGGTGAACTATGCCTGAATAGGGCGAAGCCAGAGGAAACTCTG-GTGGAGGCTCGTAGCGATTCTGACGTGCAAATCGATCGTCAAATTTGGGTATAGGGGCGAAAGACTAATCGAACCATCTAGTAGCTGGTTCCTGCCGAAGTTTCCCTCAGGATAGCAGAAACTCGTATCAGATTTATGTGGTAAAGCGAATGATTAGAGGCCTTGGGGTTGAAACAACCTTAACCTATTCTCAAACTTTAAATATGTAAGAACGAGTGGTCTCTTGGTTGGACCGCTCGACGATT-GAGAGTTTCTAGTGGGCCATTTTTGGTAAGCAGAACTGGCGATGCGGGATGAACCGAACG-CGAGGTTAAGGTGCCGGAATGCACGCTCATCAGACACCACAAAAGGTGTTAGTTCATCTAGACAGCAGGACGGTGGCCATGGAAGTCGGAACCCGCTAAGGAGTGTGTAACAACTCACCTGCCGAATGAACTAGCCCTGAAAATGGATGGCGCTCAAGCGTGCTACCCATACCTCGCCGT-CCGCGTTGAAGTGACGCGCGGACGAGTAGGCAGGCGTGG--AGGT-CCGTGAAGAAGCC-------------------------------------------------------------------------------------------------------------------------------------------------------------------------------------------------------------------------------------------------------------------------------------------------------------------------------------------------------------------------------------------------------------------------------------------------------------------------------------------------------------------------------------------------------------------------------------------------------------------------------------------ATCATTGCCGCTGGTACTGGTGAGTTTGAGGCCGGTATCTCGAAGGACGGCCAGACTCGCGAGCACGCTCTGCTCGCCTTCACCCTCGGTGTGCGTCAGCTCATCGTTGCGGTCAACAAAATGGACACCACCAAGGTTTGTTACTTTATTATGGAACCGTGATAATGATAACGATTGTATGCTGACGGTCTGCCCAG---------TGGTCCGAGGAGCGATTCAACGAAATCGTCAAGGAGACGTCCAACTTCATCAAGAAGGTCGGCTACAACCCGAAGGCCGTTTCCTTTGTTCCGATCTCTGGCTGGCACGGTGACAACATGCTTGAGGAGTCTCCCAAAGTCCGTTCGTTTCACGCACCGCTC---TGCGAATGAAATACTAATCAATAATTTATAAATAGCATGACG--TGGTACAAGGGCTGGACCAAGGAGACC---AAGGCC---GGTGTTGTCAAGGGCAAAACCCTCCTTGACGCCATTGACGCCGTTGAGCCCCCCGTTCGTCCGGAGAACAAGCCG-CTCCGTCTTCCCCTC
>Fuscoporia_chinensis_Dai_17282
AGC-----C-----------CCTTTT-GA-GCTGGCA--------------TTGCAAG-TGCTCGGAGGGGT-----------CTTTCATCC-ATTCAA--CCCC--TGTGCACTT-TGAAACGT----A-GGTCTGGGTTGAGGTTCG---------------------------------CTGTATGCGCG-GCG-CCTCG--------------CTTAGCCTCGTTTTAT-----TACAAACACATA-TTATTGTCTTGTAGAATGC-A-TTGCTC-GTCATGAGCTAAAGT-TTAATACAACTTTCAACAACGGATCTCTTGGCTCTCGCATCGATGAAGAACGCAGCGAAATGCGATAAGTAATGTGAATTGCAGAATTCAGTGAATCATCGAATCTTTGAACGCACCTTGCGCTCCTTGGTATTCCGAGGAGCATGCCTGTTTGAGTGTCATGTTATTCTCAATCCCTTCTG-TTTT----------TGTGACGTCGGGCTTGGATTTGGAGG----CTTTTGCTGG-------CTTTGCAGTCGGCTCCTCTTGAAAGCATTAGCTGGGCTTGTGCTCGATGCAACGGTGTAATAAT-TCCTTTTC--ACCGA-TGTAACCTGCGATTG-AAAGTCCGCTTC-TAATTGTCTCTT--------ATGAGACATTATAAGGAGATG------------TGTAT-----------A-TC-TCTTTGACACTTTTGACCTCCCCTAGTAACTGCGAGTGAAGCGGGAAAAGCTCAAATTTAAAATCTGGCGGTTCTGCCGTCCGAGTTGTAATCTGGAGAAGCGTTTTCTGTGCTGGACCGTGTACAAGTCTCTTGGAACAGAGCGTCATAGAGGGTGAGAATCCCGTCCATGACACGGACGCCCAGTGCTATGTGATACGTTTTCAAAGAGTCGAGTTGTTTGGGAATGCAGCTCAAAATGGGTGGTAAGCTCCATCTAAAGCTAAATATTGGCGAGAGACCGATAGCGAACAAGTACCGTGAGGGAAAGATGAAAAGCACTTTGGAAAGAGAGTTAAACAGTACGTGAAATTGTTGAAAGGGAAACGCTTGAAGTTAGTCGCGTCTTACTTGACTCAGCCTTGC---CTCGGCTTG----GTGTATTTCATGTGAGACGGGTCAACATCGATTTTGACCGGCAGAGAAGGGGGGC-GAGAATGTGGCATTCTTC--GGAGTGTG-TTATAGCTTACTCTCATATGTGTCGGT-TGGGATCGAGGCCCGCAGCGCGCCC-----TT-GTGGCCGGAGGTTCGCCTCACGTT---ACGCGCTTAGGATGTTGGCATAATGGCTTTAAGCGACCCGTCTTGAAACACGGACCAAGGAGTCTAACATGCTCGCGAGTGTTA-GGGTGGAAAACCCTTGCGCAGAATG-AAAGTAAA-AGTTGGGAACCTCCGCAAGGGGGCGCACCGACGCCCGGCCCAGAAGTTTACGGACGGTGCTGCGGTAGAGCGCGTATGTTGGGACCCGAAAGATGGTGAACTATGCCTGAATAGGGCGAAGCCAGGGGAAACCCTGTGTGGAGGCTCGTAGCGATTCTGACGTGCAAATCGATCGTCAAATTTGGGTATAGGGGCGAAAGACTAATCGAACCATCTAGTAGCTGGTTCCTGCCGAAGTTTCCCTCAGGATAGCAGAAACTCGTATCAGATTTATGTGGTAAAGCGAATGATTAGAGGAGCTAGGGATAAATTATCCTTAACCTATTCTCAAACTTTAAATATGTAAGAACGAGCCGTCTCTTAGTTGGACCGCTCGACGATT-GAGAGTTTCTAGTGGGCCATTTTTGGTAAGCAGAACTGGCGATGCGGGATGAACCGAACG-CGAGGTTAAGGTGCCGGAATGCACGCTCATCAGACACCACAAAAGGTGTTAGTTCATCTAGACAGCAGGACGGTGGCCATGGAAGTCGGAACCCGCTAAGGAGTGTGTAACAACTCACCTGCCGAATGAACTAGCCCTGAAAATGGATGGCGCTCAAGCGTGCTACCCATACCTCGCCGT-CCGCGTTGAAGTGACGCGCGGACGAGTAGGCAGGCGTGG--AGGT-CCGTGAAGAAGCCGTTCTTGCAGGAATGGGGTCTGGATGGCCTGGAAGAGAATGCTCAATCGACTAATTTGACGAAAGTATTCGTCAATGGTGTATGGTTGGGTGTCCATCGGGATCCGTCCGGACTTGTACGAACTCTCAGAATGTTGAGACGAAGAGACGATATCAGTACGGAGGTTTCCATTGTACGAGACATTCGAGAAAGGGAACTGCGCATAAACACCGATGCTGGCCGTGTTTGCAGGCCTCTTTTTATTGTTGAAGATCACAAGCTTAAGCTCAAGCGCCAGCATTTACGGTGGATCCAAAAAAAATACAGAGTCGAAGAAAGACCGTA------TTCAGAAGAAAGAGATGTGATGTCGGAAGGAGAAACAGAAGATGAAGATGCGGAGGGTGTCGAGCCCAGAATGAAGAGAAAGAAGAAGCCGTATAGGTGGGGTTCTCTGGTGAAAGATGGGATTATTGAGTATTTGGACGCCGAGGAAGAGGAGACGGTCATGATCTGTATGACCCCTGACGACTTGGTCGAGTCGCGCTTGATGAGGCAAGGCATCGATCCACGTCAGGAGGGAGATTTTGATCCTGCAGCCCGTTTGAAATCGGTTC-CTATGGCTCACACATGGACATCATTGCTGGTGGTACTGGTGAGTTCGAGGCTGGTATCTCCAAGGATGGCCAGACTCGCGAGCACGCTCTGCTTGCATTCACGCTCGGTGTGCGTCAGCTCATCGTTGCGGTCAACAAAATGGACACTACCAAGGTTCGTGGCTTACT--------TGTACTTG-AAAAATCATGTCAA-TGAACTATTATCAG-----------TGGTCTGAGGATCGTTTCAACGAAATCGTCAAGGAGACGTCCAACTTTATCAAGAAGGTTGGTTACAACCCGAAGGCCGTCTCTTTCGTCCCGATTTCTGGCTGGCACGGTGATAACATGCTTGAGGAGTCCGCCAAAGTACGAATTTTCAAATATCCAGA------------CAGACCCTCTTTCTCACCTATTTATAGCATGCCG--TGGTACAAGGGCTGGACTAAGGAGACC---AAGGGC---GGTGTCGTCAAAGGAAAGACTCTCCTTGACGCCATTGACGCCATTGAGCCCCCTGTCCGTCCCCAGGACAAGCCT-CTCCGTCTCCCCCTC
>Fuscoporia_subchrysea_Dai_16201_TYPE
AGC-----C-----------CCTTTT-GA-GCTGGCA--------------TTGCAAG-TGCTCGGAGGGGT-----------CTTTCATCC-ATTCAA--CCCC--TGTGCACTT-TGAAACGT----A-GGTCTGGGTTGAGGTTCG---------------------------------CTGTATGCGCG-GCG-CCTCG--------------CTTAGCCTCGTTTTAT-----TACAAACACATA-TTATTGTCTTGTAGAATGC-A-TTGCTC-GTCATGAGCTAAAGT-TTAATACAACTTTCAACAACGGATCTCTTGGCTCTCGCATCGATGAAGAACGCAGCGAAATGCGATAAGTAATGTGAATTGCAGAATTCAGTGAATCATCGAATCTTTGAACGCACCTTGCGCTCCTTGGTATTCCGAGGAGCATGCCTGTTTGAGTGTCATGTTATTCTCAATCCCTTCTG-TTTT----------TGTGACGTCGGGCTTGGATTTGGAGG----CTTTTGCTGG-------CTTTGCAGTCGGCTCCTCTTGAAAGCATTAGCTGGGCTTGTGCTCGATGCAACGGTGTAATAAT-TCCTTTTC--ACCGA-TGTAACCTGCGATTG-AAAGTCCGCTTC-TAATTGTCTCTT--------ATGAGACATTATAAGGAGATG------------TGTAT-----------A-TC-TCTTTGACACTTTTGACCTCCCCTAGTAACTGCGAGTGAAGCGGGAAAAGCTCAAATTTAAAATCTGGCGGCTTCGTCGCCCGAGTTGTAATCTGGAGAAGCGTTTTCCGCGCTGGACCGTGTACAAGTCTCTTGGAATAGAGCGTCATAGAGGGTGAGAATCCCGTCCATGACACGGACTACCAGTGCTTTGTGATACGCTCTCGAAGAGTCGAGTTGTTTGGGAATGCAGCTCAAAATGGGTGGTAAATTCCATCTAAAGCTAAATATTGGCGAGAGACCGATAGCGAACAAGTACCGTGAGGGAAAGATGAAAAGCACTTTGGAAAGAGAGTTAAACAGTACGTGAAATTGTTGAAAGGGAAACGCTTGAAGTCAGTCGCGTCTTGCTTGACTCAGCCTTGC---CTCGGCTTG----GTGTATTTCAAGTAAGACGGGTCAACATCGATTTTGACCGGTGGACAAGGGAAGG-GGGAATGTGGCACTCTTC--GGGGTGTG-TTATAGCCTCCTTTCATATACATCGGT-TGGGATCGAGGCCCGCAGCGCGCCC-----TT-GTGGCCGGAGGTTCGCCTCACGTA---TCGCGCTTAGGATGTTGGCATAATGGCTTTAAGCGACCCGTCTTGAAACACGGACCAAGGAGTCTAACATGCTCGCGAGTGTTA-GGGTGGAAAACCCTTGCGCGTAATG-AAAGTAAA-AGTTGAGAGCCTCCGCAAGGGGGTGCACCGACGCCCGGCCCTGAAGTTCTCTGACGGTGCTGCGGTAGAGCGCGTATGTTGGGACCCGAAAGATGGTGAACTATGCCTGAATAGGGCGAAGCCAGAGGAAACTCTG-GTGGAGGCTCGTAGCGATTCTGACGTGCAAATCGATCGTCAAATTTGGGTATAGGGGCGAAAGACTAATCGAACCATCTAGTAGCTGGTTCCTGCCGAAGTTTCCCTCAGGATAGCAGAAACTCGTATCAGATTTATGTGGTAAAGCGAATGATTAGAGGCCTTGGGGTTGAAACAACCTTAACCTATTCTCAAACTTTAAATATGTAAGAACGAGTGGTCTCTTAGTTGGACCGCTCGACGATT-GAGAGTTTCTAGTGGGCCATTTTTGGTAAGCAGAACTGGCGATGCGGGATGAACCGAACG-CGAGGTTAAGGTGCCGGAATGCACGCTCATCAGACACCACAAAAGGTGTTAGTTCATCTAGACAGCAGGACGGTGGCCATGGAAGTCGGAACCCGCTAAGGAGTGTGTAACAACTCACCTGCCGAATGAACTAGCCCTGAAAATGGATGGCGCTCAAGCGTGCTACCCATACCTCGCCGT-CCGTGTTGAAGTGATGCGCGGACGAGTAGGCAGGCGTGG--AGGT-CCGTGAAGAAGCCATTCTTGGAGGAATGGGGCCTTGAAAATCTTGAAGAAAATGCACAATCGACAAACCTTACGAAAGTTTTCGTTAATGGCGTCTGGTTGGGCGTCCATCGAGATCCGTCAGGTTTGGTGCGGACTCTTAGGATGCTCCGGCGAAGAGACGATATCAGTACCGAAGTCTCCATTGTCCGTGATATTCGAGAAAAAGAATTACGTATAAACACGGACGCAGGCCGCGTTTGTAGGCCATTATTCATCGTAGAGGACCACAAACTGAAGTTGAAACGACAACACTTGCGGTGGCTGCAACAGAAATACAGGGTTGAGGATCGACCCTATACAGCCCCTGAAGATCGAGATGTCATTTCAGAAGGCGAGACTGAGGATGAGGATGGTGAAGACATGCTGCCTAGGATGAAAAGGAAGCGTAAGCCGTACAGATGGGGATCCCTGGTGAAAGATGGTGTTATAGAGTATCTGGACGCTGAAGAGGAAGAAACGGTTATGATATGCATGACCCCCGACGACTTGGTAGAATCCCGCCTGATACGTCAGGGTATGGATCCAAGAGCGGATGGAGATTTTGACCCTGCCGCTCGTTTGAAGCCTGTTG-CAATGGCACATACATGGACATCATTGCTGCTGGTACTGGTGAGTTTGAAGCGGGTATCTCGAAGGACGGCCAAACTCGCGAGCACGCTCTGCTTGCCTTCACTCTCGGCGTGCGTCAGCTCATCGTCGCAGTCAATAAAATGGACACCACCAAGGTTAGTTACTTTCTTA----GATATACATGCGATAGCAAGTGTAC-TTAATTGTCATTTAAG---------TGGTCCGAGGAGCGATTCAATGAAATCGTCAAGGAGACGTCCAACTTCATCAAGAAAGTCGGTTACAACCCGAAGGCTGTTTCCTTCGTACCCATCTCTGGCTGGCACGGTGATAACATGCTTGAGGAGTCCTCAAAAGTTCGTAGTTTCA-TCCAGAAGCG---TGT-----TGCATGATTGACCAACGGTATTTTTAGCATGCCG--TGGTACAAGGGTTGGACCAAGGAGACC---AAGGCT---GGTGTTGTCAAGGGCAAAACTCTTCTTGACGCCATTGACGCTATCGAACCCCCCGTTCGCCCGGAGAACAAACCA-CTTCGCCTTCCCCTC
>Fuscoporia_subchrysea_Dai_17656
AGC-----C-----------CCTTTT-GA-GCTGGCA--------------TTGCAAG-TGCTCGGAGGGGT-----------CTTTCATCC-ATTCAA--CCCC--TGTGCACTT-TGAAACGT----A-GGTCTGGGTTGAGGTTCG---------------------------------CTGTATGCGCG-GCG-CCTCG--------------CTTAGCCTCGTTTTAT-----TACAAACACATA-TTATTGTCTTGTAGAATGC-A-TTGCTC-GTCATGAGCTAAAGT-TTAATACAACTTTCAACAACGGATCTCTTGGCTCTCGCATCGATGAAGAACGCAGCGAAATGCGATAAGTAATGTGAATTGCAGAATTCAGTGAATCATCGAATCTTTGAACGCACCTTGCGCTCCTTGGTATTCCGAGGAGCATGCCTGTTTGAGTGTCATGTTATTCTCAATCCCTTCTG-TTTT----------TGTGACGTCGGGCTTGGATTTGGAGG----CTTTTGCTGG-------CTTTGCAGTCGGCTCCTCTTGAAAGCATTAGCTGGGCTTGTGCTCGATGCAACGGTGTAATAAT-TCCTTTTC--ACCGA-TGTAACCTGCGATTG-AAAGTCCGCTTC-TAATTGTCTCTT--------ATGAGACATTATAAGGAGATG------------TGTAT-----------A-TC-TCTTTGACACTTTTGACCTCCCCTAGTAACTGCGAGTGAAGCGGGAAAAGCTCAAATTTAAAATCTGGCGGCTTCGTCGCCCGAGTTGTAATCTGGAGAAGCGTTTTCCGCGCTGGACCGTGTACAAGTCTCTTGGAATAGAGCGTCATAGAGGGTGAGAATCCCGTCCATGACACGGACTACCAGTGCTTTGTGATACGCTCTCGAAGAGTCGAGTTGTTTGGGAATGCAGCTCAAAATGGGTGGTAAATTCCATCTAAAGCTAAATATTGGCGAGAGACCGATAGCGAACAAGTACCGTGAGGGAAAGATGAAAAGCACTTTGGAAAGAGAGTTAAACAGTACGTGAAATTGTTGAAAGGGAAACGCTTGAAGTCAGTCGCGTCTTGCTTGACTCAGCCTTGC---TTCGGCTTG----GTGTATTTCAAGTAAGACGGGTCAACATCGATTTTGACCGGTGGACAAGGGAAGG-GGGAATGTGGCACTCTTC--GGGGTGTG-TTATAGCCTCCTTTCATATACATCGGT-TGGGATCGAGGCCCGCAGCGCGCCC-----TT-GTGGCCGGAGGTTCGCCTCACGTA---TCGCGCTTAGGATGTTGGCATAATGGCTTTAAGCGACCCGTCTTGAAACACGGACCAAGGAGTCTAACATGCTCGCGAGTGTTA-GGGTGGAAAACCCTTGCGCGTAATG-AAAGTAAA-AGTTGAGAGCCTCCGCAAGGGGGTGCACCGACGCCCGGCCCTGAAGTTCTCTGACGGTGCTGCGGTAGAGCGCGTATGTTGGGACCCGAAAGATGGTGAACTATGCCTGAATAGGGCGAAGCCAGAGGAAACTCTG-GTGGAGGCTCGTAGCGATTCTGACGTGCAAATCGATCGTCAAATTTGGGTATAGGGGCGAAAGACTAATCGAACCATCTAGTAGCTGGTTCCTGCCGAAGTTTCCCTCAGGATAGCAGAAACTCGTATCAGATTTATGTGGTAAAGCGAATGATTAGAGGCCTTGGGGTTGAAACAACCTTAACCTATTCTCAAACTTTAAATATGTAAGAACGAGTGGTCTCTTAGTTGGACCGCTCGACGATT-GAGAGTTTCTAGTGGGCCATTTTTGGTAAGCAGAACTGGCGATGCGGGATGAACCGAACG-CGAGGTTAAGGTGCCGGAATGCACGCTCATCAGACACCACAAAAGGTGTTAGTTCATCTAGACAGCAGGACGGTGGCCATGGAAGTCGGAACCCGCTAAGGAGTGTGTAACAACTCACCTGCCGAATGAACTAGCCCTGAAAATGGATGGCGCTCAAGCGTGCTACCCATACCTCGCCGT-CCGTGTTGAAGTGATGCGCGGACGAGTAGGCAGGCGTGG--AGGT-CCGTGAAGAAGCC-------------------------------------------------------------------------------------------------------------------------------------------------------------------------------------------------------------------------------------------------------------------------------------------------------------------------------------------------------------------------------------------------------------------------------------------------------------------------------------------------------------------------------------------------------------------------------------------------------------------------------------------ATCATTGCTGCTGGTACTGGTGAGTTTGAGGCGGGTATCTCGAAGGACGGCCAAACTCGCGAGCACGCTCTGCTTGCCTTCACTCTCGGCGTGCGTCAGCTCATCGTCGCAGTCAATAAAATGGACACCACCAAGGTTAGTTACYTTCTTA----AATATACATGCGATAGCAAGTGTAC-TTAATTCTCATTTAAG---------TGGTCCGAGGAGCGATTCAATGAAATCGTCAAGGAGACGTCCAACTTCATCAAGAAAGTCGGTTACAACCCGAAGGCTGTTTCCTTCGTACCCATCTCTGGCTGGCACGGTGATAACATGCTTGAGGAGTCCTCAAAAGTTCGTMGTTTYA-TCCAARRCTG---TGT-----TGCATGATTGACCAACGGTA-TTTTAGCATGCCG--TGGTACAAGGGCTGGACCAAGGAGACC---AAGGCT---GGTGTTGTCAAGGGCAAGACTCTTCTTGACGCCATTGACGCTATCGAACCYCCCGTTCGCCCGGAGAACAAACCG-CTCCGCCTTCCTCTC
>Fuscoporia_shoreae_Dai_17800
AGTGGGCC--------------TCTT-GA-GCTGGCA--------------TTGCAAG-TGCTTAGAGGCCT-----TTTA--CTCTCATCC-ACTCAA--CACC--TGTGCACCT-TGGACGAA------AG--ATAGTTGTAATCCTT--------------------------------CTCTTCACAGGAGGG-CCTCG---------------ACTTATTTCGTTTCTAA---TATAAACACCTA--TCAAGTCTTGTAGAATGT-ATTAGCCTCTTTGTAGGTGAATTA-TAAC-ACAACTTTCAACAACGGATCTCTTGGCTCTTGCATCGATGAAGAACGCAGCGAAATGCGATAAGTAATGTGAATTGCAGAATTCAGTGAATCATCGAATCTTTGAACGCACCTTGCACTCCTTGGTATTCTGAGGAGTATGCCTGTTTGAGTGTCATGTTATTCTCATTCTCAGTGA-TTTT------GAATTAAATTGTTGGGATTGGAGTTGGAGG----ATTTCGCTGG-------CTTAAAAGTTGGCACCTCTTAAATGTATTAGCTGGGCTTATGCTCGATGCAACAGTGTAATAAT--TTTCTTC--ACTGG-TGTAACAAGTAATAA--AAGCTTGCTTC-TAATTGTCTCAA---------TAAGACATTATGAAGGGG--------------TTAAT-----------T-CC-CTTCTGATTAATTTGACCTCCCCTAGTAACTGCGAGTGAAGCGGGAAAAGCTCAAATTTAAAATCTGGCAGTTTCACTGTCCGAGTTGTAATCTGGAGAAGCGTTTTCTGCGTCAGACCGTGTACAAGTCTCTTGGAACAGAGCGTCATAGAGGGTGAGAATCCCGTCCATGACACGGACTCCCGATGCTTTGTGATACGCTCTCGAAGAGTCGAGTTGTTTGGGAATGCAGCTCAAAATGGGTGGTAAGCTCCATCTAAAGCTAAATATTGGCGAGAGACCGATAGCGAACAAGTACCGTGAGGGAAAGATGAAAAGCACTTTGGAAAGAGAGTTAAACAGTACGTGAAATTGTTGAAAGGGAAACGCTTGAAGTCAGTCGCATCTTACTTGACTCAGCCTTGC---TTTGGCTTG----GTGTATTTCAAGTAGGGTGGGTCAACATCAATTTTGATCGGTGGACAAGGGGAAA-GGGAATGTGGCACTCTTT--GGGGTGTG-TTATAGCCTTTTCTCATATACATCGGT-TGGGATTGAGGTCCGCAGCATGCCC-----TT-GTGGCCGGAGGTTTACCTAACGTA---ACATGCTTAGGATGTTGGCATAATGGCTTTAAGCGACCCGTCTTGAAACACGGACCAAGGAGTCTAACATGCTCGCGAGTGTTA-GGGTGGAAAACCCTTACGCATAATGAAAAGTAAA-AGTTGAGATCCTCTGAATGGGGGTGCATCGACGCCCGGCCCTGAAGTTCTCTGACGGTGCTGCGGTAGAGCGCGTATGTTGGGACCCGAAAGATGGTGAACTATGCCTGAATAGGGCGAAGCCAGAGGAAACTCTG-GTGGAGGCTCGTAGCGATTCTGACGTGCAAATCGATCGTCAAATTTGGGTATAGGGGCGAAAGACTAATCGAACCATCTAGTAGCTGGTTCCTGCCGAAGTTTCCCTCAGGATAGCAGAAACTCATATCAGATTTATGTGGTAAAGCGAATGATTAGAGGAGCTAGGGATGAAACATCCTTAACCTATTCTCAAACTTTAAATATGTAAGAACGAGCCGTCTCTTAGTTGGACCGCTCGACGATT-GAGAGTTTCTAGTGGGCCATTTTTGGTAAGCAGAACTGGCGATGCGGGATGAACCGAACG-CGAGGTTAAGGTGCCGGAATGTACGCTCATCAGACACCACAAAAGGTGTTAGTTCATCTAGACAGCAGGACGGTGGCCATGGAAGTCGGAACCCGCTAAGGAGTGTGTAACAACTCACCTGCCGAATGAACTAGCCCTGAAAATGGATGGCGCTCAAGCGTGCTACCCATACCTCGCCGT-CCGTGTTGAAGTGATGTGCGGACGAGTAGGCAGGCGTGG--GGGT-TTGTGAAGAAGCC-------------------------------------------------------------------------------------------------------------------------------------------------------------------------------------------------------------------------------------------------------------------------------------------------------------------------------------------------------------------------------------------------------------------------------------------------------------------------------------------------------------------------------------------------------------------------------------------------------------------------------------------ATCATTGCCGCTGTTACTGGTGAGAACGAGGCCGGTATCTCAAAGGACGGTCAGACTCGCGAGCATGCTCTGCTTGCCTTTACGCTCGGTGTGCGTCAGCTCATCGTTGCGGTTAACAAAATGGACACCACTAAGGTTAGTAACTAATC--------TGAGTCACTTGTTATACTCTTCC-TGATCCTCAACCTAG----------TGGTCGGAAGATCGTTTCAACGAAATCGTCAAAGAGACCTCCAACTTCATCAAGAAGGTCGGATACAACCCCAAGGCTGTCTCCTTTGTCCCAATCTCTGGCTGGCACGGTGACAACATGCTGGAGGAATCCAGCAAAGTGGGTCATTTTTTACTAGTA--------------TTTTAACTTCTGCTTAGTCTATCATAGCATGCCA--TGGTACAAGGGCTGGACGAAGGAGACC---AAAGCT---GGTGTCGTCAAGGGCAAGACGCTCCTTGATGCTATTGATGCTATCGAGCCCCCCGTCCGTCCTCAGGATAAACCT-CTCCGTCTTCCCCTC
>Fuscoporia_shoreae_Dai_17806
AGTGGGCC--------------TCTT-GA-GCTGGCA--------------TTGCAAG-TGCTTAGAGGCCT-----TTTA--CTCTCATCC-ACTCAA--CACC--TGTGCACCT-TGGACGAA------AG--ATAGTTGTAATCCTT--------------------------------CTCTTCACAGGAGGG-CCTCG---------------ACTTATTTCGTTTCTAA---TATAAACACCTA--TCAAGTCTTGTAGAATGT-ATTAGCCTCTTTGTAGGTGAATTA-TAAC-ACAACTTTCAACAACGGATCTCTTGGCTCTTGCATCGATGAAGAACGCAGCGAAATGCGATAAGTAATGTGAATTGCAGAATTCAGTGAATCATCGAATCTTTGAACGCACCTTGCACTCCTTGGTATTCTGAGGAGTATGCCTGTTTGAGTGTCATGTTATTCTCATTCTCAGTGA-TTTT------GAATTAAATTGTTGGGATTGGAGTTGGAGG----ATTTCGCTGG-------CTTAAAAGTTGGCACCTCTTAAATGTATTAGCTGGGCTTATGCTCGATGCAACAGTGTAATAAT--TTTCTTC--ACTGG-TGTAACAAGTAATAA--AAGCTTGCTTC-TAATTGTCTCAA---------TAAGACATTATGAAGGGG--------------TTAAT-----------T-CC-CTTCTGATTAATTTGACCTCCCCTAGTAACTGCGAGTGAAGCGGGAAAAGCTCAAATTTAAAATCTGGCAGTTTCACTGTCCGAGTTGTAATCTGGAGAAGCGTTTTCTGCGTCAGACCGTGTACAAGTCTCTTGGAACAGAGCGTCATAGAGGGTGAGAATCCCGTCCATGACACGGACTCCCGATGCTTTGTGATACGCTCTCGAAGAGTCGAGTTGTTTGGGAATGCAGCTCAAAATGGGTGGTAAGCTCCATCTAAAGCTAAATATTGGCGAGAGACCGATAGCGAACAAGTACCGTGAGGGAAAGATGAAAAGCACTTTGGAAAGAGAGTTAAACAGTACGTGAAATTGTTGAAAGGGAAACGCTTGAAGTCAGTCGCATCTTACTTGACTCAGCCTTGC---TTTGGCTTG----GTGTATTTCAAGTAGGGTGGGTCAACATCAATTTTGATCGGTGGACAAGGGGAAA-GGGAATGTGGCACTCTTT--GGGGTGTG-TTATAGCCTTTTCTCATATACATCGGT-TGGGATTGAGGTCCGCAGCATGCCC-----TT-GTGGCCGGAGGTTTACCTAACGTA---ACATGCTTAGGATGTTGGCATAATGGCTTTAAGCGACCCGTCTTGAAACACGGACCAAGGAGTCTAACATGCTCGCGAGTGTTA-GGGTGGAAAACCCTTACGCATAATG-AAAGTAAA-AGTTGAGATCCTCTGAATGGGGGTGCATCGACGCCCGGCCCTGAAGTTCTCTGACGGTGCTGCGGTAGAGCGCGTATGTTGGGACCCGAAAGATGGTGAACTATGCCTGAATAGGGCGAAGCCAGAGGAAACTCTG-GTGGAGGCTCGTAGCGATTCTGACGTGCAAATCGATCGTCAAATTTGGGTATAGGGGCGAAAGACTAATCGAACCATCTAGTAGCTGGTTCCTGCCGAAGTTTCCCTCAGGATAGCAGAAACTCATATCAGATTTATGTGGTAAAGCGAATGATTAGAGGAGCTAGGGATGAAACATCCTTAACCTATTCTCAAACTTTAAATATGTAAGAACGAGCCGTCTCTTAGTTGGACCACTCGACGATT-GAGAGTTTCTAGTGGGCCATTTTTGGTAAGCAGAACTGGCGATGCGGGATGAACCGAACG-CGAGGTTAAGGTGCCGGAATGTACGCTCATCAGACACCACAAAAGGTGTTAGTTCATCTAGACAGCAGGACGGTGGCCATGGAAGTCGGAACCCGCTAAGGAGTGTGTAACAACTCACCTGCCGAATGAACTAGCCCTGAAAATGGATGGCGCTCAAGCGTGCTACCCATACCTCGCCGT-CCGTGTTGAAGTGATGTGCGGACGAGTAGGCAGGCGTGG--GGGT-TTGTGAAGAAGCC-------------------------------------------------------------------------------------------------------------------------------------------------------------------------------------------------------------------------------------------------------------------------------------------------------------------------------------------------------------------------------------------------------------------------------------------------------------------------------------------------------------------------------------------------------------------------------------------------------------------------------------------ATCATTGCCGCTGGTACTGGTGAGTTCGAGGCCGGTATCTCAAAGGACGGTCAGACTCGCGAGCATGCTCTGCTTGCCTTTACGCTCGGTGTGCGTCAGCTCATCGTTGCGGTTAACAAAATGGACACCACTAAGGTTAGTAACTAATC--------TGAGTCACTTGTTATACTCTTCC-TGATCCTCAACCTAG----------TGGTCGGAAGATCGTTTCAACGAAATCGTCAAAGAGACCTCCAACTTCATCAAGAAGGTCGGATACAACCCCAAGGCTGTCTCCTTTGTCCCAATCTCTGGCTGGCACGGTGACAACATGCTGGAGGAATCCAGCAAAGTGGGTCATTTTTTACTAGTA--------------TTTTAACTTCTGCTTAGTCTATCATAGCATGCCA--TGGTACAAGGGCTGGACGAAGGAGACC---AAAGCT---GGTGTCGTCAAGGGCAAGACGCTCCTTGATGCTATTGACGCTATCGAGCCCCCCGTCCGTCCTCAGGATAAACCT-CTCCGTCTTCCCCTC
>Fuscoporia_shoreae_Dai_17818_TYPE
AGTGGGCC--------------TCTT-GA-GCTGGCA--------------TTGCAAG-TGCTTAGAGGCCT-----TTTA--CTCTTATCC-ACTCAA--CACC--TGTGCACCT-TGGACGAA------AG--ATAGTTGTAATCCTT--------------------------------CTCTTCACAGGAGGG-CCTCG---------------ACTTATTTCGTTTCTAA---TATAAACACCTA--TCAAGTCTTGTAGAATGT-ATTAGCCTCTTTGTAGGTGAATTA-TAAC-ACAACTTTCAACAACGGATCTCTTGGCTCTTGCATCGATGAAGAACGCAGCGAAATGCGATAAGTAATGTGAATTGCAGAATTCAGTGAATCATCGAATCTTTGAACGCACCTTGCACTCCTTGGTATTCTGAGGAGTATACCTGTTTGAGTGTCATGTTATTCTCATTCTCAGTGA-TTTT------GGATTAAATTGTTGGGATTGGAGTTGGAGG----ATTTTGCTGG-------CTTAAAAGTTGGCACCTCTTAAATGTATTAGCTGGGCTTATGCTCGATGCAACAGTGTAATAAT--TTTCTTC--ACTGG-TGTAACAAGTAATAA--AAGCTTGCTTC-TAATTGTCTCAA---------TAAGACATTATGAAGGGG--------------TTAAT-----------T-CC-CTTCTGATTAATTTGACCTCCCCTAGTAACTGCGAGTGAAGCGGGAAAAGCTCAAATTTAAAATCTGGCAGTTTCACTGTCCGAGTTGTAATCTGGAGAAGCGTTTTCTGCGTCAGACCGTGTACAAGTCTCTTGGAACAGAGCGTCATAGAGGGTGAGAATCCCGTCCATGACACGGACTCCCGATGCTTTGTGATACGCTCTCGAAGAGTCGAGTTGTTTGGGAATGCAGCTCAAAATGGGTGGTAAGCTCCATCTAAAGCTAAATATTGGCGAGAGACCGATAGCGAACAAGTACCGTGAGGGAAAGATGAAAAGCACTTTGGAAAGAGAGTTAAACAGTACGTGAAATTGTTGAAAGGGAAACGCTTGAAGTCAGTCGCATCTTACTTGACTCAGCCTTGC---TTTGGCTTG----GTGTATTTCAAGTAGGGTGGGTCAACATCAATTTTGATCGGTGGACAAGGGGAAA-GGGAATGTGGCACTCTTT--GGGGTGTG-TTATAGCCTTTTCTCATATACATCGGT-TGGGATTGAGGTCCGCAGCATGCCC-----TT-GTGGCCGGAGGTTTACCTAACGTA---ACATGCTTAGGATGTTGGCATAATGGCTTTAAGCGACCCGTCTTGAAACACGGACCAAGGAGTCTAACATGCTCGCGAGTGTTA-GGGTGGAAAACCCTTACGCATAATG-AAAGTAAA-AGTTGAGATCCTCTGAATGGGGGTGCATCGACGCCCGGCCCTGAAGTTCTCTGACGGTGCTGCGGTAGAGCGCGTATGTTGGGACCCGAAAGATGGTGAACTATGCCTGAATAGGGCGAAGCCAGAGGAAACTCTG-GTGGAGGCTCGTAGCGATTCTGACGTGCAAATCGATCGTCAAATTTGGGTATAGGGGCGAAAGACTAATCGAACCATCTAGTAGCTGGTTCCTGCCGAAGTTTCCCTCAGGATAGCAGAAACTCATATCAGATTTATGTGGTAAAGCGAATGATTAGAGGAGCTAGGGATGAAACATCCTTAACCTATTCTCAAACTTTAAATATGTAAGAACGAGCCGTCTCTTAGTTGGACCGCTCGACGATT-GAGAGTTTCTAGTGGGCCATTTTTGGTAAGCAGAACTGGCGATGCGGGATGAACCGAACG-CGAGGTTAAGGTGCCGGAATGTACGCTCATCAGACACCACAAAAGGTGTTAGTTCATCTAGACAGCAGGACGGTGGCCATGGAAGTCGGAACCCGCTAAGGAGTGTGTAACAACTCACCTGCCGAATGAACTAGCCCTGAAAATGGATGGCGCTCAAGCGTGCTACCCATACCTCGCCGT-CCGTGTTGAAGTGATGTGCGGACGAGTAGGCAGGCGTGG--GGGT-TTGTGAAGAAGCC-------------------------------------------------------------------------------------------------------------------------------------------------------------------------------------------------------------------------------------------------------------------------------------------------------------------------------------------------------------------------------------------------------------------------------------------------------------------------------------------------------------------------------------------------------------------------------------------------------------------------------------------ATCATTGCCGCTGGTACTGGTGAGTTCGAGGCCGGTATCTCAAAGGACGGTCAGACTCGCGAGCATGCTCTGCTTGCCTTTACGCTCGGTGTGCGTCAGCTCATCGTTGCGGTTAACAAAATGGACACCACTAAGGTGAGTAACTAATC--------TGAGTCACTTGTTATACTCTTCC-TGATCCTCAACCTAG----------TGGTCGGAAGATCGTTTCAACGAAATCGTCAAAGAGACCTCCAACTTCATCAAGAAGGTCGGATACAACCCCAAGGCTGTCTCCTTTGTCCCAATCTCTGGCTGGCACGGTGACAACATGCTGGAGGAATCCAGCAAAGTGGGTCATTTTTTACTAGTA--------------TTTTAACTTCTGCTTAGTCTATCATAGCATGCCA--TGGTACAAGGGCTGGACGAAGGAGACC---AAAGCT---GGTGTCGTCAAGGGCAAGACGCTCCTTGATGCCATTGACGCTATCGAGCCCCCCGTCCGTCCTCAGGATAAACCT-CTCCGTCTTCCCCTC
>Fuscoporia_acutimarginata_Dai_15137
AGTGGGTC--------------TCTT-GA-GCTGGCAT-------------CTGCAGG-TGCTCGGAGGCTTG---CCCCA--CTCTCATCC-ACTCAA-CCCCC--TGTGCACCT-TGAACGAA-TTTGCAGAGTGGGTCGGG--------------------------------------CTTCGGCTTGACTT--ACTCG---------------GCGGTTCGTTTCTAT-----CACAAACACATT-ATATTGTCTTGTAGAATGCAA-TTGCCTCATTGTGGGCGAAATG-TTAAAACAACTTTCAACAACGGATCTCTTGGCTCTCGCATCGATGAAGAACGCAGCGAAATGCGATAAGTAATGTGAATTGCAGAATTCAGTGAATCATCGAATCTTTGAACGCACCTTGCGCTCCTTGGTATTCCGAGGAGCATGCCTGTTTGAGTGTCATGTTCATCTCAATCCCCTTCG-GTTTTGT--AAAAGGAACCGGCTGGGCTTGGATTTGGAGC------GCTGCTGG------CCCTTGCGGTCGGCTCCTCTTGAATGCATTAGCTGGGCTTTCGCTCGATGCAACGGTGTAATAAT--CATCTTTCACCAGG-TGTAACTTGCGATGG--AGGCTCGCTTC-TAATCGTCTCGC--------AAGAGACACTATAAAGGAC--------------TATTC-----------G-TT-CTTTTGACCTCTTTGACCTCCCCTAGTAACTGCGAGTGAAGCGGGAAAAGCTCAAATTTAAAATCTGGCGGCTTTGCCGTCCGAGTTGTAATCTGGAGAAGCGTTTTCCGCGCCGGACTGTGTACAAGTCTCTTGGAACAGAGCGTCATAGAGGGTGAGAATCCCGTCCATGACACAGACTACCGGTGCTTTGTGATACGCTCTCGAAGAGTCGAGTTGTTTGGGAATGCAGCTCAAAATGGGTGGTAAACTCCATCTAAAGCTAAATATTGGCGAGAGACCGATAGCGAACAAGTACCGTGAGGGAAAGATGAAAAGCACTTTGGAAAGAGAGTTAAACAGTACGTGAAATTGTTGAAAGGGAAACGCTTGAAGTCAGTCGCGTCTTGCTTGACTCAGCCTTGC---CTCGGCTTG----GTGTATTTCAAGTAGGACGGGTCAACATCGATTTGGACCGGCGGACAAGGGGCGG-GGGAATGTGGCACTCTTC--GGGGTGTG-TTATAGCCTCTGCTCATATGCGTCGGT-TGGGATCGAGGCCCGCAGCGCGCCC-----TT-GTGGCCGGAGGTTCGCCTCACGTA---TCGCGCTTAGGATGTTGGCATAATGGCTTTAAGCGACCCGTCTTGAAACACGGACCAAGGAGTCTAACATGCTCGCGAGTGTTA-GGGTGGAAAACCCTTGCGCGTAATG-AAAGTAAT-AGTTGAGAACCTCCGCAAGGGGGTGCATCGACGCCCGGCCCTGAAGTTCTCTGACGGTGCTGCGGTCGAGCGCGTATGTTGGGACCCGAAAGATGGTGAACTATGCCTGAATAGGGCGAAGCCAGAGGAAACTCTG-GTGGAGGCTCGTAGCGATTCTGACGTGCAAATCGATCGTCAAATTTGGGTATAGGGGCGAAAGACTAATCGAACCATCTAGTAGCTGGTTCCTGCCGAAGTTTCCCTCAGGATAGCAGAAACTCGTATCAGATTTATGTGGTAAAGCGAATGATTAGAGGATCTAGGGATGAAACATCCTTAACCTATTCTCAAACTTTAAATATGTAAGAACGAGCCGTCTCTTAGTTGGACCGCTCGACGATT-GAGAGTTTCTAGTGGGCCATTTTTGGTAAGCAGAACTGGCGATGCGGGATGAACCGAACG-CGAGGTTAAGGTGCCGGAATGCACGCTCATCAGACACCACAAAAGGTGTTAGTTCATCTAGACAGCAGGACGGTGGCCATGGAAGTCGGAACCCGCTAAGGAGTGTGTAACAACTCACCTGCCGAATGAACTAGCCCTGAAAATGGATGGCGCTCAAGCGTGCTACCCATACCTCGCCGT-CCGTGTTGAAGTGACGCGCGGACGAGTAGGCAGGCGTGG--AGGT-CCGTGAAGAAGCCATTCTTGGAGGAATGGGGCTTGGAAAATTTGGAGGAGAATGCTCAATCTACTAACCTGACGAAGGTGTTCGTGAATGGTGTTTGGTTAGGTGTCCATCGCGATCCGTCAGGCCTTGTTAGGACACTCAGAATGCTCAGACGAAGAGACGATATCAGTACTGAAGTCTCAATTGTTCGTGACATCCGCGAGAAGGAGCTGCGTATAAACACAGATGCAGGCCGTGTGTGCAGACCACTATTCATTGTTGAGGATCACAAGCTGAAGCTGAAGCGTCAACATCTGCGATGGTTGCAGCAGAAGTTCAGGGTCGAAGAACGGCCTTA------CTCGGAAGACAGGGATGTCCTTTCGGAGGGCGAAACTGAAGATGAAGACGCCGAGGGTACGCAGCCTAGAATGAAGAGGAAGCGGAAGCCATACCGATGGGGTTCCTTGGTGAAAGATGGAGTCATTGAATACTTGGATGCCGAAGAAGAAGAGACAGTGATGATATGCATGACTCCGGATGATCTAGTGGAGTCTCGTTTAATGAGGCAAGGTATCGATCCACGACAGGATGGTGACTTCGATCCGGCTGCTCGTCTGAAGTCTGTGC-CTATGGCCCACACTTGGACATCATTGCCGCTGGTACTGGTGAGTTCGAGGCCGGTATCTCGAAAGATGGCCAGACCCGCGAGCACGCTCTTCTTGCCTTCACGCTCGGTGTGCGTCAGCTCATCGTTGCGGTTAACAAAATGGACACGACCAAGGTTCGTAGCTCTAG--------CGTGCTAATATATATGCGTTGC--TGAATGTTTACCTCTCTTCA----GTGGTCCGAGGATCGTTTCAACGAAATTATCAAGGAAACGTCTAACTTCATCAAGAAGGTCGGTTACAACCCGAAAGCCGTCTCCTTCGTCCCTATCTCCGGATGGCACGGTGACAACATGCTTGAGGAGTCCCCCAAAGTATGTTGTCTTTTCCTTTCAGATTCGAGTA----CAATTGCTGATATTCGATTTCTTATAGCATGCCC--TGGTACAAGGGATGGACTAAAGAGACC---AAGGCC---GGTGTCGTCAAGGGCAAGACTCTCCTTGACGCTATTGACGCCATCGAGCCGCCCGTTCGTCCTCAGGACAAGCCC-CTCCGTCTCCCGCTT
>Fuscoporia_acutimarginata_Dai_16892_TYPE
AGTGGGTC--------------TCTT-GA-GCTGGCAT-------------CTGCAGG-TGCTCGGAGGCTTG---CCCCA--CTCTCATCC-ACTCAA-CCCCC--TGTGCACCT-TGAACGAA-TTTGCAGAGTGGGTCGGG--------------------------------------CTTCGGCTTGACTT--ACTCG---------------GCGGTTCGTTTCTAT-----CACAAACACATT-ATATTGTCTTGTAGAATGCAA-TTGCCTCATTGTGGGCGAAATG-TTAAAACAACTTTCAACAACGGATCTCTTGGCTCTCGCATCGATGAAGAACGCAGCGAAATGCGATAAGTAATGTGAATTGCAGAATTCAGTGAATCATCGAATCTTTGAACGCACCTTGCGCTCCTTGGTATTCCGAGGAGCATGCCTGTTTGAGTGTCATGTTCATCTCAATCCCCTTCG-GTTTTGT--AAAAGGAACCGGCTGGGCTTGGATTTGGAGC------GCTGCTGG------CCCTTGCGGTCGGCTCCTCTTGAATGCATTAGCTGGGCTTTCGCTCGATGCAACGGTGTAATAAT--CATCTTTCACCGGG-TGTAACTTGCGATGG--AGGCTCGCTTC-TAATCGTCTCGC--------AAGAGACACTATAAAGGAC--------------TATTC-----------G-TT-CTTTTGACCTCTTTGACCTCCCCTAGTAACTGCGAGTGAAGCGGGAAAAGCTCAAATTTAAAATCTGGCGGCTTTGCCGTCCGAGTTGTAATCTGGAGAAGCGTTTTCCGCGCCGGACTGTGTATAAGTCTCTTGGAACAGAGCGTCATAGAGGGTGAGAATCCCGTCCATGACACAGACTACCGGTGCTTTGTGATACGCTCTCGAAGAGTCGAGTTGTTTGGGAATGCAGCTCAAAATGGGTGGTAAACTCCATCTAAAGCTAAATATTGGCGAGAGACCGATAGCGAACAAGTACCGTGAGGGAAAGATGAAAAGCACTTTGGAAAGAGAGTTAAACAGTACGTGAAATTGTTGAAAGGGAAACGCTTGAAGTCAGTCGCGTCTTGCTTGACTCAGCCTTGC---CTCGGCTTG----GTGTATTTCAAGTAGGACGGGTCAACATCGATTTGGACCGGCGGACAAGGGGCGG-GGGAATGTGGCACTCTTC--GGGGTGTG-TTATAGCCTCTGCTCATATGCGTCGGT-TGGGATCGAGGCCCGCAGCGCGCCC-----TT-GTGGCCGGAGGTTCGCCTCACGTA---TCGCGCTTAGGATGTTGGCATAATGGCTTTAAGCGACCCGTCTTGAAACACGGACCAAGGAGTCTAACATGCTCGCGAGTGTTA-GGGTGGAAAACCCTTGCGCGTAATG-AAAGTAAT-AGTTGAGAACCTCCGCAAGGGGGTGCATCGACGCCCGGCCCTGAAGTTCTCTGACGGTGCTGCGGTCGAGCGCGTATGTTGGGACCCGAAAGATGGTGAACTATGCCTGAATAGGGCGAAGCCAGAGGAAACTCTG-GTGGAGGCTCGTAGCGATTCTGACGTGCAAATCGATCGTCAAATTTGGGTATAGGGGCGAAAGACTAATCGAACCATCTAGTAGCTGGTTCCTGCCGAAGTTTCCCTCAGGATAGCAGAAACTCGTATCAGATTTATGTGGTAAAGCGAATGATTAGAGGATCTAGGGATGAAACATCCTTAACCTATTCTCAAACTTTAAATATGTAAGAACGAGCCGTCTCTTAGTTGGACCGCTCGACGATT-GAGAGTTTCTAGTGGGCCATTTTTGGTAAGCAGAACTGGCGATGCGGGATGAACCGAACG-CGAGGTTAAGGTGCCGGAATGCACGCTCATCAGACACCACAAAAGGTGTTAGTTCATCTAGACAGCAGGACGGTGGCCATGGAAGTCGGAACCCGCTAAGGAGTGTGTAACAACTCACCTGCCGAATGAACTAGCCCTGAAAATGGATGGCGCTCAAGCGTGCTACCCATACCTCGCCGT-CCGTGTTGAAGTGACGCGCGGACGAGTAGGCAGGCGTGG--AGGT-CCGTGAAGAAGCCATTCTTGGAGGAATGGGGCTTGGAAAATTTGGAGGAGAATGCTCAATCTACTAACCTGACGAAGGTGTTCGTGAATGGTGTTTGGTTAGGTGTCCATCGCGATCCGTCAGGCCTTGTTAGGACACTCAGAATGCTCAGACGAAGAGACGATATCAGTACTGAAGTCTCAATTGTTCGTGACATCCGCGAGAAGGAGCTGCGTATAAACACAGATGCAGGCCGTGTGTGCAGACCACTATTCATTGTTGAGGATCACAAGCTGAAGCTGAAGCGTCAACATCTGCGATGTTTGCAGCAGAAGTTCAGGGTCGAAGAACGGCCTTA------CTCGGAAGACAGGGATGTCCTTTCGGAGGGCGAAACTGAAGATGAAGACGCCGAGGGTACGCAGCCTAGAATGAAGAGGAAGCGGAAGCCATACCGATGGGGTTCCTTGGTGAAAGATGGAGTCATTGAATACTTGGATGCCGAAGAAGAAGAGACAGTGATGATATGCATGACTCCGGATGATCTAGTGGAGTCTCGTTTAATGAGGCAAGGTATCGATCCACGACAGGATGGTGACTTCGATCCGGCTGCTCGTCTGAAGTCTGTGC-CTATGGCCCACACTTGGACATCATTGCCGCTGGTACTGGTGAGTTCGAGGCCGGTATCTCGAAAGATGGCCAGACCCGCGAGCACGCTCTTCTTGCCTTCACGCTCGGTGTGCGTCAGCTCATCGTTGCGGTTAACAAAATGGACACGACCAAGGTTCGTAGCTCTAG--------CGTGCTAATATATATGCGTTGC--TGAATGTTTACCTCTCTTCA----GTGGTCCGAGGATCGTTTCAACGAAATTATCAAGGAAACGTCTAACTTCATCAAGAAGGTCGGTTACAACCCGAAAGCCGTCTCCTTCGTCCCTATCTCCGGATGGCACGGTGACAACATGCTTGAGGAGTCCCCCAAAGTATGTTGTCTTTTCCTTTCAGATTCGAGTA----CAATTGCTGATATTCGATTTCTTATAGCATGCCC--TGGTACAAGGGATGGACTAAAGAGACC---AAGGCC---GGTGTCGTCAAGGGCAAGACTCTCCTTGACGCTATTGACGCCATCGAGCCGCCCGTTCGTCCTCAGGACAAGCCC-CTCCGTCTCCCGCTT
>Fuscoporia_insolita_JV_1208_5208_Spirin_TYPE
AAAAAGAC--------------TCTT-GA-GCTGGCA--------------TTGCAGG-TGCTCAGAAGAT-------TTT--TTTATATCC-ACTCAA--CCCC--TGTGCACCT-TGAACGAA----------TGGGCTGAAAGGTT---------------------------------ACTTAGTTGTGCCGG-AC------------------AACCGTTCGTTTTATTA---TACAAACACTAT-TTATTGTCTTGT--AATGA-A-GTGGCCTTTCGGGGCTTAAAAAGTTAAAACAACTTTCAACAACGGATCTCTTGGCTCTCGCATCGATGAAGAACGCAGCGAAATGCGATAAGTAATGTGAATTGCAGAATTCAGTGAATCATCGAATCTTTGAACGCACCTTGCGCTCCTTGGTATTCCGAGGAGCATGCCTGTTTGAGTGTCATGTTATTCTCAATCCCTCCAG-TTTGTTT-----GCGAACTGGCTGGGCTTGGATTTGGAGG----TTCTTGCTGG------TCCTTGTGGTCGGCTCCTCTGGAATGCATTAGCTGGGCTTATGCTCGATGCAATGGTGTAATAAT--AATCTTC--GCCAG-TGTAACTTGCATTAG--GAGTCTGCTTC-TAATCGTCCTTT----------AGGACATTATAGAGGAC--------------ATCTT-----------G-TT-TCTCTTGACACCTTGACCT--------------------------------------------------------------------------------------------------------------------------------------------------------------------------------------------------------------------------------------------------------TATTGGCGAAGAGACGATA--GGACAAGTACCG---GAGGAAAGATGAAAGCACTTGAAGAAG------TTACAGTACGGGAAAT--GTGAATGGAAGCTG-----AGTCAGTCGCGTCT--GCTGACTCAGCCTTGC---CTCGACTTA----GTGTAATTCAAGT-AGACGGGTCAACATCGA-TTTGGCCGGCGGAAAAGGGGA-G-GGGAATGTGGCACTCTTC--GGAGTGTG-TTATAGCCTCTTCTCGTATGCGTCGGT-GGAGATCGAGGCCCGCAGCGCGCCC-----T---GTGGCGGAGGTTCGCCTCACGTA---ACGCGCTTAGGATGTTGGCATAATGGCTTTAAGCGACCCGTCTTGAAACACGGACCAAGGAGTCTAACATGCTCGCGAGTGTTA-GGGTGGAAAACCCTTGCGCGAAATG-AAAGTAAA-TGTTGAGAGCCTCCGCGAGGGGGTGCATCGACGCCCGGCCCTGAAGTTCTCTGACGGTGCTGCGGTTGAGCGCGTATGTTGGGACCCGAAAGATGGTGAACTATGCCTGAATAGGGCGAAGCCAGAGGAAACTCTG-GTGGAGGCTCGTAGCGATTCTGACGTGCAAATCGATCGTCAAATTTGGGTATAGGGGCGAAAGACTAATCGAACCATCTAGTAGCTGGTTCCTGCCGAAGTTTCCCTCAGGATAGCAGAAACTCGTCTCAGATTTATGTGGTAAAGCGAATGATTAGAGGATCTGGGGATGAAACATCCTTAACCTATTCTCAAACTTTAAATATGTAAGAACGGGCCGTCTCTTAGTTGGACCGCTCGACGATTGGAGAGTTTCTAGTGGGCCATTTTTGGTAAGCAGAACTGGCGATGCGGGATGAACCGAACG-CGAGGTTAAGGTGCCGGAATGCACGCTCATCAGACACCACAAAAGGTGTTAGTTCATCTAGACAGCAGGACGGTGGCCATGGAAGTCGGAACCCGCTAAGGAGTGTGTAACAACTCACCTGCCGAATGAACTAGCCCTGAAAATGGATGGCGCTCAAGCGTGCTACCCATACCTCGCCGT-CCGCGTTGAAGTGACGCGCGGACGAGTAGGCAGGCGTGG--AGGT-CCGTGACGAAGCC-------------------------------------------------------------------------------------------------------------------------------------------------------------------------------------------------------------------------------------------------------------------------------------------------------------------------------------------------------------------------------------------------------------------------------------------------------------------------------------------------------------------------------------------------------------------------------------------------------------------------------------------ATCATTGCCGGTGGTACTGGTGAGTTCGAGGCTGGTATTTCGAAGGACGGCCAGACTCGCGAGCATGCTTTGCTTGCTTTCACGCTCGGTGTGCGTCAGCTCATCGTCGCAATCAACAAAATGGACACTACTGGGGTGAGCAACACATAAATTCTAATGT-------AATATGTACTAAC-CCCCCCCCTCCCAATATCAG-----TGGTCCGAGGCGCGTTTCAACGAAATTGTTACTGAAACGTCCAATTTCATCAAGAAGGTTGGTTACAACCCGAAAAACGTTTCGTTCGTTCCGATCTCTGGATGGCACGGTGACAATATGCTTGAGGAGTCCGCCAAAGTAAGTAATCTCTATTTTCTGAC------------ACGTGAACGCTACTCATTCATTCATAGCATGCCT--TGGTATAAGGGCTGGACCAAGGAAACT---AAGTCT---GGTCAGGTCAAGGGCAAGACTCTTCTTGACGCTATAGATGCCATTGAGCCGCCCGTCCGCCCCCAAGACAAACCT-CTCCGTCTCCCTCTC
>Fuscoporia_pulviniformis_CMW45308
AGTCGTTC--------------TTTT-GA-GCTGGCA--------------TTGCAGGTTGCTCGGAGCGCT-----TTTT--CTCATTCCA-ACTCAA--CCCC--TGTGCACTT-TTGAAGCG------GA--TGGGTCTGAAAAAGTG-------------------------------TGTTTAACGCA-----CTTTGGA------------CGGCTGTTCGTTTTAT----TTACAAACCCATTTTTATTGTCTTGT--AATGC-A-TTGGCCCTTTGGGCTTAAAAG--TTAATACAACTTTCAACAACGGATCTCTTGGCTCTCGCATCGATGAAGAACGCAGCGAAATGCGATAAGTAATGTGAATTGCAGAATTCAGTGAATCATCGAATCTTTGAACGCACCTTGCGCTCCTTGGTATTCCGAGGAGCATGCCTGTTTGAGTGTCATGTTATTCTCAATCCGCCCGG-GTTTTTG---ATAACTTCGGGCTGGCATTGGACTTGGAGG-----CTGTGCTGG-------TCTTGCGATCGGCTCCTCTTGAATGCATTAGCTGGGCGTATGCTCGATGCAGTGGTGTAATAAT--AAACTTC--ACCAGTTGTAACTTGCAATAC--ACGTCTGCTTC-TAATTGTCCCTTCCCTTACGGGGGGACACTATAGAGTGC--------------TTGCT-----------G----CTCTTGACACCTTTGACCT-CCCTAGTAACTGCGAGTGAAGCGGGAAAAGCTCAAATTTAAAATCTGGCGGCTTTGCCGTCCGAGTTGTAATCTGGAGAAGCGTTTTCCGCGCCGGACTGTGTACAAGTCTCTTGGAACAGAGCGTCATAGAGGGTGAGAATCCCGTCCATGCCACAGACCGCCGGTGCTATGTGATACGCTCTCGAAGAGTCGAGTTGTTTGGGAATGCAGCTCAAAATGGGTGGTAAGCTCCATCTAAAGCTAAATATTGGCGAGAGACCGATAGCGAACAAGTACCGTGAGGGAAAGATGAAAAGCACTTTGGAAAGAGAGTTAAACAGTACGTGAAATTGTTGAAAGGGAAACGCTTGAAGTCAGTCGCGTCTTGCTTGACTCAGCCTTGC---CTCGGCTTG----GTGTATTTCAAGTAGGACGGGTCAACATCGATTTTGGCCGGCGGAAAAGGGGCAG-GGGAATGTGGCACTCTTC--GGAGTGTG-TTATAGCCTCTGCCTGTATGCGTCGGC-GGGGATCGAGGCCTGCAGCGCGCCC-----TT-GTGGCCGGAGGTTCGCCTCACGTT---ACGCGCTTAGGATGTTGGCATAATGGCTTTAAGCGACCCGTCTTGAAACACGGACCAAGGAGTCTAACATGCTCGCGAGTGTTA-GGGTGGAAAACCCTTGCGCGAAATG-AAAGTAAA-AGTTGAGAACCTCCGCGAGGGGGTGCATCGACGCCCGGCCCTGAAGTTCTCTGACGGTGCTGCGGTCGAGCGCGTATGTTGGGACCCGAAAGATGGTGAACTATGCCTGAATAGGGCGAAGCCAGAGGAAACTCTG-GTGGAGGCTCGTAGCGATTCTGACGTGCAAATCGATCGTCAAATTTGGGTATAGGGGCGAAAGACTAATCGAACCATCTAGTAGCTGGTTCCTG----------------------------------------------------------------------------------------------------------------------------------------------------------------------------------------------------------------------------------------------------------------------------------------------------------------------------------------------------------------------------------------------------------------------------------------------------------------------------------------------------------------------------------------------------------------------------------------------------------------------------------------------------------------------------------------------------------------------------------------------------------------------------------------------------------------------------------------------------------------------------------------------------------------------------------------------------------------------------------------------------------------------------------------------------------------------------------------------------------------ATCATTGCCGGTGGTACTGGTGAGTTTGAGGCTGGTATCTCGAAGGACGGTCAGACTCGCGAGCATGCTTTGCTTGCTTACACGCTCGGTGTGCGTCAGCTCATCGTCGCGATCAACAAAATGGACACCACCGGGGTGAGCAGCACAGAATTCC-------------AATATGGACTATT-TTAACATTGCCTACTACTAG-----TGGTCTGAGGCTCGTTTCAACGAAATCGTTACTGAAACGTCCAATTTCATTAAGAAGGTTGGCTACAACCCGAAGACAGTCTCTTTCGTCCCTATCTCCGGATGGCACGGTGACAACATGTTGGAGGAGTCTGCCAAAGTAAGTTGTGCTTCAACTTG---------------ACGTAAATGCTCCTAATTTGCACAAAGTATGCCC--TGGTACAAGGGCTGGACCAAGGAGACC---AAGGCA---GGTCAAGTCAAGGGAAAGACTCTCCTTGACGCAATAGATGCCATCGAGCCGCCCGTCCGACCTCAGGACAAGCCA-CTACGTCTCCCTCTC
>Fuscoporia_pulviniformis_CMW47816
AGTCGTTC--------------TTTT-GA-GCTGGCA--------------TTGCAGGTTGCTCGGAGCGCT-----TTTT--CTCATTCCA-ACTCAA--CCCC--TGTGCACTT-TTGAAGCG------GA--TGGGTCTGAAAAAGTG-------------------------------TGTTTAACGCA-----CTTTGGA------------CGGCTGTTCGTTTTAT----TTACAAACCCATTTTTATTGTCTTGT--AATGC-A-TTGGCCCTTTGGGCTTAAAAG--TTAATACAACTTTCAACAACGGATCTCTTGGCTCTCGCATCGATGAAGAACGCAGCGAAATGCGATAAGTAATGTGAATTGCAGAATTCAGTGAATCATCGAATCTTTGAACGCACCTTGCGCTCCTTGGTATTCCGAGGAGCATGCCTGTTTGAGTGTCATGTTATTCTCAATCCGCCCGG-GTTTTTG---TTAACTTCGGGCTGGCATTGGACTTGGAGG-----CTGTGCTGG-------TCTTGCGATCGGCTCCTCTTGAATGCATTAGCTGGGCGTATGCTCGATGCAGTGGTGTAATAAT--AAACTTC--ACCAGTTGTAACTTGCAATAC--ACGTCTGCTTC-TAATTGTCCCTTCCCTTACGGGGGGACACTATAGAGTGC--------------TTGCT-----------G----CTCTTGACACCTTTGACCTCCCCTAGTAACTGCGAGTGAAGCGGGAAAAGCTCAAATTTAAAATCTGGCGGCTTTGCCGTCCGAGTTGTAATCTGGAGAAGCGTTTTCCGCGCCGGACTGTGTACAAGTCTCTTGGAACAGAGCGTCATAGAGGGTGAGAATCCCGTCCATGCCACAGACCGCCGGTGCTATGTGATACGCTCTCGAAGAGTCGAGTTGTTTGGGAATGCAGCTCAAAATGGGTGGTAAGCTCCATCTAAAGCTAAATATTGGCGAGAGACCGATAGCGAACAAGTACCGTGAGGGAAAGATGAAAAGCACTTTGGAAAGAGAGTTAAACAGTACGTGAAATTGTTGAAAGGGAAACGCTTGAAGTCAGTCGCGTCTTGCTTGACTCAGCCTTGC---CTCGGCTTG----GTGTATTTCAAGTAGGACGGGTCAACATCGATTTTGGCCGGCGGAAAAGGGGCAG-GGGAATGTGGCACTCTTC--GGAGTGTG-TTATAGCCTCTGCCTGTATGCGTCGGC-GGGGATCGAGGCCTGCAGCGCGCCC-----TT-GTGGCCGGAGGTTCGCCTCACGTT---ACGCGCTTAGGATGTTGGCATAATGGCTTTAAGCGACCCGTCTTGAAACACGGACCAAGGAGTCTAACATGCTCGCGAGTGTTA-GGGTGGAAAACCCTTGCGCGAAATG-AAAGTAAA-AGTTGAGAACCTCCGCGAGGGGGTGCATCGACGCCCGGCCCTGAAGTTCTCTGACGGTGCTGCGGTCGAGCGCGTATGTTGGGACCCGAAAGATGGTGAACTATGCCTGAATAGGGCGAAGCCAGAGGAAACTCTG-GTGGAGGCTCGTAGCGATTCTGACGTGCAAATCGATCGTCAAATTTGGGTATAGGGGCGAAAGACTAATCGAACCATCTAGTAGCTGGTTCCT-----------------------------------------------------------------------------------------------------------------------------------------------------------------------------------------------------------------------------------------------------------------------------------------------------------------------------------------------------------------------------------------------------------------------------------------------------------------------------------------------------------------------------------------------------------------------------------------------------------------------------------------------------------------------------------------------------------------------------------------------------------------------------------------------------------------------------------------------------------------------------------------------------------------------------------------------------------------------------------------------------------------------------------------------------------------------------------------------------------------ATCATTGCCGGTGGTACTGGTGAGTTTGAGGCTGGTATCTCGAAGGACGGTCAGACTCGCGAGCATGCTTTGCTTGCTTACACGCTCGGTGTGCGTCAGCTCATCGTCGCGATCAACAAAATGGACACCACCGGGGTGAGCAGCACAGAATTCC-------------AATATGGACTATT-TTAACATTGCCTACTACTAG-----TGGTCTGAGGCTCGTTTCAACGAAATCGTTACTGAAACGTCCAATTTCATTAAGAAGGTTGGCTACAACCCGAAGACAGTCTCTTTCGTCCCTATCTCCGGATGGCACGGTGACAACATGTTGGAGGAGTCTGCCAAAGTAAGTTGTGCTTCAACTTG---------------ACGTAAATGCTCCTAATTTGCACAAAGTATGCCC--TGGTACAAGGGCTGGACCAAGGAGACC---AAGGCA---GGTCAAGTCAAGGGAAAGACTCTCCTTGACGCAATAGATGCCATCGAGCCGCCCGTCCGACCTCAGGACAAGCCA-CTACGTCTCCCTCTC
>Fuscoporia_pulviniformis_CMW48060
AGTCGTTC--------------TTTT-GA-GCTGGCA--------------TTGCAGGTTGCTCGGAGCGCT-----TTTT--CTCATTCCA-ACTCAA--CCCC--TGTGCACTT-TTGAAGCG------GA--TGGGTCTGAAAAAGTG-------------------------------TGTTTAACGCA-----CTTTGGA------------CGGCTGTTCGTTTTAT----TTACAAACCCATTTTTATTGTCTTGT--AATGC-A-TTGGCCCTTTGGGCTTAAAAG--TTAATACAACTTTCAACAACGGATCTCTTGGCTCTCGCATCGATGAAGAACGCAGCGAAATGCGATAAGTAATGTGAATTGCAGAATTCAGTGAATCATCGAATCTTTGAACGCACCTTGCGCTCCTTGGTATTCCGAGGAGCATGCCTGTTTGAGTGTCATGTTATTCTCAATCCGCCCGG-GTTTTTG---TTAACTTCGGGCTGGCATTGGACTTGGAGG-----CTGTGCTGG-------TCTTGCGATCGGCTCCTCTTGAATGCATTAGCTGGGCGTATGCTCGATGCAGTGGTGTAATAAT--AAACTTC--ACCAGTTGTAACTTGCAATAC--ACGTCTGCTTC-TAATTGTCCCTTCCCTTACGGGGGGACACTATAGAGTGC--------------TTGCT-----------G----CTCTTGACACCTTTGACCTCCCCTAGTAACTGCGAGTGAAGCGGGAAAAGCTCAAATTTAAAATCTGGCGGCTTTGCCGTCCGAGTTGTAATCTGGAGAAGCGTTTTCCGCGCCGGACTGTGTACAAGTCTCTTGGAACAGAGCGTCATAGAGGGTGAGAATCCCGTCCATGCCACAGACCGCCGGTGCTATGTGATACGCTCTCGAAGAGTCGAGTTGTTTGGGAATGCAGCTCAAAATGGGTGGTAAGCTCCATCTAAAGCTAAATATTGGCGAGAGACCGATAGCGAACAAGTACCGTGAGGGAAAGATGAAAAGCACTTTGGAAAGAGAGTTAAACAGTACGTGAAATTGTTGAAAGGGAAACGCTTGAAGTCAGTCGCGTCTTGCTTGACTCAGCCTTGC---CTCGGCTTG----GTGTATTTCAAGTAGGACGGGTCAACATCGATTTTGGCCGGCGGAAAAGGGGCAG-GGGAATGTGGCACTCTTC--GGAGTGTG-TTATAGCCTCTGCCTGTATGCGTCGGC-GGGGATCGAGGCCTGCAGCGCGCCC-----TT-GTGGCCGGAGGTTCGCCTCACGTT---ACGCGCTTAGGATGTTGGCATAATGGCTTTAAGCGACCCGTCTTGAAACACGGACCAAGGAGTCTAACATGCTCGCGAGTGTTA-GGGTGGAAAACCCTTGCGCGAAATG-AAAGTAAA-AGTTGAGAACCTCCGCGAGGGGGTGCATCGACGCCCGGCCCTGAAGTTCTCTGACGGTGCTGCGGTCGAGCGCGTATGTTGGGACCCGAAAGATGGTGAACTATGCCTGAATAGGGCGAAGCCAGAGGAAACTCTG-GTGGAGGCTCGTAGCGATTCTGACGTGCAAATCGATCGTCAAATTTGGGTATAGGGGCGAAAGACTAATCGAA-------------------------------------------------------------------------------------------------------------------------------------------------------------------------------------------------------------------------------------------------------------------------------------------------------------------------------------------------------------------------------------------------------------------------------------------------------------------------------------------------------------------------------------------------------------------------------------------------------------------------------------------------------------------------------------------------------------------------------------------------------------------------------------------------------------------------------------------------------------------------------------------------------------------------------------------------------------------------------------------------------------------------------------------------------------------------------------------------------------------------------------ATCATTGCCGGTGGTACTGGTGAGTTTGAGGCTGGTATCTCGAAGGACGGTCAGACTCGCGAGCATGCTTTGCTTGCTTACACGCTCGGTGTGCGTCAGCTCATCGTCGCGATCAACAAAATGGACACCACCGGGGTGAGCAGCACAGAATTCC-------------AATATGGACTATT-TTAACATTGCCTACTACTAG-----TGGTCTGAGGCTCGTTTCAACGAAATCGTTACTGAAACGTCCAATTTCATTAAGAAGGTTGGCTACAACCCGAAGACAGTCTCTTTCGTCCCTATCTCCGGATGGCACGGTGACAACATGTTGGAGGAGTCTGCCAAAGTAAGTTGTGCTTCAACTTG---------------ACGTAAATGCTCCTAATTTGCACAAAGTATGCCC--TGGTACAAGGGCTGGACCAAGGAGACC---AAGGCA---GGTCAAGTCAAGGGAAAGACTCTCCTTGACGCAATAGATGCCATCGAGCCGCCCGTCCGACCTCAGGACAAGCCA-CTACGTCTCCCTCTC
>Fuscoporia_pulviniformis_CMW48600
AGTCGTTC--------------TTTT-GA-GCTGGCA--------------TTGCAGGTTGCTCGGAGCGCT-----TTTT--CTCATTCCA-ACTCAA--CCCC--TGTGCACTT-TTGAAGCG------GA--TGGGTCTGAAAAAGTG-------------------------------TGTTTAACGCA-----CTTTGGA------------CGGCTGTTCGTTTTAT----TTACAAACCCATTTTTATTGTCTTGT--AATGC-A-TTGGCCCTTTGGGCTTAAAAG--TTAATACAACTTTCAACAACGGATCTCTTGGCTCTCGCATCGATGAAGAACGCAGCGAAATGCGATAAGTAATGTGAATTGCAGAATTCAGTGAATCATCGAATCTTTGAACGCACCTTGCGCTCCTTGGTATTCCGAGGAGCATGCCTGTTTGAGTGTCATGTTATTCTCAATCCGCCCGG-GTTTTTG---TTAACTTCGGGCTGGCATTGGACTTGGAGG-----CTGTGCTGG-------TCTTGCGATCGGCTCCTCTTGAATGCATTAGCTGGGCGTATGCTCGATGCAGTGGTGTAATAAT--AAACTTC--ACCAGTTGTAACTTGCAATAC--ACGTCTGCTTC-TAATTGTCCCTTCCCTTACGGGGGGACACTATAGAGTGC--------------TTGCT-----------G----CTCTTGACACCTTTGACCTCCCCTAGTAACTGCGAGTGAAGCGGGAAAAGCTCAAATTTAAAATCTGGCGGCTTTGCCGTCCGAGTTGTAATCTGGAGAAGCGTTTTCCGCGCCGGACTGTGTACAAGTCTCTTGGAACAGAGCGTCATAGAGGGTGAGAATCCCGTCCATGCCACAGACCGCCGGTGCTATGTGATACGCTCTCGAAGAGTCGAGTTGTTTGGGAATGCAGCTCAAAATGGGTGGTAAGCTCCATCTAAAGCTAAATATTGGCGAGAGACCGATAGCGAACAAGTACCGTGAGGGAAAGATGAAAAGCACTTTGGAAAGAGAGTTAAACAGTACGTGAAATTGTTGAAAGGGAAACGCTTGAAGTCAGTCGCGTCTTGCTTGACTCAGCCTTGC---CTCGGCTTG----GTGTATTTCAAGTAGGACGGGTCAACATCGATTTTGGCCGGCGGAAAAGGGGCAG-GGGAATGTGGCACTCTTC--GGAGTGTG-TTATAGCCTCTGCCTGTATGCGTCGGC-GGAGATCGAGGCCTGCAGCGCGCCC-----TT-GTGGCCGGAGGTTCGCCTCACGTT---ACGCGCTTAGGATGTTGGCATAATGGCTTTAAGCGACCCGTCTTGAAACACGGACCAAGGAGTCTAACATGCTCGCGAGTGTTA-GGGTGGAAAACCCTTGCGCGAAATG-AAAGTAAA-AGTTGAGAACCTCCGCGAGGGGGTGCATCGACGCCCGGCCCTGAAGTTCTCTGACGGTGCTGCGGTCGAGCGCGTATGTTGGGACCCGAAAGATGGTGAACTATGCCTGAATAGGGCGAAGCCAGAGGAAACTCTG-GTGGAGGCTCGTAGCGATTCTGACGTGCAAATCGATCGTCAAATTTGGGTATAGGGGCGAAAGACTAATCGAACCATCT-------------------------------------------------------------------------------------------------------------------------------------------------------------------------------------------------------------------------------------------------------------------------------------------------------------------------------------------------------------------------------------------------------------------------------------------------------------------------------------------------------------------------------------------------------------------------------------------------------------------------------------------------------------------------------------------------------------------------------------------------------------------------------------------------------------------------------------------------------------------------------------------------------------------------------------------------------------------------------------------------------------------------------------------------------------------------------------------------------------------------------ATCATTGCCGGTGGTACTGGTGAGTTTGAGGCTGGTATCTCGAAGGACGGTCAGACTCGCGAGCATGCTTTGCTTGCTTACACGCTCGGTGTGCGTCAGCTCATCGTCGCGATCAACAAAATGGACACCACCGGGGTGAGCAGCACAGAATTCC-------------AATATGGACTATT-TTAACATTGCCTACTACTAG-----TGGTCTGAGGCTCGTTTCAACGAAATCGTTACTGAAACGTCCAATTTCATTAAGAAGGTTGGCTACAACCCGAAGACAGTCTCTTTCGTCCCTATCTCCGGATGGCACGGTGACAACATGTTGGAGGAGTCTGCCAAAGTAAGTTGTGCTTCAACTTG---------------ACGTAAATGCTCCTAATTTGCACAAAGTATGCCC--TGGTACAAGGGCTGGACCAAGGAGACC---AAGGCA---GGTCAAGTCAAGGGAAAGACTCTCCTTGACGCAATAGATGCCATCGAGCCGCCCGTCCGACCTCAGGACAAGCCA-CTACGTCTCCCTCTC
>Phellinidium_fragrans_CBS_20290_TYPE_outgroup
AGTGGTTGGGGGTCTGGTGACTTTTT-GATGCTGGTAGCCTCTCTCCGGGGTTGCATG-TGCTCGAGTCTCTVVCCCCCCC--TGCTCATCC-ACTCAA--CCCC--TGTGCACAT-TTTCGAAGT-----CG-TTTGTTTGTCGGCCCCCCCATTCTC------CCGAGCTTTTTTTATTATCATTATTAAATAAG-CCTTAGGGGGGTTCGTCGAGCGTTCCTTCGTTTTT----ATACAAACCACTG-TTATCGTCTTGTAGAATGTAAAAAGCCTCATTGTGGGCGAAACT-TTAATACAACTTTCAACAACGGATCTCTTGGCTCTCGCATCGATGAAGAACGCAGCGAAATGCGATAAGTAATGTGAATTGCAGAATTCAGTGAATCATCGAATCTTTGAACGCACCTTGCGCTCCTTGGTATTCCGAGGAGCATGCCTGTTTGAGTGTCATGTTAATATCAATCTCTTCGC-CTTCTTTCGTGGGGGGTTTTGTTGAGCTTGGAATTTGGAG----GTTTTATTTGCTGGCTTCTTTGCGGTCGGCTCCTCTAGAATGTATTAGCTGGGCTTTCGCTCGATGCAACGGTGTGATAGT--ATTATTC--GCCGG-AGTGACTTGCGATAG--GGGTCCGCTTCTTAATCGTCTTCG--------GACAGATATAATGGGGGGGTG------------TTTGCT--------CGC-TC-TCCTTTTGACTTTTGACCTCCCCTAGTAACTGCGAGTGAAGCGGGAAAAGCTCAAATTTAAAATCTGGCGGCTTTGCCGTCCGAGTTGTAATCTGGAGAAGCGTTTTCCGCGTCGGACCGTGTACAAGTCTCTTGGAACAGAGCGTCATAGAGGGTGAGAATCCCGTCCATGACACGGACCACCGATGCTTTGTGATACGCTCTCGAAGAGTCGAGTTGTTTGGGAATGCAGCTCAAAATGGGTGGTAAATTCCATCTAAAGCTAAATATTGGCGAGAGACCGATAGCGAACAAGTACCGTGAGGGAAAGATGAAAAGCACTTTGGAAAGAGAGTTAAACAGTACGTGAAATTGTTGAAAGGGAAACGCTTGAAGTCAGTCGCGTCTTGCAGGACTCAGCCTTGC---TTTTCTTTGCATTGCGTACTTCCTGTAGGACGGGTCAACATCGATTTTGGTTGACGGACAAAGGGGGATGGGAATGTGGCAGTCTTC--GGGCTGTGTTTATAGCCCTCTTCCGTATACGTCGAC-TGGGATCGAGGACCGCAGCGTGCGT-----TT-TTT--TATTATTTTAAAAATAATG---TTGCGCTTAGGATGTTGGCATAATGGCTTTAAGCGACCCGTCTTGAAACACGGACCAAGGAGTCTAACATGCTTGCGAGTGTTA-GGGTGGAAAACCCTTGCGCGTAATG-AAAGTGAA-AGTTGAGAGCCTCCGCAAGGGGGTGCACCGACGCCCGGCCCTGAAGTTCACTGACGGTGCTGCGGTAGAGCACGTATGTTGGGACCCGAAAGATGGTGAACTATGCCTGAATAGGGCGAAGCCAGAGGAAACTCTG-GTGGAGGCTCGTAGCGATTCTGACGTGCAAATCGATCGTCAAATTTGGG------------------------------------------------------------------------------------------------------------------------------------------------------------------------------------------------------------------------------------------------------------------------------------------------------------------------------------------------------------------------------------------------------------------------------------------------------------------------------------------------------------------------------------------------------------------------------------------------------------------------------------------------------------------------------------------------------------------------------------------------------------------------------------------------------------------------------------------------------------------------------------------------------------------------------------------------------------------------------------------------------------------------------------------------------------------------------------------------------------------------------------------------------------------------------------------------------------------------------------------------------------------------------------------------------------------------------------------------------------------------------------------------------------------------------------------------------------------------------------------------------------------------------------------------------------------------------------------------------------------------------------------------------------------------------------------------------------------------------
>Phellinidium_ferrugineofuscum_Cui_10042_outgroup
AGTGGG----------------CTTT-GATGCTGGCGCCTTT------GCGGTGCATG-TGCTCGGG-----------CCC--CGCTCATCC-ACTCAA--CCCC--TGTGCACTT-TTTCGAAG---------TTTGTTTGTCGGTCCCCCCTGTAAC------AGGGG----------AGAAGTTGAAGAGAGAT-CTTTAGCCGGGGTCGTCG--ACGTTCTTCGTTCAT----TAACAAACCACTA-TTATTGTCTTGTAGAATGT-A-AAGCCTCTTTGTTGGGCGAAAC-TTAATACAACTTTCAACAACGGATCTCTTGGCTCTCGCATCGATGAAGAACGCAGCGAAATGCGATAAGTAATGTGAATTGCAGAATTCAGTGAATCATCGAATCTTTGAACGCACCTTGCGCTCCTTGGTATTCCGAGGAGCATGCCTGTTTGAGTGTCATGTTAATATCAATCTCTTCGC-CTTT---------TGTGGGTGTTGAGTTTGGAGTTGGAGG-----CTTTGCTGG-------CTTTGCGGTCGGCTCCTCTAGAATGTATTAGCTGGGCTTTCGCTCGATGCAACGGTGTGATAGT--ATTATTC--GCCGG-AGTAACTTGCGATAT--GGGTCTGCTTC-TAATCGTCTTCG-----------GACAAATATGGGGTGTT-------------TACAC-----------G----CTCCTTTGACTTTTGACCTCCCCTAGTAACTGCGAGTGAAGCGGGAAAAGCTCAAATTTAAAATCTGGCGGCTTTGCTGTCCGAGTTGTAATCTGGAGAAGCGTTTTCCGCGTCGGACCGTGTACAAGTCTCTTGGAACAGAGCGTCATAGAGGGTGAGAATCCCGTCCATGACACGGACTACCGATGCTTTGTGATACGCTCTCGAAGAGTCGAGTTGTTTGGGAATGCAGCTCAAAATGGGTGGTAAATTCCATCTAAAGCTAAATATTGGCGAGAGACCGATAGCGAACAAGTACCGTGAGGGAAAGATGAAAAGCACTTTGGAAAGAGAGTTAAACAGTACGTGAAATTGTTGAAAGGGAAACGCTTGAAGTCAGTCGCGTCTTGCAGGACTCAGCCTTGC---TTCTGCTTG----GTGTACTTCCTGTAGGACGGGTCAACATCGATTTTGGTCGACGGACAAAGGGGAT-GGGAATGTGGCAGTCTTC--GGGCTGTG-TTATAGCCCTCTTCCGCATACGTCGAC-TGGGATCGAGGACCGCAGCGCGCCT-----TTAATGGCCGGGAGTTCGCTCCACGTA---TCGCGCTTAGGATGTTGGCATAATGGCTTTAAGCGACCCGTCTTGAAACACGGACCAAGGAGTCTAACATGCTTGCGAGTGTTA-GGGTGGAAAACCCTTGCGCGTAATG-AAAGTGAA-AGTTGAGAACCTCCGCAAGGGGGTGCACCGACGCCCGGCCCTGAAGTTTACTGACGGTGCTGCGGTAGAGCACGTATGTTGGGACCCGAAAGATGGTGAACTATGCCTGAATAGGGCGAAGCCAGAGGAAACTCTG-GTGGAGGCTCGTAGCGATTCTGACGTGCAAATCGATCGTCAAATTTGGG------------------------------------------------------------------------------------------------------------------------------------------------------------------------------------------------------------------------------------------------------------------------------------------------------------------------------------------------------------------------------------------------------------------------------------------------------------------------------------------------------------------------------------------------------------------------------------------------------------------------------------------------------------------------------------------------------------------------------------------------------------------------------------------------------------------------------------------------------------------------------------------------------------------------------------------------------------------------------------------------------------------------------------------------------------------------------------------------------------------------------------------------------------------------------------------------------------------------------------------------------------------------------------------------------------------------------------------------------------------------------------------------------------------------------------------------------------------------------------------------------------------------------------------------------------------------------------------------------------------------------------------------------------------------------------------------------------------------------
>Fuscoporia_koreana_SFC20160726_93_TYPE
AGTGGGAC-------------GGCTT-GA-GCTGGCA---------------CGCAGG-TGCTCGGCGTCT-------CCATATTCATCTCCAATTCAA-ACACC--TGTGCACCT-CGAGAAC---GTGAAG-TTGGGTTATTGGATCTGTGGTTC-----------------ATTTATTCCCTTATTTGGGTTGA-ACTTAGTGAAAGT-GACC-CGCTTTCGTTTCTTAT-----TACAAACTCGTT-ATATTGTTTTGTAGAATGT-A-TCGCCTCAAAGTAGGCAAAGTC-TAAATACAACTTTCAACAACGGATCTCTTGGCTCTCGCATCGATGAAGAACGCAGCGAAATGCGATAAGTAATGTGAATTGCAGAATTCAGTGAATCATCGAATCTTTGAACGCACCTTGCGCTCCTTGGTATTCCGAGGAGCATGCCTGTTTGAGTGTCATTATGTACTCAACTCCCTTGA-TTTTTT-------------------------------------------------------------------------------------------------------------------------------------------------------------------------------------------------------------------------------------------------------------------------------------------------------------ATCTGGTGGTTTTGCCATCCGAGTTGTAATCTGGAGAAGCGTTTTCTGTGCTGGACCGTGTACAAGTCTCTTGGAACAGAGCGTCATAGAGGGTGAGAATCCCGTCCATGACACGGACGCCCAGTGCTATGTGATACGTTTTCAAAGAGTCGAGTTGTTTGGGAATGCAGCTCAAAATGGGTGGTAAGCTCCATCTAAAGCTAAATATTGGCGAGAGACCGATAGCGAACAAGTACCGTGAGGGAAAGATGAAAAGCACTTTGGAAAGAGAGTTAAACAGTACGTGAAATTGTTGAAAGGGAAACGCTTGAAGTTAGTCGCGTCTTACTTGACTCAGCCTTGC---TTCGGCTTG----GTGTATTTCATGTGAGACGGGTCAACATCGATTTTGACCGGCAGACAAGGGGAGT-AAGAATGTGGCACTCTTC--GGAGTGTG-TTATAGCTTATTCTCATATGTGTCGGT-TGGGATCGAGGACCGCAGCGCGCCC-----TT-GTGGCCGGAGGTTCGCCTCACGTT---ACGCGCTTAGGATGTTGGCATAATGGCTTTAAGCGACCCGTCTTGAAACACGGACCAAGGAGTCTAACATGCTCGCGAGTGTTA-GGGTGGAAAACCCTTGCGCAGAATG-AAAGTAAA-AGTTGGGAACCTCCGCAAGGGGGCGCACCGACGCCCGGCCCAGAAGTTTACGGACGGTGCTGCGGTAGAGCGCGTATGTTGGGACCCGAAAGATGGTGAACTATGCCTGAATAGGGCGAAGCCAGGGGAAACCCTGTGTGGAGGCTCGTAGCGATTCTGACGTGCAAATCGATCGTCAAATTTGGGTATAGGGGCGAAAGACTAATCGAACCATCTAGTAGCTGGTTCCTGCCGAAGTTTCCCTCAGGATAGCAGAAACTCGTATCAGATTTATGTGGTAAAGCGAATGATTAGAGGAGCTGGGGATAAATTTTCCTCAACCTATTCTCAAACTTTAAATATGTAAGAACGAGCCGTCTCTTAGTTGGACCGCTCGACGATT-GAGAGTTTCTAGTGGGCCATTTTTGGTAAGCAGAACTGGCGATGCGGGATGAACCGAACG-CGAGGTTAAGGTGCCGGAATACCCGCTCATCAGAACCCACAAAAGGGGTTAGTTCATCTAGAAAGCAGGACGGTGGCCCTGGAAATCCGAACCCGCTAAGGAGGGGGTAACAACTCACC-GCCCAATGAACTACCCC--GAAAAGGAGGGGGCTCAAGGGGTTACCCAACCCCGCGCCCC-GCTTTAAGGACCGCGGGAAAAAAGGGGGGGGGGGTCTGA--AAAC-TTGCGGATGGGACATTCTTGCAGGAGTGGGGGTTGGATAGTTTGGAAGAAAATGCCCAATCGACTAATTTGACGAAAGTCTTCGTCAACGGTGTCTGGCTGGGTGTTCACCGGGATCCGTCCAATCTTGTGAGAACTCTGAGAATGCTGAGACGAAGAGACGACATCAGTACAGAAGTTTCGATTGTTCGCGACATTCGAGAAAAAGAACTGCGGATAAACACAGACGCTGGCCGTGTGTGCAGGCCTCTGTTTATCGTCGAAGATCATAAGCTCAAGCTTAAACGCCAACATCTGCGATGGATACAACAAAAGTACAGGGTCGAAGAAAGGCCGTA------CACAGAGGAGAGAGATGTGATGTCAGAGGGAGAAACTGAAGATGAAGACAAGGAGGGAGTCGAGCCTAGAATGAAGAGGAAAAAGAAACCGTATAGGTGGGGTTCCCTTGTGAAGGATGGAATCATTGAGTATCTCGACGCCGAGGAAGAGGAGACGGTCATGATTTGTATGACGCCGGATGACTTGGTCGAGTCGCGTTTGATGAAGCAAGGCATCGACCCACGACAGGAGGGAGATTTCGATCCTGCAGCTCGCTTGAAGTCGGTGC-CTATGGCGCACACATGGACATCATTGCTGGTGGTACCGGTGAGTTCGAGGCTGGTATCTCCAAGGACGGGCAGACTCGCGAGCATGCTCTGCTTGCATTCACGCTCGGTGTGCGTCAGCTCATCGTTGCGGTCAACAAAATGGACACTACCAAGGTTCGTAGCTACTT--------AAAACTTG-AAAAATGTTGACAC-TAAACCTTTGTCAG-----------TGGTCTGAGGATCGTTTCAACGAAATCGTCAAGGAGACGTCCAGTTTCATCAAGAAGGTCGGTTACAACCCGAAGGCCGTCTCCTTCGTCCCGATTTCTGGCTGGCACGGTGACAACATGCTTGAGGAGTCAGCTAAAGTAAGACTCTTCTATTTTTTTAA------------GGGATCAGCAGCCTTATATGATTATAGCATGCCA--TGGTACAAGGGCTGGACTAAGGAGACC---AAGGGT---GGTGTCGTCAAGGGAAAGACCCTCCTTGACGCCATTGACGCCATTGAGCCTCCTGTTCGTCCCCAGGACAAGCCG-CTTCGTCTCCCCCTT
>Fuscoporia_koreana_SFC20180725_17
AGTGGGAC-------------GGCTT-GA-GCTGGCA---------------CGCAGG-TGCTCGGCGTCT-------CCATATTCATCTCCAATTCAA-ACACC--TGTGCACCT-CGAGAAC---GTGAAG-TTGGGTTATTGGATCTGTGGTTC-----------------ATTTATTCCCTTATTTGGGTTGA-ACTTAGTGAAAGT-GACC-CGCTTTCGTTTCTTAT-----TACAAACTCGTT-ATATTGTTTTGTAGAATGT-A-TCGCCTCAAAGTAGGCAAAGTC-TAAATACAACTTTCAACAACGGATCTCTTGGCTCTCGCATCGATGAAGAACGCAGCGAAATGCGATAAGTAATGTGAATTGCAGAATTCAGTGAATCATCGAATCTTTGAACGCACCTTGCGCTCCTTGGTATTCCGAGGAGCATGCCTGTTTGAGTGTCATTATGTACTCAACTCCCTTGA-TTTTTT-------ATAAATCATTCGAGTTGGATTTGGAGG-TTCTTTATGCTGG-----TCCTCACGGATCGGCTCCTCTTAAATGCATTAGCTGAGCTTTCGCTTGATGCAATGGTGTAATAAT--TATCTTC--ACCGA-TGTAACTAGTGATAT--AGGCTTGCTTC-TAATCGTCTCCTC------TCCGAGACATTATAAAAGATCAA----------CCCTTTCGGGGGG--GACATC-TTTTTGACTCTTCTGACCTCCCCTAGTAACTGCGAGTGAAGCGGGAAAAGCTCAAATTTAAAATCTGGTGGTTTTGCCATCCGAGTTGTAATCTGGAGAAGCGTTTTCTGTGCTGGACCGTGTACAAGTCTCTTGGAACAGAGCGTCATAGAGGGTGAGAATCCCGTCCATGACACGGACACCCAGTGCTATGTGATACGTTTTCAAAGAGTCGAGTTGTTTGGGAATGCAGCTCAAAATGGGTGGTAAGCTCCATCTAAAGCTAAATATTGGCGAGAGACCGATAGCGAACAAGTACCGTGAGGGAAAGATGAAAAGCACTTTGGAAAGAGAGTTAAACAGTACGTGAAATTGTTGAAAGGGAAACGCTTGAAGTTAGTCGCGTCTTACTTGACTCAGCCTTGC---TTCGGCTTG----GTGTATTTCATGTGAGACGGGTCAACATCGATTTTGACCGGCAGACAAGGGGAGT-AAGAATGTGGCACTCTTC--GGAGTGTG-TTATAGCTTATTCTCATATGTGTCGGT-TGGGATCGAGGACCGCAGCGCGCCC-----TT-GTGGCCGGAGGTTCGCCTCACGTT---ACGCGCTTAGGATGTTGGCATAATGGCTTTAAGCGACCCGTCTTGAAACACGGACCAAGGAGTCTAACATGCTCGCGAGTGTTA-GGGTGGAAAACCCTTGCGCAGAATG-AAAGTAAA-AGTTGGGAACCTCCGCAAGGGGGCGCACCGACGCCCGGCCCAGAAGTTTACGGACGGTGCTGCGGTAGAGCGCGTATGTTGGGACCCGAAAGATGGTGAACTATGCCTGAATAGGGCGAAGCCAGGGGAAACCCTGTGTGGAGGCTCGTAGCGATTCTGACGTGCAAATCGATCGTCAAATTTGGGTATAGGGGCGAAAGACTAATCGAACCATCTAGTAGCTGGTTCCTGCCGAAGTTTCCCTCAGGATAGCAGAAACTCGTATCAGATTTATGTGGTAAAGCGAATGATTAGAGGAGCTGGGGATAAATTTTCCTCAACCTATTCTCAAACTTTAAATATGTAAGAACGAGCCGTCTCTTAGTTGGACCGCTCGACGATT-GAGAGTTTCTAGTGGGCCATTTTTGGTAAGCAGAACTGGCGATGCGGGATGAACCGAAAC-CCAAGTTAAGGTGCCGGAATAACC-CCCCTCAGA-ACCCCAAAAGGGGTTA-TTCTTCTAAAAACAAGGAGGTGGGCCCGGGAAATCGAA--CCGCCCAAGGAGGGGGGACAACTCCCTGCGCAA---GAATAACCCCGAAAA-GGAGGGGGCTCAACGG---TACCCAACCTCCCCGCG-CCGTTAATGACGCGGAGAAAGAAAGGGGGGGGGCCGGAAAC-----CTGCGGGTTGGCGATTCTTGCAGGAGTGGGGGTTGGATAGTTTGGAAGAAAATGCCCAATCGACTAATTTGACGAAAGTCTTCGTCAACGGTGTCTGGCTGGGTGTTCACCGGGATCCGTCCAATCTTGTGAGAACTCTGAGAATGCTGAGACGAAGAGACGACATCAGTACAGAAGTTTCGATTGTTCGCGACATTCGAGAAAAAGAACTGCGGATAAACACAGACGCTGGCCGTGTGTGCAGGCCTCTGTTTATCGTCGAAGATCATAAGCTCAAGCTTAAACGCCAACATCTGCGATGGATACAACAAAAGTACAGGGTCGAAGAAAGGCCGTA------CACAGAGGAGAGAGATGTGATGTCAGAGGGAGAAACTGAAGATGAAGACAAGGAGGGAGTCGAGCCTAGAATGAAGAGGAAAAAGAAACCGTATAGGTGGGGTTCCCTTGTGAAGGATGGAATCATTGAGTATCTCGACGCCGAGGAAGAGGAAACGGTCATGATTTGTATGACGCCGGATGACTTGGTCGAGTCGCGTTTGATGAAGCAAGGCATCGACCCACGACAGGAGGGAGATTTCGATCCTGCAGCTCGCTTGAAGTCGGTGC-CTATGGCGCACACATGGACATCATTGCTGGTGGTACCGGTGAGTTCGAGGCTGGTATCTCCAAGGACGGGCAGACTCGCGAGCATGCTCTGCTTGCATTCACGCTCGGTGTGCGTCAGCTCATCGTTGCGGTCAACAAAATGGACACTACCAAGGTTCTTAGCTACTT--------AAAACTTG-AAAAATGTTGACAC-TAAACCTTTGTCAG-----------TGGTCTGAGGATCGTTTCAACGAAATCGTCAAGGAGACGTCCAGTTTCATCAAGAAGGTCGGTTACAACCCGAAGGCCGTCTCCTTCGTCCCGATTTCTGGCTGGCACGGTGACAACATGCTTGAGGAGTCAGCTAAAGTAAGACTCTTCTATTTTTTTAA------------GGGATCAGCAGTCTTATATGATTATAGCATGCCA--TGGTACAAGGGCTGGACTAAGGAGACC---AAGGGT---GGTGTCGTCAAGGGAAAGACCCTCCTTGACGCCATTGACGCCATTGAGCCTCCTGTTCGTCCCCAGGACAAGCCG-CTTCGTCTCCCCCTT
>Fuscoporia_koreana_SFC20150625_5
AGTGGGAC-------------GGCTT-GA-GCTGGCA---------------CGCAGG-TGCTCGGCGTCT-------CCATATTCATCTCCAATTCAA-ACACC--TGTGCACCT-CGAGAAC---GTGAAG-TTGGGTTATGGGATCTGTGGTTC-----------------ATTTATTCCCTTATTTGGGTTGA-ACTTAGTGAAAGT-GACC-CGCTTTCGTTTCTTAT-----TACAAACCCGTT-ATATTGTTTTGTAGAATGT-A-TCGCCTCAAAGTAGGCAAAGTC-TAAATACAACTTTCAACAACGGATCTCTTGGCTCTCGCATCGATGAAGAACGCAGCGAAATGCGATAAGTAATGTGAATTGCAGAATTCAGTGAATCATCGAATCTTTGAACGCACCTTGCGCTCCTTGGTATTCCGAGGAGCATGCCTGTTTGAGTGTCATTATGTACTCAACTCCCTTGA-TTTTTT-------ATAAATCATTCGAGTTGGATTTGGAGG-TTCTTTATGCTGG-----TCCTCACGGATCGGCTCCTCTTAAATGCATTAGCTGAGCTTTCGCTTGATGCAATGGTGTAATAAT--TATCTTC--ACCGA-TGTAACTAGTGATAT--AGGCTTGCTTC-TAATCGTCTCCTC------TCCGAGACATTATAAAAGATCAA----------CCCTTTCGGGGGG--GACATC-TTTTTGACTCTTCTGACCT---------------------GCGGGAAAAGCTCAAATTTAAAATCTGGTGGTTTTGCCATCCGAGTTGTAATCTGGAGAAGCGTTTTCTGTGCTGGACCGTGTACAAGTCTCTTGGAACAGAGCGTCATAGAGGGTGAGAATCCCGTCCATGACACGGACACCCAGTGCTATGTGATACGTTTTCAAAGAGTCGAGTTGTTTGGGAATGCAGCTCAAAATGGGTGGTAAGCTCCATCTAAAGCTAAATATTGGCGAGAGACCGATAGCGAACAAGTACCGTGAGGGAAAGATGAAAAGCACTTTGGAAAGAGAGTTAAACAGTACGTGAAATTGTTGAAAGGGAAACGCTTGAAGTTAGTCGCGTCTTACTTGACTCAGCCTTGC---TTCGGCTTG----GTGTATTTCATGTGAGACGGGTCAACATCGATTTTGACCGGCAGACAAGGGGAGT-AAGAATGTGGCACTCTTC--GGAGTGTG-TTATAGCTTATTCTCATATGTGTCGGT-TGGGATCGAGGACCGCAGCGCGCCC-----TT-GTGGCCGGAGGTTCGCCTCACGTT---ACGCGCTTAGGATGTTGGCATAATGGCTTTAAGCGA------------------------------------------------------------------------------------------------------------------------------------------------------------------------------------------------------------------------------------------------------------------------------------------------------------------------------------------------------------------------------------------------------------------------------------------------------------------------------------------------------------------------------------------------------------------------------------------------------------------------------------------------------------------------------------------------------------------------------------------------------------------------------------------------ATTCTTGCAGGAGTGGGGGTTGGATAGTTTGGAAGAAAATGCCCAATCGACTAATTTGACGAAAGTCTTCGTCAACGGTGTCTGGCTGGGTGTTCACCGGGATCCATCCAATCTTGTGAGAACTCTGAGAATGCTGAGACGAAGAGACGACATCAGTACAGAAGTTTCGATTGTTCGCGACATTCGAGAAAAAGAACTGCGGATAAACACAGACGCTGGCCGTGTGTGCAGGCCTCTGTTTATCGTCGAAGATCATAAGCTCAAGCTTAAACGCCAACATCTGCGATGGATACAACAAAAGTACAGGGTCGAAGAAAGGCCGTA------CACAGAGGAGAGAGATGTGATGTCAGAGGGAGAAACTGAAGATGAAGACAAGGAGGGAGTCGAGCCTAGAATGAAGAGGAAAAAGAAACCGTATAGGTGGGGTTCCCTTGTGAAGGATGGAATCATTGAGTATCTCGACGCCGAGGAAGAGGAGACGGTCATGATTTGTATGACGCCGGATGACTTGGTCGAGTCGCGTTTGATGAAGCAAGGCATCGACCCACGACAGGAGGGAGATTTCGATCCTGCAGCTCGCTTGAAGTCGGTGC-CTATGGCGCACACATGGA-ATCATTGCTGGTGGTACCGGTGAGTTCGAGGCTGGTATCTCCAAGGACGGGCAGACTCGCGAGCATGCTCTGCTTGCATTCACGCTCGGTGTGCGTCAGCTCATCGTTGCGGTCAACAAAATGGACACTACCAAGGTTCGTAGCTACTT--------AAAACTTG-AAAAATGTTGACAC-TAAACCTTTGTCAG-----------TGGTCTGAGGATCGTTTCAACGAAATCGTCAAGGAGACGTCCAGTTTCATCAAGAAGGTCGGTTACAACCCGAAGGCCGTCTCCTTCGTCCCGATTTCTGGCTGGCACGGTGACAACATGCTTGAGGAGTCAGCTAAAGTAAGACTCTTCTATTTTTTTAA------------GGGATCAGCAGCCTTATATGATTATAGCATGCCA--TGGTACAAGGGCTGGACTAAGGAGACC---AAGGGT---GGTGTCGTCAAGGGAAAGACCCTCCTTGACGCCATTGACGCCATTGAGCCTCCTGTTCGTCCCCAGGACAAGCCG-CTTCGTCTCCCCCTT
>Fuscoporia_koreana_SFC20150625_7
AGTGGGAC-------------GGCTT-GA-GCTGGCA---------------CGCAGG-TGCTCGGCGTCT-------CCATATTCATCTCCAATTCAA-ACACC--TGTGCACCT-CGAGAAC---GTGAAG-TTGGGTTATGGGATCTGTGGTTC-----------------ATTTATTCCCTTATTTGGGTTGA-ACTTAGTGAAAGT-GACC-CGCTTTCGTTTCTTAT-----TACAAACTCGTT-ATATTGTTTTGTAGAATGT-A-TCGCCTCAAAGTAGGCAAAGTC-TAAATACAACTTTCAACAACGGATCTCTTGGCTCTCGCATCGATGAAGAACGCAGCGAAATGCGATAAGTAATGTGAATTGCAGAATTCAGTGAATCATCGAATCTTTGAACGCACCTTGCGCTCCTTGGTATTCCGAGGAGCATGCCTGTTTGAGTGTCATTATGTACTCAACTCCCTTGA-TTTTTT-------ATAAATCATTCGAGTTGGATTTGGAGG-TTCTTTATGCTGG-----TCCTCACGGATCGGCTCCTCTTAAATGCATTAGCTGAGCTTTCGCTTGATGCAATGGTGTAATAAT--TATCTTC--ACCGA-TGTAACTAGTGATAT--AGGCTTGCTTC-TAATCGTCTCCTC------TCCGAGACATTATAAAAGATCAA----------CCCTTTCGGGGGG--GACATC-TTTTTGACTCTTCTGACCTCCCCTAGTAACTGCGAGTGAAGCGGGAAAAGCTCAAATTTAAAATCTGGTGGTTTTGCCATCCGAGTTGTAATCTGGAGAAGCGTTTTCTGTGCTGGACCGTGTACAAGTCTCTTGGAACAGAGCGTCATAGAGGGTGAGAATCCCGTCCATGACACGGACACCCAGTGCTATGTGATACGTTTTCAAAGAGTCGAGTTGTTTGGGAATGCAGCTCAAAATGGGTGGTAAGCTCCATCTAAAGCTAAATATTGGCGAGAGACCGATAGCGAACAAGTACCGTGAGGGAAAGATGAAAAGCACTTTGGAAAGAGAGTTAAACAGTACGTGAAATTGTTGAAAGGGAAACGCTTGAAGTTAGTCGCGTCTTACTTGACTCAGCCTTGC---TTCGGCTTG----GTGTATTTCATGTGAGACGGGTCAACATCGATTTTGACCGGCAGACAAGGGGAGT-AAGAATGTGGCACTCTTC--GGAGTGTG-TTATAGCTTATTCTCATATGTGTCGGT-TGGGATCGAGGACCGCAGCGCGCCC-----TT-GTGGCCGGAGGTTCGCCTCACGTT---ACGCGCTTAGGATGTTGGCATAATGGCTTTAAGCGACCCGTCTTGAAACACGGACCAAGGAGTCTAACATGCTCGCGAGTGTTA-GGGTGGAAAACCCTTGCGCAGAATG-AAAGTAAA-AGTTGGGAACCTCCGCAAGGGGGCGCACCGACGCCCGGCCCAGAAGTTTACGGACGGTGCTGCGGTAGAGCGCGTATGTTGGGACCCGAAAGATGGTGAACTATGCCTGAATAGGGCGAAGCCAGGGGAAACCCTGTGTGGAGGCTCGTAGCGATTCTGACGTGCAAATCGATCGTCAAATTTGGGTATAGGGGCGAAAGACTAATCGAACCATCTAGTAGCTGGTTCCTGCCGAAGTTTCCCTCAGGATAGCAGAAACTCGTATCAGATTTATGTGGTAAAGCGAATGATTAGAGGAGCTGGGGATAAATTTTCCTCAACCTATTCTCAAACTTTAAATATGTAAGAACGAGCCGTCTCTTAGTTGGACCGCTCGACGATT-GAGAGTTTCTAGTGGGCCATTTTTGGTAAGCAGAACTGGCGATGCGGGATGAACCGAACG-CGAGGTTAAGGTGCCGGAATACCCGCTCATCAGAACCCACAAAAGGGGTTAGTTCATCTAGAAAGCAGGACGGTGGCCCTGGAAATCCGAACCCGCTAAGGAGGGGGTAACAACTCACC-GCCCAATGAACTACCCC--GAAAAGGAGGGGGCTCAAGGGGTTACCCAACCCCGCGCCCC-GCTTTAAGGACCGCGGGAAAAAAGGGGGGGGGGGTCTGA--AAAC-TTGCGGATGGGACATTCTTGCAGGAGTGGGGGTTGGATAGTTTGGAAGAAAATGCCCAATCGACTAATTTGACGAAAGTCTTCGTCAACGGTGTCTGGCTGGGCGTTCACCGGGATCCGTCCAATCTTGTGAGAACCCTGAGAATGCTGAGACGAAGAGACGACATCAGTACAGAAGTTTCGATTGTTCGCGACATTCGAGAAAAAGAACTGCGGATAAACACAGACGCTGGCCGTGTGTGCAGGCCTCTGTTTATCGTCGAAGATCATAAGCTCAAGCTTAAACGCCAACATCTGCGATGGATACAACAAAAGTACAGGGTCGAAGAAAGGCCGTA------CACAGAGGAGAGAGATGTGATGTCAGAGGGAGAAACTGAAGATGAAGACAAGGAGGGAGTCGAGCCTAGAATGAAGAGGAAAAAGAAACCGTATAGGTGGGGTTCCCTTGTGAAGGATGGAATCATTGAGTATCTCGACGCCGAGGAAGAGGAGACGGTCATGATTTGTATGACGCCGGATGACTTGGTCGAGTCGCGTTTGATGAAGCAAGGCATCGACCCACGACAGGAGGGAGATTTCGATCCTGCGGCTCGCTTGAAGTCGGTGC-CTATGGCGCACACATGGACATCATTGCTGGTGGTACCGGTGAGTTCGAGGCTGGTATCTCCAAGGACGGGCAGACTCGCGAGCATGCTCTGCTTGCATTCACGCTCGGTGTGCGTCAGCTCATCGTTGCGGTCAACAAAATGGACACTACCAAGGTTCTTAGCTACTT--------AAAACTTG-AAAAATGTTGACAC-TAAACCTTTGTCAG-----------TGGTCTGAGGATCGTTTCAACGAAATCGTCAAGGAGACGTCCAGTTTCATCAAGAAGGTCGGTTACAACCCGAAGGCCGTCTCCTTCGTCCCGATTTCTGGCTGGCACGGTGATAACATGCTTGAGGAGTCAGCTAAAGTAAGACTCTTCTATTTTTTTAA------------GGGATCAGTAGTCTTATATGATTATAGCATGCCA--TGGTACAAGGGCTGGACTAAGGAGACC---AAGGGT---GGTGTCGTCAAGGGAAAGACCCTCCTTGACGCCATTGACGCCATTGAGCCTCCTGTTCGTCCCCAGGACAAGCCG-CTTCGTCTCCCCCTT
>Fuscoporia_koreana_SFC20171019_11
AGTGGGAC-------------GGCTT-GA-GCTGGCA---------------CGCAGG-TGCTCGGCGTCT-------CCATATTCATCTCC-ATTCAA-ACACC--TGTGCACCT-CGAGAAC---GTGAAG-TTGGGTTATTGGATCTGTGGTTC-----------------ATTTATTCCCTTATTTGGGTTGA-ACTTAGTGAAAGT-GACC-CGCTTTCGTTTCTTAT-----TACAAACCCGTT-ATATTGTTTTGTAGAATGT-A-TCGCCTCAAAGTAGGCAAAGTC-TAAATACAACTTTCAACAACGGATCTCTTGGCTCTCGCATCGATGAAGAACGCAGCGAAATGCGATAAGTAATGTGAATTGCAGAATTCAGTGAATCATCGAATCTTTGAACGCACCTTGCGCTCCTTGGTATTCCGAGGAGCATGCCTGTTTGAGTGTCATTATGTACTCAACTCCCTTGA-TTTTTT-------ATAAATCATTCGAGTTGGATTTGGAGG-TTCTTTATGCTGG-----TCCTCACGGATCGGCTCCTCTTAAATGCATTAGCTGAGCTTTCGCTTGATGCAATGGTGTAATAAT--TATCTTC--ACCGA-TGTAACTAGTGATAT--AGGCTTGCTTC-TAATCGTCTCCTC------TCCGAGACATTATAAAAGATCAA----------CCCTTTCGGGGGG--GACATC-TTTTTGACTCTTCTGACCTCCCCTAGTAACTGCGAGTGAAGCGGGAAAAGCTCAAATTTAAAATCTGGTGGTTTTGCCATCCGAGTTGTAATCTGGAGAAGCGTTTTCTGTGCTGGACCGTGTACAAGTCTCTTGGAACAGAGCGTCATAGAGGGTGAGAATCCCGTCCATGACACGGACACCCAGTGCTATGTGATACGTTTTCAAAGAGTCGAGTTGTTTGGGAATGCAGCTCAAAATGGGTGGTAAGCTCCATCTAAAGCTAAATATTGGCGAGAGACCGATAGCGAACAAGTACCGTGAGGGAAAGATGAAAAGCACTTTGGAAAGAGAGTTAAACAGTACGTGAAATTGTTGAAAGGGAAACGCTTGAAGTTAGTCGCGTCTTACTTGACTCAGCCTTGC---TTCGGCTTG----GTGTATTTCATGTGAGACGGGTCAACATCGATTTTGACCGGCAGACAAGGGGAGT-AAGAATGTGGCACTCTTC--GGAGTGTG-TTATAGCTTATTCTCATATGTGTCGGT-TGGGATCGAGGACCGCAGCGCGCCC-----TT-GTGGCCGGAGGTTCGCCTCACGTT---ACGCGCTTAGGATGTTGGCATAATGGCTTTAAGCGACCCGTCTTGAAACACGGACCAAGGAGTCTAACATGCTCGCGAGTGTTA-GGGTGGAAAACCCTTGCGCAGAATG-AAAGTAAA-AGTTGGGAACCTCCGCAAGGGGGCGCACCGACGCCCGGCCCAGAAGTTTACGGACGGTGCTGCGGTAGAGCGCGTATGTTGGGACCCGAAAGATGGTGAACTATGCCTGAATAGGGCGAAGCCAGGGGAAACCCTGTGTGGAGGCTCGTAGCGATTCTGACGTGCAAATCGATCGTCAAATTTGGGTATAGGGGCGAAAGACTAATCGAACCATCTAGTAGCTGGTTCCTGCCGAAGTTTCCCTCAGGATAGCAGAAACTCGTATCAGATTTATGTGGTAAAGCGAATGATTAGAGGAGCTGGGGATAAATTTTCCTCAACCTATTCTCAAACTTTAAATATGTAAGAACGAGCCGTCTCTTAGTTGGACCGCTCGACGATT-GAGAGTTTCTAGTGGGCCATTTTTGGTAAGCAGAACTGGCGATGCGGGATGAACCGAAAG-CCAAGTTAAGGTGCCGGAATAAC--GCCATCAGA-ACCCCAAAAGGGGTTA-TTCATCTAAA-AGCAGGACGGGGGCC-TGGAAATCGGAACCCGCTAAGGAATGGGT-ACAATTCACCGGCCAAAGAAAT--ACCCCGAAAA-GGAGGGGGCCCAACGG-GTTCCCCACCCCCCCCCCC-GCTTAATGAACGCGGACAAAAAGCAGGCGGAGGCCGAAA--ACTT-GCGGCGAGGTTCCATTCTTGCAGGAGTGGGGGTTGGATAGTTTGGAAGAAAATGCCCAATCGACTAATTTGACGAAAGTCTTCGTCAACGGTGTCTGGCTGGGTGTTCACCGGGATCCGTCCAATCTTGTGAGAACTCTGAGAATGCTGAGACGAAGAGACGACATCAGTACAGAAGTTTCGATTGTTCGCGACATTCGAGAAAAAGAACTGCGGATAAACACAGACGCTGGCCGTGTGTGCAGGCCTCTGTTTATCGTCGAAGATCATAAGCTCAAGCTTAAACGCCAACATCTGCGATGGATACAACAAAAGTACAGGGTCGAAGAAAGGCCGTA------CACAGAGGAGAGAGATGTGATGTCAGAGGGAGAAACTGAAGATGAAGACAAGGAGGGAGTCGAGCCTAGAATGAAGAGGAAAAAGAAACCGTATAGGTGGGGTTCCCTTGTGAAGGATGGAATCATTGAGTATCTCGACGCCGAGGAAGAGGAAACGGTCATGATTTGTATGACGCCGGATGACTTGGTCGAGTCGCGTTTGATGAAGCAAGGCATCGACCCACGACAGGAGGGAGATTTCGATCCTGCAGCTCGCTTGAAGTCGGTGC-CTATGGCGCACACATGGACATCATTGCTGGTGGTACCGGTGAGTTCGAGGCTGGTATCTCCAAGGACGGGCAGACTCGCGAGCATGCTCTGCTTGCATTCACGCTCGGTGTGCGTCAGCTCATCGTTGCGGTCAACAAAATGGACACTACCAAGGTTCGTAGCTACTT--------AAAACTTG-AAAAATGTTGACAC-TAAACCTTTGTCAG-----------TGGTCTGAGGATCGTTTCAACGAAATCGTCAAGGAGACGTCCAGTTTCATCAAGAAGGTCGGTTACAACCCGAAGGCCGTCTCCTTCGTCCCGATTTCTGGCTGGCACGGTGACAACATGCTTGAGGAGTCAGCTAAAGTAAGACTCTTCTATTTTTTTAA------------GGGATCAGCAGTCTTATATGATTATAGCATGCCA--TGGTACAAGGGCTGGACTAAGGAGACC---AAGGGT---GGTGTCGTCAAGGGAAAGACCCTCCTTGACGCCATTGACGCCATTGAGCCTCCTGTTCGTCCCCAGGACAAGCCG-CTTCGTCTCCCCCTT
>Fuscoporia_semicephala_SFC20170524_08_TYPE
AGCGGGAC--------------GCTT-GA-GCTGGCA--------------CTGCAGG-TGCTCAGCGTCT-------CCA--TTCATTCCC-ATTCAA-ACACC--TGTGCACCT-CGAGAACA-CGTG-AG-TTGGGTTATGGGATCTGTGGTTC-----------------AGTTATTCCTTTATTTGGGTTGA-ACTTAGTGAAGAT-GGCC-CGCTTTCGTTTCTTAT-----TACAAACTCGTT-ATATTGTTTTGTAGAATGT-A-TCGCCTTGAATGAGGCAAAGTC-TAAATACAACTTTCAACAACGGATCTCTTGGCTCTCGCATCGATGAAGAACGCAGCGAAATGCGATAAGTAATGTGAATTGCAGAATTCAGTGAATCATCGAATCTTTGAACGCACCTTGCGCTCCTTGGTATTCCGAGGAGCATGCCTGTTTGAGTGTCATTATGTACTCAACTCCCTTGA-TTTTTT-------ATAAATCATCCGAGTTGGATTTGGAGG-TTCTTTATGCTGG-----TCTTCACGGGTCGGCTCCTCTGAAATGCATTAGCTGAGCTTTCGCTTGATGCAATGGTGTAATAAT--TATCTTC--ACCGA-TGTAACTAGTGATAT--AGGCTTGCTTC-GAATCGTCTCCTC------TCCGAGACACTATAAAAGATAAA----------CCCTTTCGGGGGG--GAC-TC-TTTTTGACTCTTCTGACCTCCCCTAGTAACTGCGAGTGAAGCGGGAAAAGCTCAAATTTAAAATCTGGTGGTTTTGCCATCCGAGTTGTAATCTGGAGAAGCGTTTTCTGTGCTGGACCGTGTACAAGTCTCTTGGAACAGAGCGTCATAGAGGGTGAGAATCCCGTCCATGACACGGACGCCCAGTGCTATGTGATACGTTTTCAAAGAGTCGAGTTGTTTGGGAATGCAGCTCAAAATGGGTGGTAAGCTCCATCTAAAGCTAAATATTGGCGAGAGACCGATAGCGAACAAGTACCGTGAGGGAAAGATGAAAAGCACTTTGGAAAGAGAGTTAAACAGTACGTGAAATTGTTGAAAGGGAAACGCTTGAAGTTAGTCGCGTCTTACTTGACTCAGCCTTGC---TTCGGCTTG----GTGTATTTCATGTGAGACGGGTCAACATCGATTTCGACCGGCAGACAAGGGGAGT-AAGAATGTGGCACTCTTC--GGGGTGTG-TTATAGCTTATTCTCATATGTGTCGGT-TGGGATCGAGGACCGCAGCGCGCCC-----TT-GTGGCCGGAGGTTCGCCTCACGTT---ACGCGCTTAGGATGTTGGCATAATGGCTTTAAGCGACCCGTCTTGAAACACGGACCAAGGAGTCTAACATGCTCGCGAGTGTTA-GGGTGGAAAACCCTTGCGCAGAATG-AAAGTAAA-AGTTGGGACCCTCCGCAAGGGGGCGCACCGACGCCCGGCCCAGAAGTTTACGGACGGTGCTGCGGTAGAGCGCGTATGTTGGGACCCGAAAGATGGTGAACTATGCCTGAATAGGGCGAAGCCAGGGGAAACCCTGTGTGGAGGCTCGTAGCGATTCTGACGTGCAAATCGATCGTCAAATTTGGGTATAGGGGCGAAAGACTAATCGAACCATCTAGTAGCTGGTTCCTGCCGAAGTTTCCCTCAGGATAGCAGAAACTCATATCAGATTTATGTGGTAAAGCGAATGATTAGAGGAGCTGGGGATAAATTTTCCTCAACCTATTCTCAAACTTTAAATATGTAAGAACGAGCCGTCTCTTAGTTGGACCGCTCGACGATT-GAGAGTTTCTAGTGGGCCATTTTTGGTAAGCAGAACTGGCGATGCGGGATGAAC---------------------------------------------------------------------------------------------------------------------------------------------------------------------------------------------------------------------------------------------------------------------------------------------------------CTAATTTGACGAAAGTTTTCGTCAACGGTGTCTGGCTGGGTGTTCACCGGGATCCTTCCAATCTTGTGAGAACTCTCAGAATGTTGAGACGAAGAGACGATATCAGTACAGAAGTTTCGATTGTGCGCGACATTCGAGAAAAAGAACTGCGGATAAACACAGACGCTGGCCGTGTGTGCAGGCCTCTGTTTATCGTCGAAGATCATAAGCTCAAGCTAAAACGACAACATCTGCGATGGATACAACAAAAGTACAGGGTCGAAGAAAGGCCGTA------CACAGAGGAGAGAGATGTGATGTCAGAGGGAGAAACTGAAGATGAAGACAAGGAGGGAGTCGAGCCTAGAATGAAGAGGAAAAAGAAACCGTATAGGTGGGGTTCTCTTGTGAAAGATGGAATCATTGAGTATCTCGACGCCGAGGAAGAGGAAACGGTGATGATTTGTATGACACCAGATGACTTGGTCGAGTCGCGGTTGATGAAGCAAGGCATCGACCCACGACAGGAGGGAGATTTCGATCCTGCGGCTCGCTTGAAGTCGGTGC-CTATGGCGCACACATGGACATCATTGCTGGTGGTACCGGTGAATTCGAGGCTGGTATCTCTAAGGACGGTCAGACTCGCGAGCATGCTCTGCTTGCATTCACGCTCGGTGTGCGTCAGCTCATCGTTGCCGTTAACAAAATGGACACTACCAAGGTTCGTAGCTAATT--------ACAACTTGGAAAAATGTTGACAC-TAAATCATTATCAG-----------TGGTCTGAGGATCGTTTCAACGAAATCGTCAAAGAGACGTCCAGTTTCATCAAGAAGGTCGGTTACAACCCGAAAGCCGTCTCCTTCGTCCCGATCTCTGGCTGGCACGGTGACAACATGCTTGAGGAGTCGCCTAAAGTAAGACACTTCCGTTTTTCAAA------------GGGATTAGCAGTCTTACATGATCATAGCATGCCA--TGGTACAAGGGTTGGACTAAGGAGACC---AAGAGT---GGTGTCATCAAGGGAAAGACCCTCCTTGATGCCATCGACGCCATTGAGCCTCCTGTTCGTCCCCAGGAGAAGCCC-CTTCGTCTCCCCCTT
>Fuscoporia_australiana_Dai_18587A
AGCGGGAC--------------GCTT-GA-GCTGGCA--------------CTGCAGG-TGCTCAGCGTCT-------CCA--TTCATTCCA-ATTCAA-ACACC--TGTGCACCT-CGAGAACA-CGTG-AG-TTGGGTTATTGGATCTGTGGTTC-----------------AGTTATTCCCTTATTTGGGTTGA-ACTTAGTGAAAGT-GGCC-CGCTCTCGTTTCTTAT-----TACAAACTCGTT-ATATTGTTTTGTAGAATGT-A-TCGCCTTGAATTAGGCAAAGTC-TAAATACAACTTTCAACAACGGATCTCTTGGCTCTCGCATCGATGAAGAACGCAGCGAAATGCGATAAGTAATGTGAATTGCAGAATTCAGTGAATCATCGAATCTTTGAACGCACCTTGCGCTCCTTGGTATTCCGAGGAGCATGCCTGTTTGAGTGTCATTATGTACTCAACTCCCTTGA-TTTTTT-------ATAAATCATTCGAGTTGGATTTGGAGG-TTCTTTATGCTGG-----TCCTCACGGATCGGCTCCTCTTAAATGCATTAGCTGAGCTTTCGCTTGATGCAATGGTGTAATAAT--TATCTTC--ACCGA-TGTAACTAGTGATAT--AGGCTTGCTTC-TAATCGTCTCCTC------TCCGAGACATTATAAAAGATAAA----------CCCTTTCGGGGGG--GAA-TC-TTTTTGACTCTTCTGACCTCCCCTAGTAACTGCGAGTGAAGCGGGAAAAGCTCAAATTTAAAATCTGGTGGTTTTGCCATCCGAGTTGTAATCTGGAGAAGCGTTTTCTGTGCTGGACCGTGTACAAGTCTCTTGGAACAGAGCGTCATAGAGGGTGAGAATCCCGTCCATGACACGGACGCCCAGTGCTATGTGATACGTTTTCAAAGAGTCGAGTTGTTTGGGAATGCAGCTCAAAATGGGTGGTAAGCTCCATCTAAAGCTAAATATTGGCGAGAGACCGATAGCGAACAAGTACCGTGAGGGAAAGATGAAAAGCACTTTGGAAAGAGAGTTAAACAGTACGTGAAATTGTTGAAAGGGAAACGCTTGAAGTTAGTCGCGTCTTACTTGACTCAGCCTTGC---TTCGGCTTG----GTGTATTTCATGTGAGACGGGTCAACATCGATTTCGACCGGCAGACAAGGGGAGT-AAGAATGTGGCACTCTTC--GGGGTGTG-TTATAGCTTATTCTCATATGTGTCGGT-TGGGATCGAGGACCGCAGCGCGCCC-----TT-GTGGCCGGAGGTTCGCCTCACGTT---ACGCGCTTAGGATGTTGGCATAATGGCTTTAAGCGACCCGTCTTGAAACACGGACCAAGGAGTCTAACATGCTCGCGAGTGTTA-GGGTGGAAAACCCTTGCGCAGAATG-AAAGTAAA-AGTTGGGAACCTCCGCAAGGGGGCGCACCGACGCCCGGCCCAGAAGTTTACGGACGGTGCTGCGGTAGAGCGCGTATGTTGGGACCCGAAAGATGGTGAACTATGCCTGAATAGGGCGAAGCCAGGGGAAACCCTGTGTGGAGGCTCGTAGCGATTCTGACGTGCAAATCGATCGTCAAATTTGGGTATAGGGGCGAAAGACTAATCGAACCATCTAGTAGCTGGTTCCTGCCGAAGTTTCCCTCAGGATAGCAGAAACTCGTATCAGATTTATGTGGTAAAGCGAATGATTAGAGGAGCTGGGGATAAATTTTCCTCAACCTATTCTCAAACTTTAAATATGTAAGAACGAGCCGTCTCTTAGTTGGACCGCTCGACGATT-GAGAGTTTCTAGTGGGCCATTTTTGGTAAGCAGAACTGGCGATGCGGGATGAACCGAACG-CGAGGTTAAGGTGCCGGAATACACGCTCATCAGACACCACAAAAGGTGTTAGTTCATCTAGACAGCAGGACGGTGGCCATGGAAGTCGGAACCCGCTAAGGAGTGTGTAACAACTCACCTGCCGAATGAACTAGCCCTGAAAATGGATGGCGCTCAAGCGTGTTACCCATACCTCGCCGT-CCGCGTTGAAGTGACGCGCGGACGAGTAGGCAGGCGTGG--AGGT-CCGTGAAGAG---ATTCTTGCAGGAGTGGGGGTTGGATAGTTTGGAAGAAAATGCCCAATCGACTAATTTGACGAAAGTTTTTGTCAACGGTGTCTGGCTGGGTGTTCACCGGGATCCGTCCAATCTTGTGAGAACTCTCAGAATGTTGAGACGAAGAGACGACATCAGTACAGAAGTTTCGATTGTGCGCGACATTCGAGAAAAAGAACTGCGGATAAACACAGACGCTGGCCGTGTGTGCAGGCCTCTGTTTATCGTCGAAGATCATAAGCTCAAGCTAAAACGACAACATCTGCGATGGATACAACAAAAGTACAGGGTCGAAGAAAGGCCGTA------CACAGAGGAGAGAGATGTGATGTCAGAGGGAGAAACTGAAGATGAAGACAAGGAGGGAGTCGAGCCTAGAATGAAGAGGAAAAAGAAACCGTATAGGTGGGGTTCTCTTGTAAAGGATGGAATCATTGAGTATCTCGACGCCGAGGAAGAGGAAACGGTCATGATTTGTATGACGCCAGATGACTTGGTCGAGTCGCGTTTGATGAAGCAAGGCATCGACCCACGACAGGAGGGAGATTTCGATCCTGCGGCTCGCTTGAAGTCGGTGC-CTATGGCGCACACATGGACATCATTGCTGGTGGTACCGGTGAGTTCGAGGCTGGTATCTCTAAGGACGGACAGACTCGCGAGCACGCTCTGCTTGCATTCACGCTCGGTGTGCGTCAGCTCATCGTTGCCGTCAACAAAATGGACACTACCAAGGTTCGTAGCTACTT--------ATAACTTAAAAAAATGTCGACAC-TAAACCATTATCAG-----------TGGTCTGAGGATCGCTTCAACGAAATCGTCAAGGAGACGTCCAGTTTCATCAAGAAGGTCGGTTACAACCCGAAGGCCGTCTCCTTCGTCCCGATTTCTGGCTGGCACGGTGACAACATGCTTGAGGAGTCGCCTAAAGTAAGACTCTTTTATTCATAAAA-----AA-----GGGATCAGCAGTCTTACATGATTATAGCATGCCA--TGGTACAAGGGTTGGACTAAGGAAACC---AAGGCT---GGTGTCGTCAAGGGGAAGACCCTCCTTGACGCCATCGACGCCATCGAGCCTCCTGTTCGTCCCCAGGACAAGCCG-CTCCGTCTCCCCCTT
>Fuscoporia_chinensis_Dai_15713_TYPE
AGCGGGAC--------------GCTT-GA-GCTGGCA--------------CTGCAGG-TGCTCAGCGTCT-------CCA--TTCATTCCA-ATTCAA-ACACC--TGTGCACCT-CGAGAACA-CGTG-AG-TTGGGTTATTGGATCTGTGGTTC-----------------AGTTATTCCCTTATTTGGGTTGA-ACTTAGTGAAAGT-GGCC-CGCTCTCGTTTCTTAT-----TACAAACTCGTT-ATATTGTTTTGTAGAATGT-A-TCGCCTTGAATTAGGCAAAGTC-TAAATACAACTTTCAACAACGGATCTCTTGGCTCTCGCATCGATGAAGAACGCAGCGAAATGCGATAAGTAATGTGAATTGCAGAATTCAGTGAATCATCGAATCTTTGAACGCACCTTGCGCTCCTTGGTATTCCGAGGAGCATGCCTGTTTGAGTGTCATTATGTACTCAACTCCCTTGA-TTTTTT-------ATAAATCATTCGAGTTGGATTTGGAGG-TTCTTTATGCTGG-----TCCTCACGGATCGGCTCCTCTTAAATGCATTAGCTGAGCTTTCGCTTGATGCAATGGTGTAATAAT--TATCTTC--ACCGA-TGTAACTAGTGATAT--AGGCTTGCTTC-TAATCGTCTCCTC------TCCGAGACATTATAAAAGATAAA----------CCCTTTCGGGGGG--GAA-TC-TTTTTGACTCTTCTGACCTCCCCTAGTAACTGCGAGTGAAGCGGGAAAAGCTCAAATTTAAAATCTGGCGGTTCTGCCGTCCGAGTTGTAATCTGGAGAAGCGTTTTCTGTGCTGGACCGTGTACAAGTCTCTTGGAACAGAGCGTCATAGAGGGTGAGAATCCCGTCCATGACACGGACGCCCAGTGCTATGTGATACGTTTTCAAAGAGTCGAGTTGTTTGGGAATGCAGCTCAAAATGGGTGGTAAGCTCCATCTAAAGCTAAATATTGGCGAGAGACCGATAGCGAACAAGTACCGTGAGGGAAAGATGAAAAGCACTTTGGAAAGAGAGTTAAACAGTACGTGAAATTGTTGAAAGGGAAACGCTTGAAGTTAGTCGCGTCTTACTTGACTCAGCCTTGC---CTCGGCTTG----GTGTATTTCATGTGAGACGGGTCAACATCGATTTTGACCGGCAGAGAAGGGGGGC-GAGAATGTGGCATTCTTC--GGAGTGTG-TTATAGCTTACTCTCATATGTGTCGGT-TGGGATCGAGGCCCGCAGCGCGCCC-----TT-GTGGCCGGAGGTTCGCCTCACGTT---ACGCGCTTAGGATGTTGGCATAATGGCTTTAAGCGACCCGTCTTGAAACACGGACCAAGGAGTCTAACATGCTCGCGAGTGTTA-GGGTGGAAAACCCTTGCGCAGAATG-AAAGTAAA-AGTTGGGAACCTCCGCAAGGGGGCGCACCGACGCCCGGCCCAGAAGTTTACGGACGGTGCTGCGGTAGAGCGCGTATGTTGGGACCCGAAAGATGGTGAACTATGCCTGAATAGGGCGAAGCCAGGGGAAACCCTGTGTGGAGGCTCGTAGCGATTCTGACGTGCAAATCGATCGTCAAATTTGGGTATAGGGGCGAAAGACTAATCGAACCATCTAGTAGCTGGTTCCTGCCGAAGTTTCCCTCAGGATAGCAGAAACTCGTATCAGATTTATGTGGTAAAGCGAATGATTAGAGGAGCTAGGGATAAATTATCCTTAACCTATTCTCAAACTTTAAATATGTAAGAACGAGCCGTCTCTTAGTTGGACCGCTCGACGATT-GAGAGTTTCTAGTGGGCCATTTTTGGTAAGCAGAACTGGCGATGCGGGATGAACCGAACG-CGAGGTTAAGGTGCCGGAATGCACGCTCATCAGACACCACAAAAGGTGTTAGTTCATCTAGACAGCAGGACGGTGGCCATGGAAGTCGGAACCCGCTAAGGAGTGTGTAACAACTCACCTGCCGAATGAACTAGCCCTGAAAATGGATGGCGCTCAAGCGTGCTACCCATACCTCGCCGT-CCGCGTTGAAGTGACGCGCGGACGAGTAGGCAGGCGTGG--AGGT-CCGTGAAGAAGCCGTTCTTGCAGGAATGGGGTCTGGATGGCCTAGAAGAGAATGCTCAATCGACTAATTTGACGAAAGTATTCGTCAATGGTGTATGGTTGGGTGTCCATCGGGATCCATCCGGACTTGTTCGAACTCTCAGAATGTTGAGACGAAGAGACGATATCAGTACGGAGGTTTCCATTGTACGAGACATTCGAGAAAGGGAACTGCGCATAAACACCGATGCTGGCCGTGTTTGCAGGCCTCTTTTTATTGTTGAAGATCACAAGCTCAAGCTCAAGCGCCAGCATTTACGGTGGATCCAAAAAAAATACAGAGTCGAAGAAAGACCGTA------TTCAGAAGAAAGAGATGTGATGTCGGAAGGAGAAACAGAAGATGAAGATGCGGAGGGTGTTGAGCCCAGAATGAAGAGAAAGAAGAAGCCGTATAGGTGGGGTTCTCTGGTGAAGGATGGGATTATTGAGTATTTGGACGCCGAGGAAGAGGAGACGGTCATGATCTGTATGACCCCTGACGACTTGGTCGAGTCGCGCTTGATGAGGCAAGGCATCGATCCACGTCAGGAGGGAGATTTCGATCCCGCAGCCCGTTTGAAATCGGTTC-CTATGGCCCACACATGGACATCATTGCTGGTGGTACTGGTGAGTTCGAGGCTGGTATCTCCAAGGATGGCCAGACTCGCGAGCACGCTCTGCTTGCATTCACGCTCGGTGTGCGTCAGCTCATCGTTGCGGTCAACAAAATGGACACTACCAAGGTTCGTGGCTTACT--------TGTACTTG-AAAAATCATGTCAA-TGAACTATTATCAG-----------TGGTCTGAGGATCGTTTCAACGAAATCGTCAAGGAGACGTCCAACTTTATCAAGAAGGTTGGTTACAACCCGAAGGCCGTCTCTTTCGTCCCGATTTCTGGCTGGCACGGTGACAACATGCTTGAGGAGTCCGCCAAAGTACGAATTTTCAAATATCCAGA------------CAGACCCTCTTTCTCACCTATTTATAGCATGCCG--TGGTACAAGGGCTGGACTAAGGAGACC---AAGGGC---GGTGTCGTCAAAGGAAAGACTCTCCTTGACGCCATTGACGCCATTGAGCCCCCTGTCCGTCCCCAGGACAAGCCT-CTCCGTCTCCCCCTC
>Fuscoporia_plumeriae_Dai_18820
AGCGGGAC--------------GCTT-GA-GCTGGCA--------------CTGCAGG-TGCTCAGCGTCT-------CCA--TTCATTCCA-ATTCAA-ACACC--TGTGCACCT-CGAGAACA-CGTG-AG-TTGGGTTATTGGATCTGTGGTTC-----------------AGTTATTCCCTTATTTGGGTTGA-ACTTAGTGAAAGT-GGCC-CGCTCTCGTTTCTTAT-----TACAAACTCGTT-ATATTGTTTTGTAGAATGT-A-TCGCCTTGAATTAGGCAAAGTC-TAAATACAACTTTCAACAACGGATCTCTTGGCTCTCGCATCGATGAAGAACGCAGCGAAATGCGATAAGTAATGTGAATTGCAGAATTCAGTGAATCATCGAATCTTTGAACGCACCTTGCGCTCCTTGGTATTCCGAGGAGCATGCCTGTTTGAGTGTCATTATGTACTCAACTCCCTTGA-TTTTTT-------ATAAATCATTCGAGTTGGATTTGGAGG-TTCTTTATGCTGG-----TCCTCACGGATCGGCTCCTCTTAAATGCATTAGCTGAGCTTTCGCTTGATGCAATGGTGTAATAAT--TATCTTC--ACCGA-TGTAACTAGTGATAT--AGGCTTGCTTC-TAATCGTCTCCTC------TCCGAGACATTATAAAAGATAAA----------CCCTTTCGGGGGG--GAA-TC-TTTTTGACTCTTCTGACCTCCCCTAGTAACTGCGAGTGAAGCGGGAAAAGCTCAAATTTAAAATCTGGCGGTTCTGCCGTCCGAGTTGTAATCTGGAGAAGCGTTTTCTGTGCTGGACCGTGTACAAGTCTCTTGGAACAGAGCGTCATAGAGGGTGAGAATCCCGTCCATGACACGGACGCCCAGTGCTATGTGATACGTTTTCAAAGAGTCGAGTTGTTTGGGAATGCAGCTCAAAATGGGTGGTAAGCTCCATCTAAAGCTAAATATTGGCGAGAGACCGATAGCGAACAAGTACCGTGAGGGAAAGATGAAAAGCACTTTGGAAAGAGAGTTAAACAGTACGTGAAATTGTTGAAAGGGAAACGCTTGAAGTTAGTCGCGTCTTACTTGACTCAGCCTTGC---CTCGGCTTG----GTGTATTTCATGTGAGACGGGTCAACATCGATTTTGACCGGCAGAGAAGGGGAGC-GAGAATGTGGCATTCTTC--GGAGTGTG-TTATAGCTTGCTCTCATATGTGTCGGT-TGGGATCGAGGCCCGCAGCGCGCCC-----TT-GTGGCCGGAGGTTCGCCTCACGTT---ACGCGCTTAGGATGTTGGCATAATGGCTTTAAGCGACCCGTCTTGAAACACGGACCAAGGAGTCTAACATGCTCGCGAGTGTTA-GGGTGGAAAACCCTTGCGCAGAATG-AAAGTAAA-AGTTGGGAACCTCCGCAAGGGGGCGCACCGACGCCCGGCCCAGAAGTTTACGGACGGTGCTGCGGTAGAGCGCGTATGTTGGGACCCGAAAGATGGTGAACTATGCCTGAATAGGGCGAAGCCAGGGGAAACCCTGTGTGGAGGCTCGTAGCGATTCTGACGTGCAAATCGATCGTCAAATTTGGGTATAGGGGCGAAAGACTAATCGAACCATCTAGTAGCTGGTTCCTGCCGAAGTTTCCCTCAGGATAGCAGAAACTCGTATCAGATTTATGTGGTAAAGCGAATGATTAGAGGAGCTAGGGATAAATTATCCTTAACCTATTCTCAAACTTTAAATATGTAAGAACGAGCCGTCTCTTAGTTGGACCGCTCGACGATT-GAGAGTTTCTAGTGGGCCATTTTTGGTAAGCAGAACTGGCGATGCGGGATGAACCGAACG-CGAGGTTAAGGTGCCGGAATGCACGCTCATCAGACACCACAAAAGGTGTTAGTTCATCTAGACAGCAGGACGGTGGCCATGGAAGTCGGAACCCGCTAAGGAGTGTGTAACAACTCACCTGCCGAATGAACTAGCCCTGAAAATGGATGGCGCTCAAGCGTGCTACCCATACCTCGCCGT-CCGCGTTGAAGTGACGCGCGGACGAGTAGGCAGGCGTGG--AGGT-CCGTGAAGAAGCCGTTCTTGCAGGAATGGGGTCTGGACGGTCTGGAAGAAAATGCTCAATCAACCAATTTAACGAAAGTTTTTGTCAATGGTGTATGGTTGGGTGTCCATCGAGATCCATCTGGGCTCGTACGGACTCTCAGAATGTTGAGACGAAGAGACGATATCAGTACGGAGGTTTCCATTGTTCGAGACATTCGTGAAAGGGAACTGCGCATAAACACCGATGCTGGCCGTGTTTGCAGGCCTCTATTTATTGTTGAAGATCACAAACTCAAGCTCAAGCGCCAGCATTTACGGTGGATCCAAAAAAAATACAGAGTTGAAGAAAGACCATA------TTCAGAAGAAAGAGATGTGATGTCGGAAGGAGAAACAGAAGATGAAGATGCGGAGGGTGTCGAGCCTAGAATGAAGAGAAAGAAGAAGCCGTATAGGTGGGGTTCTCTGGTGAAAGATGGGATTATTGAGTACTTGGATGCCGAGGAAGAGGAGACAGTCATGATCTGTATGACCCCAGACGACTTGGTGGAGTCGCGCTTGATGAGACAAGGCATCGACCCACGTCAAGAGGGAGATTTTGATCCCGCAGCCCGTTTGAAATCAGTTC-CTATGGCTCACACATGGACATCATTGCTGGTGGTACTGGTGAGTTCGAGGCTGGTATCTCCAAGGATGGCCAGACTCGCGAGCACGCTTTGCTTGCATTCACGCTCGGTGTGCGTCAGCTCATCGTTGCGGTCAACAAAATGGACACTACCAAGGTTCGTAGCTTACT--------TGCACTTG-AAAAATCATGTCAT-TGAACTATTATCAG-----------TGGTCTGAGGATCGTTTCAACGAAATCGTCAAGGAGACGTCCAGCTTCATCAAGAAGGTTGGTTACAACCCGAAGGCCGTCTCTTTCGTTCCGATTTCTGGCTGGCACGGTGACAACATGCTTGAGGAGTCCGTCAAAGTACGTATTTTCAAATATTTAGT------------CAGACACTCTTTCTCACCTGCTTATAGCATGCCG--TGGTACAAGGGCTGGACTAAGGAGACC---AAGAGC---GGTGTCGTCAAAGGAAAGACTCTCCTTGACGCCATTGACGCCATTGAGCCCCCTGTCCGTCCCCAGGACAAGCCT-CTCCGTCTCCCCCTC
>Fuscoporia_semicephala_SFC20170712_20
AGCGGGAC-------------GGCTT-GA-GCTGGCA--------------CTGCAGG-TGCTCAGCGTCT-------CCA--TTCATTCCC-ATTCAA-ACACC--TGTGCACCT-CGAGAACA-CGTG-AG-TTGGGTTATTGGATCTGTGGTTC-----------------AGTTATTCCCTTATTTGGGTTGA-ACTTAGTGAAGATGGGCC-CGCTTTCGTTTCTTAT-----TACAAACTCGTT-ATATTGTTTTGTAGAATGT-A-TCGCCTTGAATGAGGCAAAGTC-TAAATACAACTTTCAACAACGGATCTCTTGGCTCTCGCATCGATGAAGAACGCAGCGAAATGCGATAAGTAATGTGAATTGCAGAATTCAGTGAATCATCGAATCTTTGAACGCACCTTGCGCTCCTTGGTATTCCGAGGAGCATGCCTGTTTGAGTGTCATTATGTACTCAACTCCCTTGA-TTTTTT-------ATAAATCATTCGAGTTGGATTTGGAGG-TTCTTTATGCTGG-----TCTTCACGGGTCGGCTCCTCTTAAATGCATTAGCTGAGCTTTCGCTTGATGCAATGGTGTAATAAT--TATCTTC--ACCGA-TGTAACTAGTGATAT--AGGCTTGCTTC-GAATCGTCTCCTC------TCCGAGACACTATAAAAGATAAA----------CCCTTTCGGGGGG--GAC-TC-TTTTTGACTCTTCTGACCTCCCCTAGTAACTGCGAGTGAAGCGGGAAAAGCTCAAATTTAAAATCTGGTGGTTTTGCCATCCGAGTTGTAATCTGGAGAAGCGTTTTCTGTGCTGGACCGTGTACAAGTCTCTTGGAACAGAGCGTCATAGAGGGTGAGAATCCCGTCCATGACACGGACGCCCAGTGCTATGTGATACGTTTTCAAAGAGTCGAGTTGTTTGGGAATGCAGCTCAAAATGGGTGGTAAGCTCCATCTAAAGCTAAATATTGGCGAGAGACCGATAGCGAACAAGTACCGTGAGGGAAAGATGAAAAGCACTTTGGAAAGAGAGTTAAACAGTACGTGAAATTGTTGAAAGGGAAACGCTTGAAGTTAGTCGCGTCTTACTTGACTCAGCCTTGC---TTCGGCTTG----GTGTATTTCATGTGAGACGGGTCAACATCGATTTCGACCGGCAGACAAGGGGAGT-AAGAATGTGGCACTCTTC--GGGGTGTG-TTATAGCTTATTCTCATATGTGTCGGT-TGGGATCGAGGACCGCAGCGCGCCC-----TT-GTGGCCGGAGGTTCGCCTCACGTT---ACGCGCTTAGGATGTTGGCATAATGGCTTTAAGCGACCCGTCTTGAAACACGGACCAAGGAGTCTAACATGCTCGCGAGTGTTA-GGGTGGAAAACCCTTGCGCAGAATG-AAAGTAAA-AGTTGGGACCCTCCGCAAGGGGGCGCACCGACGCCCGGCCCAGAAGTTTACGGACGGTGCTGCGGTAGAGCGCGTATGTTGGGACCCGAAAGATGGTGAACTATGCCTGAATAGGGCGAAGCCAGGGGAAACCCTGTGTGGAGGCTCGTAGCGATTCTGACGTGCAAATCGATCGTCAAATTTGGGTATAGGGGCGAAAGACTAATCGAACCATCTAGTAGCTGGTTCCTGCCGAAGTTTCCCTCAGGATAGCAGAAACTCATATCAGATTTATGTGGTAAAGCGAATGATTAGAGGAGCTGGGGATAAATTTTCCTCAACCTATTCTCAAACTTTAAATATGTAAGAACGAGCCGTCTCTTAGTTGGACCGCTCGA-------------------------------------------------------------------------------------------------------------------------------------------------------------------------------------------------------------------------------------------------------------------------------------------------------------------GTTCCTGCCAGAGTGGGGGATGGAAAGTTTGG-ATTAACTGCCCATTCTTCTAATTTGACAAAAGTTTTCGTC-GCGGTGTCTGGCTGGGTGTTCACCGGGATCCTTCC-ATCTTGTGAGAACTCTCCCAATGTTGAGACCAACAGACGATATCAGTACAGAAGTTTCGATTGTGCGTGACATTCGAGAAAAAGAACTGCGGATAAACACAGACGCTGGCCGTGTGTGCGGGCCTCTGTTTATCGTCGAATATCATAAGCTCAAGCTAAAACGACAACATCTGCGATGGATACAACAAAAGTACAGGGTCGAAGAAAGGCCGTA------CACAGAGGAGAGAGATGTGATGTCAGAGGGAGAAACTGAAGATGAAGACAAGGAGGGAGTCGAGCCTAAAATGAATAGGAAAAAGAAACCGTATAGGTGGGGTTCTCTTGTGAAAGATGGAATCATTGAGTATCTCGACGCCGAGGAAGAGGAAACGGTGATGATTTGTATGACACCAGATGACTTGGTCGAGTCGCGGTTGATGAAGCAAGGCATCGACCCACGACAGGAGGGAGATTTCGATCCTGCGGCTCGCGTGAAGTCGGTGC-CTATGGCGCACACATGGACATCATTGCTGGTGGTACCGGTGAATTCGAGGCTGGTATCTCTAAGGACGGTCAGACTCGCGAGCATGCTCTGCTTGCATTCACGCTCGGTGTGCGTCAGCTCATCGTTGCCGTTAACAAAATGGACACTACCAAGGTTCGTAGCTAATT--------ACAACTTGGAAAAATGTTGACAC-TAAATCATTATCAG-----------TGGTCTGAGGATCGTTTCAACGAAATCGTCAAAGAGACGTCCAGTTTCATCAAGAAGGTCGGTTACAACCCGAAAGCCGTCTCCTTCGTCCCGATCTCTGGCTGGCACGGTGACAACATGCTTGAGGAGTCGCCTAAAGTAAGACACTTCCGTTTTTCAAA------------GGGATTAGCAGTCTTACATGATCATAGCATGCCA--TGGTACAAGGGTTGGACTAAGGAGACC---AAGAGT---GGTGTCATCAAGGGAAAGACCCTCCTTGATGCCATCGACGCCATTGAGCCTCCTGTTCGTCCCCAGGAGAAGCCC-CTTCGTCTCCCCCTT
>Fuscoporia_bambusae_Dai_16615
AGTGGGAC--------------GCTT-GA-GCTGGCA--------------TTGCAGG-TGCTCGGCGTCT-------CCA--TTCATTCCA-ATTCAA-ACACC--TGTGCAC---CGAGAAC---GTG-AG-TTGGGTTATTGGATCTGTGGTTC-----------------ATTTATTCCCTTATTTGGGTTGA-ACTTAGTGAAGGT-GCCC-CGCTTTCGTTTCTTAT-----TACAAACTCGTT-ATATTGTTTTGTAGAATGT-A-TCGCCTTTAAATAGGCAAAGTC-TAAATACAACTTTCAACAACGGATCTCTTGGCTCTCGCATCGATGAAGAACGCAGCGAAATGCGATAAGTAATGTGAATTGCAGAATTCAGTGAATCATCGAATCTTTGAACGCACCTTGCGCTCCTTGGTATTCCGAGGAGCATGCCTGTTTGAGTGTCATTATGTACTCAACTCCCTTGA-TTTTTTT---AAATAAAATCATTCGAGTTGGATTTGGAGG-TTCTTCATGCTGG-----TCCTCGCGGATCGGCTCCTCTCAAATGCATTAGCTGAGCTTTCGCTTGATGCAATGGTGTAATAAT--TATCTTC--ACCGA-TGCAACTAGTGATAT--AGGCTTGCTTC-TAATCGTCTCCTA------TCCGAGACATTATAAAAGATAAA----------CCCTTTTCGGGGGGAGAC-TC-TTTTTGACTCTTCTGACCTCCCCTAGTAACTGCGAGTGAAGCGGGAAAAGCTCAAATTTAAAATCTGGCGGCTTCGTCGCCCGAGTTGTAATCTGGAGAAGCGTTTTCCGTGCTGGACCGTGTACAAGTCTCTTGGAATAGAGCGTCATAGAGGGTGAGAATCCCGTCCATGACACGGACTACCAGTGCTTTGTGATACGCTCTCGAAGAGTCGAGTTGTTTGGGAATGCAGCTCAAAATGGGTGGTAAATTCCATCTAAAGCTAAATATTGGCGAGAGACCGATAGCGAACAAGTACCGTGAGGGAAAGATGAAAAGCACTTTGGAAAGAGAGTTAAACAGTACGTGAAATTGTTGAAAGGGAAACGCTTGAAGTCAGTCGCGTCTTGCTTGACTCAGCCTTGC---CTCGGCTTG----GTGTATTTCAAGTAAGACGGGTCAACATCGATTTTGACCGGTGGACAAAGGGAGG-GGGAATGTGGCACTCTTC--GGGGTGTG-TTATAGCCTCCTTTCATATACATCGGT-TGGGATCGAGGCCCGCAGCGCGCCC-----TT-GTGGCCGGAGGTTCGCCTCACGTA---TCGCGCTTAGGATGTTGGCATAATGGCTTTAAGCGACCCGTCTTGAAACACGGACCAAGGAGTCTAACATGCTCGCGAGTGTTA-GGGTGGAAAACCCTTGCGCGTAATG-AAAGTAAA-AGTTGAGAGCCTCCGCAAGGGGGTGCACCGACGCCCGGCCCTGAAGTTCTCTGACGGTGCTGCGGTAGAGCGCGTATGTTGGGACCCGAAAGATGGTGAACTATGCCTGAATAGGGCGAAGCCAGAGGAAACTCTG-GTGGAGGCTCGTAGCGATTCTGACGTGCAAATCGATCGTCAAATTTGGGTATAGGGGCGAAAGACTAATCGAACCATCTAGTAGCTGGTTCCTGCCGAAGTTTCCCTCAGGATAGCAGAAACTCATATCAGATTTATGTGGTAAAGCGAATGATTAGAGGCCTTGGGGTTGAAACAACCTTAACCTATTCTCAAACTTTAAATATGTAAGAACGAGTGGTCTCTTGGTTGGACCGCTCGACGATT-GAGAGTTTCTAGTGGGCCATTTTTGGTAAGCAGAACTGGCGATGCGGGATGAACCGAACG-CGAGGTTAAGGTGCCGGAATGCACGCTCATCAGACACCACAAAAGGTGTTAGTTCATCTAGACAGCAGGACGGTGGCCATGGAAGTCGGAATCCGCTAAGGAGTGTGTAACAACTCACCTGCCGAATGAACTAGCCCTGAAAATGGATGGCGCTCAAGCGTGCTACCCATACCTCGCCGT-CCGTGTTGAAGTGATGCGCGGACGAGTAGGCAGGCGTGG--AGGT-CCGTGAAGAAGCC-------------------------------------------------------------------------------------------------------------------------------------------------------------------------------------------------------------------------------------------------------------------------------------------------------------------------------------------------------------------------------------------------------------------------------------------------------------------------------------------------------------------------------------------------------------------------------------------------------------------------------------------ATCATTGCTGCTGGTACTGGTGAGTTCGAAGCGGGTATCTCGAAGGACGGCCAAACTCGCGAGCACGCTTTGCTTGCCTTTACGCTCGGTGTGCGTCAGCTCATCGTCGCAGTCAACAAAATGGACACCACCAAGGTTTGTTATTGTCAT-----GATATACGTGCGGTAGCAAGTGTATGTTAATTGTTATTCCAG---------TGGTCCGAGGAGCGATTCAATGAAATCGTCAAGGAGACGTCCAACTTCATCAAGAAAGTCGGTTACAACCCGAAGGCCGTATCCTTCGTCCCCATCTCTGGCTGGCACGGTGATAACATGCTTGAGGAATCCTCAAAAGTTCGTTGTTTTAGCTCAGATCCC---GGT-----TACATAATTGACAAATGGTATCTATAGCATGCCG--TGGTACAAAGGCTGGACCAAGGAGACC---AAAGCT---GGTGTTGTCAAGGGCAAGACTCTTCTTGATGCCATCGACGCTATCGAGCCGCCCGTTCGCCCGGAGAACAAGCCA-CTCCGCCTTCCCCTT
>Fuscoporia_gilva_CMW48145
AGTGGGAC--------------GCTT-GA-GCTGGCA--------------CTGCAGG-TGCTCGGCGTCT-------CCA--TTCATTCCA-ATTCAA-ACACC--TGTGCACCT-CGAGAAC---GTG-AG-TTGGGTTATTCGATCTGTGGTTC-----------------ATTTATTCCCTTATTTGGGTTGA-ACTTAGTGAAAGT-G-CC-CGCTTTCGTTTCTTAT-----TACAAACTCGTT-ATATTGTTTTGTAGAATGT-A-TCGCCTTTAAATAGGCAAAGTC-TAAATACAACTTTCAACAACGGATCTCTTGGCTCTCGCATCGATGAAGAACGCAGCGAAATGCGATAAGTAATGTGAATTGCAGAATTCAGTGAATCATCGAATCTTTGAACGCACCTTGCGCTCCTTGGTATTCCGAGGAGCATGCCTGTTTGAGTGTCATTATGTACTCAACTCCCTTGA-TTTTTTT----AATAAAATCATTCGAGTTGGATTTGGAGG-TTCTTCATGCTGG-----TCCTCGCGGATCGGCTCCTCTCAAATGCATTAGCTGAGCTTTCGCTTGATGCAATGGTGTAATAAT--TATCTTC--ACCGA-TGCAACTAGTGATAT--AGGCTTGCTTC-TAATCGTCTCCTA------TCCGAGACATTATAAAAGATAAA----------CCCTTTTCGGGGGGAGAC-TC-TTTTTGACTCTTCTGACCTCCCCTAGTAACTGCGAGTGAAGCGGGAAAAGCTCAAATTTAAAATCTGGTGGTTTTGCCATCCGAGTTGTAATCTGGAGAAGCGTTTTCTGTGCTGGACCGTGTACAAGTCTCTTGGAACAGAGCGTCATAGAGGGTGAGAATCCCGTCCATGACACGGACGCCCAGTGCTATGTGATACGTTTTCAAAGAGTCGAGTTGTTTGGGAATGCAGCTCAAAATGGGTGGTAAGCTCCATCTAAAGCTAAATATTGGCGAGAGACCGATAGCGAACAAGTACCGTGAGGGAAAGATGAAAAGCACTTTGGAAAGAGAGTTAAACAGTACGTGAAATTGTTGAAAGGGAAACGCTTGAAGTTAGTCGCGTCTTACTTGACTCAGCCTTGC---CTCGGCTTG----GTGTATTTCATGTGAGACGGGTCAACATCGATTTCGACCGGCAGACAAGGGGAGT-AAGAATGTGGCACTCTTC--GGAGTGTG-TTATAGCTTATTCTCATATGTGTCGGT-TGGGATCGAGGACCGCAGCGCGCCC-----TT-GTGGCCGGAGGTTCGCCTCACGTT---ACGCGCTTAGGATGTTGGCATAATGGCTTTAAGCGACCCGTCTTGAAACACGGACCAAGGAGTCTAACATGCTCGCGAGTGTTA-GGGTGGAAAACCCTTGCGCAGAATG-AAAGTAAA-AGTTGGGAACCTCCGCAAGGGGGCGCACCGACGCCCGGCCCAGAAGTTTACGGACGGTGCTGCGGTAGAGCGCGTATGTTGGGACCCGAAAGATGGTGAACTATGCCTGAATAGGGCGAAGCCAGGGGAAACCCTGTGTGGAGGCTCGTAGCGATTCTGACGTGCAAATCGATCGTCAAATTTGGGTATAGGGGCGAAAGACTAATCGAACCATCTAGTAGCTGG----------------------------------------------------------------------------------------------------------------------------------------------------------------------------------------------------------------------------------------------------------------------------------------------------------------------------------------------------------------------------------------------------------------------------------------------------------------------------------------------------------------------------------------------------------------------------------------------------------------------------------------------------------------------------------------------------------------------------------------------------------------------------------------------------------------------------------------------------------------------------------------------------------------------------------------------------------------------------------------------------------------------------------------------------------------------------------------------------------------------ATCATTGCTGGTGGTACCGGTGAGTTCGAGGCCGGTATCTCCAAGGACGGCCAGACTCGCGAGCATGCTCTGCTTGCATTCACGCTCGGTGTGCGTCAGCTCATCGTTGCGGTCAACAAAATGGACACTACCAAGGTTCGTAGCCATTTAA----AAAAAACTTGAAAAAATGTTGACAC-TAAACCATTATCAG-----------TGGTCTGAGGATCGTTTCAACGAAATCGTCAAGGAGACGTCCAGTTTCATCAAGAAGGTCGGTTACAACCCGAAGGCCGTCTCCTTCGTCCCGATTTCTGGCTGGCACGGTGACAACATGCTTGAGGAGTCGCCTAAAGTAAGATTATTCTATTTTTAA--------------GGGATCAGCAGTCTTACATGATTATAGCATGCCA--TGGTACAAGGGTTGGACTAAGGAGACC---AAGGCT---GGTGTCGTCAAGGGAAAGACCCTCCTTGACGCCATTGACGCCATTGAGCCTCCTGTTCGTCCCCAGGACAAGCCG-CTTCGTCTCCCCCTT
>Fuscoporia_plumeriae_Dai_17814
AGTGGGAC--------------GCTT-GA-GCTGGCA--------------TTGCAGG-TGCTCGGCGTCT-------CCA--TTCATTCCA-ATTCAA-ACACC--TGTGCACCT-CGAGAAC---GTG-AG-TTGGGTTATTGGATCTGTGGTTC-----------------ATTTATTCCCTTATTTGGGTTGA-ACTTAGTGAAGGT-GCCC-CGCTTTCGTTTCTTAT-----TACAAACTCGTT-ATATTGTTTTGTAGAATGT-A-TCGCCTTTAAATAGGCAAAGTC-TAAATACAACTTTCAACAACGGATCTCTTGGCTCTCGCATCGATGAAGAACGCAGCGAAATGCGATAAGTAATGTGAATTGCAGAATTCAGTGAATCATCGAATCTTTGAACGCACCTTGCGCTCCTTGGTATTCCGAGGAGCATGCCTGTTTGAGTGTCATTATGTACTCAACTCCCTTGA-TTTTTTT----AATAAAATCATTCGAGTTGGATTTGGAGGTTTCTTCATGCTGG-----TCCTCGCGGATCGGCTCCTCTCAAATGCATTAGCTGAGCTTTCGCTTGATGCAATGGTGTAATAAT--TATCTTC--ACCGA-TGCAACTAGTGATAT--AGGCTTGCTTC-TAATCGTCTCCTA------TCCGAGACATTATAAAAGATAAA----------CCCTTTTCGGGGGGAGAC-TC-TTTTTGACTCTTCTGACCTCCCCTAGTAACTGCGAGTGAAGCGGGAAAAGCTCAAATTTAAAATCTGGCGGTTCTGCCGTCCGAGTTGTAATCTGGAGAAGCGTTTTCTGTGCTGGACCGTGTACAAGTCTCTTGGAACAGAGCGTCATAGAGGGTGAGAATCCCGTCCATGACACGGACGCCCAGTGCTATGTGATACGTTTTCAAAGAGTCGAGTTGTTTGGGAATGCAGCTCAAAATGGGTGGTAAGCTCCATCTAAAGCTAAATATTGGCGAGAGACCGATAGCGAACAAGTACCGTGAGGGAAAGATGAAAAGCACTTTGGAAAGAGAGTTAAACAGTACGTGAAATTGTTGAAAGGGAAACGCTTGAAGTTAGTCGCGTCTTACTTGACTCAGCCTTGC---CTCGGCTTG----GTGTATTTCATGTGAGACGGGTCAACATCGATTTTGACCGGCAGAGAAGGGGAGC-GAGAATGTGGCATTCTTC--GGAGTGTG-TTATAGCTTGCTCTCATATGTGTCGGT-TGGGATCGAGGCCTGCAGCGCGCCC-----TT-GTGGCCGGAGGTTCGCCTCACGTT---ACGCGCTTAGGATGTTGGCATAATGGCTTTAAGCGACCCGTCTTGAAACACGGACCAAGGAGTCTAACATGCTCGCGAGTGTTA-GGGTGGAAAACCCTTGCGCAGAATG-AAAGTAAA-AGTTGGGAACCTCCGCAAGGGGGCGCACCGACGCCCGGCCCAGAAGTTTACGGACGGTGCTGCGGTAGAGCGCGTATGTTGGGACCCGAAAGATGGTGAACTATGCCTGAATAGGGCGAAGCCAGGGGAAACCCTGTGTGGAGGCTCGTAGCGATTCTGACGTGCAAATCGATCGTCAAATTTGGGTATAGGGGCGAAAGACTAATCGAACCATCTAGTAGCTGGTTCCTGCCGAAGTTTCCCTCAGGATAGCAGAAACTCGTATCAGATTTATGTGGTAAAGCGAATGATTAGAGGAGCTAGGGATAAATTATCCTTAACCTATTCTCAAACTTTAAATATGTAAGAACGAGCCGTCTCTTAGTTGGACCGCTCGACGATT-GAGAGTTTCTAGTGGGCCATTTTTGGTAAGCAGAACTGGCGATGCGGGATGAACCGAACG-CGAGGTTAAGGTGCCGGAATGCACGCTCATCAGACACCACAAAAGGTGTTAGTTCATCTAGACAGCAGGACGGTGGCCATGGAAGTCGGAACCCGCTAAGGAGTGTGTAACAACTCACCTGCCGAATGAACTAGCCCTGAAAATGGATGGCGCTCAAGCGTGCTACCCATACCTCGCCGT-CCGCGTTGAAGTGACGCGCGGACGAGTAGGCAGGCGTGG--AGGT-CCGTGAAGAAGCC-------------------------------------------------------------------------------------------------------------------------------------------------------------------------------------------------------------------------------------------------------------------------------------------------------------------------------------------------------------------------------------------------------------------------------------------------------------------------------------------------------------------------------------------------------------------------------------------------------------------------------------------ATCATTGCTGGTGGTACTGGTGAGTTCGAGGCTGGTATCTCCAAGGATGGCCAGACTCGCGAGCACGCTTTGCTTGCATTCACGCTCGGTGTGCGTCAGCTCATCGTTGCGGTCAACAAAATGGACACTACCAAGGTTCGTAGCTTACT--------TGCACTTG-AAAAATCATGTCAT-TGAACTATTATCAG-----------TGGTCTGAGGATCGTTTCAACGAAATCGTCAAGGAGACGTCCAGCTTCATCAAGAAGGTTGGTTACAACCCGAAGGCCGTCTCTTTCGTTCCGATTTCTGGCTGGCACGGTGACAACATGCTTGAGGAGTCCGTCAAAGTACGTATTTTCAAATATTTAGT------------CAGACACTCTTTCTCACCTGCTTATAGCATGCCG--TGGTACAAGGGCTGGACTAAGGAGACC---AAGGGC---GGTGTCGTCAAAGGAAAGACTCTCCTTGACGCCATTGACGCCATTGAGCCCCCTGTCCGTCCCCAGGACAAGCCT-CTCCGTCTCCCCCTC
>Fuscoporia_gilva_CMW47749
AGTGGGAC--------------GCTT-GA-GCTGGCA--------------CTGCAGG-TGCTCGGCGTCT-------CCA--TTCATTCCA-ATTCAA-ACACC--TGTGCACCT-CGAGAAC---GTG-AG-TTGGGTTATTCGATCTGTGGTTC-----------------ATTTATTCCCTTATTTGGGTTGA-ACTTAGTGAAAGT-G-CC-CGCTTTCGTTTCTTAT-----TACAAACTCTTT-ATATTGTTTTGTAGAATGT-A-TCGCCTTTCTA-AGGCAAAGTC-TAAATACAACTTTCAACAACGGATCTCTTGGCTCTCGCATCGATGAAGAACGCAGCGAAATGCGATAAGTAATGTGAATTGCAGAATTCAGTGAATCATCGAATCTTTGAACGCACCTTGCGCTCCTTGGTATTCCGAGGAGCATGCCTGTTTGAGTGTCATTATGTACTCAACTCCCTTGA-TTTTTT--------GAAATCATTCGAGTTGGATTTGGAGG-TTCTTTATGCTGG-----TCTTCATGGATCGGCTCCTCTTAAATGCATTAGCTGAGCTTTCGCTTGATGCAATGGTGTAATAAT--TATCTTC--ACCGA-TGTAACTAGTGATAT--GGGCTTGCTTC-TAATCGTCTCCTA------TCCGAGACATTATAAAAGATAAA----------CCCTTTTCGGGGG--GAC-TC-TTTTTGACTCTTCTGACCTCCCCTAGTAACTGCGAGTGAAGCGGGAAAAGCTCAAATTTAAAATCTGGTGGTTTTGCCATCCGAGTTGTAATCTGGAGAAGCGTTTTCTGTGCTGGACCGTGTACAAGTCTCTTGGAACAGAGCGTCATAGAGGGTGAGAATCCCGTCCATGACACGGACGCCCAGTGCTATGTGATACGTTTTCAAAGAGTCGAGTTGTTTGGGAATGCAGCTCAAAATGGGTGGTAAGCTCCATCTAAAGCTAAATATTGGCGAGAGACCGATAGCGAACAAGTACCGTGAGGGAAAGATGAAAAGCACTTTGGAAAGAGAGTTAAACAGTACGTGAAATTGTTGAAAGGGAAACGCTTGAAGTTAGTCGCGTCTTACTTGACTCAGCCTTGC---CTCGGCTTG----GTGTATTTCATGTGAGACGGGTCAACATCGATTTCGACCGGCAGACAAGGGGAGT-AAGAATGTGGCACTCTTC--GGAGTGTG-TTATAGCTTATTCTCATATGTGTCGGT-TGGGATCGAGGACCGCAGCGCGCCC-----TT-GTGGCCGGAGGTTCGCCTCACGTT---ACGCGCTTAGGATGTTGGCATAATGGCTTTAAGCGACCCGTCTTGAAACACGGACCAAGGAGTCTAACATGCTCGCGAGTGTTA-GGGTGGAAAACCCTTGCGCAGAATG-AAAGTAAA-AGTTGGGAACCTCCGCAAGGGGGCGCACCGACGCCCGGCCCAGAAGTTTACGGACGGTGCTGCGGTAGAGCGCGTATGTTGGGACCCGAAAGATGGTGAACTATGCCTGAATAGGGCGAAGCCAGGGGAAACCCTGTGTGGAGGCTCGTAGCGATTCTGACGTGCAAATCGATCGTCAAATTTGGGTATAGGGGCGAAAGACTAATCGAACCATCTAGTAGCTGGTTCCTG----------------------------------------------------------------------------------------------------------------------------------------------------------------------------------------------------------------------------------------------------------------------------------------------------------------------------------------------------------------------------------------------------------------------------------------------------------------------------------------------------------------------------------------------------------------------------------------------------------------------------------------------------------------------------------------------------------------------------------------------------------------------------------------------------------------------------------------------------------------------------------------------------------------------------------------------------------------------------------------------------------------------------------------------------------------------------------------------------------------ATCATTGCTGGTGGTACCGGTGAGTTCGAGGCCGGTATCTCCAAGGACGGCCAGACTCGCGAGCATGCTCTGCTTGCATTCACGCTCGGTGTGCGTCAGCTCATCGTTGCGGTCAACAAAATGGACACTACCAAGGTTCGTAGCCATTTAA----AAAAAACTTGAAAAAATGTTGACAC-TAAACCATTACCAG-----------TGGTCTGAGGATCGTTTCAACGAAATCGTCAAGGAGACGTCCAGTTTCATCAAGAAGGTCGGTTACAACCCGAAGGCCGTCTCCTTCGTCCCGATTTCTGGCTGGCACGGTGACAACATGCTTGAGGAGTCGCCTAAAGTAAGATTATTCTATTTTTAA--------------GGGATCAGCAGTCTTACATGATTATAGCATGCCA--TGGTACAAGGGTTGGACTAAGGAGACC---AAGGCT---GGTGTCGTCAAGGGAAAGACCCTCCTTGACGCCATTGACGCCATTGAGCCTCCTGTTCGTCCCCAGGACAAGCCG-CTTCGTCTCCCCCTT
>Fuscoporia_gilvoides_MUKM_2
AGCGGGGT--------------TCTT-GA-GCTGGCA--------------CTGCAGG-TGCTCAGAGCCT-------CCA--TTCATTCCA-ATTCAA--CCCC--TGTGCACTT-TTGAGAACCGATA-AG-TTGGGTACGGAGCACGGT------------------------TCATTTCCTTTTTTGGGTTGA-ACTTAGTGAAGTG-TCCG-CTTTCGTGTTTCTTAT-----TACAAACTCTAT-ATATTGTTTTGTAGAATGT-A-TCGCCTTTGATTAGGCAAAGTC-TAAATACAACTTTCAACAACGGATCTCTTGGCTCTCGCATCGATGAAGAACGCAGCGAAATGCGATAAGTAATGTGAATTGCAGAATTCAGTGAATCATCGAATCTTTGAACGCACCTTGCGCTCCTTGGTATTCCGAGGAGCATGCCTGTTTGAGTGTCATTATATTCTCAACTCTCTTGA-TTTTTTT--------GAATCGCTTGAGTTGGATTTGGAGG-TT-TTTATGCTGG-----GCCTCACGGATCGGCTCCTCTTAAATGCATTAGCTGAGCTTTTACTTGATGCAATGGTGTAATAAT--TATCTTC--ACCGA-TGTAACTAGTGAAAT--AAGCTTGCTTC-TAATCGTCTCTCA------ATCGAGACACTATAAAAAAAAGG----------GCAACC-----------T-TT-TCTTTGACTCTCTTGACCT----TAATAACTGCGAGTGAAGCGGGAAAAGCTCAAATTTAAAATCTGGCGGTTCTGCCGTCCGAGTTGTAATCTGGAGAAGCGTTTTCTGTGCTGGACCGTGTACAAGTCTCTTGGAACAGAGCGTCATAGAGGGTGAGAATCCCGTCCATGACACGGACGCCCAGTGCTATGTGATACGTTTTCAAAGAGTCGAGTTGTTTGGGAATGCAGCTCAAAATGGGTGGTAAGCTCCATCTAAAGCTAAATATTGGCGAGAGACCGATAGCGAACAAGTACCGTGAGGGAAAGATGAAAAGCACTTTGGAAAGAGAGTTAAACAGTACGTGAAATTGTTGAAAGGGAAACGCTTGAAGTTAGTCGCGTCTTACTTGACTCAGCCTTGC---CTCGGCTTG----GTGTATTTCATGTGAGACGGGTCAACATCGATTTTGACCGGCAGAGAAGGGGGGC-GAGAATGTGGCATTCTTC--GGAGTGTG-TTATAGCTTACTCTCATATGTGTCGGT-TGGGATCGAGGCCCGCAGCGCGCCC-----TT-GTGGCCGGAGGTTCGCCTCACGTT---ACGCGCTTAGGATGTTGGCATAATGGCTTTAAGCGACCCGTCTTGAAACACGGACCAAGGAGTCTAACATGCTCGCGAGTGTTA-GGGTGGAAAACCCTTGCGCAGAATG-AAAGTAAA-AGTTGGGAACCTCCGCAAGGGGGCGCACCGACGCCCGGCCCAGAAGTTTACGGACGGTGCTGCGGTAGAGCGCGTATGTTGGGACCCGAAAGATGGTGAACTATGCCTGAATAGGGCGAAGCCAGGGGAAACCCTGTGTGGAGGCTCGTAGCGATTCTGACGTGCAAATCGATCGTCAAATTTGGGTATAGGGGCGAAAGACTAATCGAACCATCTAGTAGCTGGTTCCTGCCGAAGTTTCCCTCAGGATAGCAGAAACTCGTATCAGATTTATGTGGTAAAGCGAATGATTAGAGGAGCTAGGGATAAATTATCCTTAACCTATTCTCAAACTTTAAATATGTAAGAACGAGCCGTCTCTTAGTTGGACCGCTCGACGATT-GAGAGTTTCTAGTGGGCCATTTTTGGTAAGCAGAACTGGCGATGCGGGATGAACCGAACG-CGAGGTTAAGGTGCCGGAATGCACGCTCATCA----------------------------------------------------------------------------------------------------------------------------------------------------------------------------------------------------------------ATTCTTGCAGGAATGGGGTCTGGATGGCCTGGAAGAGAATGCTCAATCGACTAATTTGACGAAAGTATTCGTCAATGGTGTATGGTTGGGTGTCCATCGGGATCCATCCGGACTTGTACGAACTCTCAGAATGTTGAGACGAAGAGACGATATAAGTACGGAGGTTTCCATTGTACGAGACATTCGAGAAAGGGAACTGCGCATAAACACCGATGCTGGCCGTGTTTGCAGGCCTCTTTTTATTGTTGAAGATCACAAACTTAAGCTCAAGCGCCAGCATTTACGGTGGATCCAAAAAAAATACAGAGTCGAAGAAAGACCGTA------TTCAGAAGAAAGAGATGTGATGTCGGAAGGAGAAACAGAAGATGAAGATGCGGAGGGTGTCGAGCCCAGAATGAAGAGAAAGAAGAAGCCGTATAGGTGGGGTTCTCTGGTGAAAGATGGGATTATTGAGTATTTGGACGCCGAGGAAGAGGAGACGGTCATGATCTGTATGACCCCAGACGACTTGGTCGAGTCGCGCTTGATGAGGCAAGGCATCGACCCACGTCAGGAGGGAGATTTTGATCCCGCAGCCCGTTTGAAATCGGTTC-CTATGGCCCACACATGGAC------------------------------------ATCTCCAAGGATGGCCAGACTCGCGAGCACGCTCTGCTTGCATTCACGCTCGGTGTGCGTCAGCTCATCGTTGCGGTCAACAAAATGGACACTACCAAGGTTCGTGTCTTACT--------TGTACTTG-AAAAATCATGTCAA-TGAACTATTATCAG-----------TGGTCTGAGGATCGTTTCAACGAAATCGTCAAGGAGACGTCCAACTTTATCAAGAAGGTTGGTTACAACCCGAAGGCCGTCTCTTTTGTCCCGATTTCTGGCTGGCACGGTGACAACATGCTTGAGGAGTCCGCCAAAGTACGAATTTTCAAATATCCAGA------------CAGACCCTCTTTCTCACCTATTTATAGCATGCCG--TGGTACAAGGGCTGGACTAAGGAGACC---AAGGGC---GGTGTCGTCAAAGGAAAGACTCTCCTTGACGCCATTGACGCCATTGAGCCCCCTGTCCGTCCCCAGGACAAGCCT-CTCCGTCTCCCCCTC
>Fuscoporia_chinensis_Cui_11209
AGCGGGGT--------------TCTT-GA-GCTGGCA--------------CTGCAGG-TGCTCAGAGCCT-------CCA--TTCATTCCA-ATTCAA--CCCC--TGGGCACTT-TTGAGAACCGATA-AG-TTGGGTACGGAGCACGGT------------------------TCATTTCCTTTTTTGGGTTGA-ACTTAGTGAAGTG-TCCG-CTTTCGTGTTTCTTAT-----TACAAACTCTAT-ATATTGTTTTGTAGAATGT-A-TCGCCTTTGATTAGGCAAAGTC-TAAATACAACTTTCAACAACGGATCTCTTGGCTCTCGCATCGATGAAGAACGCAGCGAAATGCGATAAGTAATGTGAATTGCAGAATTCAGTGAATCATCGAATCTTTGAACGCACCTTGCGCTCCTTGGTATTCCGAGGAGCATGCCTGTTTGAGTGTCATTATATTCTCAACTCTCTTGA-TTTTTTT--------GAATCGCTTGAGTTGGATTTGGAGG-TT-TTTATGCTGG-----CCCTCACGGATCGGCTCCTCTTAAATGCATTAGCTGAGCTTTTACTTGATGCAATGGTGTAATAAT--TATCTTC--ACCGA-TGTAACTAGTGAAAT--AGGCTTGCTTC-TAATCGTCTCTTA------ATCGAGACACTATAAGAAAAAGG----------GCAACC-----------T-TT-TCTTTGACTCTCTTGACCTCCCCTAGTAACTGCGAGTGAAGCGGGAAAAGCTCAAATTTAAAATCTGGCGGTTCTGCCGTCCGAGTTGTAATCTGGAGAAGCGTTTTCTGTGCTGGACCGTGTACAAGTCTCTTGGAACAGAGCGTCATAGAGGGTGAGAATCCCGTCCATGACACGGACGCCCAGTGCTATGTGATACGTTTTCAAAGAGTCGAGTTGTTTGGGAATGCAGCTCAAAATGGGTGGTAAGCTCCATCTAAAGCTAAATATTGGCGAGAGACCGATAGCGAACAAGTACCGTGAGGGAAAGATGAAAAGCACTTTGGAAAGAGAGTTAAACAGTACGTGAAATTGTTGAAAGGGAAACGCTTGAAGTTAGTCGCGTCTTACTTGACTCAGCCTTGC---CTCGGCTTG----GTGTATTTCATGTGAGACGGGTCAACATCGATTTTGACCGGCAGAGAAGGGGGGC-GAGAATGTGGCATTCTTC--GGAGTGTG-TTATAGCTTACTCTCATATGTGTCGGT-TGGGATCGAGGCCCGCAGCGCGCCC-----TT-GTGGCCGGAGGTTCGCCTCACGTT---ACGCGCTTAGGATGTTGGCATAATGGCTTTAAGCGACCCGTCTTGAAACACGGACCAAGGAGTCTAACATGCTCGCGAGTGTTA-GGGTGGAAAACCCTTGCGCAGAATG-AAAGTAAA-AGTTGGGAACCTCCGCAAGGGGGCGCACCGACGCCCGGCCCAGAAGTTTACGGACGGTGCTGCGGTAGAGCGCGTATGTTGGGACCCGAAAGATGGTGAACTATGCCTGAATAGGGCGAAGCCAGGGGAAACCCTGTGTGGAGGCTCGTAGCGATTCTGACGTGCAAATCGATCGTCAAATTTGGGTATAGGGGCGAAAGACTAATCGAACCATCTAGTAGCTGGTTCCTGCCGAAGTTTCCCTCAGGATAGCAGAAACTCGTATCAGATTTATGTGGTAAAGCGAATGATTAGAGGAGCTAGGGATAAATTATCCTTAACCTATTCTCAAACTTTAAATATGTAAGAACGAGCCGTCTCTTAGTTGGACCGCTCGACGATT-GAGAGTTTCTAGTGGGCCATTTTTGGTAAGCAGAACTGGCGATGCGGGATGAACCGAACG-CGAGGTTAAGGTGCCGGAATGCACGCTCATCAGACACCACAAAAGGTGTTAGTTCATCTAGACAGCAGGACGGTGGCCATGGAAGTCGGAACCCGCTAAGGAGTGTGTAACAACTCACCTGCCGAATGAACTAGCCCTGAAAATGGATGGCGCTCAAGCGTGCTACCCATACCTCGCCGT-CCGCGTTGAAGTGACGCGCGGACGAGTAGGCAGGCGTGG--AGGT-CCGTGAAGAAGCCGTTCTTGCAGGAATGGGGTCTGGATGGCCTGGAGGAGAATGCTCAATCGACTAATTTGACGAAAGTATTCGTCAATGGTGTATGGTTGGGTGTCCATCGGGATCCGTCCGGACTTGTACGAACTCTCAGAATGTTGAGACGAAGAGACGATATCAGTACGGAGGTTTCCATTGTACGAGACATTCGAGAAAGGGAACTGCGCATAAACACCGATGCTGGCCGTGTTTGCAGGCCTCTTTTTATTGTTGAAGATCACAAGCTTAAGCTCAAGCGCCAGCATTTACGGTGGATCCAAAAAAAATACAGAGTCGAAGAAAGACCGTA------TTCAGAAGAAAGAGATGTGATGTCGGAAGGAGAAACAGAAGATGAAGATGCGGAGGGTGTCGAGCCCAGAATGAAGAGAAAGAAGAAGCCGTATAGGTGGGGTTCTCTGGTGAAAGATGGGATTATTGAGTATTTGGACGCCGAGGAAGAGGAGACGGTTATGATCTGTATGACCCCTGACGACTTGGTCGAGTCGCGCTTGATGAGGCAAGGCATCGATCCACGCCAGGAGGGAGATTTTGATCCTGCAGCCCGTTTGAAATCGGTTC-CTATGGCTCACACATGGAC-----------------------------------------------------------------------------------------------------------------------------------------------------------------------------------------------------------------------------------------------------------------------------------------------------------------------------------------------------------------------------------------------------------------------------------------------------------------------------------------------------------------------------------------------------------------
>Fuscoporia_gilvoides_MUGBt
AGCGGGGT--------------TCTT-GA-GCTGGCA--------------CTGCAGG-TGCTCAGAGCCT-------CCA--TTCATTCCA-ATTCAA--CCCC--TGTGCACTT-TTGAGAACCGATA-AG-TTGGGTACGGAGCACGGT------------------------TCATTTCCTTTTTTGGGCTGA-ACTTAGTGAAGTG-TCCG-CTTTCGTGTTTCTTAT-----TACAAACTCTAT-ATATTGTTTTGTAGAATGT-A-TCGCCTTTGATTAGGCAAAGTC-TAAATACAACTTTCAACAACGGATCTCTTGGCTCTCGCATCGATGAAGAACGCAGCGAAATGCGATAAGTAATGTGAATTGCAGAATTCAGTGAATCATCGAATCTTTGAACGCACCTTGCGCTCCTTGGTATTCCGAGGAGCATGCCTGTTTGAGTGTCATTATATTCTCAACTCTCTTGA-TTTTTTT--------GAATCGCTTGAGTTGGATTTGGAGG-TT-TTTATGCTGG-----CCCTCACGGATCGGCTCCTCTTAAATGCATTAGCTGAGCTTTTACTTGATGCAATGGTGTAATAAT--TATCTTC--ACCGA-TGTAACTAGTGAAAT--AGGCTTGCTTC-TAATCGTCTCTTA------ATCGAGACACTATAAGAAAAAGG----------GCAACC-----------T-TT-TCTTTGACTCTCTTGACCTCCCCTAGTAACTGCGAGTGAAGCGGGAAAAGCTCAAATTTAAAATCTGGCGGTTCTGCCGTCCGAGTTGTAATCTGGAGAAGCGTTTTCTGTGCTGGACCGTGTACAAGTCTCTTGGAACAGAGCGTCATAGAGGGTGAGAATCCCGTCCATGACACGGATGCCCAGTGCTATGTGATACGTTTTCAAAGAGTCGAGTTGTTTGGGAATGCAGCTCAAAATGGGTGGTAAGCTCCATCTAAAGCTAAATATTGGCGAGAGACCGATAGCGAACAAGTACCGTGAGGGAAAGATGAAAAGCACTTTGGAAAGAGAGTTAAACAGTACGTGAAATTGTTGAAAGGGAAACGCTTGAAGTTAGTCGCGTCTTACTTGACTCAGCCTTGC---CTCGGCTTG----GTGTATTTCATGTGAGACGGGTCAACATCGATTTTGACCGGCAGAGAAGGGGGGC-GAGAATGTGGCATTCTTC--GGAGTGTG-TTATAGCTTACTCTCATATGTGTCGGT-TGGGATCGAGGCCCGCAGCGCGCCC-----TT-GTGGCCGGAGGTTCGCCTCACGTT---ACGCGCTTAGGATGTTGGCATAATGGCTTTAAGCGACCCGTCTTGAAACACGGACCAAGGAGTCTAACATGCTCGCGAGTGTTA-GGGTGGAAAACCCTTGCGCAGAATG-AAAGTAAA-AGTTGGGAACCTCCGCAAGGGGGCGCACCGACGCCCGGCCCAGAAGTTTACGGACGGTGCTGCGGTAGAGCGCGTATGTTGGGACCCGAAAGATGGTGAACTATGCCTGAATAGGGCGAAGCCAGGGGAAACCCTGTGTGGAGGCTCGTAGCGATTCTGACGTGCAAATCGATCGTCAAATTTGGGTATAGGGGCGAAAGACTAATCGAACCATCTAGTAGCTGGTTCCTGCCGAAGTTTCCCTCAGGATAGCAGAAACTCGTATCAGATTTATGTGGTAAAGCGAATGATTAGAGGAGCTAGGGATAAATTATCCTTAACCTATTCTCAAACTTTAAATATGTAAGAACGAGCCGTCTCTTAGTTGGACCGCTCGACGATT-GAGAGTTTCTAGTGGGCCATTTTTGGTAAGCAGAACTGGCGATGCGGGATGAACCGAAAGCCAAGGTTAAGGTGCCGGAATGCACGCTCATCAGAACCCACAAAAGGGGTTAGTTCTTCTAGACGCCAGGAC-GTGGGCCTGGAAATCCGAACCCGCTAAGGAAGGGGGAAAAACTCCCCTGCCCAAAGAACTACCCCCGAAAA-GGAGGGGGCTCAAGGG-GGTACCCAAACCCCCCGTC-CCCCTTTAAATGAGCGCGCGAAA------------------------------------ATTCTTGCAGGAATGGGGTCTGGATGGCCTGGAAGAGAATGCTCAATCGACTAATTTGACGAAAGTATTCGTCAATGGTGTATGGTTGGGTGTCCATCGGGATCCGTCCGGACTTGTACGAACTCTCAGAATGTTGAGACGAAGAGACGATATCAGCACGGAGGTTTCCATTGTACGAGACATTCGAGAAAGGGAACTGCGCATAAACACCGATGCTGGCCGTGTTTGCAGGCCTCTTTTTATTGTTGAAGATCACAAGCTTAAGCTCAAGCGCCAGCATTTACGGTGGATCCAAAAAAAATACAGAGTCGAAGAAAGGCCGTA------TTCAGAAGAAAGAGATGTGATGTCGGAAGGAGAAACAGAAGATGAAGATGCGGAGGGTGTCGAGCCCAGAATGAAGAGAAAGAAGAAGCCGTATAGGTGGGGTTCTCTGGTGAAAGATGGGATTATTGAGTATTTGGACGCCGAGGAAGAGGAGACGGTCATGATCTGTATGACCCCAGACGACTTGGTCGAGTCGCGCTTGATGAGGCAAGGCATCGACCCGCGTCAGGAGGGAGATTTTGATCCCGCAGCCCGTTTGAAATCGGTTC-CTATGGCCCACACATGGACATCATTGCTGGTGGTACTGGTGAGTTCGAGGCTGGTATCTCCAAGGATGGCCAGACTCGCGAGCACGCTCTGCTTGCATTCACGCTCGGTGTGCGTCAGCTCATCGTTGCGGTCAACAAAATGGACACTACCAAGGTTCGTGGCTTACT--------TGTACTTG-AAAAATCATGTCAA-TGAACTATTATCAG-----------TGGTCTGAGGATCGTTTCAACGAAATCGTCAAGGAAACGTCCAACTTTATCAAGAAGGTTGGTTACAACCCGAAGGCCGTCTCTTTCGTCCCGATTTCTGGCTGGCACGGTGACAACATGCTTGAGGAGTCCGCCAAAGTACGAATTTTCAAATATCCAGA------------CAGACCCTCTTTCTCACCTATTTATAGCATGCCG--TGGTACAAGGGATGGACTAAGGAGACC---AAGGGC---GGTGTCGTCAAAGGAAAGACTCTCCTTGACGCCATTGACGCCATTGAGCCCCCTGTCCGTCCCCAGGACAAGCCT-CTCCGTCTCCCCCTC
>Fuscoporia_karsteniana_Dai_11403_TYPE
AGCGGGGT--------------TCTT-GA-GCTGGCA--------------CTGCAGG-TGCTCAGAGCCT-------CCA--TTCATTCCA-ATTCAA--CCCC--TGTGCACTT-TTGAGAACCGATA-AG-TTGGGTACGGAGCACGGT------------------------TCATTTCCTTTTTTGGGTTGA-ACTTAGTGAAGTG-TCCG-CTTTCGTGTTTCTTAT-----TACAAACTCTAT-ATATTGTTTTGTAGAATGT-A-TCGCCTTTGATTAGGCAAAGTC-TAAATACAACTTTCAACAACGGATCTCTTGGCTCTCGCATCGATGAAGAACGCAGCGAAATGCGATAAGTAATGTGAATTGCAGAATTCAGTGAATCATCGAATCTTTGAACGCACCTTGCGCTCCTTGGTATTCCGAGGAGCATGCCTGTTTGAGTGTCATTATATTCTCAACTCTCTTGA-TTTTTTT--------GAATCGCTTGAGTTGGATTTGGAGG-TT-TTTATGCTGG-----CCCTCACGGATCGGCTCCTCTTAAATGCATTAGCTGAGCTTTTACTTGATGCAATGGTGTAATAAT--TATCTTC--ACCGA-TGTAACTAGTGAAAT--AGGCTTGCTTC-TAATCGTCTCTTA------ATCGAGACACTATAAGAAAAAGG----------GCAACC-----------T-TT-TCTTTGACTCTCTTGACCTCCCCTAGTAACTGCGAGTGAAGCGGGAAAAGCTCAAATTTAAAATCTGGCAGCTTCGTTGCCCGAGTTGTAATCTGGAGAAGCGTTTTCCGTGCTGGACCGTGTACAAGTCTCTTGGAATAGAGCGTCATAGAGGGTGAGAATCCCGTCCATGACACGGACTGCCAGTGCTCTGTGATACGCTCTCGAAGAGTCGAGTTGTTTGGGAATGCAGCTCAAAATGGGTGGTAAATTCCATCTAAAGCTAAATATTGGCGAGAGACCGATAGCGAACAAGTACCGTGAGGGAAAGATGAAAAGCACTTTGGAAAGAGAGTTAAACAGTACGTGAAATTGTTGAAAGGGAAACGCTTGAAGTCAGTCGCGTCTTGCTTGACTCAGCCTTGC---CTCGGCTTG----GTGTATTTCAAGTAGGACGGGTCAACATCGATTTTGACCGGTGGACAAGGGAGGG-AGGAATGTGGCACTCTTC--GGGGTGTG-TTATAGCCTTCTTTCATATACATCGGC-TGGGATCGAGGCCCGCAGCGCGCCC-----TT-GTGGCCGGAGGTTCGCCTCACGTA---TCGCGCTTAGGATGTTGGCATAATGGCTTTAAGCGACCCGTCTTGAAACACGGACCAAGGAGTCTAACATGCTCGCGAGTGTTA-GGGTGGAAAACCCTTGCGCGTAATG-AAAGTAAA-AGTTGAGAGCCTCCGCAAGGGGGTGCACCGACGCCCGGCCCTGAAGTTCTCTGACGGTGCTGCGGTAGAGCGCGTATGTTGGGACCCGAAAGATGGTGAACTATGCCTGAATAGGGCGAAGCCAGAGGAAACTCTG-GTGGAGGCTCGTAGCGATTCTGACGTGCAAATCGATCGTCAAATTTGGGTATAGGGGCGAAAGACTAATCGAACCATCTAGTAGCTGGTTCCTGCCGAAGTTTCCCTCAGGATAGCAGAAACTCGTATCAGATTTATGTGGTAAAGCGAATGATTAGAGGCCTTGGGGTTGAAACAACCTTAACCTATTCTCAAACTTTAAATATGTAAGAACGAGTGGTCTCTTGGTTGGACCGCTCGACGATT-GAGAGTTTCTAGTGGGCCATTTTTGGTAAGCAGAACTGGCGATGCGGGATGAACCGAACG-CGAGGTTAAGGTGCCGGAATGCACGCTCATCAGACACCACAAAAGGTGTTAGTTCATCTAGACAGCAGGACGGTGGCCATGGAAGTCGGAATCCGCTAAGGAGTGTGTAACAACTCACCTGCCGAATGAACTAGCCCTGAAAATGGATGGCGCTCAAGCGTGCTACCCATACCTCGCCGT-CCGCGTTGAAGTGACGCGCGGACGAGTAGGCAGGCGTGG--AGGT-CCGTGAAGAAGCCATTCTTGGAGGAATGGGGTCTAGAGAATCTGGAGGAAAATGCACAGTCAACAAATCTCACGAAGGTTTTCGTTAACGGCGTCTGGCTGGGTGTCCATCGGGATCCGTCAGGTTTAGTAAGAACTCTCAGGATGCTTCGGCGGAGAGATGATATTAGTACTGAGGTTTCCATCGTTCGAGATATCCGAGAAAAGGAATTACGTATAAATACGGATGCAGGTCGTGTTTGCAGGCCCCTGTTCATTGTAGAGGACCATAAACTGAAGCTGAAGCGTCAAAATTTGCGGTGGCTGCAACAGAAGTACAGGATTGAAGATCGACCCTATACAGCCCCGGAAGACAGGGATGTTATTTCAGAGGGCGAGACTGAGGACGAGGACGGGGAAGACGTCCAGCCTAGGATGAAAAGGAAGCGCAAGCCGTACAGGTGGGGCTCACTGGTGAAGGATGGCGTGATAGAATACCTGGACGCTGAGGAGGAAGAGACGGTCATGATATGCATGACTCCAGACGATTTAGTGGAATCTCGCTTGATGCGCCAGGGTGTTGATCCACGAGCGGATGGAGATTTTGACCCTGCCGCTCGGTTGAAACCAGTTG-CGATGGCACATGTATGGACATCATTGCCGCTGGTACTGGTGAGTTTGAGGCCGGTATCTCGAAGGACGGCCAGACTCGCGAGCACGCTCTGCTCGCCTTCACCCTCGGTGTGCGTCAGCTCATCGTTGCGGTCAACAAAATGGACACCACCAAGGTTTGTTACCTTATTATGGAACCGTGAAAATGATAACGATTGTATGCTGACGGTCTGCCCAG---------TGGTCCGAGGAGCGATTCAACGAAATCGTCAAGGAGACGTCCAACTTCATCAAGAAGGTCGGCTACAACCCGAAGGCCGTTTCCTTTGTTCCGATCTCTGGCTGGCACGGTGACAACATGCTTGAGGAGTCTGCCAAAGTCCGTTCGTTTCACGCACCACTC---TGCGAATGAAATACTAAACAATAATTTATAAATAGCATGACG--TGGTACAAGGGCTGGACCAAGGAGACC---AAGGCC---GGTGTTGTCAAGGGCAAAACCCTCCTTGACGCCATTGACGCCGTTGAGCCCCCCGTTCGTCCGGAGAACAAGCCG-CTCCGTCTCCCCCTC
>Fuscoporia_karsteniana_Dai_16552
AGCGGGGT--------------TCTT-GA-GCTGGCA--------------CTGCAGG-TGCTCAGAGCCT-------CCA--TTCATTCCA-ATTCAA--CCCC--TGTGCACTT-TTGAGAACCGATA-AG-TTGGGTACGGAGCACGGT------------------------TCATTTCCTTTTTTGGGTTGA-ACTTAGTGAAGTG-TCCG-CTTTCGTGTTTCTTAT-----TACAAACTCTAT-ATATTGTTTTGTAGAATGT-A-TCGCCTTTGATTAGGCAAAGTC-TAAATACAACTTTCAACAACGGATCTCTTGGCTCTCGCATCGATGAAGAACGCAGCGAAATGCGATAAGTAATGTGAATTGCAGAATTCAGTGAATCATCGAATCTTTGAACGCACCTTGCGCTCCTTGGTATTCCGAGGAGCATGCCTGTTTGAGTGTCATTATATTCTCAACTCTCTTGA-TTTTTTT--------GAATCGCTTGAGTTGGATTTGGAGG-TT-TTTATGCTGG-----CCCTCACGGATCGGCTCCTCTTAAATGCATTAGCTGAGCTTTTACTTGATGCAATGGTGTAATAAT--TATCTTC--ACCGA-TGTAACTAGTGAAAT--AGGCTTGCTTC-TAATCGTCTCTTA------ATCGAGACACTATAAGAAAAAGG----------GCAACC-----------T-TT-TCTTTGACTCTCTTGACCTCCCCTAGTAACTGCGAGTGAAGCGGGAAAAGCTCAAATTTAAAATCTGGCAGCTTCGTTGCCCGAGTTGTAATCTGGAGAAGCGTTTTCCGTGCTGGACCGTGTACAAGTCTCTTGGAATAGAGCGTCATAGAGGGTGAGAATCCCGTCCATGACACGGACTGCCAGTGCTCTGTGATACGCTCTCGAAGAGTCGAGTTGTTTGGGAATGCAGCTCAAAATGGGTGGTAAATTCCATCTAAAGCTAAATATTGGCGAGAGACCGATAGCGAACAAGTACCGTGAGGGAAAGATGAAAAGCACTTTGGAAAGAGAGTTAAACAGTACGTGAAATTGTTGAAAGGGAAACGCTTGAAGTCAGTCGCGTCTTGCTTGACTCAGCCTTGC---CTCGGCTTG----GTGTATTTCAAGTAGGACGGGTCAACATCGATTTTGACCGGTGGACAAGGGAGGG-AGGAATGTGGCACTCTTC--GGGGTGTG-TTATAGCCTTCTTTCATATACATCGGC-TGGGATCGAGGCCCGCAGCGCGCCC-----TT-GTGGCCGGAGGTTCGCCTCACGTA---TCGCGCTTAGGATGTTGGCATAATGGCTTTAAGCGACCCGTCTTGAAACACGGACCAAGGAGTCTAACATGCTCGCGAGTGTTA-GGGTGGAAAACCCTTGCGCGTAATG-AAAGTAAA-AGTTGAGAGCCTCCGCAAGGGGGTGCACCGACGCCCGGCCCTGAAGTTCTCTGACGGTGCTGCGGTAGAGCGCGTATGTTGGGACCCGAAAGATGGTGAACTATGCCTGAATAGGGCGAAGCCAGAGGAAACTCTG-GTGGAGGCTCGTAGCGATTCTGACGTGCAAATCGATCGTCAAATTTGGGTATAGGGGCGAAAGACTAATCGAACCATCTAGTAGCTGGTTCCTGCCGAAGTTTCCCTCAGGATAGCAGAAACTCGTATCAGATTTATGTGGTAAAGCGAATGATTAGAGGCCTTGGGGTTGAAACAACCTTAACCTATTCTCAAACTTTAAATATGTAAGAACGAGTGGTCTCTTGGTTGGACCGCTCGACGATT-GAGAGTTTCTAGTGGGCCATTTTTGGTAAGCAGAACTGGCGATGCGGGATGAACCGAACG-CGAGGTTAAGGTGCCGGAATGCACGCTCATCAGACACCACAAAAGGTGTTAGTTCATCTAGACAGCAGGACGGTGGCCATGGAAGTCGGAATCCGCTAAGGAGTGTGTAACAACTCACCTGCCGAATGAACTAGCCCTGAAAATGGATGGCGCTCAAGCGTGCTACCCATACCTCGCCGT-CCGCGTTGAAGTGACGCGCGGACGAGTAGGCAGGCGTGG--AGGT-CCGTGAAGAAGCCATTCTTGGAGGAATGGGGTCTAGAGAATCTGGAAGAAAATGCACAGTCAACAAATCTCACGAAGGTTTTCGTTAAYGGCGTCTGGCTGGGTGTCCATCGGGATCCGTCAGGTTTAGTAAGAACTCTCAGGATGCTTCGGCGGAGAGATGATATTAGTACTGAGGTTTCCATCGTTCGAGATATCCGAGAAAAGGAATTACGTATAAATACGGATGCAGGTCGTGTTTGCAGGCCCCTGTTCATTGTAGAGGACCATAAAYTGAAGCTGAAGCGTCAAAATTTGCGGTGGCTGCAACAGAAGTACAGGATTGAAGATCGACCCTATACAGCCCCGGAAGACAGGGATGTTATTTCAGAGGGKGAGACTGAGGACGAGGACGGGGAAGACGTCCAGCCTAGGATGAAAAGGAAGCGCAAGCCGTACAGGTGGGGCTCACTGGTGAAGGATGGCGTGATAGAATACCTGGACGCTGAGGAGGAAGAGACGGTCATGATATGCATGACTCCAGACGATTTAGTGGAATCTCGCTTGATGCGCCAGGGTGTTGATCCACGAGCGGATGGAGATTTTGACCCTGCTGCTCGGTTGAAACCAGTTG-CGATGGCACATGTATGGACATCATTGCCGCTGGTACTGGTGAGTTTGAGGCCGGTATCTCGAAGGACGGCCAGACTCGCGAGCACGCTCTGCTCGCCTTCACCCTCGGTGTGCGTCAGCTCATCGTTGCGGTCAACAAAATGGACACCACCAAGGTTTGTTACCTTATTATGGAACCGTGAAAATAATAACGATTGTATGCTGACGGTCTGCCCAG---------TGGTCCGAGGAGCGATTCAACGAAATCGTCAAGGAGACGTCCAACTTCATCAAGAAGGTCGGCTACAACCCGAAGGCCGTTTCCTTTGTTCCGATCTCTGGCTGGCACGGTGACAACATGCTTGAGGAGTCTGCCAAAGTCCGTTCGTTTCACGCACCACTC---TGCGAATGAAATACTAAACAATAATTTATAAATAGCATGACG--TGGTACAAGGGCTGGACCAAGGAGACC---AAGGCC---GGTGTTGTCAAGGGCAAAACCCTCCTTGACGCCATTGACGCCGTTGAGCCCCCCGTTCGTCCGGAGAACAAGCCG-CTCCGTCTCCCCCTC
>Fuscoporia_gilvoides_SFC20160621_12
AGCGGGGT--------------TCTT-GA-GCTGGCA--------------CTGCAGG-TGCTCAGAGCCT-------CCA--TTCATTCCA-ATTCAA--CCCC--TGTGCACTT-TTGAGAACCGATA-AG-TTGGGTACGGAGCACGGT------------------------TCATTTCCTTTTTTGGGTTGA-ACTTAGTGAAGTG-TCCG-CTTTCGTGATTCTTAT-----TACAAACTCTAT-ATATTGTTTTGTAGAATGT-A-TCGCCTTTGATTAGGCAAAGTC-TAAATACAACTTTCAACAACGGATCTCTTGGCTCTCGCATCGATGAAGAACGCAGCGAAATGCGATAAGTAATGTGAATTGCAGAATTCAGTGAATCATCGAATCTTTGAACGCACCTTGCGCTCCTTGGTATTCCGAGGAGCATGCCTGTTTGAGTGTCATTATATTCTCAACTCTCTTGA-TTTTTTT--------GAATCGCTTGAGTTGGATTTGGAGG-TT-TTTATGCTGG-----CCCTCACGGATCGGCTCCTCTTAAATGCATTAGCTGAGCTTTTACTTGATGCAATGGTGTAATAAT--TATCTTC--ACCGA-TGTAACTAGTGAAAT--AGGCTTGCTTC-TAATCGTCTCTTA------ATCGAGACACTATAAGAAAAAGG----------GCAACC-----------T-TT-TCTTTGACTCTCTTGACCTCCCCTAGTAACTGCGAGTGAAGCGGGAAAAGCTCAAATTTAAAATCTGGCGGTTCTGCCGTCCGAGTTGTAATCTGGAGAAGCGTTTTCTGTGCTGGACCGTGTACAAGTCTCTTGGAACAGAGCGTCATAGAGGGTGAGAATCCCGTCCATGACACGGACGCCCAGTGCTATGTGATACGTTTTCAAAGAGTCGAGTTGTTTGGGAATGCAGCTCAAAATGGGTGGTAAGCTCCATCTAAAGCTAAATATTGGCGAGAGACCGATAGCGAACAAGTACCGTGAGGGAAAGATGAAAAGCACTTTGGAAAGAGAGTTAAACAGTACGTGAAATTGTTGAAAGGGAAACGCTTGAAGTTAGTCGCGTCTTACTTGACTCAGCCTTGC---CTCGGCTTG----GTGTATTTCATGTGAGACGGGTCAACATCGATTTTGACCGGCAGAGAAGGGGGGC-GAGAATGTGGCATTCTTC--GGAGTGTG-TTATAGCTTACTCTCATATGTGTCGGT-TGGGATCGAGGCCCGCAGCGCGCCC-----TT-GTGGCCGGAGGTTCGCCTCACGTT---ACGCGCTTAGGATGTTGGCATAATGGCTTTAAGCGACCCGTCTTGAAACACGGACCAAGGAGTCTAACATGCTCGCGAGTGTTA-GGGTGGAAAACCCTTGCGCAGAATG-AAAGTAAA-AGTTGGGAACCTCCGCAAGGGGGCGCACCGACGCCCGGCCCAGAAGTTTACGGACGGTGCTGCGGTAGAGCGCGTATGTTGGGACCCGAAAGATGGTGAACTATGCCTGAATAGGGCGAAGCCAGGGGAAACCCTGTGTGGAGGCTCGTAGCGATTCTGACGTGCAAATCGATCGTCAAATTTGGGTATAGGGGCGAAAGACTAATCGAACCATCTAGTAGCTGGTTCCTGCCGAAGTTTCCCTCAGGATAGCAGAAACTCGTATCAGATTTATGTGGTAAAGCGAATGATTAGAGGAGCTAGGGATAAATTATCCTTAACCTATTCTCAAACTTTAAATATGTAAGAACGAGCCGTCTCTTAGTTGGACCGCTCGACGATT-GAGAGTTTCTAGTGGGCCATTTTTGGTAAGCAGAACTGGCGATGCGGGATGAACCCAAAGCCAAGGTTAAGGTGCCGGAAAGGCCGCCTCTTCAGAACCCCAAAAGGGGTTATTTCTCTTAAACGCCGGAAGGTGGGCCATGGAAATCGGAACCCGCCAAGGGAGGGGTAA-AACTCCCCCGCCCAAAGAAATACCCCGAAAA--------------------------------------------------------------------------------------------------GTTCTTGCAGGAATGGGGTCTGGATGGCCTGGAAGAGAATGCTCAATCGACTAATTTGACGAAAGTATTCGTCAATGGTGTATGGTTGGGTGTCCATCGGGATCCGTCCGGACTTGTACGAACTCTCAGAATGTTGAGACGAAGAGACGATATCAGTACGGAGGTTTCCATTGTACGAGACATTCGAGAAAGGGAACTGCGCATAAACACCGATGCTGGCCGTGTTTGCAGGCCTCTTTTTATTGTTGAAGATCACAAGCTCAAGCTCAAGCGCCAGCATTTACGGTGGATCCAAAAAAAATACAGAGTCGAAGAAAGACCGTA------TTCAGAAGAAAGAGATGTGATGTCGGAAGGAGAAACAGAAGATGAAGATGCGGAGGGTGTTGAGCCCAGAATGAAGAGAAAGAAGAAGCCGTATAGGTGGGGTTCTCTGGTGAAGGATGGGATTATTGAGTATTTGGACGCCGAGGAAGAGGAGACGGTCATGATCTGTATGACCCCTGACGACTTGGTCGAGTCGCGCTTGATGAGGCAAGGCATCGATCCACGTCAGGAGGGAGATTTCGATCCCGCAGCCCGTTTGAAATCGGTTC-CTATGGCCCACACA-----ATCATTGCTGGTGGTACTGGTGAGTTCGAGGCTGGTATCTCCAAGGATGGCCAGACTCGCGAGCACGCTCTGCTTGCATTCACGCTCGGTGTGCGTCAGCTCATCGTTGCGGTCAACAAAATGGACACTACCAAGGTTCGTGGCTTACT--------TGTACTTG-AAAAACCATGTCAA-TGAACTATTATCAG-----------TGGTCTGAGGATCGTTTCAACGAAATTGTCAAGGAGACGTCCAACTTTATCAAGAAGGTTGGTTACAACCCGAAGGCCGTCTCTTTCGTCCCGATTTCTGGCTGGCACGGTGACAACATGCTTGAGGAGTCCGCCAAAGTATGAATTTTCAAATATCCAGA------------CAGGCCCTCTTTCTCACCTATTTATAGCATGCCG--TGGTACAAGGGCTGGACTAAGGAGACT---AAGGGC---GGTGTCGTCAAAGGAAAGACTCTCCTTGACGCCATTGACGCCATTGAGCCCCCTGTCCGTCCCCAGGACAAGCCT-CTCCGTCTCCCCCTC
>Fuscoporia_gilvoides_110N
AGCGGGGT--------------TCTT-GA-GCTGGCA--------------CTGCAGG-TGCTCAGAGCCT-------CCA--TTCATTCCA-ATTCAA--CCCC--TGTGCACTT-TTGAGAACCGATA-AG-TTGGGTACGGAGCACGGT------------------------TCATTTCCTTTTTTGGGCTGA-ACTTAGTGAAGTG-TCCG-CTTTCGTGTTTCTTAT-----TACAAACTCTAT-ATATTGTTTTGTAGAATGT-A-TCGCCTTTGATTAGGCAAAGTC-TAAATACAACTTTCAACAACGGATCTCTTGGCTCTCGCATCGATGAAGAACGCAGCGAAATGCGATAAGTAATGTGAATTGCAGAATTCAGTGAATCATCGAATCTTTGAACGCACCTTGCGCTCCTTGGTATTCCGAGGAGCATGCCTGTTTGAGTGTCATTATATTCTCAACTCTCTTGA-TTTTTTT--------GAATCGCTTGAGTTGGATTTGGAGG-TT-TTTATGCTGG-----CCCTCACGGATCGGCTCCTCTTAAATGCATTAGCTGAGCTTTTACTTGATGCAATGGTGTAATAAT--TATCTTC--ACCGA-TGTAACTAGTGAAAT--AGGCTTGCTTC-TAATCGTCTCTCA------ATCGAGACACTATAAGAAAAAGG----------GCTACC-----------T-TT-TCTTTGACTCTCTTGACCTCCCCTAGTAACTGCGAGTGAAGCGGGAAAAGCTCAAATTTAAAATCTGGCGGTTCTGCCGTCCGAGTTGTAATCTGGAGAAGCGTTTTCTGTGCTGGACCGTGTACAAGTCTCTTGGAACAGAGCGTCATAGAGGGTGAGAATCCCGTCCATGACACGGACGCCCAGTGCTATGTGATACGTTTTCAAAGAGTCGAGTTGTTTGGGAATGCAGCTCAAAATGGGTGGTAAGCTCCATCTAAAGCTAAATATTGGCGAGAGACCGATAGCGAACAAGTACCGTGAGGGAAAGATGAAAAGCACTTTGGAAAGAGAGTTAAACAGTACGTGAAATTGTTGAAAGGGAAACGCTTGAAGTTAGTCGCGTCTTACTTGACTCAGCCTTGC---CTCGGCTTG----GTGTATTTCATGTGAGACGGGTCAACATCGATTTTGACCGGCAGAGAAGGGGGGC-GAGAATGTGGCATTCTTC--GGAGTGTG-TTATAGCTTACTCTCATATGTGTCGGT-TGGGATCGAGGCCCGCAGCGCGCCC-----TT-GTGGCCGGAGGTTCGCCTCACGTT---ACGCGCTTAGGATGTTGGCATAATGGCTTTAAGCGACCCGTCTTGAAACACGGACCAAGGAGTCTAACATGCTCGCGAGTGTTA-GGGTGGAAAACCCTTGCGCAGAATG-AAAGTAAA-AGTTGGGAACCTCCGCAAGGGGGCGCACCGACGCCCGGCCCAGAAGTTTACGGACGGTGCTGCGGTAGAGCGCGTATGTTGGGACCCGAAAGATGGTGAACTATGCCTGAATAGGGCGAAGCCAGGGGAAACCCTGTGTGGAGGCTCGTAGCGATTCTGACGTGCAAATCGATCGTCAAATTTGGGTATAGGGGCGAAAGACTAATCGAACCATCTAGTAGCTGGTTCCTGCCGAAGTTTCCCTCAGGATAGCAGAAACTCGTATCAGATTTATGTGGTAAAGCGAATGATTAGAGGAGCTAGGGATAAATTATCCTTAACCTATTCTCAAACTTTAAATATGTAAGAACGAGCCGTCTCTTAGTTGGACCGCTCGACGATT-GAGAGTTTCTAGTGGGCCATTTTTGGTAAGCAGAACTGGCGATGCGGGATGAACCGAACG-CAAGGTTAAGGTGCCGGAATGCACGCTCATCAGACCCCACAAAAGGTGTTAGTTCATCTAGACAGCAGGACGGTGGCCATGGAAATCGGAACCCGCTAAGGAG-GGGTAACA--CTCCCCGGCCAATGAACTACCCT--GAAAAGGAAGGGGCTCAAGGG-GGTACCCAAACCCCGCGCC-CCGCTTTAAA--GGACCCCGGAACAAAAGGCGGGGGTGG--AGTC-CTAAAAACCTTCGTTTCTTGCAGGAATGGGGTCTGGATGGCCTGGAAGAG-ATGCTCAATCGACTAATTTGACGAAAGTATTCGTCAATGGTGTATGGTTGGGCGTCCATCGGGATCCATCCGGACTTGTTCGAACTCTCAGAATGTTGAGACGAAGAGACGATATCAGTACGGAGGTTTCCATTGTACGAGACATTCGAGAAAGGGAACTGCGCATAAACACCGATGCTGGCCGTGTTTGCAGGCCTCTTTTTATTGTTGAAGATCACAAACTTAAGCTCAAGCGCCAGCATTTACGGTGGATCCAAAAAAAATACAGAGTCGAAGAAAGACCGTA------TTCAGAAGAAAGAGATGTGATGTCGGAAGGAGAAACAGAAGATGAAGATGCGGAGGGTGTTGAGCCCAGAATGAAGAGAAAGAAGAAGCCGTATAGGTGGGGTTCTCTGGTGAAGGATGGGATTATTGAGTATTTGGACGCCGAGGAAGAGGAGACGGTCATGATCTGTATGACCCCTGACGACTTGGTCGAGTCGCGCTTGATGAGGCAAGGCATCGATCCACGTCAGGAGGGAGATTTTGATCCCGCAGCCCGTTTGAAATCGGTTC-CTATGGCCCACACATGGACCTGA-----------------------GGGCTAGGTATCTCCAAGGATGGCCAGACTCGCGAGCACGCTCTGCTTGCATTCACGCTCGGTGTGCGTCAGCTCATCGTTGCGGTCAACAAAATGGACACTACCAAGGTTCGTGTCTTACT--------TGTACTTG-AAAAATCATGTCAA-TGAACTATTATCAG-----------TGGTCTGAGGATCGTTTCAACGAAATCGTCAAGGAAACGTCCAACTTTATCAAGAAGGTTGGTTACAACCCGAAGGCCGTCTCTTTCGTCCCGATTTCTGGCTGGCACGGTGACAACATGCTTGAGGAGTCCGCCAAAGTACGAATTTTCAAATATCCAGA------------CAGACCCTCTTTCTCACCTATTTATAGCATGCCG--TGGTACAAGGGCTGGACTAAGGAGACC---AAGGGC---GGTGTCGTCAAAGGAAAGACTCTCCTTGACGCCATTGACGCCATTGAGCCCCCTGTCCGTCCCCAGGACAAGCCT-CTCCGTCTCCCCCTC
>Fuscoporia_gilvoides_SFC20160629_33
AGCGGGGT--------------TCTT-GA-GCTGGCA--------------CTGCAGG-TGCTCAGAGCCT-------CCA--TTCATTCCA-ATTCAA--CCCC--TGTGCACTT-TTGAGAACCGATA-AG-TTGGGTACGGAGCACGGT------------------------TCATTTCCTTTTTTGGGTTGA-ACTTAGTGAAGTG-TCCG-CTTTCGTGTTTCTTAT-----TACAAACTCTAT-ATATTGTTTTGTAGAATGT-A-TCGCCTTTGATTAGGCAAAGTC-TAAATACAACTTTCAACAACGGATCTCTTGGCTCTCGCATCGATGAAGAACGCAGCGAAATGCGATAAGTAATGTGAATTGCAGAATTCAGTGAATCATCGAATCTTTGAACGCACCTTGCGCTCCTTGGTATTCCGAGGAGCATGCCTGTTTGAGTGTCATTATATTCTCAACTCTCTTGATTTTTTTT--------GAATCGCTTGAGTTGGATTTGGAGG-TT-TTTATGCTGG-----CCCTCACGGATCGGCTCCTCTTAAATGCATTAGCTGAGCTTTTACTTGATGCAATGGTGTAATAAT--TATCTTC--ACCGA-TGTAACTAGTAAAAT--AGGCTTGCTTC-TAATCGTCTCTTA------ATCGAGACACTATAAGAAAAAGG----------GTAACC-----------T-TT-TCTTTGACTCTCTTGACCTCCCCTAGTAACTGCGAGTGAAGCGGGAAAAGCTCAAATTTAAAATCTGGCGGTTCTGCCGTCCGAGTTGTAATCTGGAGAAGCGTTTTCTGTGCTGGACCGTGTACAAGTCTCTTGGAACAGAGCGTCATAGAGGGTGAGAATCCCGTCCATGACACGGACGCCCAGTGCTATGTGATACGTTTTCAAAGAGTCGAGTTGTTTGGGAATGCAGCTCAAAATGGGTGGTAAGCTCCATCTAAAGCTAAATATTGGCGAGAGACCGATAGCGAACAAGTACCGTGAGGGAAAGATGAAAAGCACTTTGGAAAGAGAGTTAAACAGTACGTGAAATTGTTGAAAGGGAAACGCTTGAAGTTAGTCGCGTCTTACTTGACTCAGCCTTGC---CTCGGCTTG----GTGTATTTCATGTGAGACGGGTCAACATCGATTTTGACCGGCAGAGAAGGGGGGC-GAGAATGTGGCATTCTTC--GGAGTGTG-TTATAGCTTACTCTCATATGTGTCGGT-TGGGATCGAGGCCCGCAGCGCGCCC-----TT-GTGGCCGGAGGTTCGCCTCACGTT---ACGCGCTTAGGATGTTGGCATAATGGCTTTAAGCGACCCGTCTTGAAACACGGACCAAGGAGTCTAACATGCTCGCGAGTGTTA-GGGTGGAAAACCCTTGCGCAGAATG-AAAGTAAA-AGTTGGGAACCTCCGCAAGGGGGCGCACCGACGCCCGGCCCAGAAGTTTACGGACGGTGCTGCGGTAGAGCGCGTATGTTGGGACCCGAAAGATGGTGAACTATGCCTGAATAGGGCGAAGCCAGGGGAAACCCTGTGTGGAGGCTCGTAGCGATTCTGACGTGCAAATCGATCGTCAAATTTGGGTATAGGGGCGAAAGACTAATCGAACCATCTAGTAGCTGGTTCCTGCCGAAGTTTCCCTCAGGATAGCAGAGACTCGTATCAGATTTATGTGGTAAAGCGAATGATTAGAGGAGCTAGGGATAAATTATCCTTAACCTATTCTCAAACTTTAAATATGTAAGAACGAGCCGTCTCTTAGTTGGACCGCTCGACGATT-GAGAGTTTCTAGTGGGCCATTTTTGGTAAGCAGAACTGGCGATGCGGGATGAACCGAACC-CAAGGTTAAGGTGCCGGAATG---------------------------------------------------------------------------------------------------------------------------------------------------------------------------------------------------------------------------TCACT---AATGGTGGGGTCTGGATGGCCTTGGGGAGAATGCTCGATCGACTAATTTGAGGAAAGTATTCGTCAATGGTGTATGGTTGGGTGTTCATCGGGATCCGTCCGGACTTGTACGAACTCTCAGAATGTTGAGACGAAGAGACGATATCAGTACGGAGGTTTCCATTGTACGAGACATTCGAGAAAGGGAACTGCGCATAAACACCGATGCTGGCCGTGTTTGCAGGCCTCTTTTTATTGTTGAAGATCACAAGCTTAAGCTCAAGCGCCAGCATTTACGGTGGATCCAAAAAAAATACAGAGTCGAAGAAAGACCGTA------TTCAGAAGAAAGAGATGTGATGTCGGAAGGAGAAACAGAAGATGAAGATGCGGAGGGTGTCGAGCCCAGAATGAAGAGAAAGAAGAAGCCGTATAGGTGGGGTTCTCTGGTGAAAGACGGGATTATTGAGTATTTGGATGCCGAGGAAGAGGAGACGGTCATGATCTGTATGACCCCTGACGACTTGGTCGAGTCGCGCTTGATGAGGCAAGGCATCGACCCACGTCAGGAGGGAGATTTTGATCCCGCAGCCCGTTTAAGATCGGTTC-CTCTGGTGCACACGTGGACATCATTGCTGGTGGTACTGGTGAGTTCGAGGCTGGTATCTCCAAGGATGGCCAGACTCGCGAGCACGCTCTGCTTGCATTCACGCTCGGTGTGCGTCAGCTCATCGTTGCGGTCAACAAAATGGACACTACCAAGGTTCGTGGCTTACT--------TGTACTTG-AAAAATCATGTCAA-TGAACTATTATCAG-----------TGGTCTGAGGATCGTTTCAACGAAATCGTCAAGGAGACGTCCAACTTTATCAAGAAGGTTGGTTACAACCCGAAGGCCGTCTCTTTCGTCCCGATTTCTGGCTGGCACGGTGACAACATGCTTGAGGAGTCCGCCAAAGTACGAATTTTCAAATATCCAGA------------CAGACCCTCTTTCTCACCTATTTATAGCATGCCG--TGGTACAAGGGCTGGACCAAGGAGACC---AAGGGC---GGTGTCGTCAAAGGAAAGACTCTCCTTGACGCCATTGACGCCATTGAGCCCCCTGTCCGTCCCCAGGACAAGCCT-CTCCGTCTCCCCCTC
>Fuscoporia_gilvoides_SFC20180426_12_TYPE
AGCGGGGT--------------TCTT-GA-GCTGGCA--------------CTGCAGG-TGCTCAGAGCCT-------CCA--TTCATTCCA-ATTCAA--CCCC--TGTGCACTT-TTGAGAACCGATA-AG-TTGGGTACGGAGCACGGT------------------------TCATTTCCTTTTTTGGGTTGA-ACTTAGTGAAGTG-TCCG-CTTTCGTGTTTCTTAT-----TACAAACTCTAT-ATATTGTTTTGTAGAATGT-A-TCGCCTTTGATTAGGCAAAGTC-TAAATACAACTTTCAACAACGGATCTCTTGGCTCTCGCATCGATGAAGAACGCAGCGAAATGCGATAAGTAATGTGAATTGCAGAATTCAGTGAATCATCGAATCTTTGAACGCACCTTGCGCTCCTTGGTATTCCGAGGAGCATGCCTGTTTGAGTGTCATTATATTCTCAACTCTCTTGATTTTTTTT--------GAATCGCTTGAGTTGGATTTGGAGG-TT-TTTATGCTGG-----CCCTCACGGATCGGCTCCTCTTAAATGCATTAGCTGAGCTTTTACTTGATGCAATGGTGTAATAAT--TATCTTC--ACCGA-TGTAACTAGTAAAAT--AGGCTTGCTTC-TAATCGTCTCTTA------ATCGAGACACTATAAGAAAAAGG----------GTAACC-----------T-TT-TCTTTGACTCTCTTGACCTCCCCTAGTAACTGCGAGTGAAGCGGGAAAAGCTCAAATTTAAAATCTGGCGGTTCTGCCGTCCGAGTTGTAATCTGGAGAAGCGTTTTCTGTGCTGGACCGTGTACAAGTCTCTTGGAACAGAGCGTCATAGAGGGTGAGAATCCCGTCCATGACACGGACGCCCAGTGCTATGTGATACGTTTTCAAAGAGTCGAGTTGTTTGGGAATGCAGCTCAAAATGGGTGGTAAGCTCCATCTAAAGCTAAATATTGGCGAGAGACCGATAGCGAACAAGTACCGTGAGGGAAAGATGAAAAGCACTTTGGAAAGAGAGTTAAACAGTACGTGAAATTGTTGAAAGGGAAACGCTTGAAGTTAGTCGCGTCTTACTTGACTCAGCCTTGC---CTCGGCTTG----GTGTATTTCATGTGAGACGGGTCAACATCGATTTTGACCGGCAGAGAAGGGGGGC-GAGAATGTGGCATTCTTC--GGAGTGTG-TTATAGCTTACTCTCATATGTGTCGGT-TGGGATCGAGGCCCGCAGCGCGCCC-----TT-GTGGCCGGAGGTTCGCCTCACGTT---ACGCGCTTAGGATGTTGGCATAATGGCTTTAAGCGACCCGTCTTGAAACACGGACCAAGGAGTCTAACATGCTCGCGAGTGTTA-GGGTGGAAAACCCTTGCGCAGAATG-AAAGTAAA-AGTTGGGAACCTCCGCAAGGGGGCGCACCGACGCCCGGCCCAGAAGTTTACGGACGGTGCTGCGGTAGAGCGCGTATGTTGGGACCCGAAAGATGGTGAACTATGCCTGAATAGGGCGAAGCCAGGGGAAACCCTGTGTGGAGGCTCGTAGCGATTCTGACGTGCAAATCGATCGTCAAATTTGGGTATAGGGGCGAAAGACTAATCGAACCATCTAGTAGCTGGTTCCTGCCGAAGTTTCCCTCAGGATAGCAGAAACTCGTATCAGATTTATGTGGTAAAGCGAATGATTAGAGGAGCTAGGGATAAATTATCCTTAACCTATTCTCAAACTTTAAATATGTAAGAACGAGCCGTCTCTTAGTTGGACCGCTCGACGATT-GAGAGTTTCTAGTGGGCCATTTTTGGTAAGCAGAACTGGCGATGCGGGATGAACCGAACG-CAAGGTTAAGGTGCCGGAATGCACGCTCATCAAAC-CCACAAAAGGTGTTAGTTCATCTAGACAGCAGGACGGGGGCC-TGGAAGTCGGAACCCGCTAAGGAG-GGGTAACAACTCACCTGCCGAATGAACTACCCCTGAAAAGGGAGGGGCTTCAAGCGGGCTACCCAACCCCCGCC---TCGCGTTGAAATGACCCCGGAA--AAAAAGGAGGGGGGG--AGGC-CCGAA--------GTTCTTGCAGGAATGGGGTCTGGATGGCCTGGAGGAGAATGCTCAATCGACTGATTTGACGAAAGTATTCGTCAATGGTGTATGGTTGGGTGTCCATCGGGATCCGTCCGGACTTGTACGAACTCTCAGAATGTTGAGACGAAGAGACGATATCAGTACGGAGGTTTCCATTGTACGAGACATTCGAGAAAGGGAACTGCGCATAAACACCGATGCTGGCCGTGTTTGCAGGCCTCTTTTTATTGTTGAAGATCACAAGCTTAAGCTCAAGCGCCAGCATTTACGGTGGATCCAAAAAAAATACAGAGTCGAAGAAAGACCGTA------TTCAGAAGAAAGAGATGTGATGTCGGAAGGAGAAACAGAAGATGAAGATGCGGAGGGTGTCGAGCCCAGAATGAAGAGAAAGAAGAAGCCGTATAGGTGGGGTTCTCTGGTGAAAGATGGGATTATTGAGTATTTGGACGCCGAGGAAGAGGAGACGGTTATGATCTGTATGACCCCTGACGACTTGGTCGAGTCGCGCTTGATGAGGCAAGGCATCGATCCACGCCAGGAGGGAGATTTTGATCCTGCAGCCCGTTTGAAATCGGTTC-CTATGGCTCACACATGGACATCATTGCTGGTGGTACTGGTGAGTTCGAGGCTGGTATCTCCAAGGATGGCCAAACTCGCGAGCACGCTCTGCTTGCATTCACGCTCGGTGTGCGTCAGCTCATCGTTGCGGTCAACAAAATGGACACTACCAAGGTTCGTGGCTTACT--------TGTACTTG-AAAAATCATGTCAA-TGAACTATTATCAG-----------TGGTCTGAGGATCGTTTCAACGAAATCGTCAAGGAGACGTCCAACTTTATCAAGAAGGTTGGTTACAACCCGAAGGCCGTCTCTTTCGTCCCGATTTCTGGCTGGCACGGTGACAACATGCTTGAGGAGTCCGCCAAAGTACGAAATTTCAAATATTCAGA------------CAGACCCTCTTTCTCACCTATTTATAGCATGCCG--TGGTACAAGGGCTGGACTAAGGAGACC---AAGGGC---GGTGTCGTCAAAGGAAAGACTCTCCTTGACGCCATTGACGCCATTGAGCCCCCTGTCCGTCCCCAGGACAAGCCT-CTCCGTCTCCCCCTC
>Fuscoporia_gilvoides_SFC20180905_15
AGCGGGGT--------------TCTT-GA-GCTGGCA--------------CTGCAGG-TGCTCAGAGCCT-------CCA--TTCATTCCA-ATTCAA--CCCC--TGTGCACTT-TTGAGAACCGATA-AG-TTGGGTACGGAGCACGGT------------------------TCATTTCCTTTTTTGGGTTGA-ACTTAGTGAAGTG-TCCG-CTTTCGTGTTTCTTAT-----TACAAACTCTAT-ATATTGTTTTGTAGAATGT-A-TCGCCTTTGATTAGGCAAAGTC-TAAATACAACTTTCAACAACGGATCTCTTGGCTCTCGCATCGATGAAGAACGCAGCGAAATGCGATAAGTAATGTGAATTGCAGAATTCAGTGAATCATCGAATCTTTGAACGCACCTTGCGCTCCTTGGTATTCCGAGGAGCATGCCTGTTTGAGTGTCATTATATTCTCAACTCTCTTGATTTTTTTT--------GAATCGCTTGAGTTGGATTTGGAGG-TT-TTTATGCTGG-----CCCTCACGGATCGGCTCCTCTTAAATGCATTAGCTGAGCTTTTACTTGATGCAATGGTGTAATAAT--TATCTTC--ACCGA-TGTAACTAGTAAAAT--AGGCTTGCTTC-TAATCGTCTCTTA------ATCGAGACACTATAAGAAAAAGG----------GTAACC-----------T-TT-TCTTTGACTCTCTTGACCTCCCCTAGTAACTGCGAGTGAAGCGGGAAAAGCTCAAATTTAAAATCTGGCGGTTCTGCCGTCCGAGTTGTAATCTGGAGAAGCGTTTTCTGTGCTGGACCGTGTACAAGTCTCTTGGAACAGAGCGTCATAGAGGGTGAGAATCCCGTCCATGACACGGACGCCCAGTGCTATGTGATACGTTTTCAAAGAGTCGAGTTGTTTGGGAATGCAGCTCAAAATGGGTGGTAAGCTCCATCTAAAGCTAAATATTGGCGAGAGACCGATAGCGAACAAGTACCGTGAGGGAAAGATGAAAAGCACTTTGGAAAGAGAGTTAAACAGTACGTGAAATTGTTGAAAGGGAAACGCTTGAAGTTAGTCGCGTCTTACTTGACTCAGCCTTGC---CTCGGCTTG----GTGTATTTCATGTGAGACGGGTCAACATCGATTTTGACCGGCAGAGAAGGGGGGC-GAGAATGTGGCATTCTTC--GGAGTGTG-TTATAGCTTACTCTCATATGTGTCGGT-TGGGATCGAGGCCCGCAGCGCGCCC-----TT-GTGGCCGGAGGTTCGCCTCACGTT---ACGCGCTTAGGATGTTGGCATAATGGCTTTAAGCGACCCGTCTTGAAACACGGACCAAGGAGTCTAACATGCTCGCGAGTGTTA-GGGTGGAAAACCCTTGCGCAGAATG-AAAGTAAA-AGTTGGGAACCTCCGCAAGGGGGCGCACCGACGCCCGGCCCAGAAGTTTACGGACGGTGCTGCGGTAGAGCGCGTATGTTGGGACCCGAAAGATGGTGAACTATGCCTGAATAGGGCGAAGCCAGGGGAAACCCTGTGTGGAGGCTCGTAGCGATTCTGACGTGCAAATCGATCGTCAAATTTGGGTATAGGGGCGAAAGACTAATCGAACCATCTAGTAGCTGGTTCCTGCCGAAGTTTCCCTCAGGATAGCAGAAACTCGTATCAGATTTATGTGGTAAAGCGAATGATTAGAGGAGCTAGGGATAAATTATCCTTAACCTATTCTCAAACTTTAAATATGTAAGAACGAGCCGTCTCTTAGTTGGACCGCTCGACGATT-GAGAGTTTCTAGTGGGCCATTTTTGGTAAGCAGAACTGGCGATGCGGGATGAACCGAACG-CGAGGTTAAGGTGCCGGAATGCACGCTCATCAGAC-ACACAAAAGGTGTTAGTTCATCTAGACAGCAGGACGGTGGCCCTGGAAATCGGAACCCGCTAAGGAGGGGGTAAAAACTCACCTGCCGAATGAACTACCCCTGAAAAGGGATGGGGCTCAAGGGGGTT-CCCATACCCCGCCGTCCCCCGTTGAAAAGGAACCCCCCCAAAAAAAATAAAAGG---------------------GTTCTTGCATGAATGGGGTCTGGATGGCCTGGAAGAAAATGCTCAATCGACTAATTTGACGAAAGTATTCGTCAATGGTGTATGGTTGGGTGTCCATCGGGATCCGTCCGGACTTGTACGAACTCTCAGAATGTTGAGACGAAGAGACGATATCAGTACGGAGGTTTCCATTGTACGAGACATTCGAGAAAGGGAACTGCGCATAAACACCGATGCTGGCCGTGTTTGCAGGCCTCTTTTTATTGTTGAAGATCACAAGCTTAAGCTCAAGCGCCAGCATTTACGGTGGATCCAAAAAAAATACAGAGTCGAAGAAAGACCGTA------TTCAGAAGAAAGAGATGTGATGTCGGAAGGAGAAACAGAAGATGAAGATGCGGAGGGTGTCGAGCCCAGAATGAAGAGAAAGAAGAAGCCGTATAGGTGGGGTTCTCTGGTGAAAGATGGGATTATTGAGTATTTGGACGCCGAGGAAGAGGAGACGGTCATGATCTGTATGACCCCTGACGACTTGGTCGAGTCGCGCTTGATGAGGCAAGGCATCGACCCACGTCAGGAGGGAGATTTTGATCCCGCAGCCCGTTTGAAATCGGTTC-CTATGGCCCACACATGGACCACTACGGGGGTGGTACTGGTGTGTTCGAGGCTGGTATCTCCAAGGATGGCCAGACTCGCGAGCACGCTCTGCTTGCATTCACGCTCGGTGTGCGTCAGCTCATCGTTGCGGTCAACAAAATGGACACTACCAAGGTTCGTGGCTTACT--------TGTACTTG-AAAAACCATGTCAA-TGAACTATTATCAG-----------TGGTCTGAGGATCGTTTCAACGAAATTGTCAAGGAGACGTCCAACTTTATCAAGAAGGTTGGTTACAACCCGAAGGCCGTCTCTTTCGTCCCGATTTCTGGCTGGCACGGTGACAACATGCTTGAGGAGTCCGCCAAAGTATGAATTTTCAAATATCCAGA------------CAGACCCTCTTTCTCACCTATTTATAGCATGCCG--TGGTACAAGGGCTGGACTAAGGAGACC---AAGGGC---GGTGTCGTCAAAGGAAAGACTCTCCTTGACGCCATTGACGCCATTGAGCCCCCTGTCCGTCCCCAGGACAAGCCT-CTCCGTCTCCCCCTC
>Fuscoporia_gilva_JV_709_75
AGCGGGGC--------------TCTT-GA-GCTGGCA--------------CTGCAGG-TGCTCAGAGCCT-------CCA--TTCATTCCA-ATTCAA--CCCC--TGTGCACCT-TTGAGAACCGATA-AG-TTGGGTATGGAGCACGGT------------------------TCATTTCCTTTTTTGGGTTGA-ACTTAGTGAAGTG-TCCG-CTTTCGTTTCTTATTA-----CACAAACTCTAT-ATATTGTTTTGTAGAATGT-A-TCGCCTTTGATTAGGCAAAGTC-TAAATACAACTTTCAACAACGGATCTCTTGGCTCTCGCATCGATGAAGAACGCAGCGAAATGCGATAAGTAATGTGAATTGCAGAATTCAGTGAATCATCGAATCTTTGAACGCACCTTGCGCTCCTTGGTATTCCGAGGAGCATGCCTGTTTGAGTGTCATTATATTCTCAACTCTCTTGA-TTTTTTT--------GAATCGCTTGAGTTGGATTTGGAGG-TT-TTTATGCTGG-----CCCTCACGGATCGGCTCCTCTTAAATACATTAGCTGAGCTTTTACTTGATGCAATGGTGTAATAAT--TATCTTC--ACCGA-TGTAACTAGTGAAAT--AGGCTTGCTTC-TAATCGTCTCTTG------ACCGAGACATTATAAGAAAAAGG----------GCAACC-----------T-TTCTCTTTGACTCTCTTGACCTCCCCTAGTAACTGCGAGTGAAGCGGGAAAAGCTCAAATTTAAAATCTGGTGGTTTTGCCATCCGAGTTGTAATCTGGAGAAGCGTTTTCTGTGCTGGACCGTGTACAAGTCTCTTGGAACAGAGCGTCATAGAGGGTGAGAATCCCGTCCATGACACGGACACCCAGTGCTATGTGATACGTTTTCAAAGAGTCGAGTTGTTTGGGAATGCAGCTCAAAATGGGTGGTAAGCTCCATCTAAAGCTAAATATTGGCGAGAGACCGATAGCGAACAAGTACCGTGAGGGAAAGATGAAAAGCACTTTGGAAAGAGAGTTAAACAGTACGTGAAATTGTTGAAAGGGAAACGCTTGAAGTTAGTCGCGTCTTACTTGACTCAGCCTTGC---TTCGGCTTG----GTGTATTTCATGTGAGACGGGTCAACATCGATTTTGACCGGCAGACAAGGGGAGT-AAGAATGTGGCACTCTTC--GGAGTGTG-TTATAGCTTATTCTCATATGTGTCGGT-TGGGATCGAGGACCGCAGCGCGCCC-----TT-GTGGCCGGAGGTTCGCCTCACGTT---ACGCGCTTAGGATGTTGGCATAATGGCTTTAAGCGACCCGTCTTGAAACACGGACCAAGGAGTCTAACATGCTCGCGAGTGTTA-GGGTGGAAAACCCTTGCGCAGAATG-AAAGTAAA-AGTTGGGAACCTCCGCAAGGGGGCGCACCGACGCCCGGCCCAGAAGTTTACGGACGGTGCTGCGGTAGAGCGCGTATGTTGGGACCCGAAAGATGGTGAACTATGCCTGAATAGGGCGAAGCCAGGGGAAACCCTGTGTGGAGGCTCGTAGCGATTCTGACGTGCAAATCGATCGTCAAATTTGGGTATAGGGGCGAAAGACTAATCGAACCATCTAGTAGCTGGTTCCTGCCGAAGTTTCCCTCAGGATAGCAGAAACTCGTATCAGATTTATGTGGTAAAGCGAATGATTAGAGGAGCTGGGGATAAATTTTCCTCAACCTATTCTCAAACTTTAAATATGTAAGAACGAGCCGTCTCTTAGTTGGACCGCTCGACGATT-GAGAGTTTCTAGTGGGCCATTTTTGGTAAGCAGAACTGGCGATGCGGGATGAACCGAACG-CGAGGTTAAGGTGCCGGAATACACGCTCATCAGACACCACAAAAGGTGTTAGTTCATCTAGACAGCAGGACGGTGGCCATGGAAGTCGGAACCCGCTAAGGAGTGTGTAACAACTCACCTGCCGAATGAACTAGCCCTGAAAATGGATGGCGCTCAAGCGTGTTACCCATACCTCGCCGT-CCGCGTTGAAGTGACGCGCGGACGAGTAGGCAGGCGTGG--AGGT-CCGTGAAGAAGCC-------------------------------------------------------------------------------------------------------------------------------------------------------------------------------------------------------------------------------------------------------------------------------------------------------------------------------------------------------------------------------------------------------------------------------------------------------------------------------------------------------------------------------------------------------------------------------------------------------------------------------------------ATCATTGCTGGTGGTACCGGTGAGTTCGAGGCCGGTATCTCCAAGGATGGCCAGACTCGCGAGCATGCTCTGCTTGCATTCACGCTCGGTGTGCGTCAGCTCATCGTTGCGGTCAACAAAATGGACACTACCAAGGTTCGTAGCTTCTT--------AAAACTTGAAAAAATATTGACAC-TAAACTGTTATCAG-----------TGGTCTGAGGATCGTTTCAACGAAATCGTCAAGGAGACGTCCAGTTTCATCAAGAAGGTCGGTTACAACCCGAAGGCCGTCTCCTTCGTCCCTATTTCTGGCTGGCACGGTGACAACATGCTTGAGGAGTCGGCTAAAGTAAGACTTCT--ATTTTTAAAA------------ATAATCAGCAATCTCACATGATTATAGCATGCCA--TGGTACAAGGGCTGGACTAAGGAGACC---AAGGCT---GGTGTCGTCAAGGGAAAGACCCTCCTTGACGCCATTGACGCCATTGAGCCTCCTGTTCGTCCCCAGGACAAGCCG-CTTCGTCTTCCCCTT
>Fuscoporia_gilva_JV_1209_65
AGCGGGGC--------------TCTT-GA-GCTGGCA--------------CTGCAGG-TGCTCAGAGCCT-------CCA--TTCATTCCA-ATTCAA--CCCC--TGTGCACCT-TTGAGAACCGATA-AG-TTGGGTATGGAGCACGGT------------------------TCATTTCCTTTTTTGGGTTGA-ACTTAGTGAAGTG-TCCG-CTTTCGTTTCTTATTA-----CACAAACTCTAT-ATATTGTTTTGTAGAATGT-A-TCGCCTTTGATTAGGCAAAGTC-TAAATACAACTTTCAACAACGGATCTCTTGGCTCTCGCATCGATGAAGAACGCAGCGAAATGCGATAAGTAATGTGAATTGCAGAATTCAGTGAATCATCGAATCTTTGAACGCACCTTGCGCTCCTTGGTATTCCGAGGAGCATGCCTGTTTGAGTGTCATTATATTCTCAACTCTCTTGA-TTTTTTT--------GAATCGCTTGAGTTGGATTTGGAGG-TT-TTTATGCTGG-----CCCTCACGGATCGGCTCCTCTTAAATACATTAGCTGAGCTTTTACTTGATGCAATGGTGTAATAAT--TATCTTC--ACCGA-TGTAACTAGTGAAAT--AGGCTTGCTTC-TAATCGTCTCTTG------ACCGAGACATTATAAGAAAAAGG----------GCAACC-----------T-TTCTCTTTGACTCTCTTGACCTCCCCTAGTAACTGCGAGTGAAGCGGGAAAAGCTCAAATTTAAAATCTGGTGGTTTTGCCATCCGAGTTGTAATCTGGAGAAGCGTTTTCTGTGCTGGACCGTGTACAAGTCTCTTGGAACAGAGCGTCATAGAGGGTGAGAATCCCGTCCATGACACGGACACCCAGTGCTATGTGATACGTTTTCAAAGAGTCGAGTTGTTTGGGAATGCAGCTCAAAATGGGTGGTAAGCTCCATCTAAAGCTAAATATTGGCGAGAGACCGATAGCGAACAAGTACCGTGAGGGAAAGATGAAAAGCACTTTGGAAAGAGAGTTAAACAGTACGTGAAATTGTTGAAAGGGAAACGCTTGAAGTTAGTCGCGTCTTACTTGACTCAGCCTTGC---TTCGGCTTG----GTGTATTTCATGTGAGACGGGTCAACATCGATTTTGACCGGCAGACAAGGGGAGT-AAGAATGTGGCACTCTTC--GGAGTGTG-TTATAGCTTATTCTCATATGTGTCGGT-TGGGATCGAGGACCGCAGCGCGCCC-----TT-GTGGCCGGAGGTTCGCCTCACGTT---ACGCGCTTAGGATGTTGGCATAATGGCTTTAAGCGACCCGTCTTGAAACACGGACCAAGGAGTCTAACATGCTCGCGAGTGTTA-GGGTGGAAAACCCTTGCGCAGAATG-AAAGTAAA-AGTTGGGAACCTCCGCAAGGGGGCGCACCGACGCCCGGCCCAGAAGTTTACGGACGGTGCTGCGGTAGAGCGCGTATGTTGGGACCCGAAAGATGGTGAACTATGCCTGAATAGGGCGAAGCCAGGGGAAACCCTGTGTGGAGGCTCGTAGCGATTCTGACGTGCAAATCGATCGTCAAATTTGGGTATAGGGGCGAAAGACTAATCGAACCATCTAGTAGCTGGTTCCTGCCGAAGTTTCCCTCAGGATAGCAGAAACTCGTATCAGATTTATGTGGTAAAGCGAATGATTAGAGGAGCTGGGGATAAATTTTCCTCAACCTATTCTCAAACTTTAAATATGTAAGAACGAGCCGTCTCTTAGTTGGACCGCTCGACGATT-GAGAGTTTCTAGTGGGCCATTTTTGGTAAGCAGAACTGGCGATGCGGGATGAACCGAACG-CGAGGTTAAGGTGCCGGAATACACGCTCATCAGACACCACAAAAGGTGTTAGTTCATCTAGACAGCAGGACGGTGGCCATGGAAGTCGGAACCCGCTAAGGAGTGTGTAACAACTCACCTGCCGAATGAACTAGCCCTGAAAATGGATGGCGCTCAAGCGTGTTACCCATACCTCGCCGT-CCGCGTTGAAGTGACGCGCGGACGAGTAGGCAGGCGTGG--AGGT-CCGTGAAGAAGCC-------------------------------------------------------------------------------------------------------------------------------------------------------------------------------------------------------------------------------------------------------------------------------------------------------------------------------------------------------------------------------------------------------------------------------------------------------------------------------------------------------------------------------------------------------------------------------------------------------------------------------------------ATCATTGCTGGTGGTACCGGTGAGTTCGAGGCTGGTATCTCCAAGGATGGCCAGACTCGCGAGCATGCTCTGCTTGCATTCACGCTCGGTGTGCGTCAGCTCATCGTTGCGGTCAACAAAATGGACACTACCAAGGTTCGTAGCTTCTT--------CAAACTTGAAAAAATGTTGACAC-TAAACTGTTATCAG-----------TGGTCTGAGGATCGTTTCAACGAAATTGTCAAGGAGACGTCCAGTTTCATCAAGAAGGTCGGTTACAACCCGAAGGCTGTCTCCTTCGTCCCGATTTCTGGCTGGCACGGTGACAACATGCTTGAGGAGTCGGCTAAAGTAAGACTTCT--ATTTTTGAAA------------GGAATCAGCAATCTCACATGATTATAGCATGCCA--TGGTACAAGGGCTGGACTAAGGAGACC---AAGGCT---GGTGTCGTCAAGGGAAAGACCCTCCTTGACGCCATTGATGCCATTGAGCCTCCTGTTCGTCCCCAGGACAAGCCG-CTTCGTCTCCCCCTT
>Fuscoporia_karsteniana_Dai_15717
AGCGGGGC--------------TCTT-GA-GCTGGCA--------------CTGCAGG-TGCTCAGAGCCT-------CCA--TTCATTCCA-ATTCAA--CCCC--TGTGCACCT-TTGAGAACCGATA-AG-TTGGGTATGGAGCACGGT------------------------TCATTTCCTTTTTTGGGTTGA-ACTTAGTGAAGTG-TCCG-CTTTCGTTTCTTATTA-----CACAAACTCTAT-ATATTGTTTTGTAGAATGT-A-TCGCCTTTGATTAGGCAAAGTC-TAAATACAACTTTCAACAACGGATCTCTTGGCTCTCGCATCGATGAAGAACGCAGCGAAATGCGATAAGTAATGTGAATTGCAGAATTCAGTGAATCATCGAATCTTTGAACGCACCTTGCGCTCCTTGGTATTCCGAGGAGCATGCCTGTTTGAGTGTCATAATATTCTCAACTCTCTTGA-TTTTTTT--------GAATCGCTTGAGTTGGATTTGGAGG-TT-TTTATGCTGG-----CCCTCACGGATCGGCTCCTCTTAAATACATTAGCTGAGCTTTTACTTGATGCAATGGTGTAATAAT--TATCTTC--ACCGA-TGTAACTAGTGAAAT--AGGCTTGCTTC-TAATCGTCTCTTG------ACCGAGACATTATAAGAAAAAGG----------GCAACC-----------T-TTCTCTTTGACTCTCTTGACCTCCCCTAGTAACTGCGAGTGAAGCGGGAAAAGCTCAAATTTAAAATCTGGCAGCTTCGTTGCCCGAGTTGTAATCTGGAGAAGCGTTTTCCGTGCTGGACCGTGTACAAGTCTCTTGGAATAGAGCGTCATAGAGGGTGAGAATCCCGTCCATGACACGGACTGCCAGTGCTCTGTGATACGCTCTCGAAGAGTCGAGTTGTTTGGGAATGCAGCTCAAAATGGGTGGTAAATTCCATCTAAAGCTAAATATTGGCGAGAGACCGATAGCGAACAAGTACCGTGAGGGAAAGATGAAAAGCACTTTGGAAAGAGAGTTAAACAGTACGTGAAATTGTTGAAAGGGAAACGCTTGAAGTCAGTCGCGTCTTGCTTGACTCAGCCTTGC---CTCGGCTTG----GTGTATTTCAAGTAGGACGGGTCAACATCGATTTTGACCGGTGGACAAGGGAGGG-AGGAATGTGGCACTCTTC--GGGGTGTG-TTATAGCCTTCTTTCATATACATCGGC-TGGGATCGAGGCCCGCAGCGCGCCC-----TT-GTGGCCGGAGGTTCGCCTCACGTA---TCGCGCTTAGGATGTTGGCATAATGGCTTTAAGCGACCCGTCTTGAAACACGGACCAAGGAGTCTAACATGCTCGCGAGTGTTA-GGGTGGAAAACCCTTGCGCGTAATG-AAAGTAAA-AGTTGAGAGCCTCCGCAAGGGGGTGCACCGACGCCCGGCCCTGAAGTTCTCTGACGGTGCTGCGGTAGAGCGCGTATGTTGGGACCCGAAAGATGGTGAACTATGCCTGAATAGGGCGAAGCCAGAGGAAACTCTG-GTGGAGGCTCGTAGCGATTCTGACGTGCAAATCGATCGTCAAATTTGGGTATAGGGGCGAAAGACTAATCGAACCATCTAGTAGCTGGTTCCTGCCGAAGTTTCCCTCAGGATAGCAGAAACTCGTATCAGATTTATGTGGTAAAGCGAATGATTAGAGGCCTTGGGGTTGAAACAACCTTAACCTATTCTCAAACTTTAAATATGTAAGAACGAGTGGTCTCTTGGTTGGACCGCTCGACGATT-GAGAGTTTCTAGTGGGCCATTTTTGGTAAGCAGAACTGGCGATGCGGGATGAACCGAACG-CGAGGTTAAGGTGCCGGAATGCACGCTCATCAGACACCACAAAAGGTGTTAGTTCATCTAGACAGCAGGACGGTGGCCATGGAAGTCGGAATCCGCTAAGGAGTGTGTAACAACTCACCTGCCGAATGAACTAGCCCTGAAAATGGATGGCGCTCAAGCGTGCTACCCATACCTCGCCGT-CCGCGTTGAAGTGACGCGCGGACGAGTAGGCAGGCGTGG--AGGT-CCGTGAAGAAGCC-------------------------------------------------------------------------------------------------------------------------------------------------------------------------------------------------------------------------------------------------------------------------------------------------------------------------------------------------------------------------------------------------------------------------------------------------------------------------------------------------------------------------------------------------------------------------------------------------------------------------------------------ATCATTGCCGCTGGTACTGGTGAGTTTGAGGCCGGTATCTCGAAGGACGGCCAGACTCGCGAGCACGCTCTGCTCGCCTTCACCCTCGGTGTGCGTCAGCTCATCGTTGCGGTCAACAAAATGGACACCACCAAGGTTTGTTACCTTATTATGGAACCGTGATAATGATAACGATTGTATGCTGACGGTCTGCCCAG---------TGGTCCGAGGAGCGATTCAACGAAATCGTCAAGGAGACGTCCAACTTCATCAAGAAGGTCGGCTACAACCCGAAGGCCGTTTCCTTTGTTCCGATCTCTGGCTGGCACGGTGACAACATGCTTGAGGAGTCTGCCAAAGTCCGTTCGTTTCAYGCACCACTC---TGCGAATGAAATACTAATCAATAATTTATAAATAGCATGACG--TGGTACAAGGGCTGGACCAAGGAGACC---AAGGCC---GGTGTTGTCAAGGGCAAAACCCTCCTTGACGCCATTGACGCYGTTGAGCCCCCCGTTCGTCCGGAGAACAAGCCG-CTCCGTCTCCCCCTC
>Fuscoporia_gilvoides_SFC20150702_23
AGCGGGGT--------------TCTT-GA-GCTGGCA--------------CTGCAGG-TGCTCAGAGCCT-------CCA--TTCATTCCA-ATTCAA--CCCC--TGTGCACTT-TTGAGAACCGATA-AG-TTGGGTACGGAGCACGGT------------------------TCATTTCCTTTTTTGGGTTGA-ACTTAGTGAAGTG-TCCG-CTTTCGTGTTTCTTAT-----TACAAACTCTAT-ATATTGTTTTGTAGAATGT-A-TCGCCTTTGATTAGGCAAAGTC-TAAATACAACTTTCAACAACGGATCTCTTGGCTCTCGCATCGATGAAGAACGCAGCGAAATGCGATAAGTAATGTGAATTGCAGAATTCAGTGAATCATCGAATCTTTGAACGCACCTTGCGCTCCTTGGTATTCCGAGGAGCATGCCTGTTTGAGTGTCATTATATTCTCAACTCTCTTGA-TTTTTTT-------GAATCGCTTGGAGTTGAATTGGAAGG-T--TTTATGCTGG-----GCCTCACGGATCCGCTCCTCCTAAATGCATTAGCTGAGCTTTTACTTGATGCCATGGTGTAATAAT--TATCTTT--CACGA-TGTAACTAGTGAAAT--AAGGCTGGTTC-TAATCGTCTCCTA------ATCGAGAACCTATAAGAAAAAAG----------GCTAAC-----------C-TT-TTCTTGACTCTCTTGAACC-----------------------------------------------------------------------------------------------------------------------------------------------------------------------------------------------------------------------------------------------------------------------------------------------------------------------------------------------------------------------------------------------------------------------------------------------------------------------------------------------------------------------------------------------------------------------------------------------------------------------------------------------------------------------------------------------------------------------------------------------------------------------------------------------------------------------------------------------------------------------------------------------------------------------------------------------------------------------------------------------------------------------------------------------------------------------------------------------------------------------------------------------------------------------------------------------------------------------------------------------------------------------------------------------------------------------------------------------------------------------------------------------------------------------------------GTTCTTGCAGGAATGGGGTCTGGATGGCCTGGAAGAGAATGCTCAATCGACTAATTTGACGAAAGTATTCGTCAATGGTGTATGGTTGGGTGTCCATCGGGATCCGTCCGGACTTGTACGAACTCTCAGAATGTTGAGACGAAGAGACGATATCAGTACGGAGGTTTCCATTGTACGAGACATTCGAGAAAGGGAACTGCGCATAAACACCGATGCTGGCCGTGTTTGCAGGCCTCTTTTTATTGTTGAAGATCACAAGCTTAAGCTCAAGCGCCAGCATTTACGGTGGATCCAAAAAAAATACAGAGTCGAAGAAAGACCGTA------TTCAGAAGAAAGAGATGTGATGTCGGAAGGAGAAACAGAAGATGAAGACGCGGAGGGTGTCGAGCCCAGAATGAAGAGAAAGAAGAAGCCGTATAGGTGGGGTTCTCTGGTGAAAGATGGGATTATTGAGTATTTGGATGCCGAGGAAGAGGAGACGGTCATGATCTGTATGACCCCTGACGACTTGGTCGAGTCGCGCTTGATGAGGCAAGGCATCGACCCACGTCAGGAGGGAGATTTTGATCCCGCAGCCCGTTTGAAATCGGTTC-CTATGGCCCACACATGGACATCATTGCTGGTGGTACTGGTGAGTTCGAGGCTGGTATCTCCAAGGATGGCCAGACTCGCGAGCACGCTCTGCTTGCATTCACGCTCGGTGTGCGTCAGCTCATCGTTGCGGTCAACAAAATGGACACTACCAAGGTTCGTGGCTTACT--------TGTACTTG-AAAAATCATGTCAA-TGAACTATTATCAG-----------TGGTCTGAGGATCGTTTCAACGAAATCGTCAAGGAGACGTCCAACTTTATCAAGAAGGTTGGTTACAACCCGAAGGCCGTCTCTTTCGTCCCGATTTCTGGCTGGCACGGTGACAACATGCTTGAGGAGTCCGCCAAAGTACGAATTTTCAAATATCCAGA------------CAGACCCTCTTTCTCACCTATTTATAGCATGCCG--TGGTACAAGGGCTGGACTAAGGAGACC---AAGGGC---GGTGTCGTCAAAGGAAAGACTCTCCTTGACGCCATTGACGCCATTGAGCCCCCTGTCCGTCCCCAGGACAAGCCT-CTCCGTCTCCCCCTC
>Fuscoporia_setifera_Dai_15706
AGTGGAGG-------------CTCTT-GA-GCTGGCA--------------TTGCAGG-TGCTCAGAGTTC-------CTT--CATTTATCC-ATTCAA--CCCC--TGTGCACTC-TGAACGTA------TG-CTGGATCGATGAGAGATAA----------------------------TACTTTATAGTAGCATCTTCTCAAG------------ATTCACTACGTTTCTTA---TACAAACTCTTA--TTTTTGTCTGTCGAATGTATAACGCCTTTTATTTGGCAAAAATTATAATACAACTTTCAACAACGGATCTCTTGGCTCTCGCATCGATGAAGAACGCAGCGAAATGCGATAAGTAATGTGAATTGCAGAATTCAGTGAATCATCGAATCTTTGAACGCACCTTGCGCTCCTTGGTATTCCGAGGAGCATGCCTGTTTGAGTGTCATAAAATTCTCATTTCTCTTGT-TTTTTTA------ATAAAACAGGAGAAGTGGATCTGGAGG----TTCTTGCTGG-------CTTAATTGTTGGCTCCTCTTAAATGCATTAGCTGAGCTTTCATTTGATGCAATGGTGTAATAAT--TATCTTC--ATCTA-TGCCACAAGTGAGAA--AGGCTTGCTTC-AAATCGTCTTTAA-------TCAAGACAATATAGAGTAC-------------TTTATT-----------G-TA-CTTTTGACTCTTTTGACCTCCCCTAGTAACTGCGAGTGAAGCGGGAAAAGCTCAAATTTAAAATCTGGCGGCTTTGTCGTCCGAGTTGTAATCTGGAGAAGCGTTTTCTGTGCTGGACCGTGTACAAGTCTCTTGGAACAGAGCGTCATAGAGGGTGAGAATCCCGTCCATGACACGGACTCCCAGTGCTATGTGATACGTTTTCTAAGAGTCGAGTTGTTTGGGAATGCAGCTCAAAATGGGTGGTAAGCTCCATCTAAAGCTAAATATTGGCGAGAGACCGATAGCGAACAAGTACCGTGAGGGAAAGATGAAAAGCACTTTGGAAAGAGAGTTAAACAGTACGTGAAATTGTTGAAAGGGAAACGCTTGAAGTTAGTCGCGTCTTACTTGACTCAGCCTTGT---CTCGGCTTG----GTGTATTTCGAGTTTGACGGGTCAACATCGATTTTGATCGGCAGAAAAGGGGAAT-AGGAATGTGGCACTCTTC--GGGGTGTG-TTATAGCTTACTCTCATATGTGTCGGT-TGGGATCGAGGACCGCAGTGCGCCC-----TT-GTGGCCGGGGGTTCGCCCTACGTT---ACGCACTTAGGATGTTGACATAATGGCTTTAAGCGACCCGTCTTGAAACACGGACCAAGGAGTCTAACATGCCCGCGAGTGTTA-GGGTGGAAAACCCTTGCGCGAAATG-AAAGTAAA-AGTTGGGAACCTCCGCAAGGGGGTGCACCGACGCCCGGCCCAGATGTTTACTGACGGTGCTGCGGTAGAGCGTGTATGTTGGGACCCGAAAGATGGTGAACTATGCCTGAATAGGGTGAAGCCAGAGGAAACTCTG-GTGGAGGCTCGTAGCGATTCTGACGTGCAAATCGATCGTCAAATTTGGGTATAGGGGCGAAAGACTAATCGAACCATCTAGTAGCTGGTTCCTGCCGAAGTTTCCCTCAGGATAGCAGAAACTCATATCAGATTTATGTGGTAAAGCGAATGATTAGAGGATCTGGGGATGAAACATCCTTAACCTATTCTCAAACTTTAAATATGTAAGAACGAGCCGTCTCTTAGTTGGACCGCTCGACGATT-GAGAGTTTCTAGTGGGCCATTTTTGGTAAGCAGAACTGGCGATGCGGGATGAACCGAACG-CGAGGTTAAGGTGCCGGAATGCACGCTCATCAGACACCACAAAAGGTGTTAGTTCATCTAGACAGCAGGACGGTGGCCATGGAAGTCGGAACCCGCTAAGGAGTGTGTAACAACTCACCTGCCGAATGAACTAGCCCTGAAAATGGATGGCGCTCAAGCGTGCTACCCATACCTCGCCGT-CCGTGTTGAAGTGACGCGCGGACGAGTAGGCAGGCGTGG--AGGT-CCGTGAAGAAGCCATTCTTGGAGGAATGGGGTCTGGAAAGCTTAGAAGAAAACGCACAATCAACCAATCTAACGAAAGTATTCGTTAATGGTGTATGGCTAGGTGTTCATCGTGACCCATCTGGATTAGTCAGGACTCTCAGAATGTTGAGACGAAGGGATGATATTAGTACGGAAGTGTCGATTGTGCGCGACATCCGAGAGAGGGAGTTGCGTATAAACACTGACGCTGGACGCGTGTGCCGGCCTTTGTTCATTGTCGAGGACCAC------------------------------------------------------------------------------GAAGAAAGAGACGTCATGTCAGAAGGAGAAACAGAAGACGAAGATGCGGAGGGAGTCGAGCCAAGGATGAAGAGGAAAAAGAAGCCTTATAGATGGGGCTCTCTTGTGAAAGACGGAGTCATTGAATATCTTGATGCTGAGGAAGAGGAAACGGTCATGATTTGCATGACTCCAGATGATTTAGTTGAATCGCGTTTGATGAAACAAGGCATTGATCCACGACAAGAGGGTGATTTCGATCCTGCGGCGCGTTTGAAGTCAGTGC-CTATGGCTCATACGTGGACATTATTGCTGGTGGTACTGGTGAATTCGAGGCTGGTATCTCCAAGGATGGCCAGACTCGCGAGCACGCTCTGCTTGCCTTCACGCTCGGTGTGCGTCAGCTCATCGTTGCTGTCAACAAAATGGACACCACAAAGGTTTGTGACTGACC---------GATCACGAAGGAGTCGCATTTC-TGACTTTTATCCAG-----------TGGTCTGAGGATCGTTTCAACGAAATCGTCAAGGAGACGTCCAACTTCATTAAGAAGGTCGGTTACAACCCGAAGGCCGTCTCTTTCGTCCCGATTTCTGGCTGGCACGGTGACAACATGCTTGAGGAGTCAGCAAAAGTAAGGAATTTCTCTTGTCGAT-------------AATGCAATCATGCTTATTTGCTTGCAGCATGCCA--TGGTACAAGGGCTGGACCAAGGAGACC---AAGGCT---GGTGTCGTGAAGGGCAAGACTCTTCTCGATGCTATTGACGCCATTGAGCCTCCTGTCCGTCCTCAGGACAAGCCG-CTCCGTCTACCTCTC
>Fuscoporia_setifera_Dai_15710
AGTGGAGG-------------CTCTT-GA-GCTGGCA--------------TTGCAGG-TGCTCAGAGTTC-------CTT--CATTTATCC-ATTCAA--CCCC--TGTGCACTC-TGAACGTA------TG-CTGGATTGATGAGAGATAA----------------------------TACTTTATAGTAGCATCTTCTCAAG------------ATTCACTACGTTTCTTA---TACAAACTCTTA--TTTTTGTCTGTCGAATGTATAACGCCTTTTATTTGGCAAAAATTATAATACAACTTTCAACAACGGATCTCTTGGCTCTCGCATCGATGAAGAACGCAGCGAAATGCGATAAGTAATGTGAATTGCAGAATTCAGTGAATCATCGAATCTTTGAACGCACCTTGCGCTCCTTGGTATTCCGAGGAGCATGCCTGTTTGAGTGTCATAAAATTCTCATTTCTCTTGT-TTTTTTA------ATAAAACAGGAGAAGTGGATCTGGAGG----TTCTTGCTGG-------CTTAATTGTTGGCTCCTCTTAAATGCATTAGCTGAGCTTTCATTTGATGCAATGGTGTAATAAT--TATCTTC--ATCTA-TGCCACAAGTGAGAA--AGGCTTGCTTC-AAATCGTCTTTAA-------TCAAGACAATATAGAGTAC-------------TTTATT-----------G-TA-CTTTTGACTCTTTTGACCTCCCCTAGTAACTGCGAGTGAAGCGGGAAAAGCTCAAATTTAAAATCTGGCGGCTTTGTCGTCCGAGTTGTAATCTGGAGAAGCGTTTTCTGTGCTGGACCGTGTACAAGTCTCTTGGAACAGAGCGTCATAGAGGGTGAGAATCCCGTCCATGACACGGACTCCCAGTGCTATGTGATACGTTTTCTAAGAGTCGAGTTGTTTGGGAATGCAGCTCAAAATGGGTGGTAAGCTCCATCTAAAGCTAAATATTGGCGAGAGACCGATAGCGAACAAGTACCGTGAGGGAAAGATGAAAAGCACTTTGGAAAGAGAGTTAAACAGTACGTGAAATTGTTGAAAGGGAAACGCTTGAAGTTAGTCGCGTCTTACTTGACTCAGCCTTGT---CTCGGCTTG----GTGTATTTCGAGTTTGACGGGTCAACATCGATTTTGATCGGCAGAAAAGGGGAAT-AGGAATGTGGCACTCTTC--GGGGTGTG-TTATAGCTTACTCTCATATGTGTCGGT-TGGGATCGAGGACCGCAGTGCGCCC-----TT-GTGGCCGGGGGTTCGCCCTACGTT---ACGCACTTAGGATGTTGACATAATGGCTTTAAGCGACCCGTCTTGAAACACGGACCAAGGAGTCTAACATGCCCGCGAGTGTTA-GGGTGGAAAACCCTTGCGCGAAATG-AAAGTAAA-AGTTGGGAACCTCCGCAAGGGGGTGCACCGACGCCCGGCCCAGATGTTTACTGACGGTGCTGCGGTAGAGCGTGTATGTTGGGACCCGAAAGATGGTGAACTATGCCTGAATAGGGTGAAGCCAGAGGAAACTCTG-GTGGAGGCTCGTAGCGATTCTGACGTGCAAATCGATCGTCAAATTTGGGTATAGGGGCGAAAGACTAATCGAACCATCTAGTAGCTGGTTCCTGCCGAAGTTTCCCTCAGGATAGCAGAAACTCATATCAGATTTATGTGGTAAAGCGAATGATTAGAGGATCTGGGGATGAAACATCCTTAACCTATTCTCAAACTTTAAATATGTAAGAACGAGCCGTCTCTTAGTTGGACCGCTCGACGATT-GAGAGTTTCTAGTGGGCCATTTTTGGTAAGCAGAACTGGCGATGCGGGATGAACCGAACG-CGAGGTTAAGGTGCCGGAATGCACGCTCATCAGACACCACAAAAGGTGTTAGTTCATCTAGACAGCAGGACGGTGGCCATGGAAGTCGGAACCCGCTAAGGAGTGTGTAACAACTCACCTGCCGAATGAACTAGCCCTGAAAATGGATGGCGCTCAAGCGTGCTACCCATACCTCGCCGT-CCGTGTTGAAGTGACGCGCGGACGAGTAGGCAGGCGTGG--AGGT-CCGTGAAGAAGCCATTCTTGGAGGAATGGGGTCTGGAAAGCTTAGAAGAAAATGCACAATCAACCAATCTAACGAAAGTATTCGTTAATGGTGTATGGCTAGGTGTTCATCGTGACCCATCTGGATTAGTCAGGACTCTCAGAATGTTGAGGCGAAGGGATGATATTAGTACGGAAGTGTCGATTGTGCGCGACATCCGAGAGAGGGAGTTGCGGATAAACACTGACGCTGGACGCGTGTGCAGGCCTTTGTTCATTGTCGAGGACCAC------------------------------------------------------------------------------GAAGAAAGAGACGTCATGTCAGAAGGAGAAACAGAGGACGAAGATGCGGAGGGAGTCGAGCCAAGGATGAAGAGGAAAAAGAAGCCTTATAGATGGGGCTCTCTTGTGAAAGACGGAGTCATTGAATATCTTGATGCTGAGGAAGAGGAAACGGTCATGATTTGCATGACTCCAGATGATTTAGTTGAATCGCGTTTGATGAAACAAGGCATTGATCCACGACAAGAAGGTGATTTCGATCCTGCGGCGCGTTTGAAGTCAGTGC-CTATGGCTCATACGTGGACATTATTGCTGGTGGTACTGGTGAATTCGAGGCTGGTATCTCCAAGGATGGCCAGACTCGCGAGCACGCTCTGCTTGCCTTCACGCTCGGTGTGCGTCAGCTCATCGTTGCTGTCAACAAAATGGACACCACAAAGGTTTGTGACTGACC---------GATCACGAAGGAGTCGCATTTC-TGACTTTTATCCAG-----------TGGTCTGAGGATCGTTTCAACGAAATCGTCAAGGAGACGTCCAACTTCATTAAGAAGGTCGGTTACAACCCGAAGGCCGTCTCTTTCGTCCCGATTTCTGGCTGGCACGGTGACAACATGCTTGAGGAGTCAGCAAAAGTAAGGAATTTCTCTTGTCGAT-------------AATGCAATCATGCTTATTTGCTTGCAGCATGCCA--TGGTACAAGGGCTGGACCAAGGAGACC---AAGGCT---GGTGTCGTGAAGGGCAAGACTCTTCTCGATGCTATTGACGCCATTGAGCCTCCTGTCCGTCCTCAGGACAAGCCG-CTCCGTCTACCTCTC
>Fuscoporia_caymanensis_JV_1408_5
AGTGGGCC--------------TCTT-GATGCTGGCA---------------TGCAGG-TGCTCGGAGGTC-------CCG--CTCTCATCC-ACTCAA--CCCC--TGTGCACCC-TGAGAGCG----A-GGCTTTAGTTGATGGGGGGCGT----------------------CAAGTCTCTCGCA------------------------------GCTGGCTTCGTCTCTTACTTTACAAACACTTT--TATTGTTTTGTCGAATGC-A-ATGTCCTTGTA-GGATGAAATG-TTAATACAACTTTCAACAACGGATCTCTTGGCTCTCGCATCGATGAAGAACGCAGCGAAATGCGATAAGTAATGTGAATTGCAGAATTCAGTGAATCATCGAATCTTTGAACGCACCTTGCGCTCCTTGGTATTCCGAGGAGCATGCCTGTTTGAGTGTCATGATCATCTCAATCCCCTTCG-GTTT-----GTCATGAATCGGTTGGGCTTGGTCTTGGAGG-----TTCTGCTGG-------CTTTGCGGTCGGCTCCTCTTGAATGTATTAGCTGGGCTTTTGCTCGATGCGACGGTGTAATAAT--TATCTTC--ACTGA-CGCGTCTTGTGATAT--GAGCTCGCTTC-TAACTGTCCTCC----------GGGACACAATAAGGATT------------------------------C-GT-CCTTTGACTCTTTTGACCTCCCCTAGTAACTGCGAGTGAAGCGGGAAAAGCTCAAATTTAAAATCTGGCGGTTTTGCCGTCCGAGTTGTAATCTGGAGAAGCGTTTTCCGCGTCGGACCGTGTACAAGTCTCTTGGAATAGAGCGTCATAGAGGGTGAGAATCCCGTCCATGACATGGATCCCCGGTGCTTTGTGATACGCTCTCGAAGAGTCGAGTTGTTTGGGAATGCAGCTCAAAATGGGTGGTAAATTCCATCTAAAGCTAAATATTGGCGAGAGACCGATAGCGAACAAGTACCGTGAGGGAAAGATGAAAAGCACTTTGGAAAGAGAGTTAAACAGTACGTGAAATTGTTGAAAGGGAAACGCTTGAAGTCAGTCGCGTCCTGCTTGACTCAGCCTTGC---CTCGGCTTG----GTGTATTTCAAGTTGGACGGGTCAACATCGATTTTGACCGGCGGACAAGGGGAGG-GGGAATGTGGCACTCTTC--GGGGTGTG-TTATAGCCCTCTTTCATATGCGTCGGT-CGGGATCGAGGATCGCAGCGCGCCC-----TT-GTGGCCGGAGGTTCGCCTCACGTA---TCGCGCTTAGGATGTTGGCATAATGGCTCTAAGCGACCCGTCTTGAAACACGGACCAAGGAGTCTAACATGCTCGCGAGTGTTA-GGGTGGAAAACCCTTGCGCGTAATG-AAAGTAAA-AGTTGAGATCCTCCGCAAGGGGGTGCACCGACGCCCGGCCCTGAAGTTTACTGACGGTGCTGCGGTAGAGCGCGTATGTTGGGACCCGAAAGATGGTGAACTATGCCTGAATAGGGTGAAGCCAGAGGAAACTCTG-GTGGAGGCTCGTAGCGATTCTGACGTGCAAATCGATCGTCAAATTTGGGTATAGGGGCGAAAGACTAATCGAACCATCTAGT---------------------------------------------------------------------------------------------------------------------------------------------------------------------------------------------------------------------------------------------------------------------------------------------------------------------------------------------------------------------------------------------------------------------------------------------------------------------------------------------------------------------------------------------------------------------------------------------------------------------------------------------------------------------------------------------------------------------------------------------------------------------------------------------------------------------------------------------------------------------------------------------------------------------------------------------------------------------------------------------------------------------------------------------------------------------------------------------------------------------------------------------------------------------------------------------------------------------------------------------------------------------------------------------------------------------------------------------------------------------------------------------------------------------------------------------------------------------------------------------------------------------------------------------------------------------------------------------------------------------------------------------------------------------------------------------
>Fuscoporia_caymanensis_JV_1908_74
TGGGGCCT--------------CTTT-GATGCTGGCA---------------TGCAGG-TGCTCGGAGGTC-------CCG--CTCTCATCC-ACTCAA--CACC--TGTGCACTC-TGGAGAGG-CGAG-GGCTTTAGTTGTTGGGGGTGTC----------------------AGATCCTCTCACA------------------------------GCTGGCTTCGTCTCTTACTTTACAAACACTTG--TATTGT-TTGTTGAATGC-A-ATGTCCTTGTA-GGACGAAATG-TCAATACAACTTTCAACAACGGATCTCTTGGCTCTCGCATCGATGAAGAACGCAGCGAAATGCGATAAGTAATGTGAATTGCAGAATTCAGTGAATCATCGAATCTTTGAACGCACCTTGCGCTCCTTGGTATTCCGAGGAGCATGCCTGTTTGAGTGTCATGATCATCTCAATCCCCTTCG-GTTT-----GTCATGAATCGGTTGGGCTTGGTCTTGGAGG-----TCCTGCTGG-------CTTTGCGGTCGGCTCCTCTTGAATGTATTAGCTGAGCTATTGCTCGATGCGACAGTGTAATAAT--TATCTTC--ACTGA-TGCGTCTTGTGATGT--GGGCTTGCTTC-TAATTGTCCTCCT-------CCGGGACACAATAAGGATT------------------------------C-GT-CCTTTGACTCTTTTGACCT---------------------------------------------------GTTTTGCCGTCCGAATTGTAATCTGGAGAAGCGTTTTCCGCGTCGGACCGTGTACAAGTCTCTTGGAATAGAGCGTCATAGAGGGTGAGAATCCCGTCCATGACACGGATCCCCGGTGCTTTGTGATACGCTCTCGAAGAGTCGAGTTGTTTGGGAATGCAGCTCAAAATGGGTGGTAAATTCCATCTAAAGCTAAATATTGGCGAGAGACCGATAGCGAACAAGTACCGTGAGGGAAAGATGAAAAGCACTTTGGAAAGAGAGTTAAACAGTACGTGAAATTGTTGAAAGGGAAACGCTTGAAGTCAGTCGCGTCCTGCTTGACTCAGCCTTGC---CTCGGCTTG----GTGTATTTCAAGTTGGACGGGTCAACATCGATTTTGACCGGCGGACAAGGGGAGG-AGGAATGTGGCACTCTTC--GGGGTGTG-TTATAGCCCCCTTTCATATGCGTCGGT-TGGGATTGAGGATCGCAGCGCGCCC-----TT-GTGGCCGGAGGTTCGCCTCACGTA---TCGCGCTTAGGATGTTGGCATAATGGCTTTAAGCGACCCGTCTTGAAACACGGACCAAGGAGTCTAACATGCTCGCGAGTGTTA-GGGTGGAAAACCCTTGCGCGTAATG-AAAGTAAA-AGTTGAGATCCTCCGCAAGGGGGTGCACCGACGCCCGGCCCTGAAGTTCACTGACGGTGCTGCGGTAGAGCGCGTATGTTGGGACCCGAAAGATGGTGAACTATGCCTGAATAGGGTGAAGCCAGAGGAAACTCTG-GTGGAGGCTCGTAGCGATTCTGACGTGCAAATCGATCGTCAAATTTGGGTATAGGGGCGAAAGACTAATCGAACCATCTAGTAGCTGGTTCCTGCCGAAGTTTCCCTCAGGATAGCAGAAACTCATATCAGATTTATGTGGTAAAGCGAATGATTAGAGGCCTTGGGGTTGAAACAACCTTAACCTATTCTCAAACTTTAAATATGTAAGAACGAGCCGTCTCTTAGTTGGACCGCTCGACGATT-GAGAGTTTCTAGTGGGCCATTTTTGGTAAGCAGAACTGGCGATGCGGGATGAACCGAACG-CGAGGTTAAGGTGCCGGAATACACGCTCATCAGACACCACAAAAGGTGTTAGTTCATCTAGACAGCAGGACGGTGGCCATGGAAGTCGGAACCCGCTAAGGAGTGTGTAACAACTCACCTGCCGAATGAACTAGCCCTGAAAATGGATGGCGCTCAAGCGTGTTACCCATACCTCGCCGT-CCACGTTGAAGTGACGCGCGGACGAGTAGGCAGGCGTGG--AGGT-CCGTGAAGAAG--------------------------------------------------------------------------------------------------------------------------------------------------------------------------------------------------------------------------------------------------------------------------------------------------------------------------------------------------------------------------------------------------------------------------------------------------------------------------------------------------------------------------------------------------------------------------------------------------------------------------------------------------------------------------------------------------------------------------------------------------------------------------------------------------------------------------------------------------------------------------------------------------------------------------------------------------------------------------------------------------------------------------------------------------------------------------------------------------------------------------------------------------------------------------------------------------------------
>Fuscoporia_palomari_JV_1305_3-J
AGTGGGCC--------------TTTT-GATGCTGGCA--------------TTGCAGG-TGCTCAGAGGTTC------CCG--CTCTCATCC-ACTCAA--CCCC--TGTGCACAC-TTGAGAGC----G-AGGTTGGGTTGTCGGCGCAAG------------------------------CCTTCG------------------------------ACTTGCTTTGTTTCTTAT--TACAAACACTTT-TTATTGTCTTGTCGAATGC-A-ATGCCTCGTAGTGGGCGAAATG-TTAATACAACTTTCAACAACGGATCTCTTGGCTCTCGCATCGATGAAGAACGCAGCGAAATGCGATAAGTAATGTGAATTGCAGAATTCAGTGAATCATCGAATCTTTGAACGCACCTTGCGCTCCTTGGTATTCCGAGGAGCATGCCTGTTTGAGTGTCATGTTCACCTCAATCCCTCCAG-TTTG------TTATGAACCGGTTGGGCTTGGTCTTGGAGG----TATCTGCTGGGC--CCTTTACGGGGTCGGCTCCTCTTGAATGTATTAGCTGGGCTTTCGCTCGATGCAACAGTGTAATAAK--TATCTTC--ACTGG-CGCGACTTGCGACAT--GGGCCCGCTTC-TAATCGTCCGTA----------TGGACACGATAAGGACA----------------TTG-----------C-GT-CCTTTGACTCATTTGACCTCCCCTAGTAACTGCGAGTGAAGCGGGAAAAGCTCAAATTTAAAATCTGGCGGTTTTGCCGTCCGAGTTGTAATCTGGAGAAGCGTTTTCCGCGTCGGACCGTGTACAAGTCTCTTGGAATAGAGCGTCATAGAGGGTGAGAATCCCGTCCATGACACGGACACCCGGTGCTTTGTGATACGCTCTCGAAGAGTCGAGTTGTTTGGGAATGCAGCTCAAAATGGGTGGTAAATTCCATCTAAAGCTAAATATTGGCGAGAGACCGATAGCGAACAAGTACCGTGAGGGAAAGATGAAAAGCACTTTGGAAAGAGAGTTAAACAGTACGTGAAATTGTTGAAAGGGAAACGCTTGAAGTCAGTCGCGTCTTGCTTGACTCAGCCTTGC---CTCGGCTTG----GTGTATTTCAAGTAAGACGGGTCAACATCGATTTTGACCGGCGGACAAGGGGAGG-GGGAATGTGGCACTCTTC--GGGGTGTG-TTATAGCCCTCTCTCATATGCGTCGGT-TGGGATTGAGGACCGCAGCGCGCCC-----TT-GTGGCCGGAGGTTCGCCTCACGTT---ACGCGCTTAGGATGTTGGCATAATGGCTTTAAGCGACCCGTCTTGAAACACGGACCAAGGAGTCTAACATGCTCGCGAGTGTTA-GGGTGGAAAACCCTTGCGCGTAATG-AAAGTAAA-AGTTGAGATCCTCCGCAAGGGGGTGCACCGACGCCCGGCCCTGAAGTTCTCTGACGGTGCTGCGGTTGAGCGCGTATGTTGGGACCCGAAAGATGGTGAACTATGCCTGAATAGGGCGAAGCCAGAGGAAACTCTG-GTGGAGGCTCGTAGCGATTCTGACGTGCAAATCGATCGTCAAATTTGGGTATAGGGGCGAAAGACTAATCGAACCATCTAGTAGCTGGTTCCTGCCGAAGTTTCCCTCAGGATAGCAGAAACTCATATCAGATTTATGTGGTAAAGCGAATGATTAGAGGCCTTGGGGTTGAAACAACCTTAACCTATTCTCAAACTTTAAATATGTAAGAACGAGCCGTCTCTTAGTTGGACCGCTCGACGATT-GAGAGTTTCTAGTGGGCCATTTTTGGTAAGCAGAACTGGCGATGCGGGATGAACCGAACG-CGAGGTTAAGGTGCCGGAATACACGCTCATCAGACACCACAAAAGGTGTTAGTTCATCTAGACAGCAGGACGGTGGCCATGGAAGTCGGAACCCGCTAAGGAGTGTGTAACAACTCACCTGCCGAATGAACTAGCCCTGAAAATGGATGGCGCTCAAGCGTGTTACCCATACCTCGCCGT-CCGCGTTGAAGTGACGCGCGGACGAGTAGGCAGGCGTGG--AGGT-CCGTGAAGAAG---------------------------------------------------------------------------------------------------------------------------------------------------------------------------------------------------------------------------------------------------------------------------------------------------------------------------------------------------------------------------------------------------------------------------------------------------------------------------------------------------------------------------------------------------------------------------------------------------------------------------------------------ATCATTGCCGCCGGTACTGGTGAGTTCGAGGCTGGTATCTCGAAGGACGGCCAGACTCGCGAGCACGCTCTGCTCGCCTTTACGCTCGGTGTGCGTCAGCTCATCGTCGCGATCAACAAAATGGACACCACCAAGGTGTGCGTCAGCTCATCGT---CGCGATCAACAAAATGGACACCA-CCAAGGTTTGTAGCTATCAA--------------------------------------------------------------------------------------------------------------------------------------------------------------------------------------------------------------------------------------------------------------------------------------------------------------------------------------------------------
>Fuscoporia_viticola_He_2123
AGTGGGCT--------------TCTT-GATGCTGGCA---------------TGCAGG-TGCTCAGAGGTC-------CCG--CTCTCATCC-ACTCAA--CCCC--TGTGCACAC-TTGAGAGC----G-AG-GTCGGTCGTCGGCGCAAG------------------------------CCTTCG------------------------------ACTTGCTTCGTTTCTTAT--TACAAACACTTT-TTATTGTCTTGTCGAATGC-A-ATGCCTCGTAGTGGGCGAAATG-TTAATACAACTTTCAACAACGGATCTCTTGGCTCTCGCATCGATGAAGAACGCAGCGAAATGCGATAAGTAATGTGAATTGCAGAATTCAGTGAATCATCGAATCTTTGAACGCACCTTGCGCTCCTTGGTATTCCGAGGAGCATGCCTGTTTGAGTGTCATGTTCACCTCAATCCCTCTGG-TTTG------TTATGAATCGGCTGGGCTTGGTCTTGGAGG----TTTTTGCTGG-------CTTTGCGGTCGGCTCCTCTTGAATGCATTAGCTGGGCTTTCGCTCGATGCAACAGTGTAATAAT--TAACTTC--ACTGG-TGCGACTTGCGATAT--GGGCCCGCTTC-TAATCGTCCGTT----------CGGACAAGTTAAGGATT------------------------------C-GT-CCTTTGACTCCTTTGACCTCCCCTAGTAACTGCGAGTGAAGCGGGAAAAGCTCAAATTTAAAATCTGGCSGTTTTGCCGTCCGAGTTGTAATCTGGAGAAGCGTTTTCCGCGTCGGACCGTGTACAAGTCTCTTGGAATAGAGCGTCATAGAGGGTGAGAATCCCGTCCATGACACGGACTCCCGGTGCTTTGTGATACGCTCTCGAAGAGTCGAGTTGTTTGGGAATGCAGCTCAAAATGGGTGGTAAATTCCATCTAAAGCTAAATATTGGCGAGAGACCGATAGCGAACAAGTACCGTGAGGGAAAGATGAAAAGCACTTTGGAAAGAGAGTTAAACAGTACGTGAAATTGTTGAAAGGGAAACGCTTGAAGTCAGTCGCGTCTTACTTGACTCAGCCTTGC---CTCGGCTTG----GTGTATTTCAAGTGAGACGGGTCAACATCGATTTTGACCGGCGGACAAGGAAAGG-GGGAATGTGGCACTCTTC--GGGGTGTG-TTATAGCCCTCTCTCATATGCGTCGGT-TGGGATTGAGGACCGCAGCGCGCCC-----TT-GTGGCCGGAGGTTCGCCTCACGTT---ACGCGCTTAGGATGTTGGCATAATGGCTTTAAGCGACCCGTCTTGAAACACGGACCAAGGAGTCTAACATGCTCGCGAGTGTTA-GGGTGGAAAACCCTTGCGCGTAATG-AAAGTAAA-AGTTGAGATCCTCCGCAAGGGGGTGCACCGACGCCCGGCCCTGAAGTTCTCTGACGGTGCTGCGGTTGAGCGCGTATGTTGGGACCCGAAAGATGGTGAACTATGCCTGAATAGGGCGAAGCCAGAGGAAACTCTG-GTGGAGGCTCGTAGCGATTCTGACGTGCAAATCGATCGTCAAATTTGGGTATAGGGGCGAAAGACTAATCGAACCATCTAGTAGCTGGTTCCTGCCGAAGTTTCCCTCAGGATAGCAGAAACTCATATCAGATTTATGTGGTAAAGCGAATGATTAGAGGCCTTGGGGTTGAAACAACCTTAACCTATTCTCAAACTTTAAATATGTAAGAACGAGCCGTCTCTTAGTTGGACCGCTCGACGATT-GAGAGTTTCTAGTGGGCCATTTTTGGTAAGCAGAACTGGCGATGCGGGATGAACCGAACG-CGAGGTTAAGGTGCCGGAATACACGCTCATCAGACACCACAAAAGGTGTTAGTTCATCTAGACAGCAGGACGGTGGCCATGGAAGTCGGAACCCGCTAAGGAGTGTGTAACAACTCACCTGCCGAATGAACTAGCCCTGAAAATGGATGGCGCTCAAGCGTGTTACCCATACCTCGCCGT-CCGCGTTGAAGTGACGCGCGGACGAGTAGGCAGGCGTGG--AGGT-CCGTGAAGAAG--------------------------------------------------------------------------------------------------------------------------------------------------------------------------------------------------------------------------------------------------------------------------------------------------------------------------------------------------------------------------------------------------------------------------------------------------------------------------------------------------------------------------------------------------------------------------------------------------------------------------------------------------------------------------------------------------------------------------------------------------------------------------------------------------------------------------------------------------------------------------------------------------------------------------------------------------------------------------------------------------------------------------------------------------------------------------------------------------------------------------------------------------------------------------------------------------------------
>Fuscoporia_viticola_He_2081
AGTGGGCT--------------TCTT-GATGCTGGCA---------------TGCAGG-TGCTCAGAGGTC-------CCG--CTCTCATCC-ACTCAA--CCCC--TGTGCACAC-TTGAGAGC----G-AG-GTCGGTCGTCGGCGCAAG------------------------------CCTTCG------------------------------ACTTGCTTCGTTTCTTAT--TACAAACACTTT-TTATTGTCTTGTCGAATGC-A-ATGCCTCGTAGTGGGCGAAATG-TTAATACAACTTTCAACAACGGATCTCTTGGCTCTCGCATCGATGAAGAACGCAGCGAAATGCGATAAGTAATGTGAATTGCAGAATTCAGTGAATCATCGAATCTTTGAACGCACCTTGCGCTCCTTGGTATTCCGAGGAGCATGCCTGTTTGAGTGTCATGTTCACCTCAATCCCTCCGG-TTTG------TTATGAATCGGCTGGGCTTGGTCTTGGAGG----TTTTTGCTGG-------CTTTGCGGTCGGCTCCTCTTGAATGCATTAGCTGGGCTTTCGCTCGATGCAACAGTGTAATAAT--TAACTTC--ACTGG-TGCGACTTGCGATAT--GGGCCCGCTTC-TAATCGTCCGTT----------TGGACACGTTAAGGATT------------------------------C-GT-CCTTTGACTCCTTTGACCTCCCCTAGTAACTGCGAGTGAAGCGGGAAAAGCTCAAATTTAAAATCTGGCGGTTTTGCCGTCCGAGTTGTAATCTGGAGAAGCGTTTTCCGCGTCGGACCGTGTACAAGTCTCTTGGAATAGAGCGTCATAGAGGGTGAGAATCCCGTCCATGACACGGACTCCCGGTGCTTTGTGATACGCTCTCGAAGAGTCGAGTTGTTTGGGAATGCAGCTCAAAATGGGTGGTAAATTCCATCTAAAGCTAAATATTGGCGAGAGACCGATAGCGAACAAGTACCGTGAGGGAAAGATGAAAAGCACTTTGGAAAGAGAGTTAAACAGTACGTGAAATTGTTGAAAGGGAAACGCTTGAAGTCAGTCGCGTCTTACTTGACTCAGCCTTGC---CTCGGCTTG----GTGTATTTCAAGTGAGACGGGTCAACATCGATTTTGACCGGCGGACAAGGAAAGG-GGGAATGTGGCACTCTTC--GGGGTGTG-TTATAGCCCTCTCTCATATGCGTCGGT-TGGGATTGAGGACCGCAGCGCGCCC-----TT-GTGGCCGGAGGTTCGCCTCACGTT---ACGCGCTTAGGATGTTGGCATAATGGCTTTAAGCGACCCGTCTTGAAACACGGACCAAGGAGTCTAACATGCTCGCGAGTGTTA-GGGTGGAAAACCCTTGCGCGTAATG-AAAGTAAA-AGTTGAGATCCTCCGCAAGGGGGTGCACCGACGCCCGGCCCTGAAGTTCTCTGACGGTGCTGCGGTTGAGCGCGTATGTTGGGACCCGAAAGATGGTGAACTATGCCTGAATAGGGCGAAGCCAGAGGAAACTCTG-GTGGAGGCTCGTAGCGATTCTGACGTGCAAATCGATCGTCAAATTTGGGTATAGGGGCGAAAGACTAATCGAACCATCTAGTAGCTGGTTCCTGCCGAAGTTTCCCTCAGGATAGCAGAAACTCATATCAGATTTATGTGGTAAAGCGAATGATTAGAGGCCTTGGGGTTGAAACAACCTTAACCTATTCTCAAACTTTAAATATGTAAGAACGAGCCGTCTCTTAGTTGGACCGCTCGACGATT-GAGAGTTTCTAGTGGGCCATTTTTGGTAAGCAGAACTGGCGATGCGGGATGAACCGAACG-CGAGGTTAAGGTGCCGGAATACACGCTCATCAGACACCACAAAAGGTGTTAGTTCATCTAGACAGCAGGACGGTGGCCATGGAAGTCGGAACCCGCTAAGGAGTGTGTAACAACTCACCTGCCGAATGAACTAGCCCTGAAAATGGATGGCGCTCAAGCGTGTTACCCATACCTCGCCGT-CCGCGTTGAAGTGACGCGCGGACGAGTAGGCAGGCGTGG--AGGT-CCGTGAAGAAG--------------------------------------------------------------------------------------------------------------------------------------------------------------------------------------------------------------------------------------------------------------------------------------------------------------------------------------------------------------------------------------------------------------------------------------------------------------------------------------------------------------------------------------------------------------------------------------------------------------------------------------------------------------------------------------------------------------------------------------------------------------------------------------------------------------------------------------------------------------------------------------------------------------------------------------------------------------------------------------------------------------------------------------------------------------------------------------------------------------------------------------------------------------------------------------------------------------
